# Supplementary material for: Comprehensive Evaluation of the m6A Regulator Prognostic Risk Score in the Prediction of Immunotherapy Response in Clear Cell Renal Cell Carcinoma
Source: Front Immunol. 2022 Jun 17;13:818120. doi: 10.3389/fimmu.2022.818120 (PMC9248360; doi:10.3389/fimmu.2022.818120)
Supplement: Supplementary file 4 [file Table_3.xlsx]

## Sheet: TCGA clinical information
Sample	Score	stageT	stageN	stageM	Grade	X_OS	X_EVENT	TCR shannon	TCR numClones	Five mutation
TCGA.BP.4337.01	2.13444	T3	N0	M0	G4	2	1	2.73634	16	WT
TCGA.A3.A8CQ.01	1.0843	T1	NX	MX	G2	3	0	2.07944	8	WT
TCGA.A3.A6NN.01	0.696089	T1	NX	MX	G2	3	0	2.66891	18	WT
TCGA.B4.5844.01	0.798915	T2	N0	M0	G1	7	0	1.90615	7	WT
TCGA.B4.5843.01	1.01953	T1	N0	M0	G2	11	0	1.94591	7	WT
TCGA.BP.4166.01	0.544015	T3	N0	M0	G3	13	0	3.8807	51	WT
TCGA.A3.3308.01	1.46929	T3	N0	M0	G2	16	0	2.91249	19	Mut
TCGA.B8.5551.01	1.71579	T1	N0	M0	G3	16	0	4.63969	122	Mut
TCGA.B4.5835.01	2.06355	T1	N0	M0	G2	16	0	3.64595	39	Mut
TCGA.B0.4813.01	2.10205	T3	NX	M0	G3	18	1	NA	0	WT
TCGA.CZ.4856.01	0.954562	T1	N0	M0	G2	18	0	4.06158	71	WT
TCGA.B4.5834.01	0.822242	T1	N0	M0	G1	26	0	3.24449	26	WT
TCGA.B8.5164.01	-0.015738	T3	N0	M0	G3	26	0	4.6568	232	WT
TCGA.BP.5202.01	0.643053	T3	NX	M0	G2	29	0	2.63025	15	WT
TCGA.B8.5162.01	1.28723	T2	NX	M0	G2	36	0	4.22072	129	Mut
TCGA.CW.6087.01	1.85361	T3	N1	M1	G4	41	1	3.93277	198	WT
TCGA.B0.4698.01	2.70515	T4	NX	M0	G4	42	1	4.123	110	WT
TCGA.AS.3778.01	0.928101	T1	NX	M0	G1	43	0	1.60944	5	WT
TCGA.B0.4690.01	2.18301	T4	N0	M1	G3	43	1	3.6604	54	WT
TCGA.B2.4098.01	1.12314	T1	NX	M0	G2	51	1	2.18081	13	WT
TCGA.B8.A54G.01	1.69189	T1	NX	MX	G3	53	0	1.36848	29	Mut
TCGA.CZ.5468.01	2.45495	T3	NX	M1	G4	59	1	3.1594	26	WT
TCGA.GK.A6C7.01	0.39591	T1	NX	MX		61	0	2.73634	16	WT
TCGA.BP.5173.01	1.07971	T1	NX	M0	G2	62	1	2.70221	45	WT
TCGA.B0.4706.01	2.40475	T3	NX	M0	G4	65	1	3.48697	35	WT
TCGA.B0.5096.01	1.29375	T3	N1	M0	GX	68	1	2.88508	20	WT
TCGA.B0.4849.01	1.83613	T3	NX	M0	G3	69	1	2.87148	18	WT
TCGA.CZ.5467.01	0.705958	T3	N0	M0	G4	73	1	2.65259	15	WT
TCGA.B0.4693.01	0.965036	T3	N0	M0	G4	77	1	3.3873	33	WT
TCGA.CJ.4918.01	1.31236	T3	N0	M1	G4	93	1	3.58783	38	WT
TCGA.B0.4714.01	1.90291	T3	NX	M1	G3	99	1	3.25364	60	WT
TCGA.B0.4688.01	2.87332	T4	N0	M1	G4	101	1	2.30259	10	WT
TCGA.B0.4694.01	1.33572	T3	NX	M0	G4	106	1	4.76778	158	WT
TCGA.BP.4327.01	1.59558	T2	N0	M0	G2	109	1	2.77598	17	WT
TCGA.B0.4699.01	2.07572	T4	N0	M1	G4	110	1	3.23295	56	WT
TCGA.BP.4989.01	1.65546	T3	N0	M0	G3	118	0	3.95073	122	Mut
TCGA.EU.5905.01	0.83951	T1	NX	M0	G3	119	0	1.94591	7	WT
TCGA.EU.5907.01	0.938981	T3	NX	M0	G3	127	0	1.33218	4	WT
TCGA.A3.3346.01	1.94724	T1	NX	M0	G3	137	1	2.947	20	Mut
TCGA.CJ.4920.01	1.73008	T1	NX	M0	G2	139	1	3.12242	24	Mut
TCGA.B0.4691.01	2.00294	T2	N0	M1	G3	139	1	4.01497	71	WT
TCGA.B4.5836.01	0.885249	T1	N0	M0	G2	141	0	3.24523	29	WT
TCGA.B8.A54I.01	1.98079	T1	NX	MX	G3	150	0	3.12029	23	WT
TCGA.B4.5832.01	1.28445	T3	N0	M0	G2	155	0	2.16396	9	WT
TCGA.BP.4771.01	1.65572	T3	N0	M1	G4	162	1	4.58881	296	WT
TCGA.CW.5584.01	0.634668	T3	N1	M0	G3	164	1	2.8571	18	WT
TCGA.CZ.4865.01	1.1358	T1	NX	M0	G2	166	1	3.84535	65	WT
TCGA.B4.5838.01	0.877515	T3	N1	M0	G2	166	0	2.79142	18	WT
TCGA.B0.4814.01	1.17611	T4	N0	M1	G3	168	1	3.11843	25	WT
TCGA.B4.5378.01	0.642003	T1	N0	M0	G2	175	0	0.693147	2	WT
TCGA.BP.4993.01	1.55829	T1	NX	M0	G3	177	0	2.76686	20	WT
TCGA.B0.4703.01	1.59882	T3	N0	M1	G4	182	1	3.61246	70	WT
TCGA.BP.4761.01	1.32349	T3	N1	M0	G4	182	0	3.41278	35	WT
TCGA.BP.5169.01	2.56695	T1	N0	M0	G4	193	0	3.85882	52	Mut
TCGA.B8.5549.01	0.544858	T1	N0	M0	G3	194	0	3.41695	39	WT
TCGA.B0.4713.01	2.01678	T3	NX	M0	G2	202	1	3.11695	26	WT
TCGA.B0.4841.01	1.79904	T2	NX	M1	G3	204	1	0.9557	3	WT
TCGA.BP.4803.01	0.892303	T3	NX	M0	G3	204	0	3.8231	47	WT
TCGA.BP.4967.01	0.923271	T3	N0	M0	G2	205	0	3.29943	29	WT
TCGA.CZ.4860.01	1.67854	T4	NX	M1	G4	206	1	3.71105	45	WT
TCGA.EU.5906.01	0.598715	T1	NX	M0	G2	206	0	3.18945	26	WT
TCGA.BP.4807.01	0.89575	T1	NX	M0	G3	211	0	2.89037	18	WT
TCGA.BP.4974.01	1.81926	T3	N0	M1	G4	211	1	3.58491	37	WT
TCGA.B0.5084.01	3.09374	T3	N1	M1	G3	222	1	2.36938	11	WT
TCGA.CJ.6033.01	1.75029	T3	N0	M1	G4	224	1	3.11548	24	WT
TCGA.B0.4701.01	1.71585	T3	N0	M1	G3	238	1	4.13672	66	WT
TCGA.G6.A5PC.01	1.28923	T1	N0	M1	G4	242	1	1.03759	4	WT
TCGA.B0.5095.01	1.68562	T3	N0	M0	G3	245	1	3.50267	37	WT
TCGA.B8.A54H.01	1.04836	T2	N0	MX	G3	256	0	2.00551	22	WT
TCGA.BP.5177.01	1.39096	T1	NX	M0	G3	293	0	3.29584	27	WT
TCGA.B0.4828.01	2.16572	T2	NX	M1	G3	307	1	3.27887	29	WT
TCGA.CZ.5462.01	0.713486	T1	NX	M1	G3	311	1	3.55692	36	WT
TCGA.B0.4844.01	2.00409	T3	NX	M1	G3	313	1	3.40123	34	WT
TCGA.G6.A8L6.01	1.99305	T2	NX	MX	G3	313	1	2.27187	10	WT
TCGA.A3.3363.01	1.47946	T2	N0	M0	G2	319	0	2.67012	15	WT
TCGA.B0.4843.01	1.85662	T3	N0	M0	G3	320	1	2.04319	8	WT
TCGA.A3.A8OW.01	1.00885	T3	NX	MX	G2	323	0	2.05223	15	WT
TCGA.CJ.4872.01	1.72757	T1	N0	M0	G4	326	0	4.05278	63	WT
TCGA.BP.4770.01	3.29801	T4	N0	M0	G4	329	1	2.71256	19	WT
TCGA.CZ.5461.01	0.806759	T1	NX	M1	G4	330	1	4.71853	118	Mut
TCGA.B0.5094.01	1.43139	T3	N0	M1	G2	333	1	3.12828	24	WT
TCGA.BP.4798.01	2.29406	T3	N0	M1	G4	334	1	3.91347	94	WT
TCGA.CJ.4644.01	0.742133	T3	N0	M1	G3	336	1	3.81695	57	WT
TCGA.A3.A8OV.01	1.0471	T1	NX	MX	G2	340	0	1.09861	3	WT
TCGA.B0.5080.01	1.43728	T3	N0	M1	G3	342	1	4.53042	103	WT
TCGA.BP.4352.01	2.68718	T3	N0	M1	G4	344	1	1.38629	4	WT
TCGA.BP.4782.01	1.46846	T1	NX	M0	G2	354	0	3.91217	60	WT
TCGA.DV.5569.01	0.978792	T1	NX	M0	G2	355	0	3.32745	35	WT
TCGA.T7.A92I.01	-0.00354809	T1	NX	MX	G1	356	0	2.55779	14	WT
TCGA.6D.AA2E.01	1.37856	T1	NX	MX	G2	362	0	2.30259	10	WT
TCGA.B0.5081.01	2.15693	T3	N0	M0	G2	362	1	5.30555	235	Mut
TCGA.DV.A4VZ.01	1.96964	T1	NX	MX	G2	365	0	NA	0	WT
TCGA.B4.5377.01	0.300249	T3	N0	M1	G3	365	0	3.49884	53	WT
TCGA.AK.3465.01	1.21266	T1	NX	M0	GX	369	0	1.03972	3	WT
TCGA.DV.5568.01	1.2856	T1	NX	M0	G2	370	0	3.64715	49	WT
TCGA.BP.4349.01	1.39328	T1	NX	M0	G2	372	0	2.95467	20	WT
TCGA.CZ.5986.01	-0.169762	T1	N0	M0	G3	373	0	2.77259	16	WT
TCGA.BP.4756.01	1.1224	T1	N0	M0	G2	374	0	3.34044	32	WT
TCGA.BP.4353.01	1.55807	T1	N0	M0	G2	375	1	3.28986	41	WT
TCGA.3Z.A93Z.01	1.24125	T1	N0	M0	G2	385	0	2.07944	8	WT
TCGA.CZ.5470.01	1.74307	T2	N0	M0	G3	386	0	4.43476	104	Mut
TCGA.BP.4768.01	0.92303	T1	N0	M0	G2	400	0	2.94382	26	WT
TCGA.BP.5187.01	0.497309	T1	NX	M0	G2	406	0	3.02462	24	WT
TCGA.BP.5194.01	1.04048	T1	NX	M0	G2	408	0	3.40404	31	WT
TCGA.BP.4776.01	1.17267	T1	NX	M0	G2	411	0	1.74787	6	WT
TCGA.B8.A8YJ.01	1.46172	T1	NX		G2	431	0	3.3673	29	Mut
TCGA.CJ.4638.01	1.61874	T3	N1	M1	G4	431	1	2.94901	21	WT
TCGA.BP.4970.01	0.931674	T1	N1	M0	G3	433	0	3.9896	75	WT
TCGA.B8.5553.01	0.923067	T1	N0	M0	G2	435	0	3.57855	42	WT
TCGA.CZ.5987.01	1.1876	T3	NX	M1	G2	445	1	3.39691	31	WT
TCGA.CZ.4861.01	1.23145	T2	NX	M0	G2	446	1	4.08439	72	WT
TCGA.BP.4977.01	1.85246	T1	NX	M0	G3	454	0	3.93183	51	WT
TCGA.B0.4823.01	0.663294	T1	N0	M0	G2	454	1	3.53488	42	WT
TCGA.B0.5092.01	2.22526	T1	N0	M1	G3	459	1	4.70096	170	WT
TCGA.A3.A6NJ.01	0.822375	T1	NX	MX	G1	468	0	2.77208	26	WT
TCGA.B8.A54K.01	0.444845	T1	NX	MX	G1	469	0	0.693147	2	WT
TCGA.BP.4335.01	1.76571	T3	N0	M1	G3	475	1	3.70125	44	WT
TCGA.B0.4810.01	2.12306	T3	N1	M0	G3	478	1	4.02781	85	WT
TCGA.B0.5694.01	1.44084	T3	N0	M0	G3	480	1	2.27187	10	WT
TCGA.BP.4787.01	1.85103	T3	N0	M1	G4	480	1	3.0843	25	WT
TCGA.B0.5099.01	0.881461	T3	NX	M0	G3	485	1	1.83102	7	WT
TCGA.B8.A7U6.01	1.63805	T1	NX		G3	495	0	2.16396	9	WT
TCGA.MW.A4EC.01	1.02334	T1	NX	MX	G2	498	0	1.60944	5	WT
TCGA.BP.4992.01	2.56014	T1	NX	M0	G4	501	0	3.50357	39	WT
TCGA.B8.5546.01	0.966874	T1	N0	M0	G2	505	0	1.60944	5	WT
TCGA.B2.A4SR.01	0.939471	T2	NX	M0		507	0	2.92642	19	WT
TCGA.B0.4818.01	1.21565	T2	NX	M0	G3	510	1	4.11416	65	WT
TCGA.B8.4146.01	0.701822	T1	NX	M0	G2	511	0	1.64355	21	WT
TCGA.B8.A54F.01	1.19097	T1	NX	MX	G2	519	0	1.38629	4	WT
TCGA.B8.4619.01	0.890199	T1	N0	M0	G2	523	0	1.38629	4	WT
TCGA.B8.A54J.01	1.3018	T2	NX	MX	G2	528	0	2.8535	20	WT
TCGA.EU.5904.01	1.04013	T1	NX	M0	G1	551	0	2.97851	20	WT
TCGA.CJ.5681.01	2.10117	T3	NX	M1	G3	552	1	2.48491	12	WT
TCGA.CZ.5455.01	0.910074	T3	NX	M1	G4	561	1	4.06361	133	WT
TCGA.A3.3352.01	1.209	T3	N0	M0	G3	561	1	3.92906	54	WT
TCGA.BP.4340.01	0.356842	T1	N0	M0	G2	562	1	3.06029	24	WT
TCGA.BP.5000.01	1.53555	T1	NX	M0	G3	563	0	4.00996	63	WT
TCGA.B0.5088.01	1.79963	T1	N0	M0	G3	563	1	3.7953	52	WT
TCGA.A3.3380.01	1.25885	T1	N0	M0	G2	567	0	3.01855	23	WT
TCGA.CW.6097.01	1.62338	T3	NX	M0	G4	571	1	4.90073	140	WT
TCGA.CJ.4923.01	2.19583	T3	NX	M1	G4	572	1	4.41717	97	Mut
TCGA.CJ.5678.01	1.69744	T2	N0	M1	G3	574	1	4.48302	105	Mut
TCGA.A3.3382.01	1.03333	T1	NX	M0	G3	574	0	3.49166	34	WT
TCGA.B0.4697.01	2.53106	T3	NX	M1	G4	578	1	3.93482	55	WT
TCGA.B0.5109.01	3.03304	T3	N1	M0	G4	587	1	3.57993	49	Mut
TCGA.MM.A563.01	1.74896	T3	NX	MX	G2	591	0	4.04434	62	WT
TCGA.B0.4707.01	2.26971	T3	NX	M0	G4	600	1	1.70947	7	WT
TCGA.BP.5198.01	1.7042	T3	N0	M0	G3	603	0	3.70267	42	Mut
TCGA.MM.A564.01	1.73994	T2	NX	MX	G2	607	0	1.38629	4	Mut
TCGA.A3.3387.01	1.56649	T1	N0	M0	G2	617	0	3.53695	37	WT
TCGA.BP.4795.01	1.19763	T1	N0	M0	G2	620	0	4.38022	82	WT
TCGA.A3.3378.01	1.00629	T1	N0	M0	G3	630	0	4.14943	73	WT
TCGA.B0.5075.01	0.982541	T3	N0	M0	G2	637	1	2.95136	32	WT
TCGA.BP.4334.01	2.12992	T3	N0	M0	G3	645	1	NA	0	WT
TCGA.CJ.4868.01	2.04172	T3	N0	M1	G3	646	1	3.09069	60	WT
TCGA.B2.4101.01	1.1897	T2	NX	M0	G3	648	0	4.05703	63	Mut
TCGA.B2.5641.01	0.913387	T1	N0	M0	G3	656	0	3.40523	87	WT
TCGA.CZ.5463.01	0.283119	T2	NX	M0	G2	662	0	3.14921	35	WT
TCGA.B0.5097.01	2.07392	T3	N0	M0	G2	665	0	3.99923	59	WT
TCGA.CJ.5679.01	1.71104	T3	NX	M0	G4	679	1	0.636514	2	WT
TCGA.AK.3455.01	1.24088	T3	NX	M0	G3	683	1	4.08605	132	Mut
TCGA.CZ.5466.01	1.58953	T3	NX	M0	G2	685	0	3.09804	37	WT
TCGA.BP.5186.01	1.02332	T1	N0	M0	G2	693	0	2.51244	15	WT
TCGA.CZ.5988.01	0.879262	T1	N0	M0	G2	693	0	2.6376	20	WT
TCGA.MM.A84U.01	2.12902	T1	NX	MX	G2	700	0	2.19722	9	Mut
TCGA.BP.4169.01	1.48157	T2	N0	M0	G2	701	1	4.12839	65	WT
TCGA.B8.4143.01	2.38886	T3	N0	M1	G3	709	1	3.98273	80	Mut
TCGA.BP.5192.01	0.227464	T1	NX	M0	G2	714	0	2.31957	13	WT
TCGA.CZ.5454.01	0.9401	T2	N0	M1	G2	722	1	3.71139	43	WT
TCGA.B8.5159.01	0.421818	T1	N0	M0	G3	722	0	2.9102	34	WT
TCGA.DV.5576.01	0.945506	T1	NX	M0	G2	727	1	0	1	WT
TCGA.A3.3372.01	0.331314	T3	NX	M0	G2	735	0	3.27225	37	WT
TCGA.A3.3313.01	0.792075	T1	N0	M0	G3	735	1	1.94591	7	WT
TCGA.B8.5165.01	0.722789	T1	N0	M0	G2	737	0	3.80883	52	WT
TCGA.BP.5195.01	1.11103	T1	NX	M0	G2	749	0	3.78456	45	WT
TCGA.CJ.4893.01	0.725712	T1	NX	M0	G3	750	0	3.78162	71	WT
TCGA.B2.5635.01	0.759302	T1	NX	M0	G2	755	0	3.65758	46	WT
TCGA.B8.4153.01	0.991852	T3	NX	M0	G3	762	0	2.52321	13	WT
TCGA.CJ.5680.01	1.27914	T3	NX	M1	G4	768	1	2.69231	16	WT
TCGA.B0.5085.01	1.83603	T3	N0	M0	G3	770	1	2.34199	11	WT
TCGA.CZ.4853.01	0.751879	T1	NX	M0	G2	774	0	3.77586	44	WT
TCGA.B8.4620.01	1.51239	T3	N0	M0	G2	777	0	3.19892	26	WT
TCGA.CJ.5677.01	2.30528	T3	NX	M1	G4	782	1	2.89793	20	WT
TCGA.BP.4986.01	1.11944	T1	N0	M0	G3	785	0	3.20595	28	WT
TCGA.B8.4621.01	1.22982	T1	N0	M0	G3	788	0	2.86524	19	WT
TCGA.B0.4847.01	1.69138	T3	NX	M1	G3	793	1	4.2913	84	WT
TCGA.CJ.4891.01	2.11488	T3	N0	M0	G4	819	1	3.04728	23	WT
TCGA.B8.5163.01	1.19227	T3	N0	M0	G3	822	0	4.61701	143	WT
TCGA.BP.5189.01	0.917859	T1	NX	M0	G4	822	1	4.01704	58	WT
TCGA.BP.4988.01	2.3949	T1	N0	M0	G2	828	1	3.15804	25	WT
TCGA.B8.A54D.01	1.3413	T3	NX	MX	G2	830	0	2.15413	12	WT
TCGA.B0.4838.01	1.22479	T1	N0	M0	G3	834	1	2.74553	64	WT
TCGA.BP.5006.01	0.549889	T1	N0	M0	G2	840	0	2.81336	17	Mut
TCGA.CJ.4894.01	0.690325	T3	N0	M0	G3	841	1	4.04448	99	WT
TCGA.BP.4329.01	0.953095	T3	N0	M0	G2	845	1	3.7437	45	WT
TCGA.A3.3383.01	1.37201	T1	NX	M0	G2	861	0	2.37546	14	Mut
TCGA.B0.4696.01	2.20532	T3	N0	M0	G3	866	1	0	1	WT
TCGA.A3.3365.01	0.967632	T1	NX	M0	G2	873	0	3.23573	28	WT
TCGA.AK.3454.01	1.38876	T1	NX	M0	G3	874	0	2.59817	18	WT
TCGA.BP.5010.01	1.83337	T3	N0	M0	G4	878	1	3.21039	26	WT
TCGA.B0.4848.01	1.38014	T3	NX	M0	G3	883	1	3.61665	41	WT
TCGA.AK.3426.01	2.23909	T3	N1	M0	G3	885	1	4.59305	124	WT
TCGA.B0.4827.01	0.798145	T3	N0	M0	G4	885	1	4.09562	70	WT
TCGA.B8.A54E.01	1.87468	T1	NX	MX	G3	909	0	1.79176	6	WT
TCGA.A3.3351.01	1.01703	T2	N0	M0	G2	910	0	3.24363	44	WT
TCGA.B2.5636.01	0.756668	T1	NX	M0	G2	919	0	2.16396	9	WT
TCGA.B0.5107.01	2.60295	T2	N0	M1	G4	927	1	3.6988	63	Mut
TCGA.BP.5175.01	2.23191	T1	NX	M0	G3	932	0	2.902	19	WT
TCGA.BP.4998.01	1.51581	T1	NX	M0	G3	932	0	3.84019	50	WT
TCGA.CJ.4887.01	1.3977	T3	NX	M1	G3	932	1	4.22592	94	WT
TCGA.A3.3343.01	1.0308	T2	N0	M0	G3	945	0	3.89776	52	WT
TCGA.CZ.5469.01	2.70783	T2	N0	M0	G2	946	1	3.15291	27	WT
TCGA.BP.5201.01	1.3818	T3	N0	M1	G4	951	0	1.77057	58	WT
TCGA.B2.4102.01	0.997531	T1	NX	M0	G2	952	0	3.62666	40	WT
TCGA.BP.4985.01	1.82343	T3	N0	M0	G4	952	1	3.29584	27	WT
TCGA.BP.4355.01	1.50421	T3	NX	M0	G4	953	1	2.32219	12	WT
TCGA.B2.5633.01	0.835309	T1	N0	M0	G2	963	0	3.62925	40	WT
TCGA.BP.5191.01	2.2066	T3	N0	M0	G2	967	0	4.57285	103	Mut
TCGA.BP.4351.01	2.35744	T3	N0	M0	G2	970	0	2.33125	13	WT
TCGA.B2.4099.01	1.25001	T1	NX	M0	G3	972	0	3.04482	22	WT
TCGA.BP.4164.01	0.926526	T3	NX	M0	G2	992	1	2.39591	12	WT
TCGA.B2.3923.01	0.884456	T2	NX	M0	G2	992	0	1.03972	3	WT
TCGA.B2.5639.01	1.49146	T3	NX	M1	G3	1003	1	2.89037	18	Mut
TCGA.BP.5190.01	1.18652	T1	NX	M0	G3	1011	0	2.45873	17	WT
TCGA.BP.4982.01	1.02099	T1	NX	M0	G3	1014	0	3.67101	43	WT
TCGA.A3.A6NI.01	1.26784	T1	NX	MX	G3	1018	0	1.60944	5	WT
TCGA.BP.5196.01	1.83201	T1	NX	M0	G2	1018	0	3.18423	53	WT
TCGA.B0.4817.01	1.7916	T3	N0	M0	G3	1019	1	1.73287	6	WT
TCGA.B0.5083.01	1.0508	T1	N0	M0	G3	1045	1	3.80569	47	WT
TCGA.B8.5552.01	0.922492	T1	NX	M0	G2	1046	0	3.7617	52	WT
TCGA.BP.5200.01	0.545426	T2	NX	M0	G4	1063	0	3.7733	52	WT
TCGA.BP.5008.01	1.09845	T1	NX	M0	G2	1071	0	4.38433	89	WT
TCGA.CW.5590.01	1.07737	T3	NX	M1	G3	1075	1	3.5107	36	WT
TCGA.G6.A8L8.01	1.74089	T1	NX	MX	G3	1091	1	2.30259	10	WT
TCGA.B2.3924.01	0.562209	T1	NX	M0	G2	1092	0	3.84381	106	WT
TCGA.BP.5009.01	1.47429	T1	NX	M0	G3	1092	1	3.92345	74	WT
TCGA.BP.4981.01	2.06107	T3	NX	M0	G3	1097	1	3.30162	31	WT
TCGA.A3.3323.01	1.23012	T1	NX	M0	G1	1106	0	3.45477	34	WT
TCGA.BP.4797.01	0.885777	T3	N0	M0	G3	1107	0	4.41804	106	WT
TCGA.BP.4790.01	1.02667	T1	NX	M0	G2	1111	1	3.38718	41	WT
TCGA.B0.4822.01	2.487	T2	NX	M0	G4	1111	1	2.24297	10	WT
TCGA.A3.3306.01	0.491363	T1	N0	M0	G3	1120	0	2.96694	21	WT
TCGA.B0.4852.01	1.58923	T2	N0	M0	G2	1121	1	3.71622	49	WT
TCGA.BP.4801.01	0.668946	T1	NX	M0	G2	1124	0	3.32992	32	WT
TCGA.BP.4987.01	0.861864	T1	NX	M0	G2	1124	0	3.5173	37	WT
TCGA.BP.5004.01	0.636454	T1	NX	M0	G3	1126	0	3.52184	35	WT
TCGA.A3.3319.01	1.77551	T1	NX	M0	G2	1130	0	3.29468	30	WT
TCGA.DV.5573.01	1.83844	T1	NX	M0	G2	1130	0	3.32419	56	Mut
TCGA.BP.5185.01	1.05015	T1	NX	M0	G3	1132	0	1.09861	3	WT
TCGA.BP.5184.01	1.02301	T1	NX	M0	G3	1133	0	3.57448	39	WT
TCGA.BP.4799.01	1.78417	T3	N0	M0	G3	1133	1	3.3359	34	WT
TCGA.BP.4332.01	1.38563	T3	N0	M0	G2	1133	0	2.57962	14	WT
TCGA.A3.3326.01	1.24556	T1	NX	M0	G1	1137	0	3.5556	37	WT
TCGA.BP.5007.01	1.13136	T2	N0	M0	G2	1140	0	3.26328	39	WT
TCGA.AK.3456.01	0.979562	T2	N0	M0	G3	1143	0	1.84622	7	WT
TCGA.BP.5182.01	0.877156	T1	N0	M0	G3	1165	0	3.88674	83	WT
TCGA.AK.3458.01	1.60199	T1	NX	M0	G3	1168	0	2.71358	16	WT
TCGA.B0.5120.01	0.95788	T1	N0	M0	G2	1169	0	3.09104	22	WT
TCGA.A3.3325.01	1.34043	T1	NX	M0	G2	1170	1	3.94093	54	WT
TCGA.B0.5113.01	0.953359	T3	N0	M0	G2	1175	0	4.31646	84	WT
TCGA.BP.5001.01	1.79675	T1	NX	M0	G2	1177	0	3.3965	33	WT
TCGA.A3.3324.01	0.56641	T1	NX	M0	G3	1186	0	3.71562	55	WT
TCGA.A3.3311.01	1.13714	T1	NX	M0	G2	1191	1	3.46754	49	Mut
TCGA.CJ.4895.01	1.59299	T3	NX	M1	G4	1200	1	3.82526	48	WT
TCGA.B0.4846.01	0.710828	T3	N0	M1	G2	1200	1	4.17858	74	WT
TCGA.AK.3447.01	0.710046	T2	NX	M0	G2	1217	0	NA	0	WT
TCGA.B8.5158.01	1.13389	T3	N1	M0	G4	1218	0	3.92208	61	WT
TCGA.B0.4821.01	2.87225	T3	N0	M0	G3	1230	1	2.99982	23	WT
TCGA.B0.4836.01	1.67678	T3	NX	M1	G3	1238	1	4.03885	73	WT
TCGA.AS.3777.01	0.926421	T1	NX	M0		1238	0	2.16396	9	WT
TCGA.BP.4999.01	0.343161	T1	NX	M0	G2	1266	0	2.3979	11	WT
TCGA.BP.4763.01	1.13273	T1	NX	M0	G2	1270	1	2.74558	19	WT
TCGA.B0.5116.01	2.09078	T3	N0	M0	G3	1274	0	2.84431	19	WT
TCGA.B0.5402.01	1.23905	T4	NX	M0	G4	1290	0	2.86043	22	Mut
TCGA.BP.5183.01	1.40711	T3	NX	M0	G3	1291	0	3.52291	52	WT
TCGA.B8.4151.01	0.603496	T3	N0	M0	G2	1299	0	1.38629	4	WT
TCGA.A3.3358.01	1.60613	T1	N0	M0	G2	1307	0	4.12427	82	Mut
TCGA.BP.4994.01	0.977096	T1	NX	M0	G3	1308	0	3.4031	34	WT
TCGA.A3.3374.01	0.918732	T1	N0	M0	G2	1314	0	2.3979	11	WT
TCGA.B0.5077.01	1.2755	T1	N0	M0	G3	1317	1	3.12016	35	WT
TCGA.DV.5565.01	1.25092	T1	NX	M0	G2	1329	0	2.45831	12	WT
TCGA.B0.4712.01	2.2973	T3	NX	M1	G3	1337	1	3.74842	55	WT
TCGA.BP.4762.01	0.693786	T1	NX	M0	G3	1343	1	3.86314	57	WT
TCGA.BP.5199.01	1.67582	T2	N0	M0	G4	1355	0	4.30695	148	WT
TCGA.BP.4347.01	0.406699	T3	NX	M0	G2	1367	0	3.26024	39	WT
TCGA.B0.4816.01	1.25844	T2	N0	M0	G3	1371	1	3.19142	28	WT
TCGA.BP.4995.01	1.00888	T1	N0	M0	G3	1371	0	3.14588	33	WT
TCGA.CJ.4916.01	1.1219	T3	NX	M0	G3	1373	0	4.08072	131	WT
TCGA.B0.4837.01	1.54249	T1	N0	M0	G3	1378	1	2.93707	21	WT
TCGA.B8.4154.01	0.318594	T1	N0	M0	G2	1380	0	3.20207	39	WT
TCGA.BP.4973.01	1.10251	T3	NX	M0	G3	1384	0	3.68902	55	WT
TCGA.A3.3328.01	1.58511	T1	N0	M0	G2	1385	0	NA	0	WT
TCGA.A3.3349.01	1.1949	T1	N0	M0	G2	1385	0	2.25131	18	WT
TCGA.DV.5566.01	0.904348	T1	NX	M0	G2	1398	0	2.83321	17	WT
TCGA.CZ.4854.01	1.9349	T1	N0	M0	G2	1404	1	3.54351	36	WT
TCGA.B0.5399.01	1.3536	T1	N0	M0	G2	1411	0	4.15903	72	Mut
TCGA.BP.4991.01	0.867468	T1	NX	M0	G2	1413	0	2.30259	10	WT
TCGA.BP.4983.01	2.40293	T3	NX	M0	G4	1413	0	4.5504	132	Mut
TCGA.CJ.4635.01	1.10643	T1	NX	M0	G3	1416	0	4.20457	75	WT
TCGA.B0.4811.01	2.78164	T3	N0	M0	G3	1417	1	1.58843	8	WT
TCGA.AK.3443.01	0.79989	T2	N0	M0	GX	1423	0	0	1	WT
TCGA.CZ.4857.01	2.0337	T3	N0	M1	G3	1432	1	3.75456	45	WT
TCGA.BP.4975.01	0.64412	T1	NX	M0	G3	1433	0	3.25365	27	WT
TCGA.A3.3307.01	1.1414	T3	N0	M0	G3	1436	0	2.8178	23	WT
TCGA.CJ.4901.01	2.19109	T3	NX	M0	G3	1450	0	5.14202	186	Mut
TCGA.BP.4804.01	1.74777	T1	NX	M0	G2	1459	0	4.41015	95	WT
TCGA.BP.4766.01	1.00365	T1	NX	M0	G3	1462	0	2.48491	12	WT
TCGA.BP.5168.01	0.749956	T1	NX	M0	G2	1463	1	3.26092	28	WT
TCGA.AK.3444.01	0.554904	T1	NX	M0	G2	1471	0	2.75498	40	WT
TCGA.B8.5550.01	0.60893	T3	N0	M0	G3	1476	0	3.21039	27	WT
TCGA.A3.3322.01	0.743303	T1	NX	M0	G2	1478	0	2.27187	10	WT
TCGA.A3.3331.01	0.74725	T1	N0	M0	G2	1485	0	3.73049	47	WT
TCGA.B0.5121.01	1.22248	T1	N0	M0	G2	1485	0	4.06775	60	Mut
TCGA.BP.4971.01	2.04553	T3	N0	M0	G3	1487	0	4.36542	83	WT
TCGA.BP.4789.01	0.446226	T1	NX	M0	G2	1489	0	2.33937	12	WT
TCGA.A3.3317.01	1.33109	T2	N0	M0	G2	1491	0	3.23582	33	WT
TCGA.BP.4346.01	1.25734	T3	N0	M0	G3	1493	1	4.38725	151	WT
TCGA.A3.3316.01	1.75903	T2	NX	M0	G3	1493	0	2.75555	17	WT
TCGA.BP.5181.01	0.860769	T1	NX	M0	G2	1495	0	3.57345	36	WT
TCGA.CJ.4905.01	0.715411	T1	NX	M0	G2	1496	0	3.17608	25	WT
TCGA.CJ.4870.01	0.68656	T3	NX	M0	G2	1498	0	2.04319	8	WT
TCGA.CJ.4907.01	0.74393	T3	NX	M0	G3	1499	0	2.71206	20	WT
TCGA.BP.4972.01	0.880358	T3	NX	M0	G3	1502	0	3.89182	50	WT
TCGA.A3.3320.01	0.839824	T1	NX	M0	G1	1508	0	2.94826	21	WT
TCGA.BP.4345.01	1.89796	T3	N0	M0	G3	1516	0	4.24694	74	WT
TCGA.B8.4148.01	0.983825	T1	N0	M0	G3	1520	0	2.56242	49	WT
TCGA.CJ.4902.01	1.85696	T3	NX	M0	G3	1520	0	4.42851	93	WT
TCGA.CJ.4892.01	1.3574	T1	N0	M0	G2	1521	0	3.64979	71	WT
TCGA.B8.4622.01	1.3134	T3	N0	M1	G3	1525	0	3.49852	34	Mut
TCGA.B8.5545.01	0.836	T1	N0	M0	G2	1525	0	3.71131	44	WT
TCGA.CJ.4899.01	1.19755	T1	NX	M0	G2	1528	0	3.09036	28	WT
TCGA.CJ.4908.01	1.1355	T1	NX	M0	G2	1531	0	3.23477	40	WT
TCGA.B0.5119.01	0.600848	T1	N0	M0	G2	1552	0	2.34971	20	WT
TCGA.CJ.4903.01	1.08992	T1	NX	M0	G3	1559	0	3.74821	45	WT
TCGA.A3.3362.01	1.35185	T1	N0	M0	G2	1559	0	3.1418	24	WT
TCGA.CJ.4888.01	1.48618	T3	NX	M1	G4	1567	1	4.36288	130	WT
TCGA.B0.5098.01	2.9569	T1	NX	M0	G3	1584	1	1.38629	4	Mut
TCGA.B0.4815.01	2.50668	T3	NX	M0	G4	1588	1	4.61293	147	WT
TCGA.BP.4341.01	1.82679	T3	NX	M0	G2	1589	1	1.38629	4	WT
TCGA.BP.5176.01	1.01226	T1	NX	M0	G2	1590	1	3.40611	34	WT
TCGA.B0.5106.01	1.64167	T1	N0	M0	G2	1598	1	3.41219	35	Mut
TCGA.B0.5115.01	1.17029	T2	N0	M1	G3	1604	0	3.98997	57	WT
TCGA.B0.5117.01	1.89874	T1	NX	M0	G2	1608	0	0.636514	2	WT
TCGA.A3.3347.01	1.8338	T1	N1	M0	G2	1610	1	3.56875	45	WT
TCGA.CJ.5689.01	1.26058	T1	NX	M0	G4	1620	1	3.26966	36	WT
TCGA.A3.3373.01	0.218693	T1	N0	M0	G3	1621	0	2.43583	18	WT
TCGA.A3.3329.01	0.996796	T1	N0	M0	G2	1624	0	3.47639	38	WT
TCGA.CJ.6028.01	1.44584	T3	NX	M1	G4	1625	1	4.00062	94	WT
TCGA.BP.4326.01	1.47364	T1	N0	M0	G2	1625	1	2.3979	11	WT
TCGA.DV.A4VX.01	2.60353	T3	N0	MX	G4	1626	1	1.90615	7	WT
TCGA.BP.4976.01	0.507206	T1	NX	M0	G3	1632	0	2.66225	17	WT
TCGA.B0.4839.01	1.47959	T1	N0	M0	G2	1639	1	2.55779	14	WT
TCGA.CJ.4912.01	2.48192	T2	NX	M0	G3	1657	0	2.63906	14	WT
TCGA.B0.4824.01	1.61951	T1	N0	M0	G3	1657	1	3.37818	42	WT
TCGA.CJ.4641.01	1.85786	T3	NX	M1	G4	1661	1	4.52579	146	WT
TCGA.BP.4344.01	0.839985	T1	NX	M0	G2	1666	0	2.48491	12	WT
TCGA.BP.4177.01	1.4338	T1	NX	M0	G2	1670	0	2.84648	18	WT
TCGA.CZ.5459.01	1.20167	T3	NX	M0	G3	1683	0	3.20909	37	Mut
TCGA.A3.3376.01	1.08751	T1	N0	M0	G2	1696	1	3.38893	34	WT
TCGA.CJ.4900.01	2.19891	T4	N1	M1	G4	1714	1	3.69656	66	WT
TCGA.B0.4842.01	1.39021	T3	N0	M0	G4	1724	1	2.1384	10	WT
TCGA.DV.5575.01	0.858651	T1	NX	M0	G2	1729	0	3.50263	45	WT
TCGA.BP.4777.01	1.15655	T1	NX	M0	G3	1731	0	4.73466	159	WT
TCGA.B0.5400.01	1.85002	T3	N0	M0	G4	1733	0	2.3719	12	WT
TCGA.BP.4968.01	1.59399	T1	N0	M0	G3	1746	0	3.42037	69	WT
TCGA.B0.4710.01	1.18835	T3	N0	M0	G3	1755	0	2.92069	20	WT
TCGA.CJ.4884.01	1.46231	T3	NX	M0	G3	1759	0	4.32351	89	WT
TCGA.B0.4718.01	1.87147	T3	NX	M0	G2	1778	0	1.84219	10	WT
TCGA.AK.3450.01	0.59381	T1	N0	M0	G2	1779	0	3.09219	24	WT
TCGA.B0.5108.01	1.63655	T3	N0	M0	G2	1782	0	4.32021	80	WT
TCGA.BP.4962.01	0.936284	T2	NX	M0	G2	1785	0	3.54089	70	WT
TCGA.CZ.4859.01	0.208103	T1	N0	M0	G2	1787	0	2.59531	16	WT
TCGA.CZ.5452.01	1.03496	T2	N0	M0	G2	1789	0	5.30247	259	WT
TCGA.B0.5700.01	0.266552	T1	N0	M0	G2	1790	0	3.12828	24	WT
TCGA.CJ.4643.01	0.897721	T2	N0	M0	G3	1793	0	3.75169	48	WT
TCGA.BP.4969.01	1.38773	T1	NX	M0	G2	1794	0	2.36938	11	WT
TCGA.BP.4963.01	1.43678	T1	NX	M0	G3	1834	0	3.31949	28	WT
TCGA.BP.4775.01	0.775021	T1	NX	M0	G2	1843	0	3.30066	34	WT
TCGA.BP.4784.01	1.31138	T1	NX	M0	G2	1854	0	1.03972	3	WT
TCGA.BP.4964.01	1.27481	T1	N0	M0	G2	1862	0	3.19878	28	WT
TCGA.BP.4965.01	0.685537	T1	NX	M0	G2	1871	0	3.49794	36	WT
TCGA.BP.4769.01	0.999713	T1	NX	M0	G2	1876	0	0	1	WT
TCGA.BP.4174.01	0.975896	T2	N0	M0	G3	1879	0	3.67693	43	WT
TCGA.CJ.4882.01	2.01246	T3	NX	M0	G3	1883	0	4.37813	84	Mut
TCGA.BP.4774.01	1.16708	T1	NX	M0	G2	1885	0	3.50283	37	WT
TCGA.A3.3335.01	0.650557	T2	N0	M0	G4	1886	0	3.09104	22	WT
TCGA.BP.4330.01	1.12532	T3	N0	M0	G2	1888	0	4.47435	113	WT
TCGA.CJ.5683.01	1.79036	T1	NX	M0	G3	1889	0	2.02452	13	WT
TCGA.BP.4173.01	1.36455	T2	N0	M0	G3	1893	0	4.28007	208	WT
TCGA.CZ.5989.01	0.4293	T2	N0	M0	G2	1905	0	3.50126	37	WT
TCGA.CJ.6031.01	1.27227	T1	NX	M0	G3	1906	0	4.19554	91	WT
TCGA.BP.4343.01	1.13062	T3	N0	M0	G3	1912	1	3.93443	58	WT
TCGA.BP.5178.01	1.8597	T3	NX	M1	G4	1912	1	3.74129	47	Mut
TCGA.B0.5100.01	1.94691	T3	NX	M0	G3	1913	1	1.24068	4	Mut
TCGA.CJ.4636.01	2.1659	T3	N0	M0	G3	1924	0	2.87931	26	WT
TCGA.CZ.4863.01	0.924261	T3	N0	M0	G3	1928	0	4.82444	165	WT
TCGA.CZ.5451.01	0.366897	T2	N0	M0	G3	1929	0	2.75167	16	WT
TCGA.BP.4961.01	0.847186	T1	NX	M0	G2	1935	0	2.83321	17	WT
TCGA.CJ.4889.01	0.940991	T1	NX	M0	G4	1946	0	3.90823	109	WT
TCGA.CJ.4886.01	0.82611	T1	NX	M0	G3	1952	0	4.09678	67	WT
TCGA.BP.4176.01	1.17554	T1	NX	M0	G2	1955	0	4.26137	75	WT
TCGA.CJ.4876.01	0.877553	T2	N0	M0	G3	1955	0	3.8056	58	WT
TCGA.CW.5580.01	1.23123	T3	NX	M1	G3	1964	1	3.01495	21	Mut
TCGA.B0.4700.01	2.15435	T4	NX	M1	G4	1980	1	4.15574	96	Mut
TCGA.B0.4845.01	1.36102	T3	NX	M1	G2	1986	1	3.16567	25	WT
TCGA.A3.3385.01	0.555831	T1	N0	M0	G2	1993	0	0.693147	2	WT
TCGA.CZ.5985.01	0.829523	T2	N0	M0	G2	1997	0	3.47607	56	WT
TCGA.DV.5567.01	0.597816	T1	NX	M0	G2	2004	0	1.09861	3	WT
TCGA.B0.5110.01	0.86886	T1	N0	M0	G2	2009	0	3.00609	28	WT
TCGA.CJ.4881.01	2.237	T3	NX	M0	G3	2014	0	3.95876	63	WT
TCGA.DV.5574.01	1.37418	T1	NX	M0	G2	2016	0	3.55981	39	WT
TCGA.CW.5588.01	1.18688	T1	NX	M0	G2	2017	0	3.29983	28	WT
TCGA.CJ.5686.01	0.754339	T1	NX	M0	G3	2038	0	4.45996	94	WT
TCGA.CZ.5984.01	1.2075	T1	N0	M0	G3	2067	0	4.18718	77	WT
TCGA.BP.4781.01	1.11615	T1	NX	M0	G3	2080	0	3.37644	31	WT
TCGA.AK.3434.01	1.59851	T1	NX	M0	G2	2087	0	2.18585	14	WT
TCGA.B0.4834.01	1.0419	T1	N0	M0	G3	2090	1	0	1	WT
TCGA.CZ.4858.01	2.42737	T2	NX	M0	G4	2105	1	4.13879	72	WT
TCGA.CZ.5464.01	1.77895	T3	NX	M1	G2	2128	0	4.27762	97	WT
TCGA.G6.A8L7.01	2.33075	T1	N0	MX	G3	2133	0	1.60944	5	WT
TCGA.B0.4945.01	0.607078	T1	N0	M0	G2	2145	1	2.83578	22	WT
TCGA.B0.5695.01	0.855137	T1	N0	M0	G2	2150	0	3.27173	31	WT
TCGA.B0.5702.01	1.4508	T1	N0	M0	G2	2172	0	NA	0	Mut
TCGA.BP.4960.01	2.01486	T2	N0	M0	G3	2172	0	2.81336	17	WT
TCGA.BP.4765.01	0.703831	T1	NX	M0	G2	2184	0	1.56071	5	WT
TCGA.CJ.4878.01	1.51004	T3	NX	M0	G2	2186	0	1.55958	5	WT
TCGA.CJ.5672.01	1.13666	T1	NX	M0	G3	2190	1	2.41097	26	WT
TCGA.BP.4758.01	1.48459	T1	NX	M0	G2	2208	0	3.97811	99	WT
TCGA.AK.3461.01	1.26358	T1	NX	M0	G2	2217	0	2.55646	17	WT
TCGA.CW.5587.01	0.600546	T3	N0	M0	G2	2226	0	3.9741	67	WT
TCGA.CJ.4637.01	1.67013	T2	NX	M1	G4	2227	1	4.07898	224	WT
TCGA.CJ.5684.01	0.722851	T3	NX	M0	G2	2231	0	3.72367	60	Mut
TCGA.AK.3431.01	0.688086	T2	NX	M0	G3	2241	1	2.47769	15	WT
TCGA.B0.5703.01	0.957904	T1	N0	M0	G3	2246	0	3.8393	49	WT
TCGA.BP.4342.01	1.59827	T2	N0	M0	G3	2256	1	3.56364	37	WT
TCGA.BP.5174.01	1.18189	T1	NX	M0	G2	2257	0	2.6956	23	WT
TCGA.CJ.4873.01	1.99064	T3	N0	M0	G3	2259	0	3.87568	58	WT
TCGA.BP.5180.01	1.06728	T1	NX	M0	G2	2263	0	4.26719	78	WT
TCGA.A3.3367.01	1.51802	T1	N0	M0	G3	2270	0	3.49166	34	Mut
TCGA.CW.5591.01	1.13189	T3	N0	M1	G2	2271	0	1.79176	6	Mut
TCGA.A3.3370.01	0.776141	T1	N0	M0	G2	2274	0	3.71099	62	WT
TCGA.CJ.4874.01	0.558038	T1	N0	M0	G3	2283	0	3.59169	62	WT
TCGA.CJ.6030.01	1.34998	T1	N0	M0	G3	2299	1	4.68483	117	WT
TCGA.BP.4170.01	0.564039	T1	N0	M0	G2	2343	1	4.21873	96	WT
TCGA.BP.4760.01	1.08939	T1	NX	M0	G2	2361	0	1.09861	3	WT
TCGA.BP.4759.01	0.92891	T1	NX	M0	G2	2372	0	3.04728	23	WT
TCGA.CW.5589.01	1.08458	T1	NX	M0	G2	2378	0	3.06253	22	WT
TCGA.B0.4833.01	1.67124	T1	N0	M0	G2	2386	1	2.39508	34	WT
TCGA.AK.3445.01	1.50063	T3	NX	M0	G3	2392	0	4.14807	68	WT
TCGA.BP.5170.01	1.49684	T1	NX	M0	G2	2412	0	3.16864	27	WT
TCGA.CZ.5453.01	0.220564	T2	NX	M0	G2	2419	1	0	1	WT
TCGA.CZ.5456.01	1.67986	T2	N0	M0	G3	2422	0	3.98244	56	Mut
TCGA.CJ.4871.01	1.13409	T3	NX	M1	G4	2423	0	3.29395	33	WT
TCGA.B0.5710.01	1.24874	T1	N0	M0	G2	2430	0	3.50796	35	WT
TCGA.CZ.5982.01	0.42298	T1	NX	M0	G2	2439	0	2.35167	11	WT
TCGA.BP.4331.01	0.968946	T1	N0	M0	G2	2454	1	3.18659	27	WT
TCGA.B0.5701.01	1.22983	T3	N0	M0	G4	2461	0	3.66448	40	WT
TCGA.DV.A4W0.01	1.18391	T1	NX	MX	G3	2470	0	1.60944	5	WT
TCGA.DV.A4W0.05	0.877542	T1	NX	MX	G3	2470	0	NA	0	WT
TCGA.CW.5583.01	0.70008	T1	NX	M0	G2	2489	0	2.52381	19	WT
TCGA.A3.3359.01	0.740509	T1	N0	M0	G2	2504	0	3.26004	47	WT
TCGA.AK.3460.01	1.03848	T1	NX	M0	G2	2508	0	2.36671	12	WT
TCGA.AK.3453.01	1.58383	T2	NX	M0	G2	2531	0	NA	0	WT
TCGA.CW.6090.01	1.33154	T1	NX	M0	G3	2552	0	3.85461	59	Mut
TCGA.CJ.4869.01	1.60522	T2	N1	M0	G2	2554	0	5.29495	262	WT
TCGA.CZ.5465.01	0.975372	T3	NX	M0	G2	2564	1	2.77598	18	WT
TCGA.BP.4159.01	1.37099	T1	N0	M0	G2	2601	1	2.36938	11	WT
TCGA.CW.5585.01	0.662629	T3	N0	M1	G2	2609	0	1.79176	6	WT
TCGA.B0.5696.01	1.17594	T3	N0	M0	G4	2609	0	3.1418	24	WT
TCGA.B0.5697.01	1.63728	T1	N0	M0	G2	2630	0	3.65276	77	WT
TCGA.BP.4959.01	0.87466	T1	NX	M0	G3	2660	0	3.62369	56	WT
TCGA.A3.3357.01	0.647403	T2	N0	M0	G3	2688	0	3.17387	38	WT
TCGA.BP.4167.01	1.6981	T3	NX	M0	G2	2718	0	4.01301	84	WT
TCGA.B0.5712.01	1.08056	T2	N0	M1	G3	2722	0	2.94909	26	WT
TCGA.BP.4161.01	1.56323	T1	NX	M0	G3	2746	0	4.2198	99	WT
TCGA.B0.5104.01	0.946015	T1	N0	M0	G2	2752	1	2.61563	14	WT
TCGA.CZ.5457.01	0.553375	T3	NX	M0	G4	2754	0	3.48048	40	WT
TCGA.B0.5102.01	1.03638	T1	NX	M0	G3	2764	1	2.75835	22	WT
TCGA.B0.5713.01	0.341144	T3	N0	M0	G3	2782	0	3.01437	26	WT
TCGA.CZ.5458.01	1.0232	T3	NX	M0	G3	2789	0	3.96851	60	WT
TCGA.CW.5581.01	0.962586	T1	NX	M0	G3	2799	0	3.66943	47	WT
TCGA.CZ.4864.01	0.903294	T2	N0	M0	G3	2830	1	3.65619	59	WT
TCGA.BP.4163.01	1.31353	T3	N0	M0	G3	2839	0	3.5556	37	WT
TCGA.BP.4338.01	1.41803	T1	N0	M0	G3	2859	0	3.4187	32	WT
TCGA.AK.3440.01	1.07871	T1	NX	M0	G3	2865	0	0	1	WT
TCGA.AK.3451.01	0.790246	T2	N0	M0	G3	2868	0	2.5491	17	WT
TCGA.CZ.5460.01	1.20546	T3	NX	M1	G2	2873	0	4.30425	111	Mut
TCGA.BP.4160.01	0.575997	T3	N0	M0	G2	2881	0	3.24122	39	WT
TCGA.BP.4325.01	0.97749	T1	N0	M0	G2	2964	0	2.67244	26	WT
TCGA.BP.4165.01	1.68695	T1	N0	M0	G1	3037	0	3.08295	27	WT
TCGA.BP.4162.01	0.843012	T1	N0	M0	G2	3074	0	3.01131	43	WT
TCGA.CW.6093.01	0.349814	T1	NX	M0	G1	3146	0	1.33218	4	WT
TCGA.CJ.4642.01	1.34165	T2	NX	M0	G2	3205	0	NA	0	WT
TCGA.B0.5706.01	1.13581	T2	N0	M0	G2	3205	0	2.74362	22	WT
TCGA.CW.6088.01	0.230587	T1	N0	M0	G2	3222	0	2.68595	15	WT
TCGA.CJ.4639.01	0.835132	T2	N0	M0	G2	3229	0	3.85655	54	WT
TCGA.CZ.4866.01	0.735763	T1	NX	M0	G3	3267	0	2.902	19	WT
TCGA.CZ.4862.01	1.26875	T1	NX	M0	G2	3271	0	4.62081	142	WT
TCGA.CJ.4904.01	0.419947	T3	N0	M1	G3	3302	0	3.79129	46	WT
TCGA.AK.3429.01	0.661279	T2	N0	M0	G2	3328	0	3.0794	88	WT
TCGA.AK.3436.01	1.87808	T2	N0	M1	G2	3331	0	2.40534	13	WT
TCGA.CJ.4897.01	0.529753	T3	NX	M0	G3	3341	0	3.75246	45	WT
TCGA.AK.3425.01	1.32147	T1	N0	M0	G2	3343	0	1.95126	8	WT
TCGA.BP.4158.01	0.836605	T1	N0	M0	G2	3377	0	3.1418	24	WT
TCGA.B0.5690.01	1.22647	T1	NX	M0	G1	3392	0	3.41249	31	Mut
TCGA.AK.3433.01	1.11509	T2	N0	M0	GX	3409	0	0	1	WT
TCGA.B0.5691.01	1.19597	T1	N0	M0	G3	3431	0	2.33756	15	WT
TCGA.CJ.4885.01	0.79591	T3	NX	M1	G3	3451	0	2.23269	12	WT
TCGA.CJ.4640.01	0.810913	T3	N0	M0	G4	3480	0	3.89058	81	WT
TCGA.CJ.4634.01	1.10144	T1	NX	M0	G2	3498	0	2.75167	16	WT
TCGA.CJ.4890.01	1.62048	T3	N0	M1	G4	3519	0	4.54215	154	WT
TCGA.CJ.4875.01	1.82767	T3	NX	M1	G3	3554	1	2.04974	28	WT
TCGA.AK.3427.01	0.588757	T1	N0	M0	GX	3583	0	NA	0	WT
TCGA.CJ.6027.01	1.63474	T1	NX	M0	G4	3615	1	4.0228	125	WT
TCGA.B0.5698.01	1.2201	T1	N0	M0	G3	3631	0	3.79065	46	Mut
TCGA.CJ.6032.01	0.572356	T2	NX	M0	G3	3639	0	3.3683	37	WT
TCGA.AK.3428.01	0.355194	T3	N0	M0	G2	3728	0	0	1	WT
TCGA.CJ.5682.01	1.40669	T3	NX	M1	G4	3736	0	2.3234	13	Mut
TCGA.B0.5707.01	1.62637	T1	N0	M0	G3	3744	0	2.07944	8	WT
TCGA.B0.5812.01	0.952638	T1	NX	M0	G3	3834	0	3.89159	55	WT
TCGA.B0.5699.01	0.699417	T1	N0	M0	G2	3841	0	3.44481	32	Mut
TCGA.CJ.5675.01	1.00794	T2	NX	M0	G3	3936	0	4.12431	129	WT
TCGA.B0.5692.01	0.976797	T3	N0	M0	G3	3944	0	4.52638	147	WT
TCGA.B0.5709.01	1.05378	T3	NX	M0	G3	3974	0	4.98182	165	WT
TCGA.CJ.5671.01	1.86774	T1	NX	M0	G3	3987	0	4.65359	112	Mut
TCGA.B0.5711.01	0.569115	T3	NX	M0	G3	3989	0	4.07585	64	WT
TCGA.CJ.5676.01	1.82665	T3	NX	M0	G3	4067	0	3.03766	33	Mut
TCGA.B0.5693.01	0.854183	T1	NX	M0	G2	4074	0	1.94591	7	WT
TCGA.B0.5705.01	0.58486	T1	N0	M0	G2	4537	0	3.78639	63	WT
TCGA.CJ.5672.11	1.03786	T0	N0	M0	G0	NA	NA	NA	NA	NA
TCGA.CJ.5678.11	0.818072	T0	N0	M1	G0	NA	NA	NA	NA	NA
TCGA.B0.5712.11	1.26357	T0	N0	M1	G0	NA	NA	NA	NA	NA
TCGA.CZ.5458.11	0.859655	T0	N0	M0	G0	NA	NA	NA	NA	NA
TCGA.CW.5580.11	1.01168	T0	N0	M1	G0	NA	NA	NA	NA	NA
TCGA.CZ.5463.11	0.915892	T0	N0	M0	G0	NA	NA	NA	NA	NA
TCGA.A3.A8OU.01	1.32224	T1	NX	MX	G1	NA	NA	NA	NA	NA
TCGA.CZ.5469.11	0.952439	T0	N0	M0	G0	NA	NA	NA	NA	NA
TCGA.CZ.4864.11	0.943052	T0	N0	M0	G0	NA	NA	NA	NA	NA
TCGA.B8.5549.11	0.634242	T0	N0	M0	G0	NA	NA	NA	NA	NA
TCGA.B0.5701.11	1.04469	T0	N0	M0	G0	NA	NA	NA	NA	NA
TCGA.CW.5581.11	0.860679	T0	N0	M0	G0	NA	NA	NA	NA	NA
TCGA.CZ.5455.11	0.638528	T0	N0	M1	G0	NA	NA	NA	NA	NA
TCGA.B0.5709.11	1.10817	T0	N0	M0	G0	NA	NA	NA	NA	NA
TCGA.CZ.5470.11	0.786677	T0	N0	M0	G0	NA	NA	NA	NA	NA
TCGA.CJ.5676.11	1.17733	T0	N0	M0	G0	NA	NA	NA	NA	NA
TCGA.CZ.5468.11	1.14802	T0	N0	M1	G0	NA	NA	NA	NA	NA
TCGA.CZ.5982.11	1.01137	T0	N0	M0	G0	NA	NA	NA	NA	NA
TCGA.CZ.5461.11	0.738307	T0	N0	M1	G0	NA	NA	NA	NA	NA
TCGA.CZ.5989.11	0.941404	T0	N0	M0	G0	NA	NA	NA	NA	NA
TCGA.CJ.6030.11	1.1468	T0	N0	M0	G0	NA	NA	NA	NA	NA
TCGA.CZ.5456.11	1.10071	T0	N0	M0	G0	NA	NA	NA	NA	NA
TCGA.A3.A8OX.01	0.997775	T1	NX	MX	G3	NA	NA	NA	NA	NA
TCGA.CJ.5680.11	1.66085	T0	N0	M1	G0	NA	NA	NA	NA	NA
TCGA.B8.4622.11	0.573616	T0	N0	M1	G0	NA	NA	NA	NA	NA
TCGA.CW.6087.11	1.10901	T0	N0	M1	G0	NA	NA	NA	NA	NA
TCGA.B0.5694.11	1.31903	T0	N0	M0	G0	NA	NA	NA	NA	NA
TCGA.CZ.5466.11	0.951514	T0	N0	M0	G0	NA	NA	NA	NA	NA
TCGA.CJ.5679.11	1.11842	T0	N0	M0	G0	NA	NA	NA	NA	NA
TCGA.CJ.5681.11	1.8092	T0	N0	M1	G0	NA	NA	NA	NA	NA
TCGA.B0.5697.11	0.707841	T0	N0	M0	G0	NA	NA	NA	NA	NA
TCGA.CW.5585.11	0.953317	T0	N0	M1	G0	NA	NA	NA	NA	NA
TCGA.CJ.5689.11	1.07604	T0	N0	M0	G0	NA	NA	NA	NA	NA
TCGA.CZ.5452.11	0.937933	T0	N0	M0	G0	NA	NA	NA	NA	NA
TCGA.B0.5711.11	0.85781	T0	N0	M0	G0	NA	NA	NA	NA	NA
TCGA.CZ.5984.11	0.93086	T0	N0	M0	G0	NA	NA	NA	NA	NA
TCGA.B0.5402.11	1.06828	T0	N0	M0	G0	NA	NA	NA	NA	NA
TCGA.CJ.6033.11	1.26469	T0	N0	M1	G0	NA	NA	NA	NA	NA
TCGA.CZ.4863.11	1.0759	T0	N0	M0	G0	NA	NA	NA	NA	NA
TCGA.CW.6088.11	0.321168	T0	N0	M0	G0	NA	NA	NA	NA	NA
TCGA.CZ.5451.11	0.966366	T0	N0	M0	G0	NA	NA	NA	NA	NA
TCGA.B0.5699.11	1.01041	T0	N0	M0	G0	NA	NA	NA	NA	NA
TCGA.B8.5552.11	1.19706	T0	N0	M0	G0	NA	NA	NA	NA	NA
TCGA.B8.4619.11	0.448086	T0	N0	M0	G0	NA	NA	NA	NA	NA
TCGA.B0.5706.11	0.757693	T0	N0	M0	G0	NA	NA	NA	NA	NA
TCGA.B0.5696.11	0.843714	T0	N0	M0	G0	NA	NA	NA	NA	NA
TCGA.B0.5691.11	0.798623	T0	N0	M0	G0	NA	NA	NA	NA	NA
TCGA.CZ.5985.11	0.690257	T0	N0	M0	G0	NA	NA	NA	NA	NA
TCGA.A3.3358.11	0.92651	T0	N0	M0	G0	NA	NA	NA	NA	NA
TCGA.B2.5636.11	0.553982	T0	N0	M0	G0	NA	NA	NA	NA	NA
TCGA.CW.5584.11	1.45185	T0	N0	M0	G0	NA	NA	NA	NA	NA
TCGA.CZ.5986.11	0.745504	T0	N0	M0	G0	NA	NA	NA	NA	NA
TCGA.B0.5705.11	0.769576	T0	N0	M0	G0	NA	NA	NA	NA	NA
TCGA.CZ.4865.11	0.886835	T0	N0	M0	G0	NA	NA	NA	NA	NA
TCGA.CZ.5454.11	1.08304	T0	N0	M1	G0	NA	NA	NA	NA	NA
TCGA.CZ.5465.11	0.988705	T0	N0	M0	G0	NA	NA	NA	NA	NA
TCGA.CW.5589.11	1.02164	T0	N0	M0	G0	NA	NA	NA	NA	NA
TCGA.CW.5591.11	1.18856	T0	N0	M1	G0	NA	NA	NA	NA	NA
TCGA.CZ.5453.11	1.1056	T0	N0	M0	G0	NA	NA	NA	NA	NA
TCGA.B0.5703.11	1.32493	T0	N0	M0	G0	NA	NA	NA	NA	NA
TCGA.B0.4700.11	1.06847	T0	N0	M1	G0	NA	NA	NA	NA	NA
TCGA.CZ.5467.11	0.674823	T0	N0	M0	G0	NA	NA	NA	NA	NA
TCGA.CZ.5457.11	1.17888	T0	N0	M0	G0	NA	NA	NA	NA	NA
TCGA.CW.5587.11	0.942664	T0	N0	M0	G0	NA	NA	NA	NA	NA
TCGA.CZ.5462.11	0.848023	T0	N0	M1	G0	NA	NA	NA	NA	NA
TCGA.B0.5690.11	0.985491	T0	N0	M0	G0	NA	NA	NA	NA	NA
TCGA.CJ.5677.11	1.08206	T0	N0	M1	G0	NA	NA	NA	NA	NA
TCGA.B2.5641.11	0.988728	T0	N0	M0	G0	NA	NA	NA	NA	NA
TCGA.CW.6090.11	0.988485	T0	N0	M0	G0	NA	NA	NA	NA	NA
TCGA.B8.4620.11	0.962657	T0	N0	M0	G0	NA	NA	NA	NA	NA
TCGA.CZ.5987.11	1.04388	T0	N0	M1	G0	NA	NA	NA	NA	NA
TCGA.B0.4712.11	0.685869	T0	N0	M1	G0	NA	NA	NA	NA	NA
TCGA.A3.3387.11	0.681538	T0	N0	M0	G0	NA	NA	NA	NA	NA
TCGA.CZ.5988.11	1.02655	T0	N0	M0	G0	NA	NA	NA	NA	NA
