# Supplementary material for: Comprehensive Evaluation of the m6A Regulator Prognostic Risk Score in the Prediction of Immunotherapy Response in Clear Cell Renal Cell Carcinoma
Source: Front Immunol. 2022 Jun 17;13:818120. doi: 10.3389/fimmu.2022.818120 (PMC9248360; doi:10.3389/fimmu.2022.818120)
Supplement: Supplementary file 5 [file Table_4.xlsx]

## Sheet: Sheet1
Protein	Histological Type	Gender	Age	Cells in glomeruli				Cells in tubules				Tumor cells
				Staining	Intensity	Quantity	Location	Staining	Intensity	Quantity	Location	Staining	Intensity	Quantity	Location
HNRNPA2B1	Normal tissue	Female	56	High	Strong	>75%	Nuclear	High	Strong	>75%	Cytoplasmic/membranous nuclear
	Renal cancer	Female	73									Low	Weak	>75%	Nuclear
IGF2BAP1	Normal tissue	Female	41	Not detected	Negative	None	None	Low	Weak	75%-25%	Nuclear
	Renal cancer	Female	59									Not detected	Negative	None	None
IGF2BAP2	Normal tissue	Female	56	Medium	Moderate	75%-25%	Cytoplasmic/membranous nuclear	Medium	Moderate	>75%	Cytoplasmic/membranous nuclear
	Renal cancer	Female	52									Low	Weak	75%-25%	Cytoplasmic/membranous nuclear
KIAA1429	Normal tissue	Female	56	Low	Weak	75%-25%	Nuclear	Medium	Moderate	75%-25%	Nuclear
	Renal cancer	Female	63									Medium	Moderate	75%-25%	Nuclear
LRPPRC	Normal tissue	Female	56	Medium	Moderate	>75%	Cytoplasmic/membranous nuclear	High	Strong	>75%	Cytoplasmic/membranous nuclear
	Renal cancer	Female	59									Low	Weak	>75%	Cytoplasmic/membranous nuclear
METTL14	Normal tissue	Female	41	Medium	Moderate	75%-25%	Nuclear	Medium	Moderate	>75%	Nuclear
	Renal cancer	Female	75									High	Strong	>75%	Nuclear
