# Supplementary material for: Comprehensive Evaluation of the m6A Regulator Prognostic Risk Score in the Prediction of Immunotherapy Response in Clear Cell Renal Cell Carcinoma
Source: Front Immunol. 2022 Jun 17;13:818120. doi: 10.3389/fimmu.2022.818120 (PMC9248360; doi:10.3389/fimmu.2022.818120)
Supplement: Supplementary file 6 [file Table_5.xlsx]

## Sheet: Information-All cells
Barcode	nCount_RNA	nFeature_RNA	percent.mt	Patient	Tissue	Cluster	Treat
CCRCC_P1_Normal_Ds0CCJ0_AACGTTGGTAGCGCTC	4068	1580	7.03048	P1	Normal	Tcell	Untreated
CCRCC_P1_Normal_Ds0CCJ0_AACTCCCAGATCCGAG	2783	1152	3.95257	P1	Normal	Tcell	Untreated
CCRCC_P1_Normal_Ds0CCJ0_AACTGGTAGTGCCATT	4799	2061	3.25068	P1	Normal	Tcell	Untreated
CCRCC_P1_Normal_Ds0CCJ0_AAGCCGCTCGGCGGTT	2878	1056	3.3704	P1	Normal	Tcell	Untreated
CCRCC_P1_Normal_Ds0CCJ0_AAGGCAGAGTACGACG	1454	744	4.88308	P1	Normal	Tcell	Untreated
CCRCC_P1_Normal_Ds0CCJ0_AAGTCTGAGACAGGCT	4446	1638	3.17139	P1	Normal	Tcell	Untreated
CCRCC_P1_Normal_Ds0CCJ0_AATCCAGGTGGTCTCG	3094	1110	5.97931	P1	Normal	Tcell	Untreated
CCRCC_P1_Normal_Ds0CCJ0_AATCGGTAGCCGTCGT	3061	1035	5.03104	P1	Normal	Tcell	Untreated
CCRCC_P1_Normal_Ds0CCJ0_AATCGGTGTTCAGGCC	3249	1136	7.01754	P1	Normal	Tcell	Untreated
CCRCC_P1_Normal_Ds0CCJ0_ACACCCTAGCGTAGTG	3175	1273	5.25984	P1	Normal	Tcell	Untreated
CCRCC_P1_Normal_Ds0CCJ0_ACGATACGTGCACCAC	3188	1205	8.84567	P1	Normal	Tcell	Untreated
CCRCC_P1_Normal_Ds0CCJ0_ACTATCTCATACGCTA	2041	841	8.42724	P1	Normal	Tcell	Untreated
CCRCC_P1_Normal_Ds0CCJ0_ACTGAACTCAGCCTAA	2181	854	3.85144	P1	Normal	Tcell	Untreated
CCRCC_P1_Normal_Ds0CCJ0_ACTTTCAAGCGCCTTG	4602	1602	7.99652	P1	Normal	Tcell	Untreated
CCRCC_P1_Normal_Ds0CCJ0_ACTTTCAGTCCTGCTT	2427	1130	4.12031	P1	Normal	Tcell	Untreated
CCRCC_P1_Normal_Ds0CCJ0_ACTTTCATCTAACTGG	4143	1798	5.5274	P1	Normal	Tcell	Untreated
CCRCC_P1_Normal_Ds0CCJ0_AGAGCGACAAAGAATC	3189	1077	2.32048	P1	Normal	Tcell	Untreated
CCRCC_P1_Normal_Ds0CCJ0_AGATCTGCACGAAGCA	5047	1657	5.44878	P1	Normal	Tcell	Untreated
CCRCC_P1_Normal_Ds0CCJ0_AGCGGTCCACATTCGA	4076	1361	7.31109	P1	Normal	Tcell	Untreated
CCRCC_P1_Normal_Ds0CCJ0_AGCTCCTCAGGGTATG	4039	1798	3.78807	P1	Normal	Tcell	Untreated
CCRCC_P1_Normal_Ds0CCJ0_AGGGAGTCAAGTTCTG	4587	1712	5.18858	P1	Normal	Tcell	Untreated
CCRCC_P1_Normal_Ds0CCJ0_AGGGAGTCACGCTTTC	3261	1333	6.04109	P1	Normal	Tcell	Untreated
CCRCC_P1_Normal_Ds0CCJ0_AGGGATGGTTACGCGC	2592	1016	11.2269	P1	Normal	Tcell	Untreated
CCRCC_P1_Normal_Ds0CCJ0_AGGTCCGGTCGAGTTT	3247	1218	5.51278	P1	Normal	Tcell	Untreated
CCRCC_P1_Normal_Ds0CCJ0_AGTGGGAAGTGGGCTA	4191	1392	6.99117	P1	Normal	Tcell	Untreated
CCRCC_P1_Normal_Ds0CCJ0_AGTTGGTGTAAGCACG	3384	1366	6.41253	P1	Normal	Tcell	Untreated
CCRCC_P1_Normal_Ds0CCJ0_ATAACGCAGCTCCTTC	3090	1126	8.1877	P1	Normal	Tcell	Untreated
CCRCC_P1_Normal_Ds0CCJ0_ATCCACCAGTCATGCT	3478	1260	6.81426	P1	Normal	Tcell	Untreated
CCRCC_P1_Normal_Ds0CCJ0_ATCGAGTAGTTCGCAT	3922	1305	6.42529	P1	Normal	Tcell	Untreated
CCRCC_P1_Normal_Ds0CCJ0_ATGGGAGTCCATGAAC	1685	741	10.6825	P1	Normal	Tcell	Untreated
CCRCC_P1_Normal_Ds0CCJ0_ATTGGACAGTACGATA	3277	1252	7.84254	P1	Normal	Tcell	Untreated
CCRCC_P1_Normal_Ds0CCJ0_ATTGGACTCAAGGTAA	2283	985	10.4249	P1	Normal	Tcell	Untreated
CCRCC_P1_Normal_Ds0CCJ0_ATTTCTGCAAGCCTAT	1563	783	6.58989	P1	Normal	Tcell	Untreated
CCRCC_P1_Normal_Ds0CCJ0_ATTTCTGTCCTATGTT	3805	1621	5.70302	P1	Normal	Tcell	Untreated
CCRCC_P1_Normal_Ds0CCJ0_CACACAAAGTCACGCC	2540	986	6.29921	P1	Normal	Tcell	Untreated
CCRCC_P1_Normal_Ds0CCJ0_CACAGGCGTGTGAATA	2610	1039	3.5249	P1	Normal	Tcell	Untreated
CCRCC_P1_Normal_Ds0CCJ0_CACCACTTCGTGACAT	2414	1080	6.33803	P1	Normal	Tcell	Untreated
CCRCC_P1_Normal_Ds0CCJ0_CACTCCAAGCCAGTAG	4536	1578	6.81217	P1	Normal	Tcell	Untreated
CCRCC_P1_Normal_Ds0CCJ0_CAGAATCTCTCGCATC	3374	1210	6.60937	P1	Normal	Tcell	Untreated
CCRCC_P1_Normal_Ds0CCJ0_CAGATCAGTAGAGGAA	5128	1658	4.77769	P1	Normal	Tcell	Untreated
CCRCC_P1_Normal_Ds0CCJ0_CAGCGACGTGTTAAGA	1851	890	3.24149	P1	Normal	Tcell	Untreated
CCRCC_P1_Normal_Ds0CCJ0_CAGTAACCATTCGACA	2959	1379	7.19838	P1	Normal	Tcell	Untreated
CCRCC_P1_Normal_Ds0CCJ0_CAGTCCTGTACTCGCG	4470	1693	5.3915	P1	Normal	Tcell	Untreated
CCRCC_P1_Normal_Ds0CCJ0_CATCAAGCAAACAACA	1307	671	8.33971	P1	Normal	Tcell	Untreated
CCRCC_P1_Normal_Ds0CCJ0_CATCAGAAGTTTCCTT	3191	1360	6.48699	P1	Normal	Tcell	Untreated
CCRCC_P1_Normal_Ds0CCJ0_CATGCCTGTCTCTCTG	2696	1245	5.63798	P1	Normal	Tcell	Untreated
CCRCC_P1_Normal_Ds0CCJ0_CATGGCGGTCTCACCT	4476	1552	5.60769	P1	Normal	Tcell	Untreated
CCRCC_P1_Normal_Ds0CCJ0_CCCTCCTTCAGGATCT	2779	1374	7.23282	P1	Normal	Tcell	Untreated
CCRCC_P1_Normal_Ds0CCJ0_CCGGTAGCACGCGAAA	3426	1338	5.8669	P1	Normal	Tcell	Untreated
CCRCC_P1_Normal_Ds0CCJ0_CCGTGGATCCACTGGG	3029	909	7.06504	P1	Normal	Tcell	Untreated
CCRCC_P1_Normal_Ds0CCJ0_CCTAAAGTCACCCTCA	3449	1198	6.40765	P1	Normal	Tcell	Untreated
CCRCC_P1_Normal_Ds0CCJ0_CCTAGCTGTCGAATCT	2088	884	5.98659	P1	Normal	Tcell	Untreated
CCRCC_P1_Normal_Ds0CCJ0_CCTTTCTCACCAACCG	3568	1274	5.43722	P1	Normal	Tcell	Untreated
CCRCC_P1_Normal_Ds0CCJ0_CGAACATGTTGTCGCG	3324	1060	7.67148	P1	Normal	Tcell	Untreated
CCRCC_P1_Normal_Ds0CCJ0_CGAGCCAAGTACATGA	2476	1023	11.1066	P1	Normal	Tcell	Untreated
CCRCC_P1_Normal_Ds0CCJ0_CGAGCCACAGATTGCT	4777	1733	7.24304	P1	Normal	Tcell	Untreated
CCRCC_P1_Normal_Ds0CCJ0_CGATGGCGTTCGAATC	3572	1276	5.87906	P1	Normal	Tcell	Untreated
CCRCC_P1_Normal_Ds0CCJ0_CGCGTTTAGAAGGTGA	4298	1503	5.00233	P1	Normal	Tcell	Untreated
CCRCC_P1_Normal_Ds0CCJ0_CGCGTTTGTTCATGGT	3060	1089	7.67974	P1	Normal	Tcell	Untreated
CCRCC_P1_Normal_Ds0CCJ0_CGGACACTCGGGAGTA	4593	1463	8.20814	P1	Normal	Tcell	Untreated
CCRCC_P1_Normal_Ds0CCJ0_CGTAGCGGTCTCATCC	1088	519	8.82353	P1	Normal	Tcell	Untreated
CCRCC_P1_Normal_Ds0CCJ0_CGTAGGCAGCGCCTCA	3341	1127	7.00389	P1	Normal	Tcell	Untreated
CCRCC_P1_Normal_Ds0CCJ0_CGTGAGCGTCACACGC	1407	576	5.89908	P1	Normal	Tcell	Untreated
CCRCC_P1_Normal_Ds0CCJ0_CGTGTAATCAGAAATG	1242	597	7.24638	P1	Normal	Tcell	Untreated
CCRCC_P1_Normal_Ds0CCJ0_CGTGTCTGTACACCGC	4570	1495	3.82932	P1	Normal	Tcell	Untreated
CCRCC_P1_Normal_Ds0CCJ0_CGTTCTGGTGTTAAGA	3603	1053	7.29947	P1	Normal	Tcell	Untreated
CCRCC_P1_Normal_Ds0CCJ0_CTAACTTGTACCTACA	4634	1583	6.23651	P1	Normal	Tcell	Untreated
CCRCC_P1_Normal_Ds0CCJ0_CTACCCAAGAAACCGC	3936	1180	8.15549	P1	Normal	Tcell	Untreated
CCRCC_P1_Normal_Ds0CCJ0_CTACCCAAGAGTCGGT	2794	1137	5.86972	P1	Normal	Tcell	Untreated
CCRCC_P1_Normal_Ds0CCJ0_CTAGCCTCAGCATGAG	847	512	7.67414	P1	Normal	Tcell	Untreated
CCRCC_P1_Normal_Ds0CCJ0_CTCAGAAAGTTAAGTG	2767	927	6.61366	P1	Normal	Tcell	Untreated
CCRCC_P1_Normal_Ds0CCJ0_CTCAGAATCCTTCAAT	4939	1643	8.01782	P1	Normal	Tcell	Untreated
CCRCC_P1_Normal_Ds0CCJ0_CTCGAAAAGGGCACTA	1017	582	13.3727	P1	Normal	Tcell	Untreated
CCRCC_P1_Normal_Ds0CCJ0_CTCGTACAGGCTCAGA	2811	1085	8.89363	P1	Normal	Tcell	Untreated
CCRCC_P1_Normal_Ds0CCJ0_CTCTACGCACCTGGTG	4063	1554	5.02092	P1	Normal	Tcell	Untreated
CCRCC_P1_Normal_Ds0CCJ0_CTGAAACGTTATCACG	1929	788	6.6874	P1	Normal	Tcell	Untreated
CCRCC_P1_Normal_Ds0CCJ0_CTGAAGTTCCCGGATG	4787	1704	6.51765	P1	Normal	Tcell	Untreated
CCRCC_P1_Normal_Ds0CCJ0_CTGTTTATCGTCCGTT	3212	1097	2.80199	P1	Normal	Tcell	Untreated
CCRCC_P1_Normal_Ds0CCJ0_CTTAACTTCGAGAGCA	4466	1475	4.12002	P1	Normal	Tcell	Untreated
CCRCC_P1_Normal_Ds0CCJ0_CTTTGCGTCCTGCTTG	4819	1609	4.44076	P1	Normal	Tcell	Untreated
CCRCC_P1_Normal_Ds0CCJ0_CTTTGCGTCGTATCAG	1175	551	3.14894	P1	Normal	Tcell	Untreated
CCRCC_P1_Normal_Ds0CCJ0_GACACGCCAAAGGAAG	3499	1343	4.02972	P1	Normal	Tcell	Untreated
CCRCC_P1_Normal_Ds0CCJ0_GACGGCTGTAGCCTCG	2940	1116	6.4966	P1	Normal	Tcell	Untreated
CCRCC_P1_Normal_Ds0CCJ0_GACGTGCTCAACGCTA	3611	1366	5.37247	P1	Normal	Tcell	Untreated
CCRCC_P1_Normal_Ds0CCJ0_GACGTTAGTTGTCTTT	3808	1436	4.56933	P1	Normal	Tcell	Untreated
CCRCC_P1_Normal_Ds0CCJ0_GACTACAGTCGCATCG	4391	1491	4.23594	P1	Normal	Tcell	Untreated
CCRCC_P1_Normal_Ds0CCJ0_GACTGCGTCGCCTGTT	1984	762	3.32661	P1	Normal	Tcell	Untreated
CCRCC_P1_Normal_Ds0CCJ0_GAGCAGACATCCCACT	4249	1521	7.90774	P1	Normal	Tcell	Untreated
CCRCC_P1_Normal_Ds0CCJ0_GAGCAGAGTTCGTGAT	3236	1119	5.74784	P1	Normal	Tcell	Untreated
CCRCC_P1_Normal_Ds0CCJ0_GATCGTAGTCCGAACC	2497	973	3.0837	P1	Normal	Tcell	Untreated
CCRCC_P1_Normal_Ds0CCJ0_GCACTCTTCTTAGAGC	5117	1667	6.21458	P1	Normal	Tcell	Untreated
CCRCC_P1_Normal_Ds0CCJ0_GCAGTTAAGTGTCTCA	5226	1799	6.25718	P1	Normal	Tcell	Untreated
CCRCC_P1_Normal_Ds0CCJ0_GCAGTTACAAGGGTCA	4286	1569	5.22632	P1	Normal	Tcell	Untreated
CCRCC_P1_Normal_Ds0CCJ0_GCATGCGGTATCAGTC	2449	888	3.10331	P1	Normal	Tcell	Untreated
CCRCC_P1_Normal_Ds0CCJ0_GCATGCGGTCATACTG	1292	687	6.42415	P1	Normal	Tcell	Untreated
CCRCC_P1_Normal_Ds0CCJ0_GCATGCGTCTTCATGT	3757	1378	4.97738	P1	Normal	Tcell	Untreated
CCRCC_P1_Normal_Ds0CCJ0_GCCTCTATCGGTGTCG	4353	1456	10.5904	P1	Normal	Tcell	Untreated
CCRCC_P1_Normal_Ds0CCJ0_GCGAGAACAGAGCCAA	3703	1307	5.50905	P1	Normal	Tcell	Untreated
CCRCC_P1_Normal_Ds0CCJ0_GCGAGAAGTCTAAAGA	2926	1138	4.20369	P1	Normal	Tcell	Untreated
CCRCC_P1_Normal_Ds0CCJ0_GCGCAACTCTCATTCA	2126	1084	4.51552	P1	Normal	Tcell	Untreated
CCRCC_P1_Normal_Ds0CCJ0_GGACGTCCATCACAAC	3449	1311	7.04552	P1	Normal	Tcell	Untreated
CCRCC_P1_Normal_Ds0CCJ0_GGATGTTTCCAGAGGA	3074	1195	4.97723	P1	Normal	Tcell	Untreated
CCRCC_P1_Normal_Ds0CCJ0_GGCGTGTTCGTAGGAG	1937	836	7.53743	P1	Normal	Tcell	Untreated
CCRCC_P1_Normal_Ds0CCJ0_GGGTCTGAGAAGATTC	3247	1405	4.12689	P1	Normal	Tcell	Untreated
CCRCC_P1_Normal_Ds0CCJ0_GGGTTGCCATGTCCTC	1421	647	6.75581	P1	Normal	Tcell	Untreated
CCRCC_P1_Normal_Ds0CCJ0_GGTATTGCAAGGACTG	3027	1343	7.69739	P1	Normal	Tcell	Untreated
CCRCC_P1_Normal_Ds0CCJ0_GGTGCGTTCAGCCTAA	3413	1281	4.04336	P1	Normal	Tcell	Untreated
CCRCC_P1_Normal_Ds0CCJ0_GGTGTTAGTTCAGCGC	1988	965	6.94165	P1	Normal	Tcell	Untreated
CCRCC_P1_Normal_Ds0CCJ0_GTAACTGTCGGCGCTA	2281	902	5.48005	P1	Normal	Tcell	Untreated
CCRCC_P1_Normal_Ds0CCJ0_GTAGGCCAGAGAGCTC	3967	1147	4.28535	P1	Normal	Tcell	Untreated
CCRCC_P1_Normal_Ds0CCJ0_GTCACAACAGCTGCTG	3927	1323	6.23886	P1	Normal	Tcell	Untreated
CCRCC_P1_Normal_Ds0CCJ0_GTGAAGGCACCAGGTC	2120	829	6.79245	P1	Normal	Tcell	Untreated
CCRCC_P1_Normal_Ds0CCJ0_GTGCGGTGTCTCCCTA	1574	624	5.65438	P1	Normal	Tcell	Untreated
CCRCC_P1_Normal_Ds0CCJ0_GTTACAGAGTATCTCG	2997	1288	6.50651	P1	Normal	Tcell	Untreated
CCRCC_P1_Normal_Ds0CCJ0_GTTCATTGTCCAGTAT	3732	1357	4.93033	P1	Normal	Tcell	Untreated
CCRCC_P1_Normal_Ds0CCJ0_GTTCTCGCAGGCTGAA	4255	1442	5.14689	P1	Normal	Tcell	Untreated
CCRCC_P1_Normal_Ds0CCJ0_TACCTTACAACACCCG	4571	1468	5.31612	P1	Normal	Tcell	Untreated
CCRCC_P1_Normal_Ds0CCJ0_TACGGATGTATAAACG	1605	696	3.98754	P1	Normal	Tcell	Untreated
CCRCC_P1_Normal_Ds0CCJ0_TACGGGCTCAAACCAC	4154	1376	8.13674	P1	Normal	Tcell	Untreated
CCRCC_P1_Normal_Ds0CCJ0_TACTCATTCCTCATTA	1947	853	3.74936	P1	Normal	Tcell	Untreated
CCRCC_P1_Normal_Ds0CCJ0_TAGGCATAGAGAGCTC	3231	1295	5.88053	P1	Normal	Tcell	Untreated
CCRCC_P1_Normal_Ds0CCJ0_TCAGCAATCCCTGACT	1735	833	8.76081	P1	Normal	Tcell	Untreated
CCRCC_P1_Normal_Ds0CCJ0_TCAGCTCCACTTCTGC	1751	796	13.2496	P1	Normal	Tcell	Untreated
CCRCC_P1_Normal_Ds0CCJ0_TCAGCTCCAGATTGCT	3286	1262	7.02982	P1	Normal	Tcell	Untreated
CCRCC_P1_Normal_Ds0CCJ0_TCAGGATCAGTTAACC	3915	1540	5.15964	P1	Normal	Tcell	Untreated
CCRCC_P1_Normal_Ds0CCJ0_TCAGGATGTTAGATGA	2056	903	18.4339	P1	Normal	Tcell	Untreated
CCRCC_P1_Normal_Ds0CCJ0_TCGCGAGAGCCCAGCT	4774	1466	4.83871	P1	Normal	Tcell	Untreated
CCRCC_P1_Normal_Ds0CCJ0_TCGGGACGTGCTGTAT	2065	907	7.02179	P1	Normal	Tcell	Untreated
CCRCC_P1_Normal_Ds0CCJ0_TCGGTAAGTGTGCGTC	1396	577	7.30659	P1	Normal	Tcell	Untreated
CCRCC_P1_Normal_Ds0CCJ0_TCTCATAGTTGTTTGG	4044	1568	4.79723	P1	Normal	Tcell	Untreated
CCRCC_P1_Normal_Ds0CCJ0_TCTGGAACAATAGCGG	3621	1326	5.93759	P1	Normal	Tcell	Untreated
CCRCC_P1_Normal_Ds0CCJ0_TCTTCGGGTCCCGACA	3451	1237	6.14315	P1	Normal	Tcell	Untreated
CCRCC_P1_Normal_Ds0CCJ0_TGACTTTCAGCTGCTG	4223	1554	6.27516	P1	Normal	Tcell	Untreated
CCRCC_P1_Normal_Ds0CCJ0_TGATTTCGTCCAAGTT	2657	1100	4.21528	P1	Normal	Tcell	Untreated
CCRCC_P1_Normal_Ds0CCJ0_TGCCCATTCAACACGT	2952	1183	6.16531	P1	Normal	Tcell	Untreated
CCRCC_P1_Normal_Ds0CCJ0_TGGCCAGTCTCTGAGA	3855	1392	5.81064	P1	Normal	Tcell	Untreated
CCRCC_P1_Normal_Ds0CCJ0_TGGCTGGAGTGTTGAA	3436	1422	3.08498	P1	Normal	Tcell	Untreated
CCRCC_P1_Normal_Ds0CCJ0_TGGGAAGAGCTGCCCA	1872	780	5.3953	P1	Normal	Tcell	Untreated
CCRCC_P1_Normal_Ds0CCJ0_TGGGAAGCATCGATTG	2569	965	8.52472	P1	Normal	Tcell	Untreated
CCRCC_P1_Normal_Ds0CCJ0_TGGTTCCGTAGCGCAA	3580	1304	5.92179	P1	Normal	Tcell	Untreated
CCRCC_P1_Normal_Ds0CCJ0_TGTATTCGTACATGTC	1507	703	6.6357	P1	Normal	Tcell	Untreated
CCRCC_P1_Normal_Ds0CCJ0_TGTATTCGTGTAACGG	4288	1465	7.3694	P1	Normal	Tcell	Untreated
CCRCC_P1_Normal_Ds0CCJ0_TGTGGTAGTCTAGTGT	1957	729	16.7603	P1	Normal	Tcell	Untreated
CCRCC_P1_Normal_Ds0CCJ0_TGTGTTTCAGGTGGAT	2429	1038	7.94566	P1	Normal	Tcell	Untreated
CCRCC_P1_Normal_Ds0CCJ0_TGTTCCGTCCCGGATG	4270	1447	5.31616	P1	Normal	Tcell	Untreated
CCRCC_P1_Normal_Ds0CCJ0_TTAGGACCAGCTGTAT	2525	1144	7.32673	P1	Normal	Tcell	Untreated
CCRCC_P1_Normal_Ds0CCJ0_TTATGCTCATTGGTAC	2399	1195	4.87703	P1	Normal	Tcell	Untreated
CCRCC_P1_Normal_Ds0CCJ0_TTCCCAGCAAGTAGTA	2690	1128	7.76952	P1	Normal	Tcell	Untreated
CCRCC_P1_Normal_Ds0CCJ0_TTCCCAGGTGTTTGGT	3275	1286	6.71756	P1	Normal	Tcell	Untreated
CCRCC_P1_TumorC_Ds0CCJ0_AACTCTTGTACGACCC	2664	1276	2.51502	P1	TumorC	Tcell	Untreated
CCRCC_P1_TumorC_Ds0CCJ0_AACTTTCGTGGTGTAG	1926	928	7.94393	P1	TumorC	Tcell	Untreated
CCRCC_P1_TumorC_Ds0CCJ0_AAGGCAGTCGCAAACT	3488	1215	4.78784	P1	TumorC	Tcell	Untreated
CCRCC_P1_TumorC_Ds0CCJ0_AAGGTTCAGGTGATTA	2754	1207	4.3573	P1	TumorC	Tcell	Untreated
CCRCC_P1_TumorC_Ds0CCJ0_AAGTCTGCAACGATGG	3622	1472	7.06792	P1	TumorC	Tcell	Untreated
CCRCC_P1_TumorC_Ds0CCJ0_AATCCAGAGCGTAGTG	1566	805	7.91826	P1	TumorC	Tcell	Untreated
CCRCC_P1_TumorC_Ds0CCJ0_ACACCAAAGCGATATA	2716	1188	1.39912	P1	TumorC	Tcell	Untreated
CCRCC_P1_TumorC_Ds0CCJ0_ACACCGGAGAAGGCCT	2528	1202	2.8481	P1	TumorC	Tcell	Untreated
CCRCC_P1_TumorC_Ds0CCJ0_ACACCGGTCTAAGCCA	3677	1488	7.15257	P1	TumorC	Tcell	Untreated
CCRCC_P1_TumorC_Ds0CCJ0_ACAGCCGTCTTGCATT	3343	1402	9.81155	P1	TumorC	Tcell	Untreated
CCRCC_P1_TumorC_Ds0CCJ0_ACATCAGAGAGACTAT	4421	1672	3.95838	P1	TumorC	Tcell	Untreated
CCRCC_P1_TumorC_Ds0CCJ0_ACCGTAAGTCTCTCTG	4732	2056	3.27557	P1	TumorC	Tcell	Untreated
CCRCC_P1_TumorC_Ds0CCJ0_ACGAGGATCAGTTAGC	2002	991	4.34565	P1	TumorC	Tcell	Untreated
CCRCC_P1_TumorC_Ds0CCJ0_ACGATACCACCTATCC	4408	1691	4.10617	P1	TumorC	Tcell	Untreated
CCRCC_P1_TumorC_Ds0CCJ0_ACGATGTAGGGATGGG	1989	923	2.76521	P1	TumorC	Tcell	Untreated
CCRCC_P1_TumorC_Ds0CCJ0_ACGGAGAAGACCTAGG	3018	1096	6.5275	P1	TumorC	Tcell	Untreated
CCRCC_P1_TumorC_Ds0CCJ0_ACGGCCAAGCGTTTAC	3661	1410	5.73614	P1	TumorC	Tcell	Untreated
CCRCC_P1_TumorC_Ds0CCJ0_ACGGGCTAGACCTAGG	3106	1378	2.60786	P1	TumorC	Tcell	Untreated
CCRCC_P1_TumorC_Ds0CCJ0_ACGGGCTGTGGCTCCA	2116	1107	3.82798	P1	TumorC	Tcell	Untreated
CCRCC_P1_TumorC_Ds0CCJ0_ACGTCAACACAACGTT	2802	1293	3.89008	P1	TumorC	Tcell	Untreated
CCRCC_P1_TumorC_Ds0CCJ0_ACGTCAATCCCTAACC	2992	1220	3.70989	P1	TumorC	Tcell	Untreated
CCRCC_P1_TumorC_Ds0CCJ0_ACTGAGTTCCCTGACT	3272	1395	3.85086	P1	TumorC	Tcell	Untreated
CCRCC_P1_TumorC_Ds0CCJ0_ACTTACTTCTCGCTTG	3107	1357	3.21854	P1	TumorC	Tcell	Untreated
CCRCC_P1_TumorC_Ds0CCJ0_AGACGTTAGAAGCCCA	3454	1311	5.70353	P1	TumorC	Tcell	Untreated
CCRCC_P1_TumorC_Ds0CCJ0_AGATCTGTCCTTGGTC	3933	1330	6.15306	P1	TumorC	Tcell	Untreated
CCRCC_P1_TumorC_Ds0CCJ0_AGCAGCCTCCGCGTTT	2741	1153	5.25356	P1	TumorC	Tcell	Untreated
CCRCC_P1_TumorC_Ds0CCJ0_AGCATACAGCACACAG	2017	939	3.61924	P1	TumorC	Tcell	Untreated
CCRCC_P1_TumorC_Ds0CCJ0_AGCATACAGTTACGGG	2428	1116	0.576606	P1	TumorC	Tcell	Untreated
CCRCC_P1_TumorC_Ds0CCJ0_AGCCTAAAGCCCAGCT	2461	988	6.33889	P1	TumorC	Tcell	Untreated
CCRCC_P1_TumorC_Ds0CCJ0_AGCGGTCCAAAGGCGT	1184	649	10.0507	P1	TumorC	Tcell	Untreated
CCRCC_P1_TumorC_Ds0CCJ0_AGGTCATCAGATCCAT	5197	1983	4.38715	P1	TumorC	Tcell	Untreated
CCRCC_P1_TumorC_Ds0CCJ0_AGTGGGATCGAATGCT	537	343	15.27	P1	TumorC	Tcell	Untreated
CCRCC_P1_TumorC_Ds0CCJ0_AGTTGGTCAGGAACGT	3520	1310	7.78409	P1	TumorC	Tcell	Untreated
CCRCC_P1_TumorC_Ds0CCJ0_ATCACGAAGTCCAGGA	3521	1547	1.70406	P1	TumorC	Tcell	Untreated
CCRCC_P1_TumorC_Ds0CCJ0_ATCACGATCTGCTGTC	2484	1156	5.95813	P1	TumorC	Tcell	Untreated
CCRCC_P1_TumorC_Ds0CCJ0_ATCCACCGTTTGGGCC	2503	1058	3.35597	P1	TumorC	Tcell	Untreated
CCRCC_P1_TumorC_Ds0CCJ0_ATGCGATCATTTGCCC	4151	1662	4.31221	P1	TumorC	Tcell	Untreated
CCRCC_P1_TumorC_Ds0CCJ0_ATGGGAGTCAGCAACT	3886	1594	4.58055	P1	TumorC	Tcell	Untreated
CCRCC_P1_TumorC_Ds0CCJ0_ATTATCCTCGTCCGTT	3588	1379	4.59866	P1	TumorC	Tcell	Untreated
CCRCC_P1_TumorC_Ds0CCJ0_ATTGGTGTCGAATGGG	3528	1536	7.9932	P1	TumorC	Tcell	Untreated
CCRCC_P1_TumorC_Ds0CCJ0_CAACCAAAGGTGGGTT	3323	1298	5.20614	P1	TumorC	Tcell	Untreated
CCRCC_P1_TumorC_Ds0CCJ0_CAACCTCTCGAACTGT	2967	1250	4.81968	P1	TumorC	Tcell	Untreated
CCRCC_P1_TumorC_Ds0CCJ0_CAACTAGCAGCTGTAT	3513	1354	2.78964	P1	TumorC	Tcell	Untreated
CCRCC_P1_TumorC_Ds0CCJ0_CAAGAAAAGATAGGAG	2632	1134	6.04103	P1	TumorC	Tcell	Untreated
CCRCC_P1_TumorC_Ds0CCJ0_CAAGAAAGTCTACCTC	2070	1011	4.44444	P1	TumorC	Tcell	Untreated
CCRCC_P1_TumorC_Ds0CCJ0_CAAGATCCAGGCTGAA	2758	1212	7.17912	P1	TumorC	Tcell	Untreated
CCRCC_P1_TumorC_Ds0CCJ0_CAAGATCTCAGGCAAG	2846	1276	3.93535	P1	TumorC	Tcell	Untreated
CCRCC_P1_TumorC_Ds0CCJ0_CAAGATCTCTGGCGTG	3612	1489	2.49169	P1	TumorC	Tcell	Untreated
CCRCC_P1_TumorC_Ds0CCJ0_CAAGGCCAGAGTAAGG	2828	1136	3.78359	P1	TumorC	Tcell	Untreated
CCRCC_P1_TumorC_Ds0CCJ0_CACACAAGTGACCAAG	2944	1419	1.97011	P1	TumorC	Tcell	Untreated
CCRCC_P1_TumorC_Ds0CCJ0_CACAGTATCGTAGATC	2696	1205	3.93175	P1	TumorC	Tcell	Untreated
CCRCC_P1_TumorC_Ds0CCJ0_CACATAGGTGTTGAGG	2594	1215	4.89591	P1	TumorC	Tcell	Untreated
CCRCC_P1_TumorC_Ds0CCJ0_CACATTTAGCAAATCA	1573	840	7.50159	P1	TumorC	Tcell	Untreated
CCRCC_P1_TumorC_Ds0CCJ0_CACCAGGCACAGGCCT	3252	1344	5.0738	P1	TumorC	Tcell	Untreated
CCRCC_P1_TumorC_Ds0CCJ0_CACCTTGCACCGCTAG	3456	1222	5.61343	P1	TumorC	Tcell	Untreated
CCRCC_P1_TumorC_Ds0CCJ0_CACTCCAGTACCTACA	3850	1865	0.779221	P1	TumorC	Tcell	Untreated
CCRCC_P1_TumorC_Ds0CCJ0_CAGAGAGGTCCCTACT	3560	1337	5.64607	P1	TumorC	Tcell	Untreated
CCRCC_P1_TumorC_Ds0CCJ0_CAGCATAGTCTAGAGG	3773	1578	2.70342	P1	TumorC	Tcell	Untreated
CCRCC_P1_TumorC_Ds0CCJ0_CAGCGACTCACTATTC	3842	1668	4.89328	P1	TumorC	Tcell	Untreated
CCRCC_P1_TumorC_Ds0CCJ0_CAGCTAAGTATGAAAC	1238	737	5.81583	P1	TumorC	Tcell	Untreated
CCRCC_P1_TumorC_Ds0CCJ0_CAGTAACGTCCCTACT	2858	1095	5.98321	P1	TumorC	Tcell	Untreated
CCRCC_P1_TumorC_Ds0CCJ0_CAGTCCTAGTGGAGAA	3084	1473	2.52918	P1	TumorC	Tcell	Untreated
CCRCC_P1_TumorC_Ds0CCJ0_CATCGGGTCCACGTTC	2288	909	2.36014	P1	TumorC	Tcell	Untreated
CCRCC_P1_TumorC_Ds0CCJ0_CATGACAGTTACGACT	2776	1346	6.37608	P1	TumorC	Tcell	Untreated
CCRCC_P1_TumorC_Ds0CCJ0_CCAATCCTCGTGGACC	2383	1129	3.65086	P1	TumorC	Tcell	Untreated
CCRCC_P1_TumorC_Ds0CCJ0_CCATTCGCACACATGT	3091	1317	4.52928	P1	TumorC	Tcell	Untreated
CCRCC_P1_TumorC_Ds0CCJ0_CCCTCCTAGTGGAGAA	4027	1462	4.86715	P1	TumorC	Tcell	Untreated
CCRCC_P1_TumorC_Ds0CCJ0_CCGGGATCAGGTGCCT	2622	1144	4.23341	P1	TumorC	Tcell	Untreated
CCRCC_P1_TumorC_Ds0CCJ0_CCGGGATCATCCTAGA	2492	1234	4.0931	P1	TumorC	Tcell	Untreated
CCRCC_P1_TumorC_Ds0CCJ0_CCGTACTGTTGGTAAA	3084	1218	7.00389	P1	TumorC	Tcell	Untreated
CCRCC_P1_TumorC_Ds0CCJ0_CCGTTCAAGCTCAACT	2893	1230	9.05634	P1	TumorC	Tcell	Untreated
CCRCC_P1_TumorC_Ds0CCJ0_CCTACACTCTGTGCAA	2327	1009	4.12548	P1	TumorC	Tcell	Untreated
CCRCC_P1_TumorC_Ds0CCJ0_CCTCAGTTCTCAAGTG	1502	826	8.32224	P1	TumorC	Tcell	Untreated
CCRCC_P1_TumorC_Ds0CCJ0_CCTCTGAGTAGCTCCG	1541	913	2.7904	P1	TumorC	Tcell	Untreated
CCRCC_P1_TumorC_Ds0CCJ0_CCTTACGAGCCGGTAA	1662	974	7.70156	P1	TumorC	Tcell	Untreated
CCRCC_P1_TumorC_Ds0CCJ0_CCTTACGGTGAGGGTT	3080	1249	3.7013	P1	TumorC	Tcell	Untreated
CCRCC_P1_TumorC_Ds0CCJ0_CGAACATCACCGATAT	3307	1345	5.32204	P1	TumorC	Tcell	Untreated
CCRCC_P1_TumorC_Ds0CCJ0_CGACCTTCACCGCTAG	3760	1342	3.98936	P1	TumorC	Tcell	Untreated
CCRCC_P1_TumorC_Ds0CCJ0_CGAGCCACAGTCAGAG	2242	1067	4.23729	P1	TumorC	Tcell	Untreated
CCRCC_P1_TumorC_Ds0CCJ0_CGATCGGGTGCACTTA	3652	1388	7.69441	P1	TumorC	Tcell	Untreated
CCRCC_P1_TumorC_Ds0CCJ0_CGATGGCCAGTCTTCC	4529	1553	2.23007	P1	TumorC	Tcell	Untreated
CCRCC_P1_TumorC_Ds0CCJ0_CGATGTACAAGTTAAG	2951	1238	3.38868	P1	TumorC	Tcell	Untreated
CCRCC_P1_TumorC_Ds0CCJ0_CGCGTTTTCCTGCTTG	3176	1398	3.93577	P1	TumorC	Tcell	Untreated
CCRCC_P1_TumorC_Ds0CCJ0_CGCTTCACAAGCCGCT	2668	1266	1.42429	P1	TumorC	Tcell	Untreated
CCRCC_P1_TumorC_Ds0CCJ0_CGGACGTAGCTTTGGT	1770	911	1.9774	P1	TumorC	Tcell	Untreated
CCRCC_P1_TumorC_Ds0CCJ0_CGGGTCACAACACCCG	2727	1117	3.74037	P1	TumorC	Tcell	Untreated
CCRCC_P1_TumorC_Ds0CCJ0_CGGTTAATCGGTGTCG	2845	1406	2.9174	P1	TumorC	Tcell	Untreated
CCRCC_P1_TumorC_Ds0CCJ0_CGTCTACAGGTTCCTA	3063	1286	3.36272	P1	TumorC	Tcell	Untreated
CCRCC_P1_TumorC_Ds0CCJ0_CGTCTACAGTCGAGTG	1196	649	4.09699	P1	TumorC	Tcell	Untreated
CCRCC_P1_TumorC_Ds0CCJ0_CGTGTAAAGTACACCT	2436	990	7.10181	P1	TumorC	Tcell	Untreated
CCRCC_P1_TumorC_Ds0CCJ0_CGTTAGAGTACGCACC	6215	2093	3.71681	P1	TumorC	Tcell	Untreated
CCRCC_P1_TumorC_Ds0CCJ0_CGTTGGGCACGAAGCA	3020	1153	9.4702	P1	TumorC	Tcell	Untreated
CCRCC_P1_TumorC_Ds0CCJ0_CTAATGGTCAGCACAT	3268	1373	4.65116	P1	TumorC	Tcell	Untreated
CCRCC_P1_TumorC_Ds0CCJ0_CTACGTCGTTGCTCCT	3159	1119	4.77999	P1	TumorC	Tcell	Untreated
CCRCC_P1_TumorC_Ds0CCJ0_CTAGCCTCACTCTGTC	3484	1472	7.23307	P1	TumorC	Tcell	Untreated
CCRCC_P1_TumorC_Ds0CCJ0_CTCAGAATCCGCGCAA	3292	1307	8.47509	P1	TumorC	Tcell	Untreated
CCRCC_P1_TumorC_Ds0CCJ0_CTCGAAAAGAGAACAG	4460	1711	3.72197	P1	TumorC	Tcell	Untreated
CCRCC_P1_TumorC_Ds0CCJ0_CTCGAAAAGGGTCTCC	2269	1108	3.96651	P1	TumorC	Tcell	Untreated
CCRCC_P1_TumorC_Ds0CCJ0_CTGAAGTGTATCTGCA	1828	1095	3.11816	P1	TumorC	Tcell	Untreated
CCRCC_P1_TumorC_Ds0CCJ0_CTGATAGTCACAATGC	3189	1398	6.42835	P1	TumorC	Tcell	Untreated
CCRCC_P1_TumorC_Ds0CCJ0_CTGCCTAAGCCGTCGT	3166	1341	2.8427	P1	TumorC	Tcell	Untreated
CCRCC_P1_TumorC_Ds0CCJ0_CTGCGGAAGCTTATCG	5274	1809	3.90595	P1	TumorC	Tcell	Untreated
CCRCC_P1_TumorC_Ds0CCJ0_CTGCTGTAGAGCTGCA	2557	1345	1.68166	P1	TumorC	Tcell	Untreated
CCRCC_P1_TumorC_Ds0CCJ0_CTGGTCTGTACAGCAG	4618	1520	4.59073	P1	TumorC	Tcell	Untreated
CCRCC_P1_TumorC_Ds0CCJ0_CTGTGCTAGATCCTGT	3308	1351	5.29021	P1	TumorC	Tcell	Untreated
CCRCC_P1_TumorC_Ds0CCJ0_CTGTTTATCTCTGCTG	3684	1600	4.28882	P1	TumorC	Tcell	Untreated
CCRCC_P1_TumorC_Ds0CCJ0_CTTGGCTTCGCAAGCC	3125	1314	7.008	P1	TumorC	Tcell	Untreated
CCRCC_P1_TumorC_Ds0CCJ0_CTTTGCGCAGCTGCAC	3204	1253	8.27091	P1	TumorC	Tcell	Untreated
CCRCC_P1_TumorC_Ds0CCJ0_GAAATGAGTATGAAAC	2072	997	4.92278	P1	TumorC	Tcell	Untreated
CCRCC_P1_TumorC_Ds0CCJ0_GAAGCAGAGTAGCCGA	3009	1123	8.07577	P1	TumorC	Tcell	Untreated
CCRCC_P1_TumorC_Ds0CCJ0_GAATAAGCATGCTGGC	6223	2049	6.4117	P1	TumorC	Tcell	Untreated
CCRCC_P1_TumorC_Ds0CCJ0_GAATGAAGTGACTCAT	3870	1439	7.44186	P1	TumorC	Tcell	Untreated
CCRCC_P1_TumorC_Ds0CCJ0_GAATGAAGTTAAGATG	3431	1473	5.85835	P1	TumorC	Tcell	Untreated
CCRCC_P1_TumorC_Ds0CCJ0_GAATGAATCGAGCCCA	3645	1368	7.35254	P1	TumorC	Tcell	Untreated
CCRCC_P1_TumorC_Ds0CCJ0_GACGGCTCAAGCGAGT	2413	1041	6.34065	P1	TumorC	Tcell	Untreated
CCRCC_P1_TumorC_Ds0CCJ0_GACGGCTTCTGGTATG	3450	1248	7.68116	P1	TumorC	Tcell	Untreated
CCRCC_P1_TumorC_Ds0CCJ0_GACGTGCCAAGAGTCG	3490	1227	8.56734	P1	TumorC	Tcell	Untreated
CCRCC_P1_TumorC_Ds0CCJ0_GACGTGCGTGCAGACA	4653	1561	4.77112	P1	TumorC	Tcell	Untreated
CCRCC_P1_TumorC_Ds0CCJ0_GACGTGCGTGCATCTA	2467	1160	3.85083	P1	TumorC	Tcell	Untreated
CCRCC_P1_TumorC_Ds0CCJ0_GACTAACCAGAAGCAC	2903	1185	7.09611	P1	TumorC	Tcell	Untreated
CCRCC_P1_TumorC_Ds0CCJ0_GACTAACGTAGAAAGG	4707	1676	6.35224	P1	TumorC	Tcell	Untreated
CCRCC_P1_TumorC_Ds0CCJ0_GATCGATCATAGGATA	3147	1325	2.92342	P1	TumorC	Tcell	Untreated
CCRCC_P1_TumorC_Ds0CCJ0_GATCGATTCAACCAAC	3585	1130	4.57462	P1	TumorC	Tcell	Untreated
CCRCC_P1_TumorC_Ds0CCJ0_GCACATATCATGTAGC	2174	1074	8.83165	P1	TumorC	Tcell	Untreated
CCRCC_P1_TumorC_Ds0CCJ0_GCAGTTAAGAAGGACA	3540	1574	5.31073	P1	TumorC	Tcell	Untreated
CCRCC_P1_TumorC_Ds0CCJ0_GCAGTTAAGACAAAGG	3960	1555	5.80808	P1	TumorC	Tcell	Untreated
CCRCC_P1_TumorC_Ds0CCJ0_GCATGATGTGACGGTA	2807	1189	4.91628	P1	TumorC	Tcell	Untreated
CCRCC_P1_TumorC_Ds0CCJ0_GCATGATGTGCACCAC	3805	1357	4.57293	P1	TumorC	Tcell	Untreated
CCRCC_P1_TumorC_Ds0CCJ0_GCATGTAGTTAAAGAC	2169	1012	3.55002	P1	TumorC	Tcell	Untreated
CCRCC_P1_TumorC_Ds0CCJ0_GCGAGAACAGCCTTTC	2797	1163	5.21988	P1	TumorC	Tcell	Untreated
CCRCC_P1_TumorC_Ds0CCJ0_GCGCCAAGTCATATGC	4077	1611	2.25656	P1	TumorC	Tcell	Untreated
CCRCC_P1_TumorC_Ds0CCJ0_GCGCGATTCCGCATAA	3322	1206	5.71945	P1	TumorC	Tcell	Untreated
CCRCC_P1_TumorC_Ds0CCJ0_GCTCCTACATAACCTG	4655	1854	4.46831	P1	TumorC	Tcell	Untreated
CCRCC_P1_TumorC_Ds0CCJ0_GCTCCTATCTCGCTTG	1831	996	2.51229	P1	TumorC	Tcell	Untreated
CCRCC_P1_TumorC_Ds0CCJ0_GCTGCGAAGAGTGACC	2803	1101	2.71138	P1	TumorC	Tcell	Untreated
CCRCC_P1_TumorC_Ds0CCJ0_GCTGCGATCATTCACT	2816	1361	3.4446	P1	TumorC	Tcell	Untreated
CCRCC_P1_TumorC_Ds0CCJ0_GCTGCTTGTGCAGACA	3563	1460	3.50828	P1	TumorC	Tcell	Untreated
CCRCC_P1_TumorC_Ds0CCJ0_GCTTGAAGTCGAAAGC	4288	1552	7.18284	P1	TumorC	Tcell	Untreated
CCRCC_P1_TumorC_Ds0CCJ0_GGACAGAGTAGAGCTG	3630	1375	4.90358	P1	TumorC	Tcell	Untreated
CCRCC_P1_TumorC_Ds0CCJ0_GGACGTCAGCGCCTTG	2934	1005	7.36196	P1	TumorC	Tcell	Untreated
CCRCC_P1_TumorC_Ds0CCJ0_GGACGTCCACGCGAAA	1744	933	11.1812	P1	TumorC	Tcell	Untreated
CCRCC_P1_TumorC_Ds0CCJ0_GGATGTTAGTAAGTAC	2323	1046	3.22858	P1	TumorC	Tcell	Untreated
CCRCC_P1_TumorC_Ds0CCJ0_GGCGTGTTCCAAAGTC	2321	1000	7.28134	P1	TumorC	Tcell	Untreated
CCRCC_P1_TumorC_Ds0CCJ0_GGCTCGAAGCTCTCGG	3852	1545	2.46625	P1	TumorC	Tcell	Untreated
CCRCC_P1_TumorC_Ds0CCJ0_GGCTCGAGTTCCCTTG	4346	1575	13.7368	P1	TumorC	Tcell	Untreated
CCRCC_P1_TumorC_Ds0CCJ0_GGCTCGATCTTCAACT	3068	1347	2.31421	P1	TumorC	Tcell	Untreated
CCRCC_P1_TumorC_Ds0CCJ0_GGCTGGTAGCGATCCC	1970	1001	5.73604	P1	TumorC	Tcell	Untreated
CCRCC_P1_TumorC_Ds0CCJ0_GGGCATCCATATACGC	1645	816	4.19453	P1	TumorC	Tcell	Untreated
CCRCC_P1_TumorC_Ds0CCJ0_GGTATTGAGAGAACAG	3342	1428	4.3088	P1	TumorC	Tcell	Untreated
CCRCC_P1_TumorC_Ds0CCJ0_GGTGAAGTCTCGTTTA	2991	1387	3.34336	P1	TumorC	Tcell	Untreated
CCRCC_P1_TumorC_Ds0CCJ0_GGTGTTACATTTGCCC	3629	1470	3.96804	P1	TumorC	Tcell	Untreated
CCRCC_P1_TumorC_Ds0CCJ0_GGTGTTATCGCTTAGA	2343	1043	2.00598	P1	TumorC	Tcell	Untreated
CCRCC_P1_TumorC_Ds0CCJ0_GTAACTGAGACACGAC	3413	1263	6.44594	P1	TumorC	Tcell	Untreated
CCRCC_P1_TumorC_Ds0CCJ0_GTACGTACAGGGCATA	2696	1132	1.55786	P1	TumorC	Tcell	Untreated
CCRCC_P1_TumorC_Ds0CCJ0_GTACTTTTCTGCGACG	2921	1121	5.37487	P1	TumorC	Tcell	Untreated
CCRCC_P1_TumorC_Ds0CCJ0_GTAGGCCCAGCATGAG	2617	1013	5.8846	P1	TumorC	Tcell	Untreated
CCRCC_P1_TumorC_Ds0CCJ0_GTCAAGTCAAGCGCTC	1801	933	10.9939	P1	TumorC	Tcell	Untreated
CCRCC_P1_TumorC_Ds0CCJ0_GTCACAATCCCTTGTG	3474	1471	4.40415	P1	TumorC	Tcell	Untreated
CCRCC_P1_TumorC_Ds0CCJ0_GTCATTTAGATGTGTA	4009	1662	5.98653	P1	TumorC	Tcell	Untreated
CCRCC_P1_TumorC_Ds0CCJ0_GTCGGGTCAATCGAAA	3113	1313	4.17604	P1	TumorC	Tcell	Untreated
CCRCC_P1_TumorC_Ds0CCJ0_GTCGGGTGTCAGATAA	3309	1364	2.96162	P1	TumorC	Tcell	Untreated
CCRCC_P1_TumorC_Ds0CCJ0_GTCGGGTTCGCCAGCA	3241	1322	4.01111	P1	TumorC	Tcell	Untreated
CCRCC_P1_TumorC_Ds0CCJ0_GTCGTAACAGTATGCT	3456	1709	4.86111	P1	TumorC	Tcell	Untreated
CCRCC_P1_TumorC_Ds0CCJ0_GTCTCGTAGTGGACGT	3471	1402	0.979545	P1	TumorC	Tcell	Untreated
CCRCC_P1_TumorC_Ds0CCJ0_GTCTCGTGTCCGAATT	3141	1180	5.22127	P1	TumorC	Tcell	Untreated
CCRCC_P1_TumorC_Ds0CCJ0_GTCTCGTTCTTCAACT	2596	1159	5.81664	P1	TumorC	Tcell	Untreated
CCRCC_P1_TumorC_Ds0CCJ0_GTCTTCGGTCGCGAAA	2693	1209	3.93613	P1	TumorC	Tcell	Untreated
CCRCC_P1_TumorC_Ds0CCJ0_GTGCATATCAATAAGG	1494	817	7.63052	P1	TumorC	Tcell	Untreated
CCRCC_P1_TumorC_Ds0CCJ0_GTGCTTCTCATAGCAC	4061	1596	3.22581	P1	TumorC	Tcell	Untreated
CCRCC_P1_TumorC_Ds0CCJ0_GTTCGGGAGGAACTGC	3061	1150	17.8373	P1	TumorC	Tcell	Untreated
CCRCC_P1_TumorC_Ds0CCJ0_GTTCTCGCAAGGTTCT	2581	1294	14.6842	P1	TumorC	Tcell	Untreated
CCRCC_P1_TumorC_Ds0CCJ0_GTTCTCGGTAAGTGTA	3740	1640	2.94118	P1	TumorC	Tcell	Untreated
CCRCC_P1_TumorC_Ds0CCJ0_GTTCTCGGTGCCTGTG	2400	1193	2.54167	P1	TumorC	Tcell	Untreated
CCRCC_P1_TumorC_Ds0CCJ0_TAAGAGAAGCTGCCCA	1646	845	7.16889	P1	TumorC	Tcell	Untreated
CCRCC_P1_TumorC_Ds0CCJ0_TACCTATAGGCGACAT	3745	1653	3.84513	P1	TumorC	Tcell	Untreated
CCRCC_P1_TumorC_Ds0CCJ0_TACGGATTCTCTAGGA	2587	1220	11.2486	P1	TumorC	Tcell	Untreated
CCRCC_P1_TumorC_Ds0CCJ0_TACGGATTCTTAACCT	4019	1409	8.18612	P1	TumorC	Tcell	Untreated
CCRCC_P1_TumorC_Ds0CCJ0_TACTCGCTCACAAACC	7469	2761	3.80238	P1	TumorC	Tcell	Untreated
CCRCC_P1_TumorC_Ds0CCJ0_TACTTACCATCCGTGG	3793	1562	2.58371	P1	TumorC	Tcell	Untreated
CCRCC_P1_TumorC_Ds0CCJ0_TACTTGTCAACGCACC	2914	1183	4.08373	P1	TumorC	Tcell	Untreated
CCRCC_P1_TumorC_Ds0CCJ0_TAGAGCTGTAGCTTGT	2785	1191	6.4991	P1	TumorC	Tcell	Untreated
CCRCC_P1_TumorC_Ds0CCJ0_TAGGCATAGTGGAGAA	4039	1614	4.06041	P1	TumorC	Tcell	Untreated
CCRCC_P1_TumorC_Ds0CCJ0_TAGTGGTCAGTACACT	3147	1203	6.38704	P1	TumorC	Tcell	Untreated
CCRCC_P1_TumorC_Ds0CCJ0_TAGTTGGCACCGAAAG	3732	1567	3.88532	P1	TumorC	Tcell	Untreated
CCRCC_P1_TumorC_Ds0CCJ0_TATGCCCTCTTGCAAG	2700	1268	4.18519	P1	TumorC	Tcell	Untreated
CCRCC_P1_TumorC_Ds0CCJ0_TATTACCGTTGCCTCT	2347	1104	3.11035	P1	TumorC	Tcell	Untreated
CCRCC_P1_TumorC_Ds0CCJ0_TCACAAGCACTACAGT	5881	2126	3.07771	P1	TumorC	Tcell	Untreated
CCRCC_P1_TumorC_Ds0CCJ0_TCACGAACACATTTCT	3641	1556	3.98242	P1	TumorC	Tcell	Untreated
CCRCC_P1_TumorC_Ds0CCJ0_TCAGATGGTATGCTTG	2447	1272	5.84389	P1	TumorC	Tcell	Untreated
CCRCC_P1_TumorC_Ds0CCJ0_TCCACACAGCCAGTAG	2548	1069	14.8352	P1	TumorC	Tcell	Untreated
CCRCC_P1_TumorC_Ds0CCJ0_TCCCGATGTCTCTTTA	2732	1401	3.55051	P1	TumorC	Tcell	Untreated
CCRCC_P1_TumorC_Ds0CCJ0_TCGAGGCCACCAGGTC	2836	1115	4.90127	P1	TumorC	Tcell	Untreated
CCRCC_P1_TumorC_Ds0CCJ0_TCGCGAGCATGGATGG	2476	947	7.59289	P1	TumorC	Tcell	Untreated
CCRCC_P1_TumorC_Ds0CCJ0_TCGCGAGGTACGAAAT	2355	1150	5.52017	P1	TumorC	Tcell	Untreated
CCRCC_P1_TumorC_Ds0CCJ0_TCGTAGAAGGATGGTC	6227	2138	1.65409	P1	TumorC	Tcell	Untreated
CCRCC_P1_TumorC_Ds0CCJ0_TCGTAGAGTATAATGG	3537	1380	9.21685	P1	TumorC	Tcell	Untreated
CCRCC_P1_TumorC_Ds0CCJ0_TCGTAGATCGTTTAGG	1265	714	7.82609	P1	TumorC	Tcell	Untreated
CCRCC_P1_TumorC_Ds0CCJ0_TCTATTGGTTTGGGCC	2563	1190	3.86266	P1	TumorC	Tcell	Untreated
CCRCC_P1_TumorC_Ds0CCJ0_TCTCATAGTATTCTCT	1691	950	3.90302	P1	TumorC	Tcell	Untreated
CCRCC_P1_TumorC_Ds0CCJ0_TCTGGAAAGAGAACAG	3459	1339	7.66117	P1	TumorC	Tcell	Untreated
CCRCC_P1_TumorC_Ds0CCJ0_TCTTCGGAGGCACATG	2273	1104	3.25561	P1	TumorC	Tcell	Untreated
CCRCC_P1_TumorC_Ds0CCJ0_TCTTCGGAGTTGTAGA	1958	957	2.34934	P1	TumorC	Tcell	Untreated
CCRCC_P1_TumorC_Ds0CCJ0_TCTTTCCTCGCATGAT	2695	1162	6.4564	P1	TumorC	Tcell	Untreated
CCRCC_P1_TumorC_Ds0CCJ0_TGACAACAGATAGCAT	3498	1446	4.51687	P1	TumorC	Tcell	Untreated
CCRCC_P1_TumorC_Ds0CCJ0_TGACGGCTCATGTAGC	4085	1545	2.27662	P1	TumorC	Tcell	Untreated
CCRCC_P1_TumorC_Ds0CCJ0_TGAGCCGGTACTTCTT	2140	1035	4.71963	P1	TumorC	Tcell	Untreated
CCRCC_P1_TumorC_Ds0CCJ0_TGAGGGAGTACACCGC	2714	1107	6.74282	P1	TumorC	Tcell	Untreated
CCRCC_P1_TumorC_Ds0CCJ0_TGATTTCAGCAGACTG	2879	1207	3.82077	P1	TumorC	Tcell	Untreated
CCRCC_P1_TumorC_Ds0CCJ0_TGCCAAAAGCATCATC	3986	1449	3.03562	P1	TumorC	Tcell	Untreated
CCRCC_P1_TumorC_Ds0CCJ0_TGCCCTAAGCTGTCTA	3119	1381	5.09779	P1	TumorC	Tcell	Untreated
CCRCC_P1_TumorC_Ds0CCJ0_TGCGGGTAGCCACGCT	2083	1098	3.79261	P1	TumorC	Tcell	Untreated
CCRCC_P1_TumorC_Ds0CCJ0_TGCTACCCACAGAGGT	2964	1082	5.19568	P1	TumorC	Tcell	Untreated
CCRCC_P1_TumorC_Ds0CCJ0_TGGACGCCAGTATCTG	4347	1538	5.31401	P1	TumorC	Tcell	Untreated
CCRCC_P1_TumorC_Ds0CCJ0_TGGACGCTCCCTTGTG	2410	1207	5.14523	P1	TumorC	Tcell	Untreated
CCRCC_P1_TumorC_Ds0CCJ0_TGGACGCTCTGCAAGT	2893	1267	3.38749	P1	TumorC	Tcell	Untreated
CCRCC_P1_TumorC_Ds0CCJ0_TGGCCAGGTCATATGC	3055	1337	4.15712	P1	TumorC	Tcell	Untreated
CCRCC_P1_TumorC_Ds0CCJ0_TGGCGCAAGATATGCA	2962	1263	6.17826	P1	TumorC	Tcell	Untreated
CCRCC_P1_TumorC_Ds0CCJ0_TGGCGCAGTTATGCGT	4412	1702	2.06256	P1	TumorC	Tcell	Untreated
CCRCC_P1_TumorC_Ds0CCJ0_TGGCTGGCAGCTGTTA	2080	998	4.51923	P1	TumorC	Tcell	Untreated
CCRCC_P1_TumorC_Ds0CCJ0_TGGCTGGTCTTGTATC	3002	1409	3.06462	P1	TumorC	Tcell	Untreated
CCRCC_P1_TumorC_Ds0CCJ0_TGGGCGTGTAAGTGGC	2974	1279	3.7996	P1	TumorC	Tcell	Untreated
CCRCC_P1_TumorC_Ds0CCJ0_TGGTTCCCAAGGACAC	3199	1276	5.87684	P1	TumorC	Tcell	Untreated
CCRCC_P1_TumorC_Ds0CCJ0_TGTATTCCAAGTCTGT	2305	1065	6.59436	P1	TumorC	Tcell	Untreated
CCRCC_P1_TumorC_Ds0CCJ0_TGTATTCGTATTCGTG	2565	1068	7.01754	P1	TumorC	Tcell	Untreated
CCRCC_P1_TumorC_Ds0CCJ0_TGTTCCGAGAGTACCG	3876	1155	6.26935	P1	TumorC	Tcell	Untreated
CCRCC_P1_TumorC_Ds0CCJ0_TTAACTCAGTACGCCC	2277	939	5.31401	P1	TumorC	Tcell	Untreated
CCRCC_P1_TumorC_Ds0CCJ0_TTAGTTCGTTGGTTTG	2066	981	1.93611	P1	TumorC	Tcell	Untreated
CCRCC_P1_TumorC_Ds0CCJ0_TTAGTTCTCCATTCTA	2742	1028	7.65864	P1	TumorC	Tcell	Untreated
CCRCC_P1_TumorC_Ds0CCJ0_TTCGGTCAGCGAAGGG	2466	1043	4.66342	P1	TumorC	Tcell	Untreated
CCRCC_P1_TumorC_Ds0CCJ0_TTCTCAAAGAGTAAGG	2616	1091	6.19266	P1	TumorC	Tcell	Untreated
CCRCC_P1_TumorC_Ds0CCJ0_TTCTCAATCGAGCCCA	2324	1127	2.83993	P1	TumorC	Tcell	Untreated
CCRCC_P1_TumorC_Ds0CCJ0_TTCTCCTGTTGGTTTG	2240	1120	6.29464	P1	TumorC	Tcell	Untreated
CCRCC_P1_TumorC_Ds0CCJ0_TTGAACGTCGGAAACG	3737	1316	4.20123	P1	TumorC	Tcell	Untreated
CCRCC_P1_TumorC_Ds0CCJ0_TTGGAACCATCCGCGA	2648	1031	4.79607	P1	TumorC	Tcell	Untreated
CCRCC_P1_TumorC_Ds0CCJ0_TTTATGCAGCTAGTTC	3601	1271	9.49736	P1	TumorC	Tcell	Untreated
CCRCC_P1_TumorC_Ds0CCJ0_TTTGCGCCATTGGCGC	3586	1318	5.93977	P1	TumorC	Tcell	Untreated
CCRCC_P1_TumorC_Ds0CCJ0_TTTGGTTAGAGCTATA	3021	1364	5.09765	P1	TumorC	Tcell	Untreated
CCRCC_P1_TumorC_Ds0CCJ0_TTTGTCACAAACGTGG	1533	838	7.76256	P1	TumorC	Tcell	Untreated
CCRCC_P1_TumorF_Ds0CCJ0_AAAGATGAGTTTGCGT	2640	1054	6.47727	P1	TumorF	Tcell	Untreated
CCRCC_P1_TumorF_Ds0CCJ0_AAAGATGGTGCTGTAT	2367	924	6.84411	P1	TumorF	Tcell	Untreated
CCRCC_P1_TumorF_Ds0CCJ0_AACTCAGTCGTAGGAG	3434	1442	5.82411	P1	TumorF	Tcell	Untreated
CCRCC_P1_TumorF_Ds0CCJ0_AAGGCAGGTACCAGTT	1636	910	4.2176	P1	TumorF	Tcell	Untreated
CCRCC_P1_TumorF_Ds0CCJ0_AATCGGTAGTCTCGGC	2448	1076	6.94444	P1	TumorF	Tcell	Untreated
CCRCC_P1_TumorF_Ds0CCJ0_ACACTGACATCAGTAC	1120	604	15.3571	P1	TumorF	Tcell	Untreated
CCRCC_P1_TumorF_Ds0CCJ0_ACAGCCGGTGCAGACA	1522	770	5.58476	P1	TumorF	Tcell	Untreated
CCRCC_P1_TumorF_Ds0CCJ0_ACAGCTACAAGTCATC	3262	1429	2.08461	P1	TumorF	Tcell	Untreated
CCRCC_P1_TumorF_Ds0CCJ0_ACCCACTGTATAAACG	2329	1036	7.94332	P1	TumorF	Tcell	Untreated
CCRCC_P1_TumorF_Ds0CCJ0_ACGATGTCACTAAGTC	3005	1271	6.45591	P1	TumorF	Tcell	Untreated
CCRCC_P1_TumorF_Ds0CCJ0_ACGCAGCGTATATGAG	2819	1113	3.65378	P1	TumorF	Tcell	Untreated
CCRCC_P1_TumorF_Ds0CCJ0_ACGCCAGTCCTATTCA	3779	1377	6.72135	P1	TumorF	Tcell	Untreated
CCRCC_P1_TumorF_Ds0CCJ0_ACGCCGACAAATACAG	1894	861	5.70222	P1	TumorF	Tcell	Untreated
CCRCC_P1_TumorF_Ds0CCJ0_ACGGAGAAGAGACTAT	2039	899	3.28592	P1	TumorF	Tcell	Untreated
CCRCC_P1_TumorF_Ds0CCJ0_ACTATCTAGACCACGA	3753	1417	6.98108	P1	TumorF	Tcell	Untreated
CCRCC_P1_TumorF_Ds0CCJ0_ACTGAGTAGGTGACCA	2889	1159	9.79578	P1	TumorF	Tcell	Untreated
CCRCC_P1_TumorF_Ds0CCJ0_ACTGATGTCTCCAGGG	3364	1314	6.18312	P1	TumorF	Tcell	Untreated
CCRCC_P1_TumorF_Ds0CCJ0_AGAGCTTCAATCGAAA	3331	1441	3.66256	P1	TumorF	Tcell	Untreated
CCRCC_P1_TumorF_Ds0CCJ0_AGCATACAGGTGACCA	3247	1221	5.02002	P1	TumorF	Tcell	Untreated
CCRCC_P1_TumorF_Ds0CCJ0_AGCATACAGTACGATA	1079	580	1.85357	P1	TumorF	Tcell	Untreated
CCRCC_P1_TumorF_Ds0CCJ0_AGGCCGTCACCACCAG	3604	1352	6.63152	P1	TumorF	Tcell	Untreated
CCRCC_P1_TumorF_Ds0CCJ0_AGGCCGTTCAATCACG	2064	1043	5.81395	P1	TumorF	Tcell	Untreated
CCRCC_P1_TumorF_Ds0CCJ0_AGGTCATAGTGAACGC	3081	1335	4.08958	P1	TumorF	Tcell	Untreated
CCRCC_P1_TumorF_Ds0CCJ0_AGTTGGTGTCGAAAGC	1597	870	9.20476	P1	TumorF	Tcell	Untreated
CCRCC_P1_TumorF_Ds0CCJ0_ATCTGCCTCAATCTCT	3237	1549	4.69571	P1	TumorF	Tcell	Untreated
CCRCC_P1_TumorF_Ds0CCJ0_ATGCGATGTCGCGGTT	2994	941	6.11222	P1	TumorF	Tcell	Untreated
CCRCC_P1_TumorF_Ds0CCJ0_ATTATCCAGATGTCGG	2867	1048	7.70841	P1	TumorF	Tcell	Untreated
CCRCC_P1_TumorF_Ds0CCJ0_CAACCAAAGCTCCTTC	2175	1093	4.13793	P1	TumorF	Tcell	Untreated
CCRCC_P1_TumorF_Ds0CCJ0_CAACTAGGTCACAAGG	3196	1626	3.87985	P1	TumorF	Tcell	Untreated
CCRCC_P1_TumorF_Ds0CCJ0_CACACAAGTCTGCAAT	3547	1434	6.17423	P1	TumorF	Tcell	Untreated
CCRCC_P1_TumorF_Ds0CCJ0_CACACTCAGGTGGGTT	1112	647	6.92446	P1	TumorF	Tcell	Untreated
CCRCC_P1_TumorF_Ds0CCJ0_CACATTTAGAGCTGCA	5200	2114	4.82692	P1	TumorF	Tcell	Untreated
CCRCC_P1_TumorF_Ds0CCJ0_CACATTTGTTATCCGA	2361	1107	2.37188	P1	TumorF	Tcell	Untreated
CCRCC_P1_TumorF_Ds0CCJ0_CAGCAGCAGGTAGCCA	3332	1418	2.16086	P1	TumorF	Tcell	Untreated
CCRCC_P1_TumorF_Ds0CCJ0_CAGTAACTCTTGCATT	3291	1352	6.95837	P1	TumorF	Tcell	Untreated
CCRCC_P1_TumorF_Ds0CCJ0_CATCCACGTTAGAACA	3988	1550	7.64794	P1	TumorF	Tcell	Untreated
CCRCC_P1_TumorF_Ds0CCJ0_CATCCACTCTTCGGTC	2961	1136	6.78825	P1	TumorF	Tcell	Untreated
CCRCC_P1_TumorF_Ds0CCJ0_CATGACAAGGTTACCT	2865	1141	9.21466	P1	TumorF	Tcell	Untreated
CCRCC_P1_TumorF_Ds0CCJ0_CATTCGCGTCTCTCGT	3316	1193	4.85525	P1	TumorF	Tcell	Untreated
CCRCC_P1_TumorF_Ds0CCJ0_CCACCTATCTATCCTA	2331	1075	2.0592	P1	TumorF	Tcell	Untreated
CCRCC_P1_TumorF_Ds0CCJ0_CCCAATCGTCGGATCC	2397	1221	3.46266	P1	TumorF	Tcell	Untreated
CCRCC_P1_TumorF_Ds0CCJ0_CCGGTAGGTCAGAAGC	3170	1318	4.70032	P1	TumorF	Tcell	Untreated
CCRCC_P1_TumorF_Ds0CCJ0_CCGGTAGTCTGATACG	2141	1049	1.82158	P1	TumorF	Tcell	Untreated
CCRCC_P1_TumorF_Ds0CCJ0_CCGTTCAAGCACAGGT	2277	1193	4.56741	P1	TumorF	Tcell	Untreated
CCRCC_P1_TumorF_Ds0CCJ0_CCTACCAAGTCAAGCG	1717	826	8.61969	P1	TumorF	Tcell	Untreated
CCRCC_P1_TumorF_Ds0CCJ0_CCTAGCTGTTAGTGGG	1963	923	8.30362	P1	TumorF	Tcell	Untreated
CCRCC_P1_TumorF_Ds0CCJ0_CCTATTAGTTGTTTGG	2483	1107	3.50383	P1	TumorF	Tcell	Untreated
CCRCC_P1_TumorF_Ds0CCJ0_CCTCAGTAGACATAAC	2152	984	5.94796	P1	TumorF	Tcell	Untreated
CCRCC_P1_TumorF_Ds0CCJ0_CCTTACGTCTACTTAC	2380	1220	5.7563	P1	TumorF	Tcell	Untreated
CCRCC_P1_TumorF_Ds0CCJ0_CCTTCGATCCAGGGCT	2099	897	4.57361	P1	TumorF	Tcell	Untreated
CCRCC_P1_TumorF_Ds0CCJ0_CGAATGTAGAATCTCC	3189	1220	7.93352	P1	TumorF	Tcell	Untreated
CCRCC_P1_TumorF_Ds0CCJ0_CGAATGTAGCTGTTCA	1973	936	5.42321	P1	TumorF	Tcell	Untreated
CCRCC_P1_TumorF_Ds0CCJ0_CGAGCCAGTAACGTTC	1862	911	6.82062	P1	TumorF	Tcell	Untreated
CCRCC_P1_TumorF_Ds0CCJ0_CGCGTTTCACGAAACG	4439	1739	4.66321	P1	TumorF	Tcell	Untreated
CCRCC_P1_TumorF_Ds0CCJ0_CGCTTCAAGTGAATTG	2066	959	0.580833	P1	TumorF	Tcell	Untreated
CCRCC_P1_TumorF_Ds0CCJ0_CGGACACGTGCACCAC	2256	1054	4.16667	P1	TumorF	Tcell	Untreated
CCRCC_P1_TumorF_Ds0CCJ0_CGGAGTCCACAGAGGT	2416	1031	3.47682	P1	TumorF	Tcell	Untreated
CCRCC_P1_TumorF_Ds0CCJ0_CGGGTCATCAACCAAC	3297	1367	1.45587	P1	TumorF	Tcell	Untreated
CCRCC_P1_TumorF_Ds0CCJ0_CGTAGCGGTCCGCTGA	3687	1386	4.55655	P1	TumorF	Tcell	Untreated
CCRCC_P1_TumorF_Ds0CCJ0_CGTAGGCAGCTAGTGG	2004	933	3.39321	P1	TumorF	Tcell	Untreated
CCRCC_P1_TumorF_Ds0CCJ0_CGTAGGCCAGATGGGT	3317	1338	8.5921	P1	TumorF	Tcell	Untreated
CCRCC_P1_TumorF_Ds0CCJ0_CGTCCATTCTGTCTAT	1711	943	6.89655	P1	TumorF	Tcell	Untreated
CCRCC_P1_TumorF_Ds0CCJ0_CGTGAGCCACATTTCT	2713	1121	5.67637	P1	TumorF	Tcell	Untreated
CCRCC_P1_TumorF_Ds0CCJ0_CGTGTAACATTACGAC	1819	880	6.37713	P1	TumorF	Tcell	Untreated
CCRCC_P1_TumorF_Ds0CCJ0_CGTGTAAGTGTTTGGT	1924	997	4.26195	P1	TumorF	Tcell	Untreated
CCRCC_P1_TumorF_Ds0CCJ0_CTAACTTCAGTCGATT	3598	1533	6.00334	P1	TumorF	Tcell	Untreated
CCRCC_P1_TumorF_Ds0CCJ0_CTAAGACCAAGACGTG	698	463	17.4785	P1	TumorF	Tcell	Untreated
CCRCC_P1_TumorF_Ds0CCJ0_CTAAGACGTGGAAAGA	2042	959	3.08521	P1	TumorF	Tcell	Untreated
CCRCC_P1_TumorF_Ds0CCJ0_CTACACCTCATCTGCC	2146	1056	4.28705	P1	TumorF	Tcell	Untreated
CCRCC_P1_TumorF_Ds0CCJ0_CTAGAGTTCACGACTA	2585	1196	5.64797	P1	TumorF	Tcell	Untreated
CCRCC_P1_TumorF_Ds0CCJ0_CTAGAGTTCTAACTGG	691	496	10.5644	P1	TumorF	Tcell	Untreated
CCRCC_P1_TumorF_Ds0CCJ0_CTAGCCTGTCCAAGTT	3211	1335	7.28745	P1	TumorF	Tcell	Untreated
CCRCC_P1_TumorF_Ds0CCJ0_CTAGCCTTCTATCCTA	1315	807	3.80228	P1	TumorF	Tcell	Untreated
CCRCC_P1_TumorF_Ds0CCJ0_CTAGTGATCTCTGCTG	2824	1176	5.24079	P1	TumorF	Tcell	Untreated
CCRCC_P1_TumorF_Ds0CCJ0_CTCACACTCTCGTATT	3875	1413	6.99355	P1	TumorF	Tcell	Untreated
CCRCC_P1_TumorF_Ds0CCJ0_CTCGAAACAAGAGTCG	1139	623	6.14574	P1	TumorF	Tcell	Untreated
CCRCC_P1_TumorF_Ds0CCJ0_CTCGGAGAGCACCGCT	2494	961	5.61347	P1	TumorF	Tcell	Untreated
CCRCC_P1_TumorF_Ds0CCJ0_CTGATAGAGTGGTAAT	3356	1349	7.68772	P1	TumorF	Tcell	Untreated
CCRCC_P1_TumorF_Ds0CCJ0_CTGCCTAGTTATGTGC	1284	691	9.26791	P1	TumorF	Tcell	Untreated
CCRCC_P1_TumorF_Ds0CCJ0_CTGCGGATCCGGCACA	3658	1287	5.11208	P1	TumorF	Tcell	Untreated
CCRCC_P1_TumorF_Ds0CCJ0_CTGCTGTGTGAGTGAC	2340	1001	4.87179	P1	TumorF	Tcell	Untreated
CCRCC_P1_TumorF_Ds0CCJ0_CTTAACTTCGTCTGCT	1811	912	4.08614	P1	TumorF	Tcell	Untreated
CCRCC_P1_TumorF_Ds0CCJ0_GAAACTCCACCACGTG	2495	938	8.81764	P1	TumorF	Tcell	Untreated
CCRCC_P1_TumorF_Ds0CCJ0_GAACCTAAGGCTAGCA	1851	962	6.37493	P1	TumorF	Tcell	Untreated
CCRCC_P1_TumorF_Ds0CCJ0_GAACCTAAGTCAAGGC	1341	752	6.78598	P1	TumorF	Tcell	Untreated
CCRCC_P1_TumorF_Ds0CCJ0_GAATAAGAGAAGCCCA	2620	1095	2.90076	P1	TumorF	Tcell	Untreated
CCRCC_P1_TumorF_Ds0CCJ0_GAATGAATCGTAGGTT	3088	1312	4.37176	P1	TumorF	Tcell	Untreated
CCRCC_P1_TumorF_Ds0CCJ0_GACTAACGTGCACTTA	2589	1144	3.5535	P1	TumorF	Tcell	Untreated
CCRCC_P1_TumorF_Ds0CCJ0_GACTAACTCGTCTGCT	2323	1213	2.36763	P1	TumorF	Tcell	Untreated
CCRCC_P1_TumorF_Ds0CCJ0_GACTACACAAATCCGT	2812	1339	6.40114	P1	TumorF	Tcell	Untreated
CCRCC_P1_TumorF_Ds0CCJ0_GACTGCGAGGAGCGAG	3293	1337	3.52262	P1	TumorF	Tcell	Untreated
CCRCC_P1_TumorF_Ds0CCJ0_GAGCAGAGTCCATGAT	1364	712	5.93842	P1	TumorF	Tcell	Untreated
CCRCC_P1_TumorF_Ds0CCJ0_GATCTAGGTTGTTTGG	1216	696	7.64803	P1	TumorF	Tcell	Untreated
CCRCC_P1_TumorF_Ds0CCJ0_GCAAACTCAGACGTAG	3163	1236	7.20835	P1	TumorF	Tcell	Untreated
CCRCC_P1_TumorF_Ds0CCJ0_GCAAACTCAGTCACTA	4400	1627	4.56818	P1	TumorF	Tcell	Untreated
CCRCC_P1_TumorF_Ds0CCJ0_GCAGTTAGTCATCGGC	2908	1011	7.77166	P1	TumorF	Tcell	Untreated
CCRCC_P1_TumorF_Ds0CCJ0_GCATACAAGTCTTGCA	3048	1208	6.2664	P1	TumorF	Tcell	Untreated
CCRCC_P1_TumorF_Ds0CCJ0_GCATACAGTAGCTTGT	1869	912	1.97967	P1	TumorF	Tcell	Untreated
CCRCC_P1_TumorF_Ds0CCJ0_GCCTCTACAGGCAGTA	5031	1855	3.61757	P1	TumorF	Tcell	Untreated
CCRCC_P1_TumorF_Ds0CCJ0_GCGCCAAAGGAGTAGA	1320	722	6.9697	P1	TumorF	Tcell	Untreated
CCRCC_P1_TumorF_Ds0CCJ0_GCTCCTAAGGCTCTTA	701	493	3.99429	P1	TumorF	Tcell	Untreated
CCRCC_P1_TumorF_Ds0CCJ0_GCTGCTTGTATAGTAG	3418	1499	4.91516	P1	TumorF	Tcell	Untreated
CCRCC_P1_TumorF_Ds0CCJ0_GCTTGAACACAGTCGC	3713	1516	7.24482	P1	TumorF	Tcell	Untreated
CCRCC_P1_TumorF_Ds0CCJ0_GCTTGAATCAACGGGA	2340	988	7.00855	P1	TumorF	Tcell	Untreated
CCRCC_P1_TumorF_Ds0CCJ0_GGAACTTTCCAAACAC	2961	1347	4.154	P1	TumorF	Tcell	Untreated
CCRCC_P1_TumorF_Ds0CCJ0_GGAACTTTCGTGGACC	1306	732	3.36907	P1	TumorF	Tcell	Untreated
CCRCC_P1_TumorF_Ds0CCJ0_GGACAGAAGGCTAGGT	2513	930	6.60565	P1	TumorF	Tcell	Untreated
CCRCC_P1_TumorF_Ds0CCJ0_GGAGCAAGTAGCTGCC	1802	853	2.55272	P1	TumorF	Tcell	Untreated
CCRCC_P1_TumorF_Ds0CCJ0_GGATTACTCAGTACGT	1767	873	4.58404	P1	TumorF	Tcell	Untreated
CCRCC_P1_TumorF_Ds0CCJ0_GGCAATTGTGCACTTA	3232	1233	5.90965	P1	TumorF	Tcell	Untreated
CCRCC_P1_TumorF_Ds0CCJ0_GGCGACTTCGCCAAAT	1231	682	6.25508	P1	TumorF	Tcell	Untreated
CCRCC_P1_TumorF_Ds0CCJ0_GGCTGGTAGCGCCTCA	1269	706	6.14657	P1	TumorF	Tcell	Untreated
CCRCC_P1_TumorF_Ds0CCJ0_GGGACCTAGCTAGTCT	1058	635	1.89036	P1	TumorF	Tcell	Untreated
CCRCC_P1_TumorF_Ds0CCJ0_GGGAGATGTAGGCTGA	2605	1087	4.64491	P1	TumorF	Tcell	Untreated
CCRCC_P1_TumorF_Ds0CCJ0_GGGAGATTCTGCTGTC	2612	1129	4.44104	P1	TumorF	Tcell	Untreated
CCRCC_P1_TumorF_Ds0CCJ0_GTAACTGCAAGAGTCG	2923	1296	5.16593	P1	TumorF	Tcell	Untreated
CCRCC_P1_TumorF_Ds0CCJ0_GTAGGCCCAAGGACTG	3083	1414	3.04898	P1	TumorF	Tcell	Untreated
CCRCC_P1_TumorF_Ds0CCJ0_GTATTCTAGTCATGCT	2919	1241	2.94621	P1	TumorF	Tcell	Untreated
CCRCC_P1_TumorF_Ds0CCJ0_GTCAAGTGTCTAGGTT	3601	1403	2.86032	P1	TumorF	Tcell	Untreated
CCRCC_P1_TumorF_Ds0CCJ0_GTGCAGCGTTGGTTTG	2727	1111	5.53722	P1	TumorF	Tcell	Untreated
CCRCC_P1_TumorF_Ds0CCJ0_GTGCGGTTCCTAAGTG	2579	1076	16.9833	P1	TumorF	Tcell	Untreated
CCRCC_P1_TumorF_Ds0CCJ0_GTGCGGTTCCTGTACC	2222	972	5.71557	P1	TumorF	Tcell	Untreated
CCRCC_P1_TumorF_Ds0CCJ0_TAAACCGGTGGTTTCA	1982	890	8.12311	P1	TumorF	Tcell	Untreated
CCRCC_P1_TumorF_Ds0CCJ0_TACGGATAGTCCAGGA	2550	1125	6.54902	P1	TumorF	Tcell	Untreated
CCRCC_P1_TumorF_Ds0CCJ0_TAGAGCTGTGATAAGT	2936	1027	7.32289	P1	TumorF	Tcell	Untreated
CCRCC_P1_TumorF_Ds0CCJ0_TAGAGCTTCAGCAACT	1715	853	9.91254	P1	TumorF	Tcell	Untreated
CCRCC_P1_TumorF_Ds0CCJ0_TAGGCATAGAATTCCC	2786	1334	2.01005	P1	TumorF	Tcell	Untreated
CCRCC_P1_TumorF_Ds0CCJ0_TAGTTGGCACCACGTG	2106	1045	4.22602	P1	TumorF	Tcell	Untreated
CCRCC_P1_TumorF_Ds0CCJ0_TATCAGGTCAAACCAC	2989	1301	7.29341	P1	TumorF	Tcell	Untreated
CCRCC_P1_TumorF_Ds0CCJ0_TCACAAGAGATGTCGG	2532	867	6.75355	P1	TumorF	Tcell	Untreated
CCRCC_P1_TumorF_Ds0CCJ0_TCAGGATAGAGAGCTC	2347	1022	8.09544	P1	TumorF	Tcell	Untreated
CCRCC_P1_TumorF_Ds0CCJ0_TCATTACCAATGTAAG	879	539	13.7656	P1	TumorF	Tcell	Untreated
CCRCC_P1_TumorF_Ds0CCJ0_TCATTTGAGTTGTCGT	2406	1109	5.90191	P1	TumorF	Tcell	Untreated
CCRCC_P1_TumorF_Ds0CCJ0_TCGGGACCAGACTCGC	1973	927	2.07805	P1	TumorF	Tcell	Untreated
CCRCC_P1_TumorF_Ds0CCJ0_TCGTACCGTTCTGGTA	3491	1342	4.15354	P1	TumorF	Tcell	Untreated
CCRCC_P1_TumorF_Ds0CCJ0_TCTGAGAAGAGTGACC	1305	651	7.66284	P1	TumorF	Tcell	Untreated
CCRCC_P1_TumorF_Ds0CCJ0_TCTGAGAGTTCAGCGC	4089	1536	5.2091	P1	TumorF	Tcell	Untreated
CCRCC_P1_TumorF_Ds0CCJ0_TCTTTCCAGCGTCAAG	1990	923	4.82412	P1	TumorF	Tcell	Untreated
CCRCC_P1_TumorF_Ds0CCJ0_TGATTTCTCTGATTCT	2497	1144	6.12735	P1	TumorF	Tcell	Untreated
CCRCC_P1_TumorF_Ds0CCJ0_TGCGTGGTCGGAGCAA	2770	1178	3.06859	P1	TumorF	Tcell	Untreated
CCRCC_P1_TumorF_Ds0CCJ0_TGCTGCTCACGGCTAC	3624	1315	6.78808	P1	TumorF	Tcell	Untreated
CCRCC_P1_TumorF_Ds0CCJ0_TGGGAAGTCGCAAACT	3226	1174	7.81153	P1	TumorF	Tcell	Untreated
CCRCC_P1_TumorF_Ds0CCJ0_TGGGCGTGTACTCAAC	1983	979	2.26929	P1	TumorF	Tcell	Untreated
CCRCC_P1_TumorF_Ds0CCJ0_TGGGCGTGTGAGGGTT	1509	752	3.57853	P1	TumorF	Tcell	Untreated
CCRCC_P1_TumorF_Ds0CCJ0_TGGTTAGAGGCATTGG	2327	917	2.70735	P1	TumorF	Tcell	Untreated
CCRCC_P1_TumorF_Ds0CCJ0_TGTGGTACAAGTAATG	3654	1363	6.04817	P1	TumorF	Tcell	Untreated
CCRCC_P1_TumorF_Ds0CCJ0_TTAGGACTCCGCAAGC	1951	829	3.99795	P1	TumorF	Tcell	Untreated
CCRCC_P1_TumorF_Ds0CCJ0_TTAGTTCTCTAACCGA	3132	1234	5.45977	P1	TumorF	Tcell	Untreated
CCRCC_P1_TumorF_Ds0CCJ0_TTCCCAGCACGGCTAC	2379	945	3.11055	P1	TumorF	Tcell	Untreated
CCRCC_P1_TumorF_Ds0CCJ0_TTCTTAGCAAAGGAAG	1863	874	2.30811	P1	TumorF	Tcell	Untreated
CCRCC_P1_TumorF_Ds0CCJ0_TTTCCTCAGTTAACGA	2407	1134	2.36809	P1	TumorF	Tcell	Untreated
CCRCC_P1_TumorF_Ds0CCJ0_TTTGCGCCAGCATGAG	2789	1158	2.61743	P1	TumorF	Tcell	Untreated
CCRCC_P1_TumorN_Ds0CCJ0_AAACGGGGTTTGTGTG	3010	1323	3.3887	P1	TumorN	Tcell	Untreated
CCRCC_P1_TumorN_Ds0CCJ0_AAATGCCAGATAGGAG	3003	1306	5.56111	P1	TumorN	Tcell	Untreated
CCRCC_P1_TumorN_Ds0CCJ0_AAATGCCCAGATGGCA	1861	918	5.21225	P1	TumorN	Tcell	Untreated
CCRCC_P1_TumorN_Ds0CCJ0_AACCATGCATGGGAAC	2284	873	6.34851	P1	TumorN	Tcell	Untreated
CCRCC_P1_TumorN_Ds0CCJ0_AACCGCGAGTGAACAT	2291	887	6.37276	P1	TumorN	Tcell	Untreated
CCRCC_P1_TumorN_Ds0CCJ0_AACTCTTTCGTAGATC	3485	1716	4.44763	P1	TumorN	Tcell	Untreated
CCRCC_P1_TumorN_Ds0CCJ0_AACTGGTGTTACAGAA	2789	1418	3.19111	P1	TumorN	Tcell	Untreated
CCRCC_P1_TumorN_Ds0CCJ0_AACTGGTTCTGAGGGA	2443	1139	6.95866	P1	TumorN	Tcell	Untreated
CCRCC_P1_TumorN_Ds0CCJ0_AACTTTCAGCACCGTC	5188	1726	3.41172	P1	TumorN	Tcell	Untreated
CCRCC_P1_TumorN_Ds0CCJ0_AAGGCAGAGGATATAC	2778	1239	8.20734	P1	TumorN	Tcell	Untreated
CCRCC_P1_TumorN_Ds0CCJ0_ACACCCTCAATAACGA	2236	968	2.9517	P1	TumorN	Tcell	Untreated
CCRCC_P1_TumorN_Ds0CCJ0_ACAGCTACAGATAATG	5100	2045	6.01961	P1	TumorN	Tcell	Untreated
CCRCC_P1_TumorN_Ds0CCJ0_ACATCAGCACACATGT	3062	1290	6.85826	P1	TumorN	Tcell	Untreated
CCRCC_P1_TumorN_Ds0CCJ0_ACATCAGGTGTTTGGT	1921	924	9.37012	P1	TumorN	Tcell	Untreated
CCRCC_P1_TumorN_Ds0CCJ0_ACCAGTATCTTTAGTC	3817	1408	7.51899	P1	TumorN	Tcell	Untreated
CCRCC_P1_TumorN_Ds0CCJ0_ACGAGGAAGGCAGGTT	2598	1037	7.62125	P1	TumorN	Tcell	Untreated
CCRCC_P1_TumorN_Ds0CCJ0_ACGAGGAGTCAAGCGA	2276	970	6.50264	P1	TumorN	Tcell	Untreated
CCRCC_P1_TumorN_Ds0CCJ0_ACGAGGATCATTCACT	2234	1100	1.43241	P1	TumorN	Tcell	Untreated
CCRCC_P1_TumorN_Ds0CCJ0_ACGAGGATCCCTAACC	2807	1151	6.05629	P1	TumorN	Tcell	Untreated
CCRCC_P1_TumorN_Ds0CCJ0_ACGCCAGAGAGTCTGG	1556	821	3.72751	P1	TumorN	Tcell	Untreated
CCRCC_P1_TumorN_Ds0CCJ0_ACGCCAGAGCGCCTCA	1832	887	3.22052	P1	TumorN	Tcell	Untreated
CCRCC_P1_TumorN_Ds0CCJ0_ACTGATGCAGGTCCAC	2159	992	5.65076	P1	TumorN	Tcell	Untreated
CCRCC_P1_TumorN_Ds0CCJ0_ACTGATGTCCTCAACC	2362	1041	3.895	P1	TumorN	Tcell	Untreated
CCRCC_P1_TumorN_Ds0CCJ0_ACTGCTCTCAAGAAGT	4113	1905	3.81717	P1	TumorN	Tcell	Untreated
CCRCC_P1_TumorN_Ds0CCJ0_ACTGTCCGTGACGGTA	3537	1639	6.3896	P1	TumorN	Tcell	Untreated
CCRCC_P1_TumorN_Ds0CCJ0_ACTTACTAGGCTCATT	2351	1131	5.91238	P1	TumorN	Tcell	Untreated
CCRCC_P1_TumorN_Ds0CCJ0_ACTTTCATCATTGCGA	3341	1489	3.02305	P1	TumorN	Tcell	Untreated
CCRCC_P1_TumorN_Ds0CCJ0_AGAATAGCAATCCGAT	2232	959	7.93011	P1	TumorN	Tcell	Untreated
CCRCC_P1_TumorN_Ds0CCJ0_AGAGCGACAAACGCGA	2042	1017	2.25269	P1	TumorN	Tcell	Untreated
CCRCC_P1_TumorN_Ds0CCJ0_AGATTGCAGCAATATG	3344	1344	1.76435	P1	TumorN	Tcell	Untreated
CCRCC_P1_TumorN_Ds0CCJ0_AGCATACTCAAGAAGT	2715	1146	6.77716	P1	TumorN	Tcell	Untreated
CCRCC_P1_TumorN_Ds0CCJ0_AGCGGTCAGCCACTAT	4046	1636	5.0173	P1	TumorN	Tcell	Untreated
CCRCC_P1_TumorN_Ds0CCJ0_AGCGGTCCATCACAAC	1732	827	4.73441	P1	TumorN	Tcell	Untreated
CCRCC_P1_TumorN_Ds0CCJ0_AGCTCCTCAGACAAGC	4627	1894	4.27923	P1	TumorN	Tcell	Untreated
CCRCC_P1_TumorN_Ds0CCJ0_AGCTCTCAGTCCTCCT	2537	1326	3.5475	P1	TumorN	Tcell	Untreated
CCRCC_P1_TumorN_Ds0CCJ0_AGCTTGACATATACCG	3477	1393	6.98878	P1	TumorN	Tcell	Untreated
CCRCC_P1_TumorN_Ds0CCJ0_AGCTTGATCCCACTTG	2362	1025	6.47756	P1	TumorN	Tcell	Untreated
CCRCC_P1_TumorN_Ds0CCJ0_AGCTTGATCCTTGGTC	3024	1087	5.82011	P1	TumorN	Tcell	Untreated
CCRCC_P1_TumorN_Ds0CCJ0_AGGGATGAGACAGACC	2950	1130	7.45763	P1	TumorN	Tcell	Untreated
CCRCC_P1_TumorN_Ds0CCJ0_AGGGATGGTCTAAAGA	2418	1057	3.97022	P1	TumorN	Tcell	Untreated
CCRCC_P1_TumorN_Ds0CCJ0_AGTTGGTTCCAGAGGA	3023	1162	3.07641	P1	TumorN	Tcell	Untreated
CCRCC_P1_TumorN_Ds0CCJ0_ATAGACCAGCTGCCCA	2453	964	7.01182	P1	TumorN	Tcell	Untreated
CCRCC_P1_TumorN_Ds0CCJ0_ATCATCTAGTTTGCGT	2605	1237	3.91555	P1	TumorN	Tcell	Untreated
CCRCC_P1_TumorN_Ds0CCJ0_ATGGGAGAGGAGTAGA	2614	951	6.12089	P1	TumorN	Tcell	Untreated
CCRCC_P1_TumorN_Ds0CCJ0_ATGTGTGGTGCTTCTC	2344	1084	4.26621	P1	TumorN	Tcell	Untreated
CCRCC_P1_TumorN_Ds0CCJ0_CAAGTTGAGGATGTAT	2953	1274	7.58551	P1	TumorN	Tcell	Untreated
CCRCC_P1_TumorN_Ds0CCJ0_CACAAACCAGCCTTGG	2508	1125	3.42903	P1	TumorN	Tcell	Untreated
CCRCC_P1_TumorN_Ds0CCJ0_CACAGTAAGCGAGAAA	2362	1160	3.85267	P1	TumorN	Tcell	Untreated
CCRCC_P1_TumorN_Ds0CCJ0_CACCAGGAGTCTTGCA	4739	1984	4.43131	P1	TumorN	Tcell	Untreated
CCRCC_P1_TumorN_Ds0CCJ0_CACCAGGCACAGACAG	5214	1872	3.98926	P1	TumorN	Tcell	Untreated
CCRCC_P1_TumorN_Ds0CCJ0_CACCTTGCAAAGGAAG	2488	1224	4.34084	P1	TumorN	Tcell	Untreated
CCRCC_P1_TumorN_Ds0CCJ0_CACCTTGCACAAGCCC	2076	1038	6.21387	P1	TumorN	Tcell	Untreated
CCRCC_P1_TumorN_Ds0CCJ0_CAGAATCAGGACAGCT	3502	1474	3.68361	P1	TumorN	Tcell	Untreated
CCRCC_P1_TumorN_Ds0CCJ0_CAGCAGCGTTAAGAAC	3697	1470	6.35651	P1	TumorN	Tcell	Untreated
CCRCC_P1_TumorN_Ds0CCJ0_CAGCCGACACAGGAGT	2389	1003	4.14399	P1	TumorN	Tcell	Untreated
CCRCC_P1_TumorN_Ds0CCJ0_CAGCGACAGATGCCAG	3158	1166	6.23813	P1	TumorN	Tcell	Untreated
CCRCC_P1_TumorN_Ds0CCJ0_CAGCTAATCTCCAACC	2753	1290	4.10461	P1	TumorN	Tcell	Untreated
CCRCC_P1_TumorN_Ds0CCJ0_CAGCTGGAGGAGTTGC	2687	1201	4.42873	P1	TumorN	Tcell	Untreated
CCRCC_P1_TumorN_Ds0CCJ0_CATCAAGAGTTCGCAT	2830	1173	7.24382	P1	TumorN	Tcell	Untreated
CCRCC_P1_TumorN_Ds0CCJ0_CCACCTACACTTGGAT	3655	1454	4.02189	P1	TumorN	Tcell	Untreated
CCRCC_P1_TumorN_Ds0CCJ0_CCATTCGCAAGGGTCA	3168	1304	7.19697	P1	TumorN	Tcell	Untreated
CCRCC_P1_TumorN_Ds0CCJ0_CCATTCGTCGTATCAG	2617	1120	1.60489	P1	TumorN	Tcell	Untreated
CCRCC_P1_TumorN_Ds0CCJ0_CCCAATCTCGCCCTTA	2614	1187	4.39939	P1	TumorN	Tcell	Untreated
CCRCC_P1_TumorN_Ds0CCJ0_CCGGGATGTCACTGGC	2868	1084	4.84658	P1	TumorN	Tcell	Untreated
CCRCC_P1_TumorN_Ds0CCJ0_CCTACCAGTTCGCTAA	3007	1195	1.96209	P1	TumorN	Tcell	Untreated
CCRCC_P1_TumorN_Ds0CCJ0_CCTAGCTTCAGAGGTG	2472	1092	3.68123	P1	TumorN	Tcell	Untreated
CCRCC_P1_TumorN_Ds0CCJ0_CCTTACGTCTCAACTT	3577	1548	5.81493	P1	TumorN	Tcell	Untreated
CCRCC_P1_TumorN_Ds0CCJ0_CCTTTCTAGATCGGGT	2510	1127	4.38247	P1	TumorN	Tcell	Untreated
CCRCC_P1_TumorN_Ds0CCJ0_CGAACATCAGCTGTAT	3286	1354	5.38649	P1	TumorN	Tcell	Untreated
CCRCC_P1_TumorN_Ds0CCJ0_CGAACATTCATGCTCC	2775	1249	4.82883	P1	TumorN	Tcell	Untreated
CCRCC_P1_TumorN_Ds0CCJ0_CGACCTTTCCGCATCT	1438	833	6.05007	P1	TumorN	Tcell	Untreated
CCRCC_P1_TumorN_Ds0CCJ0_CGAGAAGAGACTTGAA	2670	1194	5.13109	P1	TumorN	Tcell	Untreated
CCRCC_P1_TumorN_Ds0CCJ0_CGATCGGTCTCGTTTA	3755	1357	4.50067	P1	TumorN	Tcell	Untreated
CCRCC_P1_TumorN_Ds0CCJ0_CGATGGCCAAGCCGTC	4289	1578	1.6554	P1	TumorN	Tcell	Untreated
CCRCC_P1_TumorN_Ds0CCJ0_CGCTATCGTCTCTCGT	1827	867	2.02518	P1	TumorN	Tcell	Untreated
CCRCC_P1_TumorN_Ds0CCJ0_CGGACTGCACATGGGA	2841	1227	4.78705	P1	TumorN	Tcell	Untreated
CCRCC_P1_TumorN_Ds0CCJ0_CGGACTGCACCAACCG	2581	1101	4.84308	P1	TumorN	Tcell	Untreated
CCRCC_P1_TumorN_Ds0CCJ0_CGGAGCTAGAGCCCAA	2331	956	2.5311	P1	TumorN	Tcell	Untreated
CCRCC_P1_TumorN_Ds0CCJ0_CGGTTAACAAGTCATC	2532	1235	7.1485	P1	TumorN	Tcell	Untreated
CCRCC_P1_TumorN_Ds0CCJ0_CGTAGCGTCAAACCGT	2948	1320	3.32429	P1	TumorN	Tcell	Untreated
CCRCC_P1_TumorN_Ds0CCJ0_CGTCACTCAATGGAAT	2047	1069	6.64387	P1	TumorN	Tcell	Untreated
CCRCC_P1_TumorN_Ds0CCJ0_CGTCCATCATGCCACG	2954	1162	4.57007	P1	TumorN	Tcell	Untreated
CCRCC_P1_TumorN_Ds0CCJ0_CGTCTACAGGTCATCT	2635	1230	2.50474	P1	TumorN	Tcell	Untreated
CCRCC_P1_TumorN_Ds0CCJ0_CGTGTAACATAGAAAC	2920	1323	3.4589	P1	TumorN	Tcell	Untreated
CCRCC_P1_TumorN_Ds0CCJ0_CGTGTCTAGAATGTTG	3622	1593	2.37438	P1	TumorN	Tcell	Untreated
CCRCC_P1_TumorN_Ds0CCJ0_CGTTCTGAGGGCTCTC	2356	1146	5.00849	P1	TumorN	Tcell	Untreated
CCRCC_P1_TumorN_Ds0CCJ0_CGTTCTGTCCTTAATC	1666	819	4.62185	P1	TumorN	Tcell	Untreated
CCRCC_P1_TumorN_Ds0CCJ0_CGTTGGGTCCTGTACC	2394	1040	2.50627	P1	TumorN	Tcell	Untreated
CCRCC_P1_TumorN_Ds0CCJ0_CTACACCTCTAACCGA	2390	1056	5.14644	P1	TumorN	Tcell	Untreated
CCRCC_P1_TumorN_Ds0CCJ0_CTAGTGACATTGAGCT	2917	1107	5.34796	P1	TumorN	Tcell	Untreated
CCRCC_P1_TumorN_Ds0CCJ0_CTCACACAGACGCTTT	2722	1032	5.0698	P1	TumorN	Tcell	Untreated
CCRCC_P1_TumorN_Ds0CCJ0_CTCACACCATGGAATA	2650	1286	3.39623	P1	TumorN	Tcell	Untreated
CCRCC_P1_TumorN_Ds0CCJ0_CTCACACTCATACGGT	2204	1116	2.08711	P1	TumorN	Tcell	Untreated
CCRCC_P1_TumorN_Ds0CCJ0_CTCGTCAAGAGCTGGT	4348	1529	2.94388	P1	TumorN	Tcell	Untreated
CCRCC_P1_TumorN_Ds0CCJ0_CTCGTCACAGGTGGAT	2686	1325	3.20179	P1	TumorN	Tcell	Untreated
CCRCC_P1_TumorN_Ds0CCJ0_CTCTAATGTTCGGGCT	2420	998	5.28926	P1	TumorN	Tcell	Untreated
CCRCC_P1_TumorN_Ds0CCJ0_CTGAAGTAGAACTGTA	2317	1021	5.09279	P1	TumorN	Tcell	Untreated
CCRCC_P1_TumorN_Ds0CCJ0_CTGCTGTAGGCTAGGT	2812	1212	2.41821	P1	TumorN	Tcell	Untreated
CCRCC_P1_TumorN_Ds0CCJ0_CTGTTTATCAGCATGT	2730	1129	3.22344	P1	TumorN	Tcell	Untreated
CCRCC_P1_TumorN_Ds0CCJ0_CTGTTTATCTGTTGAG	3585	1118	9.23291	P1	TumorN	Tcell	Untreated
CCRCC_P1_TumorN_Ds0CCJ0_CTTAACTGTTTGACAC	3019	1380	5.10103	P1	TumorN	Tcell	Untreated
CCRCC_P1_TumorN_Ds0CCJ0_CTTAACTTCATCTGTT	4161	1716	7.66643	P1	TumorN	Tcell	Untreated
CCRCC_P1_TumorN_Ds0CCJ0_CTTCTCTGTCTCCCTA	3437	1302	6.54641	P1	TumorN	Tcell	Untreated
CCRCC_P1_TumorN_Ds0CCJ0_CTTTGCGAGTCCAGGA	2316	938	5.44041	P1	TumorN	Tcell	Untreated
CCRCC_P1_TumorN_Ds0CCJ0_CTTTGCGTCCCTTGTG	2204	979	2.90381	P1	TumorN	Tcell	Untreated
CCRCC_P1_TumorN_Ds0CCJ0_GAACCTACAGGGCATA	2155	1107	3.06265	P1	TumorN	Tcell	Untreated
CCRCC_P1_TumorN_Ds0CCJ0_GAACGGACAATTCCTT	2353	1115	1.48746	P1	TumorN	Tcell	Untreated
CCRCC_P1_TumorN_Ds0CCJ0_GAACGGACAGTGAGTG	2404	1214	5.65724	P1	TumorN	Tcell	Untreated
CCRCC_P1_TumorN_Ds0CCJ0_GAAGCAGTCTCGTTTA	3363	1284	2.34909	P1	TumorN	Tcell	Untreated
CCRCC_P1_TumorN_Ds0CCJ0_GAATGAAGTTCGGGCT	2035	966	4.52088	P1	TumorN	Tcell	Untreated
CCRCC_P1_TumorN_Ds0CCJ0_GACGGCTTCCTTTCTC	2639	1117	3.2967	P1	TumorN	Tcell	Untreated
CCRCC_P1_TumorN_Ds0CCJ0_GATCGTATCAGGCGAA	2611	1029	6.35772	P1	TumorN	Tcell	Untreated
CCRCC_P1_TumorN_Ds0CCJ0_GATGCTAAGCTAGTTC	1984	936	4.03226	P1	TumorN	Tcell	Untreated
CCRCC_P1_TumorN_Ds0CCJ0_GCAATCAAGAGTACAT	2204	1197	2.72232	P1	TumorN	Tcell	Untreated
CCRCC_P1_TumorN_Ds0CCJ0_GCACATAAGCTGAACG	2543	1041	8.96579	P1	TumorN	Tcell	Untreated
CCRCC_P1_TumorN_Ds0CCJ0_GCACATACATGGTCAT	5224	2015	7.65697	P1	TumorN	Tcell	Untreated
CCRCC_P1_TumorN_Ds0CCJ0_GCAGCCAAGCTGAAAT	4398	1705	3.68349	P1	TumorN	Tcell	Untreated
CCRCC_P1_TumorN_Ds0CCJ0_GCATGCGGTACTCGCG	3176	1386	8.34383	P1	TumorN	Tcell	Untreated
CCRCC_P1_TumorN_Ds0CCJ0_GCATGTACACCAGGCT	2436	1045	6.36289	P1	TumorN	Tcell	Untreated
CCRCC_P1_TumorN_Ds0CCJ0_GCATGTAGTGGTGTAG	2674	1140	3.81451	P1	TumorN	Tcell	Untreated
CCRCC_P1_TumorN_Ds0CCJ0_GCCAAATCATGCATGT	2610	1138	8.16092	P1	TumorN	Tcell	Untreated
CCRCC_P1_TumorN_Ds0CCJ0_GCCAAATGTTGTCTTT	1539	827	5.06823	P1	TumorN	Tcell	Untreated
CCRCC_P1_TumorN_Ds0CCJ0_GCCAAATTCACCACCT	2973	1191	3.49815	P1	TumorN	Tcell	Untreated
CCRCC_P1_TumorN_Ds0CCJ0_GCGCAACTCTGTTTGT	2344	955	5.6314	P1	TumorN	Tcell	Untreated
CCRCC_P1_TumorN_Ds0CCJ0_GCGCGATCACGAAATA	3820	1309	2.04188	P1	TumorN	Tcell	Untreated
CCRCC_P1_TumorN_Ds0CCJ0_GCGCGATCATAACCTG	2539	1150	6.06538	P1	TumorN	Tcell	Untreated
CCRCC_P1_TumorN_Ds0CCJ0_GCTGCAGTCCGTACAA	2785	1216	5.24237	P1	TumorN	Tcell	Untreated
CCRCC_P1_TumorN_Ds0CCJ0_GCTGCGACACCTCGGA	2369	949	3.96792	P1	TumorN	Tcell	Untreated
CCRCC_P1_TumorN_Ds0CCJ0_GCTGGGTTCACGGTTA	2514	1133	3.85839	P1	TumorN	Tcell	Untreated
CCRCC_P1_TumorN_Ds0CCJ0_GCTTCCAAGTGAACGC	1308	790	4.5107	P1	TumorN	Tcell	Untreated
CCRCC_P1_TumorN_Ds0CCJ0_GCTTCCAGTATCAGTC	3379	1521	5.4454	P1	TumorN	Tcell	Untreated
CCRCC_P1_TumorN_Ds0CCJ0_GCTTGAAGTCACAAGG	1160	669	6.72414	P1	TumorN	Tcell	Untreated
CCRCC_P1_TumorN_Ds0CCJ0_GGAACTTCAGCTTAAC	1921	940	2.70692	P1	TumorN	Tcell	Untreated
CCRCC_P1_TumorN_Ds0CCJ0_GGAATAACAGGTCCAC	2684	1087	3.12966	P1	TumorN	Tcell	Untreated
CCRCC_P1_TumorN_Ds0CCJ0_GGACGTCAGGTAAACT	2352	1151	4.42177	P1	TumorN	Tcell	Untreated
CCRCC_P1_TumorN_Ds0CCJ0_GGATGTTCACATCTTT	2064	1123	6.49225	P1	TumorN	Tcell	Untreated
CCRCC_P1_TumorN_Ds0CCJ0_GGATGTTTCCAGGGCT	3231	1309	1.82606	P1	TumorN	Tcell	Untreated
CCRCC_P1_TumorN_Ds0CCJ0_GGATTACAGCTGCAAG	2068	1092	0.725338	P1	TumorN	Tcell	Untreated
CCRCC_P1_TumorN_Ds0CCJ0_GGCCGATTCTCTTATG	3120	1414	5.73718	P1	TumorN	Tcell	Untreated
CCRCC_P1_TumorN_Ds0CCJ0_GGCGTGTTCAGCGATT	2209	928	1.81077	P1	TumorN	Tcell	Untreated
CCRCC_P1_TumorN_Ds0CCJ0_GGCTCGACATCCTAGA	1792	968	4.6317	P1	TumorN	Tcell	Untreated
CCRCC_P1_TumorN_Ds0CCJ0_GGCTCGATCCCAAGTA	3430	1251	5.16035	P1	TumorN	Tcell	Untreated
CCRCC_P1_TumorN_Ds0CCJ0_GGCTGGTGTAGGGTAC	2506	991	8.77893	P1	TumorN	Tcell	Untreated
CCRCC_P1_TumorN_Ds0CCJ0_GGGAATGAGATCGATA	2906	1211	8.84377	P1	TumorN	Tcell	Untreated
CCRCC_P1_TumorN_Ds0CCJ0_GGGAATGTCATGCAAC	2293	1016	3.61971	P1	TumorN	Tcell	Untreated
CCRCC_P1_TumorN_Ds0CCJ0_GGGAGATAGCTACCTA	3575	1312	5.03497	P1	TumorN	Tcell	Untreated
CCRCC_P1_TumorN_Ds0CCJ0_GGGTTGCTCGAATGCT	2100	951	4	P1	TumorN	Tcell	Untreated
CCRCC_P1_TumorN_Ds0CCJ0_GGTGCGTTCCTTTCTC	3187	1223	7.37371	P1	TumorN	Tcell	Untreated
CCRCC_P1_TumorN_Ds0CCJ0_GGTGTTATCCTTCAAT	3782	1461	5.81703	P1	TumorN	Tcell	Untreated
CCRCC_P1_TumorN_Ds0CCJ0_GTAACGTAGTTAGGTA	3119	1216	6.0917	P1	TumorN	Tcell	Untreated
CCRCC_P1_TumorN_Ds0CCJ0_GTAACGTTCTACTTAC	2625	1029	3.31429	P1	TumorN	Tcell	Untreated
CCRCC_P1_TumorN_Ds0CCJ0_GTAGGCCGTGACGCCT	2795	1046	5.61717	P1	TumorN	Tcell	Untreated
CCRCC_P1_TumorN_Ds0CCJ0_GTAGGCCTCCGAGCCA	3896	1410	5.69815	P1	TumorN	Tcell	Untreated
CCRCC_P1_TumorN_Ds0CCJ0_GTATCTTCAGTTCCCT	2864	1163	6.66899	P1	TumorN	Tcell	Untreated
CCRCC_P1_TumorN_Ds0CCJ0_GTATTCTCATGTTGAC	2170	1068	5.02304	P1	TumorN	Tcell	Untreated
CCRCC_P1_TumorN_Ds0CCJ0_GTCAAGTAGTGGGCTA	2343	1088	6.53009	P1	TumorN	Tcell	Untreated
CCRCC_P1_TumorN_Ds0CCJ0_GTCTCGTTCTATCGCC	1531	879	5.61724	P1	TumorN	Tcell	Untreated
CCRCC_P1_TumorN_Ds0CCJ0_GTGGGTCCAGCGTAAG	1161	696	8.87166	P1	TumorN	Tcell	Untreated
CCRCC_P1_TumorN_Ds0CCJ0_GTTACAGCACGGATAG	1536	885	6.1849	P1	TumorN	Tcell	Untreated
CCRCC_P1_TumorN_Ds0CCJ0_GTTACAGCAGGATCGA	2803	1262	4.20978	P1	TumorN	Tcell	Untreated
CCRCC_P1_TumorN_Ds0CCJ0_GTTACAGCATAACCTG	3370	1474	5.45994	P1	TumorN	Tcell	Untreated
CCRCC_P1_TumorN_Ds0CCJ0_GTTCATTAGTAAGTAC	3349	1340	7.88295	P1	TumorN	Tcell	Untreated
CCRCC_P1_TumorN_Ds0CCJ0_GTTCTCGGTAACGTTC	2894	1240	3.00622	P1	TumorN	Tcell	Untreated
CCRCC_P1_TumorN_Ds0CCJ0_TAAGAGAGTAAGCACG	2392	1091	6.47993	P1	TumorN	Tcell	Untreated
CCRCC_P1_TumorN_Ds0CCJ0_TAAGTGCTCGGATGTT	2422	1021	6.06936	P1	TumorN	Tcell	Untreated
CCRCC_P1_TumorN_Ds0CCJ0_TACGGGCGTCCAACTA	2603	1057	5.60891	P1	TumorN	Tcell	Untreated
CCRCC_P1_TumorN_Ds0CCJ0_TACTCGCAGATATGCA	4056	1706	1.67653	P1	TumorN	Tcell	Untreated
CCRCC_P1_TumorN_Ds0CCJ0_TACTCGCGTCCCTACT	2159	968	2.26957	P1	TumorN	Tcell	Untreated
CCRCC_P1_TumorN_Ds0CCJ0_TAGACCAGTCAATGTC	2207	1004	3.44359	P1	TumorN	Tcell	Untreated
CCRCC_P1_TumorN_Ds0CCJ0_TAGAGCTAGCTGGAAC	2418	1074	2.19189	P1	TumorN	Tcell	Untreated
CCRCC_P1_TumorN_Ds0CCJ0_TAGAGCTCAGGCTGAA	3393	1444	2.5641	P1	TumorN	Tcell	Untreated
CCRCC_P1_TumorN_Ds0CCJ0_TAGTGGTAGCGATTCT	4020	1660	7.46269	P1	TumorN	Tcell	Untreated
CCRCC_P1_TumorN_Ds0CCJ0_TAGTGGTCATTACCTT	2573	1266	5.63545	P1	TumorN	Tcell	Untreated
CCRCC_P1_TumorN_Ds0CCJ0_TATCAGGCACCACGTG	2422	1219	6.31709	P1	TumorN	Tcell	Untreated
CCRCC_P1_TumorN_Ds0CCJ0_TATGCCCGTCATCCCT	1736	902	7.08525	P1	TumorN	Tcell	Untreated
CCRCC_P1_TumorN_Ds0CCJ0_TATGCCCTCGACCAGC	1509	831	8.68125	P1	TumorN	Tcell	Untreated
CCRCC_P1_TumorN_Ds0CCJ0_TCAACGAGTTGTCGCG	2165	969	7.02079	P1	TumorN	Tcell	Untreated
CCRCC_P1_TumorN_Ds0CCJ0_TCACAAGTCCTCGCAT	1779	900	4.55312	P1	TumorN	Tcell	Untreated
CCRCC_P1_TumorN_Ds0CCJ0_TCAGCAATCCTAGTGA	4180	1642	4.66507	P1	TumorN	Tcell	Untreated
CCRCC_P1_TumorN_Ds0CCJ0_TCCACACAGCGTCTAT	2780	1237	4.17266	P1	TumorN	Tcell	Untreated
CCRCC_P1_TumorN_Ds0CCJ0_TCGAGGCCAGCCAATT	3467	1394	5.82636	P1	TumorN	Tcell	Untreated
CCRCC_P1_TumorN_Ds0CCJ0_TCGGGACTCGTTGACA	2095	1022	3.96181	P1	TumorN	Tcell	Untreated
CCRCC_P1_TumorN_Ds0CCJ0_TCGGTAAAGTGTTTGC	1633	885	5.45009	P1	TumorN	Tcell	Untreated
CCRCC_P1_TumorN_Ds0CCJ0_TCGTAGAGTCTACCTC	2728	1217	9.53079	P1	TumorN	Tcell	Untreated
CCRCC_P1_TumorN_Ds0CCJ0_TCTTTCCTCTCTTATG	2533	1279	3.75049	P1	TumorN	Tcell	Untreated
CCRCC_P1_TumorN_Ds0CCJ0_TGACAACTCTTCGAGA	3013	1102	6.17325	P1	TumorN	Tcell	Untreated
CCRCC_P1_TumorN_Ds0CCJ0_TGACTTTTCAGGATCT	2533	1123	3.47414	P1	TumorN	Tcell	Untreated
CCRCC_P1_TumorN_Ds0CCJ0_TGATTTCCACTTAACG	2143	1016	9.33271	P1	TumorN	Tcell	Untreated
CCRCC_P1_TumorN_Ds0CCJ0_TGCCAAAAGTGGACGT	5308	1890	7.30972	P1	TumorN	Tcell	Untreated
CCRCC_P1_TumorN_Ds0CCJ0_TGCGCAGAGAACTCGG	3049	1062	6.78911	P1	TumorN	Tcell	Untreated
CCRCC_P1_TumorN_Ds0CCJ0_TGCGCAGCAATCTACG	2625	1040	8.8	P1	TumorN	Tcell	Untreated
CCRCC_P1_TumorN_Ds0CCJ0_TGCGCAGTCGATGAGG	1421	746	4.78536	P1	TumorN	Tcell	Untreated
CCRCC_P1_TumorN_Ds0CCJ0_TGCGGGTTCTCAAACG	2205	918	3.49206	P1	TumorN	Tcell	Untreated
CCRCC_P1_TumorN_Ds0CCJ0_TGCGTGGCACATCTTT	3065	1407	7.63458	P1	TumorN	Tcell	Untreated
CCRCC_P1_TumorN_Ds0CCJ0_TGCTGCTCAACTTGAC	3034	1376	5.17469	P1	TumorN	Tcell	Untreated
CCRCC_P1_TumorN_Ds0CCJ0_TGGACGCCAACACCTA	2210	985	6.56109	P1	TumorN	Tcell	Untreated
CCRCC_P1_TumorN_Ds0CCJ0_TGGACGCGTGAAATCA	3015	1092	1.92371	P1	TumorN	Tcell	Untreated
CCRCC_P1_TumorN_Ds0CCJ0_TGGCCAGAGTGCGTGA	1164	673	3.69416	P1	TumorN	Tcell	Untreated
CCRCC_P1_TumorN_Ds0CCJ0_TGGCTGGCAGGTGCCT	1631	949	3.00429	P1	TumorN	Tcell	Untreated
CCRCC_P1_TumorN_Ds0CCJ0_TGGGCGTAGATAGCAT	2265	1137	5.78366	P1	TumorN	Tcell	Untreated
CCRCC_P1_TumorN_Ds0CCJ0_TGGTTCCAGTCCATAC	2848	1079	4.74017	P1	TumorN	Tcell	Untreated
CCRCC_P1_TumorN_Ds0CCJ0_TGTGGTATCCGCATCT	2183	1056	4.80989	P1	TumorN	Tcell	Untreated
CCRCC_P1_TumorN_Ds0CCJ0_TGTGTTTAGACTTTCG	2774	1386	2.91997	P1	TumorN	Tcell	Untreated
CCRCC_P1_TumorN_Ds0CCJ0_TTATGCTCAGCTGCAC	2067	1018	7.35365	P1	TumorN	Tcell	Untreated
CCRCC_P1_TumorN_Ds0CCJ0_TTCGAAGTCCATGAGT	2709	1126	8.67479	P1	TumorN	Tcell	Untreated
CCRCC_P1_TumorN_Ds0CCJ0_TTCTCAACACTCGACG	3732	1752	3.26902	P1	TumorN	Tcell	Untreated
CCRCC_P1_TumorN_Ds0CCJ0_TTGACTTGTTAAAGTG	2149	1022	2.97813	P1	TumorN	Tcell	Untreated
CCRCC_P1_TumorN_Ds0CCJ0_TTGCCGTTCATAACCG	2191	1082	2.69283	P1	TumorN	Tcell	Untreated
CCRCC_P1_TumorN_Ds0CCJ0_TTTATGCAGGAGTTTA	9002	2668	6.9429	P1	TumorN	Tcell	Untreated
CCRCC_P1_TumorN_Ds0CCJ0_TTTATGCGTTCGTGAT	1913	911	5.33194	P1	TumorN	Tcell	Untreated
CCRCC_P1_TumorN_Ds0CCJ0_TTTCCTCTCGGTGTCG	2234	980	6.89346	P1	TumorN	Tcell	Untreated
CCRCC_P1_TumorN_Ds0CCJ0_TTTGCGCCACGGTAGA	2566	1049	5.8067	P1	TumorN	Tcell	Untreated
CCRCC_P2_Normal_Ds0CCJ0_ACGATGTAGACTGTAA	5325	1891	5.03286	P2	Normal	Tcell	Untreated
CCRCC_P2_Normal_Ds0CCJ0_AGCTCTCTCTTCCTTC	2698	1273	5.52261	P2	Normal	Tcell	Untreated
CCRCC_P2_Normal_Ds0CCJ0_CCGGTAGGTATATGGA	4270	1574	4.89461	P2	Normal	Tcell	Untreated
CCRCC_P2_Normal_Ds0CCJ0_CCTAGCTGTGCACCAC	3629	1545	5.40094	P2	Normal	Tcell	Untreated
CCRCC_P2_Normal_Ds0CCJ0_CGACTTCCAGTATCTG	3923	1380	4.02753	P2	Normal	Tcell	Untreated
CCRCC_P2_Normal_Ds0CCJ0_CGATGTAGTATAATGG	2901	1305	5.92899	P2	Normal	Tcell	Untreated
CCRCC_P2_Normal_Ds0CCJ0_CGTTAGAAGTACCGGA	2622	1111	4.69108	P2	Normal	Tcell	Untreated
CCRCC_P2_Normal_Ds0CCJ0_GCCAAATTCTCCCTGA	4218	1724	5.92698	P2	Normal	Tcell	Untreated
CCRCC_P2_Normal_Ds0CCJ0_GGATTACAGCCGTCGT	4388	1584	5.87967	P2	Normal	Tcell	Untreated
CCRCC_P2_Normal_Ds0CCJ0_TCCACACCACAGGCCT	4196	1574	6.69685	P2	Normal	Tcell	Untreated
CCRCC_P2_TumorC_Ds0CCJ0_AACACGTGTGGCTCCA	2265	924	2.82561	P2	TumorC	Tcell	Untreated
CCRCC_P2_TumorC_Ds0CCJ0_ACGATACAGATGTGTA	2019	1024	1.3373	P2	TumorC	Tcell	Untreated
CCRCC_P2_TumorC_Ds0CCJ0_ACGCAGCAGTTGAGTA	1814	763	1.32304	P2	TumorC	Tcell	Untreated
CCRCC_P2_TumorC_Ds0CCJ0_ACTATCTTCCAAACAC	1401	835	3.42612	P2	TumorC	Tcell	Untreated
CCRCC_P2_TumorC_Ds0CCJ0_ACTTACTCACCCATGG	2161	946	4.21101	P2	TumorC	Tcell	Untreated
CCRCC_P2_TumorC_Ds0CCJ0_AGAGCGATCTCGAGTA	2754	1152	3.3406	P2	TumorC	Tcell	Untreated
CCRCC_P2_TumorC_Ds0CCJ0_AGCTCCTTCAAAGACA	826	535	1.57385	P2	TumorC	Tcell	Untreated
CCRCC_P2_TumorC_Ds0CCJ0_AGTGTCAGTGTTAAGA	1378	756	3.70102	P2	TumorC	Tcell	Untreated
CCRCC_P2_TumorC_Ds0CCJ0_ATAGACCCACGGCCAT	3401	1478	2.55807	P2	TumorC	Tcell	Untreated
CCRCC_P2_TumorC_Ds0CCJ0_ATCACGAGTGTTTGTG	1571	789	1.90961	P2	TumorC	Tcell	Untreated
CCRCC_P2_TumorC_Ds0CCJ0_ATTATCCCATTAGCCA	2096	816	6.05916	P2	TumorC	Tcell	Untreated
CCRCC_P2_TumorC_Ds0CCJ0_CACACAAAGGCCCTTG	1457	773	1.44132	P2	TumorC	Tcell	Untreated
CCRCC_P2_TumorC_Ds0CCJ0_CACACCTCAAGCCATT	3809	1366	2.96666	P2	TumorC	Tcell	Untreated
CCRCC_P2_TumorC_Ds0CCJ0_CACTCCAGTTGCGCAC	2284	1201	4.11559	P2	TumorC	Tcell	Untreated
CCRCC_P2_TumorC_Ds0CCJ0_CAGAGAGAGCTGAACG	2747	1117	2.29341	P2	TumorC	Tcell	Untreated
CCRCC_P2_TumorC_Ds0CCJ0_CATCGAAGTTCGCGAC	1178	653	1.52801	P2	TumorC	Tcell	Untreated
CCRCC_P2_TumorC_Ds0CCJ0_CCATGTCCAAACTGTC	2520	1152	2.30159	P2	TumorC	Tcell	Untreated
CCRCC_P2_TumorC_Ds0CCJ0_CCCTCCTTCACTCTTA	1958	1075	3.57508	P2	TumorC	Tcell	Untreated
CCRCC_P2_TumorC_Ds0CCJ0_CCGTTCACAGTTTACG	2483	1329	3.26218	P2	TumorC	Tcell	Untreated
CCRCC_P2_TumorC_Ds0CCJ0_CCGTTCATCGGCCGAT	1703	759	1.29184	P2	TumorC	Tcell	Untreated
CCRCC_P2_TumorC_Ds0CCJ0_CGACCTTGTGATGTGG	4406	1572	2.26963	P2	TumorC	Tcell	Untreated
CCRCC_P2_TumorC_Ds0CCJ0_CGGACACAGCAGCGTA	3774	1345	5.82936	P2	TumorC	Tcell	Untreated
CCRCC_P2_TumorC_Ds0CCJ0_CTAATGGAGAAGGGTA	3014	1300	3.35103	P2	TumorC	Tcell	Untreated
CCRCC_P2_TumorC_Ds0CCJ0_CTGATAGGTTAGATGA	3597	1424	3.11371	P2	TumorC	Tcell	Untreated
CCRCC_P2_TumorC_Ds0CCJ0_CTGCTGTAGGGTGTGT	6353	2147	2.99071	P2	TumorC	Tcell	Untreated
CCRCC_P2_TumorC_Ds0CCJ0_CTGTTTATCTTTAGGG	2038	1058	4.07262	P2	TumorC	Tcell	Untreated
CCRCC_P2_TumorC_Ds0CCJ0_GAAATGACATGTAGTC	2657	1082	2.10764	P2	TumorC	Tcell	Untreated
CCRCC_P2_TumorC_Ds0CCJ0_GACTAACGTAAGGGCT	1799	899	3.2796	P2	TumorC	Tcell	Untreated
CCRCC_P2_TumorC_Ds0CCJ0_GAGCAGACAGCTGTAT	2971	1400	1.24537	P2	TumorC	Tcell	Untreated
CCRCC_P2_TumorC_Ds0CCJ0_GCATGCGCAATCGAAA	2369	1080	2.74377	P2	TumorC	Tcell	Untreated
CCRCC_P2_TumorC_Ds0CCJ0_GCGCGATGTCAACATC	3375	1460	3.08148	P2	TumorC	Tcell	Untreated
CCRCC_P2_TumorC_Ds0CCJ0_GGACAGAAGAGGGATA	2161	1179	1.15687	P2	TumorC	Tcell	Untreated
CCRCC_P2_TumorC_Ds0CCJ0_GGCCGATCAACTGGCC	2039	1089	0.882786	P2	TumorC	Tcell	Untreated
CCRCC_P2_TumorC_Ds0CCJ0_GGCCGATTCGAATCCA	565	367	13.2743	P2	TumorC	Tcell	Untreated
CCRCC_P2_TumorC_Ds0CCJ0_GGTGAAGTCGGAAATA	2519	977	2.46129	P2	TumorC	Tcell	Untreated
CCRCC_P2_TumorC_Ds0CCJ0_GTAACGTAGGCTCATT	1705	957	2.8739	P2	TumorC	Tcell	Untreated
CCRCC_P2_TumorC_Ds0CCJ0_GTCACGGAGCCACGTC	6276	2051	2.94774	P2	TumorC	Tcell	Untreated
CCRCC_P2_TumorC_Ds0CCJ0_GTCATTTCACCATGTA	2860	1145	3.88112	P2	TumorC	Tcell	Untreated
CCRCC_P2_TumorC_Ds0CCJ0_GTCGTAACAGTATCTG	1733	938	3.05828	P2	TumorC	Tcell	Untreated
CCRCC_P2_TumorC_Ds0CCJ0_GTGTTAGCATATGAGA	4423	1643	2.82614	P2	TumorC	Tcell	Untreated
CCRCC_P2_TumorC_Ds0CCJ0_GTTAAGCTCGTGGTCG	2352	1014	2.2534	P2	TumorC	Tcell	Untreated
CCRCC_P2_TumorC_Ds0CCJ0_GTTACAGTCCATGAGT	2003	984	4.04393	P2	TumorC	Tcell	Untreated
CCRCC_P2_TumorC_Ds0CCJ0_TACACGACAATAAGCA	2999	1432	3.53451	P2	TumorC	Tcell	Untreated
CCRCC_P2_TumorC_Ds0CCJ0_TAGACCATCCAGTAGT	2868	1335	2.47559	P2	TumorC	Tcell	Untreated
CCRCC_P2_TumorC_Ds0CCJ0_TAGGCATTCTTATCTG	2005	1003	2.09476	P2	TumorC	Tcell	Untreated
CCRCC_P2_TumorC_Ds0CCJ0_TCAGATGCATGTCTCC	2023	1007	4.696	P2	TumorC	Tcell	Untreated
CCRCC_P2_TumorC_Ds0CCJ0_TCAGATGGTTCCCGAG	1950	865	4.87179	P2	TumorC	Tcell	Untreated
CCRCC_P2_TumorC_Ds0CCJ0_TCGCGTTTCAACTCTT	1671	819	2.51346	P2	TumorC	Tcell	Untreated
CCRCC_P2_TumorC_Ds0CCJ0_TCTCATAAGCTGTCTA	3133	1454	1.11714	P2	TumorC	Tcell	Untreated
CCRCC_P2_TumorC_Ds0CCJ0_TGAGCATTCAAAGTAG	1599	831	2.43902	P2	TumorC	Tcell	Untreated
CCRCC_P2_TumorC_Ds0CCJ0_TGAGCCGCATTCTTAC	2627	1208	1.40845	P2	TumorC	Tcell	Untreated
CCRCC_P2_TumorC_Ds0CCJ0_TGCCAAAAGGCCGAAT	2660	1132	2.85714	P2	TumorC	Tcell	Untreated
CCRCC_P2_TumorC_Ds0CCJ0_TGCGTGGGTCTTGTCC	871	534	4.3628	P2	TumorC	Tcell	Untreated
CCRCC_P2_TumorC_Ds0CCJ0_TGGCGCACACTTAAGC	2804	1151	0.713267	P2	TumorC	Tcell	Untreated
CCRCC_P2_TumorC_Ds0CCJ0_TGTCCCACAGGCTGAA	1541	754	5.38611	P2	TumorC	Tcell	Untreated
CCRCC_P2_TumorC_Ds0CCJ0_TTAGGCACACTATCTT	3286	1587	1.12599	P2	TumorC	Tcell	Untreated
CCRCC_P2_TumorC_Ds0CCJ0_TTATGCTAGTAGGTGC	1770	835	2.0339	P2	TumorC	Tcell	Untreated
CCRCC_P2_TumorC_Ds0CCJ0_TTGACTTAGGAACTGC	1337	667	5.90875	P2	TumorC	Tcell	Untreated
CCRCC_P2_TumorF_Ds0CCJ0_AACCATGTCTGCTTGC	1878	1142	5.96379	P2	TumorF	Tcell	Untreated
CCRCC_P2_TumorF_Ds0CCJ0_AAGGAGCTCCGCAGTG	1799	944	2.94608	P2	TumorF	Tcell	Untreated
CCRCC_P2_TumorF_Ds0CCJ0_AATCGGTAGATCCCAT	5052	1405	7.4426	P2	TumorF	Tcell	Untreated
CCRCC_P2_TumorF_Ds0CCJ0_ACAGCTAGTAAACCTC	5519	1878	2.21055	P2	TumorF	Tcell	Untreated
CCRCC_P2_TumorF_Ds0CCJ0_ACCCACTTCGAATGGG	3554	1499	2.70118	P2	TumorF	Tcell	Untreated
CCRCC_P2_TumorF_Ds0CCJ0_ACGCAGCCAAGCCATT	2607	1269	1.26582	P2	TumorF	Tcell	Untreated
CCRCC_P2_TumorF_Ds0CCJ0_ACGCAGCCATGCTGGC	4906	1888	1.73257	P2	TumorF	Tcell	Untreated
CCRCC_P2_TumorF_Ds0CCJ0_ACGCCGACACCAACCG	5783	2117	1.05482	P2	TumorF	Tcell	Untreated
CCRCC_P2_TumorF_Ds0CCJ0_ACTTGTTCAGGCGATA	4095	1842	0.31746	P2	TumorF	Tcell	Untreated
CCRCC_P2_TumorF_Ds0CCJ0_AGAGTGGGTGCCTGGT	5088	1484	2.31918	P2	TumorF	Tcell	Untreated
CCRCC_P2_TumorF_Ds0CCJ0_AGGGAGTGTTAAGAAC	4473	1789	2.01207	P2	TumorF	Tcell	Untreated
CCRCC_P2_TumorF_Ds0CCJ0_ATCTGCCGTCTGGTCG	2413	1095	0.95317	P2	TumorF	Tcell	Untreated
CCRCC_P2_TumorF_Ds0CCJ0_ATTGGACTCGTTGACA	5311	2011	2.48541	P2	TumorF	Tcell	Untreated
CCRCC_P2_TumorF_Ds0CCJ0_ATTTCTGTCCAACCAA	5412	1660	2.77162	P2	TumorF	Tcell	Untreated
CCRCC_P2_TumorF_Ds0CCJ0_CAAGAAAAGGCCCGTT	3483	1414	0.689061	P2	TumorF	Tcell	Untreated
CCRCC_P2_TumorF_Ds0CCJ0_CACAGTATCATCGATG	3447	1204	5.80215	P2	TumorF	Tcell	Untreated
CCRCC_P2_TumorF_Ds0CCJ0_CACATAGAGAGCTGCA	2016	906	0.396825	P2	TumorF	Tcell	Untreated
CCRCC_P2_TumorF_Ds0CCJ0_CACATTTAGCTAGCCC	4973	1836	1.48804	P2	TumorF	Tcell	Untreated
CCRCC_P2_TumorF_Ds0CCJ0_CACCACTTCAAAGACA	5315	2103	1.82502	P2	TumorF	Tcell	Untreated
CCRCC_P2_TumorF_Ds0CCJ0_CAGCCGAAGATCCCGC	2509	1081	1.91311	P2	TumorF	Tcell	Untreated
CCRCC_P2_TumorF_Ds0CCJ0_CATATGGAGGATCGCA	3605	1466	1.77531	P2	TumorF	Tcell	Untreated
CCRCC_P2_TumorF_Ds0CCJ0_CATCGGGAGTGAACGC	3341	1378	2.27477	P2	TumorF	Tcell	Untreated
CCRCC_P2_TumorF_Ds0CCJ0_CATGACATCGCGCCAA	1784	1003	6.22197	P2	TumorF	Tcell	Untreated
CCRCC_P2_TumorF_Ds0CCJ0_CATGGCGCACCAGGCT	4007	1563	1.29773	P2	TumorF	Tcell	Untreated
CCRCC_P2_TumorF_Ds0CCJ0_CCAATCCAGGGTTTCT	5969	1653	0.837661	P2	TumorF	Tcell	Untreated
CCRCC_P2_TumorF_Ds0CCJ0_CCATGTCGTGTTTGTG	2458	1058	5.08544	P2	TumorF	Tcell	Untreated
CCRCC_P2_TumorF_Ds0CCJ0_CCCAGTTCACCTTGTC	1894	865	2.42872	P2	TumorF	Tcell	Untreated
CCRCC_P2_TumorF_Ds0CCJ0_CCCAGTTTCAACACCA	2698	1196	4.07709	P2	TumorF	Tcell	Untreated
CCRCC_P2_TumorF_Ds0CCJ0_CCTAAAGGTAGGAGTC	2691	1333	0.854701	P2	TumorF	Tcell	Untreated
CCRCC_P2_TumorF_Ds0CCJ0_CCTCTGAGTAGCACGA	3088	1020	5.05181	P2	TumorF	Tcell	Untreated
CCRCC_P2_TumorF_Ds0CCJ0_CGAATGTCACCACGTG	3025	1325	1.68595	P2	TumorF	Tcell	Untreated
CCRCC_P2_TumorF_Ds0CCJ0_CGATCGGCAGGGAGAG	1761	943	1.64679	P2	TumorF	Tcell	Untreated
CCRCC_P2_TumorF_Ds0CCJ0_CGCTATCAGGTCGGAT	622	377	5.14469	P2	TumorF	Tcell	Untreated
CCRCC_P2_TumorF_Ds0CCJ0_CGGGTCACAAGTTCTG	2621	1151	1.60244	P2	TumorF	Tcell	Untreated
CCRCC_P2_TumorF_Ds0CCJ0_CTAACTTAGTAGCGGT	4717	1964	1.1448	P2	TumorF	Tcell	Untreated
CCRCC_P2_TumorF_Ds0CCJ0_CTAAGACTCGACCAGC	2621	1173	3.73903	P2	TumorF	Tcell	Untreated
CCRCC_P2_TumorF_Ds0CCJ0_CTACGTCCACGGCGTT	3309	1397	1.99456	P2	TumorF	Tcell	Untreated
CCRCC_P2_TumorF_Ds0CCJ0_GAAACTCGTATAGGGC	3306	1288	1.42166	P2	TumorF	Tcell	Untreated
CCRCC_P2_TumorF_Ds0CCJ0_GAACGGACACGGCTAC	3867	1522	1.06025	P2	TumorF	Tcell	Untreated
CCRCC_P2_TumorF_Ds0CCJ0_GAGCAGATCTCGAGTA	2843	1298	1.02005	P2	TumorF	Tcell	Untreated
CCRCC_P2_TumorF_Ds0CCJ0_GCATACAGTACATGTC	16730	3809	0.083682	P2	TumorF	Tcell	Untreated
CCRCC_P2_TumorF_Ds0CCJ0_GCATGTATCCGAAGAG	3455	1615	2.05499	P2	TumorF	Tcell	Untreated
CCRCC_P2_TumorF_Ds0CCJ0_GGGAATGTCGAGCCCA	7231	2206	2.48928	P2	TumorF	Tcell	Untreated
CCRCC_P2_TumorF_Ds0CCJ0_GGTGTTATCGGCTTGG	2547	1152	3.10169	P2	TumorF	Tcell	Untreated
CCRCC_P2_TumorF_Ds0CCJ0_GTGGGTCGTCTCTTTA	5852	1924	2.39234	P2	TumorF	Tcell	Untreated
CCRCC_P2_TumorF_Ds0CCJ0_TACAGTGCAGTAGAGC	4681	2049	7.00705	P2	TumorF	Tcell	Untreated
CCRCC_P2_TumorF_Ds0CCJ0_TACCTTACAATGTTGC	4160	2001	3.31731	P2	TumorF	Tcell	Untreated
CCRCC_P2_TumorF_Ds0CCJ0_TACCTTAGTGAGGCTA	4111	1590	1.1676	P2	TumorF	Tcell	Untreated
CCRCC_P2_TumorF_Ds0CCJ0_TACTCATCAATTCCTT	4569	1664	1.59772	P2	TumorF	Tcell	Untreated
CCRCC_P2_TumorF_Ds0CCJ0_TACTCATTCGCTTAGA	1590	943	3.96226	P2	TumorF	Tcell	Untreated
CCRCC_P2_TumorF_Ds0CCJ0_TCATTACGTCTCTTTA	4150	1521	2.84337	P2	TumorF	Tcell	Untreated
CCRCC_P2_TumorF_Ds0CCJ0_TCGAGGCTCAGCTCTC	6103	1849	2.78552	P2	TumorF	Tcell	Untreated
CCRCC_P2_TumorF_Ds0CCJ0_TCGGGACGTGTGCCTG	1029	596	0.777454	P2	TumorF	Tcell	Untreated
CCRCC_P2_TumorF_Ds0CCJ0_TCTGGAATCCTAGTGA	1861	932	1.50457	P2	TumorF	Tcell	Untreated
CCRCC_P2_TumorF_Ds0CCJ0_TCTTTCCTCTCGAGTA	3136	1393	1.3074	P2	TumorF	Tcell	Untreated
CCRCC_P2_TumorF_Ds0CCJ0_TGACTAGAGTATTGGA	7617	1991	19.4302	P2	TumorF	Tcell	Untreated
CCRCC_P2_TumorF_Ds0CCJ0_TTAGTTCGTTCAGCGC	2195	984	2.2779	P2	TumorF	Tcell	Untreated
CCRCC_P2_TumorF_Ds0CCJ0_TTCCCAGGTAGCCTCG	3922	1375	1.37685	P2	TumorF	Tcell	Untreated
CCRCC_P2_TumorF_Ds0CCJ0_TTCGGTCAGCTGTTCA	1021	602	5.28893	P2	TumorF	Tcell	Untreated
CCRCC_P2_TumorF_Ds0CCJ0_TTCTCAATCTTGCATT	1696	797	7.48821	P2	TumorF	Tcell	Untreated
CCRCC_P2_TumorF_Ds0CCJ0_TTGTAGGCAGACGCCT	2780	1164	2.08633	P2	TumorF	Tcell	Untreated
CCRCC_P2_TumorF_Ds0CCJ0_TTTGCGCGTTCGTCTC	3103	1203	0.870126	P2	TumorF	Tcell	Untreated
CCRCC_P2_TumorF_Ds0CCJ0_TTTGGTTAGCTAAGAT	8563	2730	3.33995	P2	TumorF	Tcell	Untreated
CCRCC_P2_TumorF_Ds0CCJ0_TTTGGTTAGTGTCTCA	2826	1449	1.7339	P2	TumorF	Tcell	Untreated
CCRCC_P2_TumorN_Ds0CCJ0_AAATGCCGTGGCCCTA	2471	1040	6.43464	P2	TumorN	Tcell	Untreated
CCRCC_P2_TumorN_Ds0CCJ0_AGATTGCTCACAGTAC	2815	1148	4.33393	P2	TumorN	Tcell	Untreated
CCRCC_P2_TumorN_Ds0CCJ0_CAACCAAAGAAGATTC	1706	797	17.8195	P2	TumorN	Tcell	Untreated
CCRCC_P2_TumorN_Ds0CCJ0_CAACCTCCAGGCGATA	4069	1506	6.43893	P2	TumorN	Tcell	Untreated
CCRCC_P2_TumorN_Ds0CCJ0_CACAGTAGTTCCACAA	3170	1295	6.24606	P2	TumorN	Tcell	Untreated
CCRCC_P2_TumorN_Ds0CCJ0_CAGTAACTCGTTACAG	3443	1385	5.28609	P2	TumorN	Tcell	Untreated
CCRCC_P2_TumorN_Ds0CCJ0_CATCGGGCACATTCGA	3252	1200	3.38253	P2	TumorN	Tcell	Untreated
CCRCC_P2_TumorN_Ds0CCJ0_CCCAATCTCAACCATG	2857	1197	2.24011	P2	TumorN	Tcell	Untreated
CCRCC_P2_TumorN_Ds0CCJ0_CCTCAGTTCGTACCGG	3073	1207	3.51448	P2	TumorN	Tcell	Untreated
CCRCC_P2_TumorN_Ds0CCJ0_CGATGGCGTTGGTAAA	5267	1761	4.86045	P2	TumorN	Tcell	Untreated
CCRCC_P2_TumorN_Ds0CCJ0_CGCCAAGAGAGTAATC	4864	1658	4.09128	P2	TumorN	Tcell	Untreated
CCRCC_P2_TumorN_Ds0CCJ0_CGTTAGATCTGGCGTG	4129	1322	4.62582	P2	TumorN	Tcell	Untreated
CCRCC_P2_TumorN_Ds0CCJ0_CTACACCGTGGTCCGT	3116	1103	6.22593	P2	TumorN	Tcell	Untreated
CCRCC_P2_TumorN_Ds0CCJ0_GCAATCACATTTGCCC	3616	1440	5.72456	P2	TumorN	Tcell	Untreated
CCRCC_P2_TumorN_Ds0CCJ0_GGACGTCAGTGAACGC	3061	1264	2.64619	P2	TumorN	Tcell	Untreated
CCRCC_P2_TumorN_Ds0CCJ0_GGGCACTCACAGTCGC	3403	1251	3.3206	P2	TumorN	Tcell	Untreated
CCRCC_P2_TumorN_Ds0CCJ0_GTCTTCGGTCGAACAG	4562	1287	5.67733	P2	TumorN	Tcell	Untreated
CCRCC_P2_TumorN_Ds0CCJ0_GTTCTCGGTACAGACG	3894	1502	3.8264	P2	TumorN	Tcell	Untreated
CCRCC_P2_TumorN_Ds0CCJ0_TACTTACTCATCGATG	4010	1512	4.81297	P2	TumorN	Tcell	Untreated
CCRCC_P2_TumorN_Ds0CCJ0_TATGCCCAGTGAAGAG	4319	1553	4.56124	P2	TumorN	Tcell	Untreated
CCRCC_P2_TumorN_Ds0CCJ0_TCAGGATCAATGGTCT	2721	1157	3.85888	P2	TumorN	Tcell	Untreated
CCRCC_P2_TumorN_Ds0CCJ0_TGGCCAGGTGTTGAGG	3483	1293	4.42148	P2	TumorN	Tcell	Untreated
CCRCC_P2_TumorN_Ds0CCJ0_TGTCCCACATTCTCAT	3542	1393	3.30322	P2	TumorN	Tcell	Untreated
CCRCC_P2_TumorN_Ds0CCJ0_TTTGGTTTCATGCTCC	2225	975	5.25843	P2	TumorN	Tcell	Untreated
CCRCC_P2_TumorN_Ds0CCJ0_TTTGTCAGTCTCCCTA	4084	1449	2.22821	P2	TumorN	Tcell	Untreated
CCRCC_P3_Blood_Ds0CCJ0_AAATGCCGTATATCCG	2066	794	3.24298	P3	Blood	Tcell	CompleteResponse
CCRCC_P3_Blood_Ds0CCJ0_AACTGGTGTTACGTCA	3212	932	5.82192	P3	Blood	Tcell	CompleteResponse
CCRCC_P3_Blood_Ds0CCJ0_AAGCCGCGTTTGTTGG	2062	732	3.20078	P3	Blood	Tcell	CompleteResponse
CCRCC_P3_Blood_Ds0CCJ0_AAGGTTCGTCTAGAGG	1924	690	3.89813	P3	Blood	Tcell	CompleteResponse
CCRCC_P3_Blood_Ds0CCJ0_AAGTCTGGTTTAGGAA	2146	822	4.00746	P3	Blood	Tcell	CompleteResponse
CCRCC_P3_Blood_Ds0CCJ0_ACACCAAAGCGACGTA	2099	759	2.8585	P3	Blood	Tcell	CompleteResponse
CCRCC_P3_Blood_Ds0CCJ0_ACACTGAAGCTCCTCT	2204	764	6.62432	P3	Blood	Tcell	CompleteResponse
CCRCC_P3_Blood_Ds0CCJ0_ACATGGTTCATAGCAC	2166	940	5.90951	P3	Blood	Tcell	CompleteResponse
CCRCC_P3_Blood_Ds0CCJ0_ACGGAGAGTCAGAAGC	2913	1066	4.70306	P3	Blood	Tcell	CompleteResponse
CCRCC_P3_Blood_Ds0CCJ0_ACTGCTCCAAGTTAAG	2333	971	5.52936	P3	Blood	Tcell	CompleteResponse
CCRCC_P3_Blood_Ds0CCJ0_AGATTGCAGTGGAGTC	4083	1347	2.47367	P3	Blood	Tcell	CompleteResponse
CCRCC_P3_Blood_Ds0CCJ0_AGTGTCATCAGGATCT	1965	768	4.3257	P3	Blood	Tcell	CompleteResponse
CCRCC_P3_Blood_Ds0CCJ0_ATTGGACCATGCTGGC	2176	845	3.76838	P3	Blood	Tcell	CompleteResponse
CCRCC_P3_Blood_Ds0CCJ0_CAACCTCGTGTTGAGG	5988	1649	5.54442	P3	Blood	Tcell	CompleteResponse
CCRCC_P3_Blood_Ds0CCJ0_CAAGATCAGTGAAGTT	1136	592	9.59507	P3	Blood	Tcell	CompleteResponse
CCRCC_P3_Blood_Ds0CCJ0_CACACAAAGGCCGAAT	2839	1053	3.4167	P3	Blood	Tcell	CompleteResponse
CCRCC_P3_Blood_Ds0CCJ0_CACCTTGGTAAATGAC	2626	875	5.55979	P3	Blood	Tcell	CompleteResponse
CCRCC_P3_Blood_Ds0CCJ0_CATATTCTCAACGAAA	2307	886	4.07456	P3	Blood	Tcell	CompleteResponse
CCRCC_P3_Blood_Ds0CCJ0_CATCAGAGTGTTCTTT	2867	947	3.90652	P3	Blood	Tcell	CompleteResponse
CCRCC_P3_Blood_Ds0CCJ0_CATGGCGCATCCTAGA	3251	1222	4.18333	P3	Blood	Tcell	CompleteResponse
CCRCC_P3_Blood_Ds0CCJ0_CATGGCGTCGCCATAA	2600	857	4.42308	P3	Blood	Tcell	CompleteResponse
CCRCC_P3_Blood_Ds0CCJ0_CATTATCAGTACATGA	3857	1275	3.7594	P3	Blood	Tcell	CompleteResponse
CCRCC_P3_Blood_Ds0CCJ0_CCATTCGCAGGATCGA	2159	787	6.11394	P3	Blood	Tcell	CompleteResponse
CCRCC_P3_Blood_Ds0CCJ0_CCCAGTTGTACCGTTA	1761	715	4.31573	P3	Blood	Tcell	CompleteResponse
CCRCC_P3_Blood_Ds0CCJ0_CCGGTAGCAAGCTGTT	4790	1478	3.36117	P3	Blood	Tcell	CompleteResponse
CCRCC_P3_Blood_Ds0CCJ0_CCGTACTGTATTAGCC	2913	899	3.98215	P3	Blood	Tcell	CompleteResponse
CCRCC_P3_Blood_Ds0CCJ0_CCTACACAGGCGACAT	2049	827	3.51391	P3	Blood	Tcell	CompleteResponse
CCRCC_P3_Blood_Ds0CCJ0_CGAGAAGTCCATGAAC	2575	802	5.00971	P3	Blood	Tcell	CompleteResponse
CCRCC_P3_Blood_Ds0CCJ0_CGCCAAGCAGTGAGTG	2257	837	3.54453	P3	Blood	Tcell	CompleteResponse
CCRCC_P3_Blood_Ds0CCJ0_CGCTATCCAAGGACAC	3367	1150	5.19751	P3	Blood	Tcell	CompleteResponse
CCRCC_P3_Blood_Ds0CCJ0_CGCTTCAAGTGTGAAT	709	445	11.8477	P3	Blood	Tcell	CompleteResponse
CCRCC_P3_Blood_Ds0CCJ0_CGGACTGCACGTTGGC	1979	743	3.1329	P3	Blood	Tcell	CompleteResponse
CCRCC_P3_Blood_Ds0CCJ0_CGGACTGTCTGCGGCA	1961	623	4.99745	P3	Blood	Tcell	CompleteResponse
CCRCC_P3_Blood_Ds0CCJ0_CGGAGTCTCGCGTAGC	3230	1024	3.93189	P3	Blood	Tcell	CompleteResponse
CCRCC_P3_Blood_Ds0CCJ0_CGTAGCGCAAGGACTG	530	323	16.7925	P3	Blood	Tcell	CompleteResponse
CCRCC_P3_Blood_Ds0CCJ0_CGTCAGGAGGCGATAC	2313	705	6.09598	P3	Blood	Tcell	CompleteResponse
CCRCC_P3_Blood_Ds0CCJ0_CGTCCATTCGTTACAG	2475	952	5.09091	P3	Blood	Tcell	CompleteResponse
CCRCC_P3_Blood_Ds0CCJ0_CGTGAGCGTTCGTCTC	1305	605	5.28736	P3	Blood	Tcell	CompleteResponse
CCRCC_P3_Blood_Ds0CCJ0_CGTTCTGGTTATCGGT	1716	818	4.95338	P3	Blood	Tcell	CompleteResponse
CCRCC_P3_Blood_Ds0CCJ0_CGTTCTGTCACGGTTA	1690	796	16.9231	P3	Blood	Tcell	CompleteResponse
CCRCC_P3_Blood_Ds0CCJ0_CTACATTTCCGTAGGC	3248	1108	4.18719	P3	Blood	Tcell	CompleteResponse
CCRCC_P3_Blood_Ds0CCJ0_CTACGTCGTCGCCATG	3574	1080	2.57415	P3	Blood	Tcell	CompleteResponse
CCRCC_P3_Blood_Ds0CCJ0_CTCAGAACAATGGACG	2740	1030	3.28467	P3	Blood	Tcell	CompleteResponse
CCRCC_P3_Blood_Ds0CCJ0_CTCGTCATCCGCATCT	1860	750	4.35484	P3	Blood	Tcell	CompleteResponse
CCRCC_P3_Blood_Ds0CCJ0_CTGAAGTCATCCGCGA	2764	972	5.49928	P3	Blood	Tcell	CompleteResponse
CCRCC_P3_Blood_Ds0CCJ0_GAAATGAGTCGCTTTC	1486	592	7.20054	P3	Blood	Tcell	CompleteResponse
CCRCC_P3_Blood_Ds0CCJ0_GAAGCAGAGATCGGGT	1934	880	5.53257	P3	Blood	Tcell	CompleteResponse
CCRCC_P3_Blood_Ds0CCJ0_GAATAAGTCTATCCCG	1039	494	5.29355	P3	Blood	Tcell	CompleteResponse
CCRCC_P3_Blood_Ds0CCJ0_GACCAATCAGACAGGT	3201	1196	3.68635	P3	Blood	Tcell	CompleteResponse
CCRCC_P3_Blood_Ds0CCJ0_GACCTGGCAAGGTTCT	2870	1213	1.56794	P3	Blood	Tcell	CompleteResponse
CCRCC_P3_Blood_Ds0CCJ0_GACGTTAAGATGAGAG	2251	925	4.44247	P3	Blood	Tcell	CompleteResponse
CCRCC_P3_Blood_Ds0CCJ0_GACTACAGTCTAACGT	3006	979	4.02528	P3	Blood	Tcell	CompleteResponse
CCRCC_P3_Blood_Ds0CCJ0_GATCGCGTCCGTTGCT	2265	791	4.41501	P3	Blood	Tcell	CompleteResponse
CCRCC_P3_Blood_Ds0CCJ0_GCCTCTAGTCTCTTTA	2983	1189	3.8887	P3	Blood	Tcell	CompleteResponse
CCRCC_P3_Blood_Ds0CCJ0_GCGAGAAAGTCAAGCG	5711	1635	6.16354	P3	Blood	Tcell	CompleteResponse
CCRCC_P3_Blood_Ds0CCJ0_GCGCAGTTCTTACCGC	1675	735	4.77612	P3	Blood	Tcell	CompleteResponse
CCRCC_P3_Blood_Ds0CCJ0_GGACATTAGCTATGCT	4227	1447	3.78519	P3	Blood	Tcell	CompleteResponse
CCRCC_P3_Blood_Ds0CCJ0_GGCCGATAGTCGATAA	1979	848	6.51844	P3	Blood	Tcell	CompleteResponse
CCRCC_P3_Blood_Ds0CCJ0_GGCTCGACATTGGGCC	1676	609	6.92124	P3	Blood	Tcell	CompleteResponse
CCRCC_P3_Blood_Ds0CCJ0_GGGAATGGTGCGCTTG	2453	778	2.16062	P3	Blood	Tcell	CompleteResponse
CCRCC_P3_Blood_Ds0CCJ0_GGGACCTCACATGACT	2785	915	3.66248	P3	Blood	Tcell	CompleteResponse
CCRCC_P3_Blood_Ds0CCJ0_GGGACCTGTCCGACGT	1226	488	7.91191	P3	Blood	Tcell	CompleteResponse
CCRCC_P3_Blood_Ds0CCJ0_GGGAGATGTGTCTGAT	2115	710	5.48463	P3	Blood	Tcell	CompleteResponse
CCRCC_P3_Blood_Ds0CCJ0_GGGAGATTCTGGGCCA	2756	929	5.00726	P3	Blood	Tcell	CompleteResponse
CCRCC_P3_Blood_Ds0CCJ0_GGTGAAGAGAGCTTCT	3675	1263	5.52381	P3	Blood	Tcell	CompleteResponse
CCRCC_P3_Blood_Ds0CCJ0_GGTGCGTGTAGCTAAA	1874	747	6.83031	P3	Blood	Tcell	CompleteResponse
CCRCC_P3_Blood_Ds0CCJ0_GGTGCGTGTTAAGATG	3658	1350	2.65172	P3	Blood	Tcell	CompleteResponse
CCRCC_P3_Blood_Ds0CCJ0_GTCACGGCAGCTGTGC	2751	1009	4.6165	P3	Blood	Tcell	CompleteResponse
CCRCC_P3_Blood_Ds0CCJ0_GTCCTCAAGTTGCAGG	2318	905	2.84728	P3	Blood	Tcell	CompleteResponse
CCRCC_P3_Blood_Ds0CCJ0_GTCGGGTAGAAGGTGA	1327	652	3.39111	P3	Blood	Tcell	CompleteResponse
CCRCC_P3_Blood_Ds0CCJ0_GTGTGCGGTGTAATGA	2236	715	6.61896	P3	Blood	Tcell	CompleteResponse
CCRCC_P3_Blood_Ds0CCJ0_TACAGTGTCCGGCACA	2587	798	3.47893	P3	Blood	Tcell	CompleteResponse
CCRCC_P3_Blood_Ds0CCJ0_TACGGGCAGCAATATG	3165	865	5.65561	P3	Blood	Tcell	CompleteResponse
CCRCC_P3_Blood_Ds0CCJ0_TACTCATTCAGGCCCA	1938	713	6.86275	P3	Blood	Tcell	CompleteResponse
CCRCC_P3_Blood_Ds0CCJ0_TATCTCAAGGACAGCT	3154	943	3.48763	P3	Blood	Tcell	CompleteResponse
CCRCC_P3_Blood_Ds0CCJ0_TCAATCTAGCGTTTAC	2463	898	3.69468	P3	Blood	Tcell	CompleteResponse
CCRCC_P3_Blood_Ds0CCJ0_TCAGATGAGAGTAATC	2164	789	5.91497	P3	Blood	Tcell	CompleteResponse
CCRCC_P3_Blood_Ds0CCJ0_TCCACACAGCCACGCT	2833	1059	3.63572	P3	Blood	Tcell	CompleteResponse
CCRCC_P3_Blood_Ds0CCJ0_TCGCGTTAGGGCTTCC	1747	646	10.8185	P3	Blood	Tcell	CompleteResponse
CCRCC_P3_Blood_Ds0CCJ0_TCGGGACGTTCTCATT	3530	996	4.70255	P3	Blood	Tcell	CompleteResponse
CCRCC_P3_Blood_Ds0CCJ0_TCTATTGCAGCTGCAC	1833	629	3.87343	P3	Blood	Tcell	CompleteResponse
CCRCC_P3_Blood_Ds0CCJ0_TCTCATATCAATAAGG	1182	492	6.26058	P3	Blood	Tcell	CompleteResponse
CCRCC_P3_Blood_Ds0CCJ0_TGAGAGGCATGCCTTC	1754	733	4.50399	P3	Blood	Tcell	CompleteResponse
CCRCC_P3_Blood_Ds0CCJ0_TGAGAGGCATTACCTT	2625	1004	5.25714	P3	Blood	Tcell	CompleteResponse
CCRCC_P3_Blood_Ds0CCJ0_TGCCCATCATATACGC	2564	1016	3.51014	P3	Blood	Tcell	CompleteResponse
CCRCC_P3_Blood_Ds0CCJ0_TGCTGCTTCTTGTTTG	2415	914	3.47826	P3	Blood	Tcell	CompleteResponse
CCRCC_P3_Blood_Ds0CCJ0_TGGACGCGTGGCTCCA	2656	960	4.02861	P3	Blood	Tcell	CompleteResponse
CCRCC_P3_Blood_Ds0CCJ0_TGGGAAGGTGTTGAGG	1796	768	5.01114	P3	Blood	Tcell	CompleteResponse
CCRCC_P3_Blood_Ds0CCJ0_TGGGAAGTCATCACCC	1805	624	6.6482	P3	Blood	Tcell	CompleteResponse
CCRCC_P3_Blood_Ds0CCJ0_TGGGCGTAGAGTACAT	2091	790	3.44333	P3	Blood	Tcell	CompleteResponse
CCRCC_P3_Blood_Ds0CCJ0_TGGTTAGTCGCCAGCA	3599	1258	5.41817	P3	Blood	Tcell	CompleteResponse
CCRCC_P3_Blood_Ds0CCJ0_TGTATTCCACGAAAGC	1198	525	6.09349	P3	Blood	Tcell	CompleteResponse
CCRCC_P3_Blood_Ds0CCJ0_TTAGGCAAGGGTTTCT	2771	996	3.9336	P3	Blood	Tcell	CompleteResponse
CCRCC_P3_Blood_Ds0CCJ0_TTAGTTCGTCAGCTAT	1726	645	5.44612	P3	Blood	Tcell	CompleteResponse
CCRCC_P3_Blood_Ds0CCJ0_TTCCCAGGTCTCTCGT	3539	1179	4.37977	P3	Blood	Tcell	CompleteResponse
CCRCC_P3_Blood_Ds0CCJ0_TTCCCAGTCATGTCCC	2873	968	3.48068	P3	Blood	Tcell	CompleteResponse
CCRCC_P3_Blood_Ds0CCJ0_TTCGGTCAGATATACG	2852	1182	3.36606	P3	Blood	Tcell	CompleteResponse
CCRCC_P3_Blood_Ds0CCJ0_TTCTTAGGTTGGAGGT	2211	727	4.97512	P3	Blood	Tcell	CompleteResponse
CCRCC_P3_Blood_Ds0CCJ0_TTGTAGGCAACTGCGC	2540	911	5.51181	P3	Blood	Tcell	CompleteResponse
CCRCC_P3_Blood_Ds0CCJ0_TTTACTGCACCGATAT	2346	979	3.41006	P3	Blood	Tcell	CompleteResponse
CCRCC_P3_Blood_Ds0CCJ0_TTTGTCAGTTGAGTTC	3409	1100	4.92813	P3	Blood	Tcell	CompleteResponse
CCRCC_P3_Normal_Ds0CCJ0_AAAGATGGTGCCTTGG	4057	1204	3.52477	P3	Normal	Tcell	CompleteResponse
CCRCC_P3_Normal_Ds0CCJ0_AACGTTGTCTGATTCT	1958	639	3.98366	P3	Normal	Tcell	CompleteResponse
CCRCC_P3_Normal_Ds0CCJ0_ACAGCCGAGCGTCTAT	2030	734	1.57635	P3	Normal	Tcell	CompleteResponse
CCRCC_P3_Normal_Ds0CCJ0_ACGGAGAGTCTCCATC	2455	894	3.78819	P3	Normal	Tcell	CompleteResponse
CCRCC_P3_Normal_Ds0CCJ0_AGGTCATTCGCCGTGA	2384	766	7.88591	P3	Normal	Tcell	CompleteResponse
CCRCC_P3_Normal_Ds0CCJ0_AGGTCCGCAGCTGCAC	2608	841	3.02914	P3	Normal	Tcell	CompleteResponse
CCRCC_P3_Normal_Ds0CCJ0_AGTGGGAGTTCCATGA	1824	746	3.45395	P3	Normal	Tcell	CompleteResponse
CCRCC_P3_Normal_Ds0CCJ0_ATAGACCTCGGCTACG	1833	687	2.89143	P3	Normal	Tcell	CompleteResponse
CCRCC_P3_Normal_Ds0CCJ0_ATGAGGGGTGTTGGGA	2589	851	4.01699	P3	Normal	Tcell	CompleteResponse
CCRCC_P3_Normal_Ds0CCJ0_ATGCGATTCTTGAGAC	2279	752	2.63273	P3	Normal	Tcell	CompleteResponse
CCRCC_P3_Normal_Ds0CCJ0_ATGTGTGTCTGTCAAG	2050	753	5.56098	P3	Normal	Tcell	CompleteResponse
CCRCC_P3_Normal_Ds0CCJ0_CAAGAAACAGTGACAG	1930	800	4.14508	P3	Normal	Tcell	CompleteResponse
CCRCC_P3_Normal_Ds0CCJ0_CACAGTATCCAAATGC	2427	906	3.83189	P3	Normal	Tcell	CompleteResponse
CCRCC_P3_Normal_Ds0CCJ0_CAGGTGCGTAACGCGA	2373	894	3.37126	P3	Normal	Tcell	CompleteResponse
CCRCC_P3_Normal_Ds0CCJ0_CAGTCCTCACTATCTT	1932	806	6.98758	P3	Normal	Tcell	CompleteResponse
CCRCC_P3_Normal_Ds0CCJ0_CATCGAAAGCCAGGAT	2395	716	6.43006	P3	Normal	Tcell	CompleteResponse
CCRCC_P3_Normal_Ds0CCJ0_CCGTACTCAGTTCATG	2385	770	6.58281	P3	Normal	Tcell	CompleteResponse
CCRCC_P3_Normal_Ds0CCJ0_CCTCAGTAGTTGAGTA	2287	836	7.03979	P3	Normal	Tcell	CompleteResponse
CCRCC_P3_Normal_Ds0CCJ0_CCTTTCTGTGCCTGGT	1629	658	5.21793	P3	Normal	Tcell	CompleteResponse
CCRCC_P3_Normal_Ds0CCJ0_CGAATGTTCATGGTCA	2710	884	4.20664	P3	Normal	Tcell	CompleteResponse
CCRCC_P3_Normal_Ds0CCJ0_CGCGGTAGTAAACGCG	1997	770	4.75714	P3	Normal	Tcell	CompleteResponse
CCRCC_P3_Normal_Ds0CCJ0_CGTGTCTCAGGTCCAC	1786	735	7.16685	P3	Normal	Tcell	CompleteResponse
CCRCC_P3_Normal_Ds0CCJ0_CTAAGACTCGCCCTTA	1656	669	4.16667	P3	Normal	Tcell	CompleteResponse
CCRCC_P3_Normal_Ds0CCJ0_CTCAGAATCATCATTC	2223	898	6.47773	P3	Normal	Tcell	CompleteResponse
CCRCC_P3_Normal_Ds0CCJ0_CTCGTCAAGACAGGCT	1986	802	10.0705	P3	Normal	Tcell	CompleteResponse
CCRCC_P3_Normal_Ds0CCJ0_CTGATCCCAGCGTTCG	1827	728	7.11549	P3	Normal	Tcell	CompleteResponse
CCRCC_P3_Normal_Ds0CCJ0_CTGTGCTGTCCGAACC	1978	746	4.60061	P3	Normal	Tcell	CompleteResponse
CCRCC_P3_Normal_Ds0CCJ0_GACCAATGTCGAATCT	1475	682	3.18644	P3	Normal	Tcell	CompleteResponse
CCRCC_P3_Normal_Ds0CCJ0_GACGCGTCATTCACTT	2713	913	3.83339	P3	Normal	Tcell	CompleteResponse
CCRCC_P3_Normal_Ds0CCJ0_GACTGCGGTAATAGCA	2512	966	4.57803	P3	Normal	Tcell	CompleteResponse
CCRCC_P3_Normal_Ds0CCJ0_GCGCAGTCACACCGAC	2305	715	12.538	P3	Normal	Tcell	CompleteResponse
CCRCC_P3_Normal_Ds0CCJ0_GCGCCAACAATGGAAT	3025	903	6.08264	P3	Normal	Tcell	CompleteResponse
CCRCC_P3_Normal_Ds0CCJ0_GGGACCTGTGGCAAAC	3276	1115	6.10501	P3	Normal	Tcell	CompleteResponse
CCRCC_P3_Normal_Ds0CCJ0_GGGCATCTCTTGCAAG	6911	1750	4.81841	P3	Normal	Tcell	CompleteResponse
CCRCC_P3_Normal_Ds0CCJ0_GGTGCGTCAGTGGAGT	2146	756	5.31221	P3	Normal	Tcell	CompleteResponse
CCRCC_P3_Normal_Ds0CCJ0_GTCAAGTTCGTAGATC	2302	774	2.64987	P3	Normal	Tcell	CompleteResponse
CCRCC_P3_Normal_Ds0CCJ0_GTGCAGCAGAGCTGGT	2368	728	7.47466	P3	Normal	Tcell	CompleteResponse
CCRCC_P3_Normal_Ds0CCJ0_TACTCATGTATGAATG	2435	856	7.67967	P3	Normal	Tcell	CompleteResponse
CCRCC_P3_Normal_Ds0CCJ0_TACTTACAGAAACCAT	2643	877	4.38895	P3	Normal	Tcell	CompleteResponse
CCRCC_P3_Normal_Ds0CCJ0_TATCAGGCAAGCGATG	2498	890	2.0016	P3	Normal	Tcell	CompleteResponse
CCRCC_P3_Normal_Ds0CCJ0_TCAATCTGTTTACTCT	2394	821	4.92899	P3	Normal	Tcell	CompleteResponse
CCRCC_P3_Normal_Ds0CCJ0_TCATTACAGCCACGTC	2266	701	3.44219	P3	Normal	Tcell	CompleteResponse
CCRCC_P3_Normal_Ds0CCJ0_TCTGGAAAGCAGACTG	2670	929	2.397	P3	Normal	Tcell	CompleteResponse
CCRCC_P3_Normal_Ds0CCJ0_TCTTCGGTCATGCTCC	2292	885	5.10471	P3	Normal	Tcell	CompleteResponse
CCRCC_P3_Normal_Ds0CCJ0_TGCTGCTCATGACATC	2376	866	2.52525	P3	Normal	Tcell	CompleteResponse
CCRCC_P3_Normal_Ds0CCJ0_TGGCTGGGTCATATGC	2265	847	5.56291	P3	Normal	Tcell	CompleteResponse
CCRCC_P3_Normal_Ds0CCJ0_TGGCTGGTCTTAACCT	5520	2014	3.35145	P3	Normal	Tcell	CompleteResponse
CCRCC_P3_Normal_Ds0CCJ0_TGTGGTACAGACACTT	1706	654	3.45838	P3	Normal	Tcell	CompleteResponse
CCRCC_P3_Normal_Ds0CCJ0_TTATGCTGTGAGCGAT	2719	1043	2.94226	P3	Normal	Tcell	CompleteResponse
CCRCC_P3_Normal_Ds0CCJ0_TTGACTTGTAGAAAGG	2037	819	4.51645	P3	Normal	Tcell	CompleteResponse
CCRCC_P3_Normal_Ds0CCJ0_TTGACTTTCTCTAAGG	2044	754	5.72407	P3	Normal	Tcell	CompleteResponse
CCRCC_P3_Normal_Ds0CCJ0_TTGCCGTGTATATGAG	2394	967	2.29741	P3	Normal	Tcell	CompleteResponse
CCRCC_P3_TumorC_Ds0CCJ0_AACTCCCGTCACCCAG	1741	738	7.23722	P3	TumorC	Tcell	CompleteResponse
CCRCC_P3_TumorC_Ds0CCJ0_AATCGGTAGAACAACT	3062	936	6.10712	P3	TumorC	Tcell	CompleteResponse
CCRCC_P3_TumorC_Ds0CCJ0_ACCAGTAGTAAGGGAA	2114	831	4.68307	P3	TumorC	Tcell	CompleteResponse
CCRCC_P3_TumorC_Ds0CCJ0_ACGAGCCAGTGTCCCG	2670	740	4.90637	P3	TumorC	Tcell	CompleteResponse
CCRCC_P3_TumorC_Ds0CCJ0_AGCATACGTGAGGGTT	3115	1177	5.42536	P3	TumorC	Tcell	CompleteResponse
CCRCC_P3_TumorC_Ds0CCJ0_ATCCGAATCTGTCCGT	2011	775	4.1273	P3	TumorC	Tcell	CompleteResponse
CCRCC_P3_TumorC_Ds0CCJ0_CACCAGGCACAGGTTT	2251	905	4.22035	P3	TumorC	Tcell	CompleteResponse
CCRCC_P3_TumorC_Ds0CCJ0_CCTCAGTAGGTAGCCA	2523	1057	3.28973	P3	TumorC	Tcell	CompleteResponse
CCRCC_P3_TumorC_Ds0CCJ0_CGGAGCTAGCATGGCA	5251	1286	3.08513	P3	TumorC	Tcell	CompleteResponse
CCRCC_P3_TumorC_Ds0CCJ0_CTCTAATAGTAGCGGT	1234	603	5.67261	P3	TumorC	Tcell	CompleteResponse
CCRCC_P3_TumorC_Ds0CCJ0_CTCTGGTGTATCACCA	2757	1100	2.68408	P3	TumorC	Tcell	CompleteResponse
CCRCC_P3_TumorC_Ds0CCJ0_CTGTGCTTCGGAAATA	3130	1007	3.35463	P3	TumorC	Tcell	CompleteResponse
CCRCC_P3_TumorC_Ds0CCJ0_CTTGGCTCAGGAATCG	2483	898	2.41643	P3	TumorC	Tcell	CompleteResponse
CCRCC_P3_TumorC_Ds0CCJ0_GACTACACAGTATCTG	2662	914	5.5973	P3	TumorC	Tcell	CompleteResponse
CCRCC_P3_TumorC_Ds0CCJ0_GCACATAAGCTAGCCC	695	377	18.8489	P3	TumorC	Tcell	CompleteResponse
CCRCC_P3_TumorC_Ds0CCJ0_GCATGTACATGAAGTA	2850	965	2.42105	P3	TumorC	Tcell	CompleteResponse
CCRCC_P3_TumorC_Ds0CCJ0_GCCTCTAGTGAACCTT	2522	930	4.20301	P3	TumorC	Tcell	CompleteResponse
CCRCC_P3_TumorC_Ds0CCJ0_GTATCTTTCGTGACAT	3092	985	5.65977	P3	TumorC	Tcell	CompleteResponse
CCRCC_P3_TumorC_Ds0CCJ0_GTATTCTGTACTCAAC	2459	1002	2.80602	P3	TumorC	Tcell	CompleteResponse
CCRCC_P3_TumorC_Ds0CCJ0_GTTTCTACACAGACAG	3042	968	2.62985	P3	TumorC	Tcell	CompleteResponse
CCRCC_P3_TumorC_Ds0CCJ0_TCTGGAACATAAGACA	2917	898	5.31368	P3	TumorC	Tcell	CompleteResponse
CCRCC_P3_TumorC_Ds0CCJ0_TGCGTGGCAGCTGTGC	2484	897	3.18035	P3	TumorC	Tcell	CompleteResponse
CCRCC_P3_TumorC_Ds0CCJ0_TGCTACCGTGGCAAAC	2051	786	2.53535	P3	TumorC	Tcell	CompleteResponse
CCRCC_P3_TumorC_Ds0CCJ0_TGTGGTACAAGAAGAG	2258	746	7.61736	P3	TumorC	Tcell	CompleteResponse
CCRCC_P3_TumorF_Ds0CCJ0_ACTGATGTCGAGGTAG	1136	622	2.90493	P3	TumorF	Tcell	CompleteResponse
CCRCC_P3_TumorF_Ds0CCJ0_AGTTGGTCACAACGTT	2306	765	4.16305	P3	TumorF	Tcell	CompleteResponse
CCRCC_P3_TumorF_Ds0CCJ0_AGTTGGTGTCAATACC	3210	954	5.2648	P3	TumorF	Tcell	CompleteResponse
CCRCC_P3_TumorF_Ds0CCJ0_CACCAGGAGAAGGTGA	2021	849	3.31519	P3	TumorF	Tcell	CompleteResponse
CCRCC_P3_TumorF_Ds0CCJ0_CACCTTGAGTTAACGA	2309	810	5.45691	P3	TumorF	Tcell	CompleteResponse
CCRCC_P3_TumorF_Ds0CCJ0_CAGCATACAATGTTGC	2861	923	4.99825	P3	TumorF	Tcell	CompleteResponse
CCRCC_P3_TumorF_Ds0CCJ0_CATCAGATCGCGTTTC	2506	784	3.91061	P3	TumorF	Tcell	CompleteResponse
CCRCC_P3_TumorF_Ds0CCJ0_CGATTGAGTTCTCATT	2466	870	3.89294	P3	TumorF	Tcell	CompleteResponse
CCRCC_P3_TumorF_Ds0CCJ0_CTAACTTTCTTAGCCC	2721	711	6.1742	P3	TumorF	Tcell	CompleteResponse
CCRCC_P3_TumorF_Ds0CCJ0_CTCGGGACATGATCCA	3838	1101	3.9604	P3	TumorF	Tcell	CompleteResponse
CCRCC_P3_TumorF_Ds0CCJ0_CTGATCCTCGGTGTCG	2321	809	3.79147	P3	TumorF	Tcell	CompleteResponse
CCRCC_P3_TumorF_Ds0CCJ0_CTGATCCTCGTAGGAG	2048	857	2.53906	P3	TumorF	Tcell	CompleteResponse
CCRCC_P3_TumorF_Ds0CCJ0_CTGGTCTCAGATCCAT	3080	999	7.56494	P3	TumorF	Tcell	CompleteResponse
CCRCC_P3_TumorF_Ds0CCJ0_CTTAACTGTAGCGTGA	3018	851	4.30749	P3	TumorF	Tcell	CompleteResponse
CCRCC_P3_TumorF_Ds0CCJ0_GACGCGTTCCACTGGG	2648	933	7.55287	P3	TumorF	Tcell	CompleteResponse
CCRCC_P3_TumorF_Ds0CCJ0_GACTGCGTCGGATGTT	1858	823	6.94295	P3	TumorF	Tcell	CompleteResponse
CCRCC_P3_TumorF_Ds0CCJ0_GATCAGTTCCGCATCT	2722	840	3.78398	P3	TumorF	Tcell	CompleteResponse
CCRCC_P3_TumorF_Ds0CCJ0_GCACTCTTCACTGGGC	1132	543	12.3675	P3	TumorF	Tcell	CompleteResponse
CCRCC_P3_TumorF_Ds0CCJ0_GCGACCAAGCTTCGCG	3256	894	4.4226	P3	TumorF	Tcell	CompleteResponse
CCRCC_P3_TumorF_Ds0CCJ0_GCTCCTAAGAGCCTAG	2952	1160	3.96341	P3	TumorF	Tcell	CompleteResponse
CCRCC_P3_TumorF_Ds0CCJ0_GTAACTGTCCAAGTAC	1976	893	3.13765	P3	TumorF	Tcell	CompleteResponse
CCRCC_P3_TumorF_Ds0CCJ0_GTGTTAGCATGCTGGC	3330	1249	2.31231	P3	TumorF	Tcell	CompleteResponse
CCRCC_P3_TumorF_Ds0CCJ0_TAAGCGTAGCACGCCT	5107	1425	5.60016	P3	TumorF	Tcell	CompleteResponse
CCRCC_P3_TumorF_Ds0CCJ0_TAGGCATCAGGAATCG	2334	941	5.35561	P3	TumorF	Tcell	CompleteResponse
CCRCC_P3_TumorF_Ds0CCJ0_TGAGCCGCAGCGAACA	2524	772	3.88273	P3	TumorF	Tcell	CompleteResponse
CCRCC_P3_TumorF_Ds0CCJ0_TGGTTCCCAGACAAAT	2905	842	7.16007	P3	TumorF	Tcell	CompleteResponse
CCRCC_P3_TumorF_Ds0CCJ0_TTCCCAGAGAACTGTA	1656	942	3.38164	P3	TumorF	Tcell	CompleteResponse
CCRCC_P3_TumorN_Ds0CCJ0_AAATGCCCATGACATC	2037	693	7.11831	P3	TumorN	Tcell	CompleteResponse
CCRCC_P3_TumorN_Ds0CCJ0_AACTTTCCAGGATCGA	4345	1356	3.5443	P3	TumorN	Tcell	CompleteResponse
CCRCC_P3_TumorN_Ds0CCJ0_ACTTGTTTCGGAAATA	2826	1009	5.52017	P3	TumorN	Tcell	CompleteResponse
CCRCC_P3_TumorN_Ds0CCJ0_AGAATAGCACGCTTTC	3826	1008	4.54783	P3	TumorN	Tcell	CompleteResponse
CCRCC_P3_TumorN_Ds0CCJ0_AGGTCCGTCCTTTACA	2553	828	5.17039	P3	TumorN	Tcell	CompleteResponse
CCRCC_P3_TumorN_Ds0CCJ0_ATAACGCGTAATTGGA	3294	959	7.52884	P3	TumorN	Tcell	CompleteResponse
CCRCC_P3_TumorN_Ds0CCJ0_ATGCGATGTGTGAAAT	2329	961	3.73551	P3	TumorN	Tcell	CompleteResponse
CCRCC_P3_TumorN_Ds0CCJ0_ATGGGAGGTTAGATGA	1901	847	5.99684	P3	TumorN	Tcell	CompleteResponse
CCRCC_P3_TumorN_Ds0CCJ0_CACACAAGTACCGTTA	2452	793	8.31974	P3	TumorN	Tcell	CompleteResponse
CCRCC_P3_TumorN_Ds0CCJ0_CACAGGCGTAAACACA	3251	973	4.30637	P3	TumorN	Tcell	CompleteResponse
CCRCC_P3_TumorN_Ds0CCJ0_CCATTCGGTTCGAATC	2299	711	4.82819	P3	TumorN	Tcell	CompleteResponse
CCRCC_P3_TumorN_Ds0CCJ0_CCTTACGTCTGTCCGT	2645	919	1.20983	P3	TumorN	Tcell	CompleteResponse
CCRCC_P3_TumorN_Ds0CCJ0_CGAATGTTCATCGGAT	2062	665	5.18914	P3	TumorN	Tcell	CompleteResponse
CCRCC_P3_TumorN_Ds0CCJ0_CGATGTATCTCAACTT	2373	935	5.30973	P3	TumorN	Tcell	CompleteResponse
CCRCC_P3_TumorN_Ds0CCJ0_CGCTGGATCGTCACGG	2186	765	7.22781	P3	TumorN	Tcell	CompleteResponse
CCRCC_P3_TumorN_Ds0CCJ0_CGGACTGGTGGCAAAC	2679	1046	1.94102	P3	TumorN	Tcell	CompleteResponse
CCRCC_P3_TumorN_Ds0CCJ0_CTACATTTCCCAAGAT	2232	693	4.30108	P3	TumorN	Tcell	CompleteResponse
CCRCC_P3_TumorN_Ds0CCJ0_CTAGAGTTCCATTCTA	3076	974	3.77113	P3	TumorN	Tcell	CompleteResponse
CCRCC_P3_TumorN_Ds0CCJ0_CTAGTGACATGCATGT	1341	678	15.9582	P3	TumorN	Tcell	CompleteResponse
CCRCC_P3_TumorN_Ds0CCJ0_GAAACTCAGGATCGCA	2443	877	3.11093	P3	TumorN	Tcell	CompleteResponse
CCRCC_P3_TumorN_Ds0CCJ0_GCACATATCCTAGGGC	2422	840	3.01404	P3	TumorN	Tcell	CompleteResponse
CCRCC_P3_TumorN_Ds0CCJ0_GCATACATCTTACCTA	2152	694	5.01859	P3	TumorN	Tcell	CompleteResponse
CCRCC_P3_TumorN_Ds0CCJ0_GCATGCGGTAAGGGAA	3485	1179	5.85366	P3	TumorN	Tcell	CompleteResponse
CCRCC_P3_TumorN_Ds0CCJ0_GCGAGAACAATTCCTT	3668	1084	3.43511	P3	TumorN	Tcell	CompleteResponse
CCRCC_P3_TumorN_Ds0CCJ0_GGCCGATGTCGCGTGT	2071	711	4.92516	P3	TumorN	Tcell	CompleteResponse
CCRCC_P3_TumorN_Ds0CCJ0_GGCCGATTCGGTTAAC	3076	952	3.47854	P3	TumorN	Tcell	CompleteResponse
CCRCC_P3_TumorN_Ds0CCJ0_GTGCGGTCAGCTGCAC	2282	962	2.2787	P3	TumorN	Tcell	CompleteResponse
CCRCC_P3_TumorN_Ds0CCJ0_GTTAAGCAGCTAGTGG	4510	1313	4.96674	P3	TumorN	Tcell	CompleteResponse
CCRCC_P3_TumorN_Ds0CCJ0_TAGACCAGTCATCCCT	2102	744	3.71075	P3	TumorN	Tcell	CompleteResponse
CCRCC_P3_TumorN_Ds0CCJ0_TAGCCGGCAACACCCG	2192	786	7.07117	P3	TumorN	Tcell	CompleteResponse
CCRCC_P3_TumorN_Ds0CCJ0_TCATTTGAGGAGCGAG	2129	692	4.41522	P3	TumorN	Tcell	CompleteResponse
CCRCC_P3_TumorN_Ds0CCJ0_TGACAACCAGTACACT	1997	753	5.40811	P3	TumorN	Tcell	CompleteResponse
CCRCC_P3_TumorN_Ds0CCJ0_TGAGCATGTTAAGATG	2063	736	5.18662	P3	TumorN	Tcell	CompleteResponse
CCRCC_P3_TumorN_Ds0CCJ0_TGCCAAATCAGTCAGT	2998	916	8.33889	P3	TumorN	Tcell	CompleteResponse
CCRCC_P3_TumorN_Ds0CCJ0_TGTGGTATCCACTCCA	2512	781	5.8121	P3	TumorN	Tcell	CompleteResponse
CCRCC_P3_TumorN_Ds0CCJ0_TTGACTTCAGTGGGAT	2182	642	4.39963	P3	TumorN	Tcell	CompleteResponse
CCRCC_P3_TumorN_Ds0CCJ0_TTGTAGGAGCCACTAT	2878	1062	3.92634	P3	TumorN	Tcell	CompleteResponse
CCRCC_P3_TumorN_Ds0CCJ0_TTTACTGCATACTACG	2888	1057	2.5277	P3	TumorN	Tcell	CompleteResponse
CCRCC_P3_TumorN_Ds0CCJ0_TTTATGCCAGCTGCAC	2982	929	5.60027	P3	TumorN	Tcell	CompleteResponse
CCRCC_P4_Blood_Ds0CCJ0_AAAGCAACAGACTCGC	728	481	9.89011	P4	Blood	Tcell	MixedResponse
CCRCC_P4_Blood_Ds0CCJ0_AACGTTGCAGCGTAAG	634	370	17.6656	P4	Blood	Tcell	MixedResponse
CCRCC_P4_Blood_Ds0CCJ0_AACTCAGTCTAACTGG	4733	1528	2.36636	P4	Blood	Tcell	MixedResponse
CCRCC_P4_Blood_Ds0CCJ0_AACTGGTGTTCATGGT	2791	1133	3.90541	P4	Blood	Tcell	MixedResponse
CCRCC_P4_Blood_Ds0CCJ0_AACTTTCGTCTAAACC	3448	1454	2.98724	P4	Blood	Tcell	MixedResponse
CCRCC_P4_Blood_Ds0CCJ0_AAGGAGCGTCTCATCC	1611	718	2.7933	P4	Blood	Tcell	MixedResponse
CCRCC_P4_Blood_Ds0CCJ0_ACACCCTCATAGTAAG	2015	1009	2.43176	P4	Blood	Tcell	MixedResponse
CCRCC_P4_Blood_Ds0CCJ0_ACCAGTACAAACCTAC	2901	1292	2.24061	P4	Blood	Tcell	MixedResponse
CCRCC_P4_Blood_Ds0CCJ0_ACCTTTAAGAATCTCC	2797	1225	2.93171	P4	Blood	Tcell	MixedResponse
CCRCC_P4_Blood_Ds0CCJ0_ACGAGGATCAGTTTGG	3017	1414	3.31455	P4	Blood	Tcell	MixedResponse
CCRCC_P4_Blood_Ds0CCJ0_ACGATGTTCCAAACAC	1916	942	3.18372	P4	Blood	Tcell	MixedResponse
CCRCC_P4_Blood_Ds0CCJ0_ACGCCGAAGCCAACAG	3060	1233	3.88889	P4	Blood	Tcell	MixedResponse
CCRCC_P4_Blood_Ds0CCJ0_ACGCCGACAGTTTACG	2979	1273	3.28969	P4	Blood	Tcell	MixedResponse
CCRCC_P4_Blood_Ds0CCJ0_ACGGCCATCATGTCCC	3144	1159	3.94402	P4	Blood	Tcell	MixedResponse
CCRCC_P4_Blood_Ds0CCJ0_ACGTCAACACTTAACG	2862	1233	1.95667	P4	Blood	Tcell	MixedResponse
CCRCC_P4_Blood_Ds0CCJ0_ACTATCTTCACCGTAA	839	492	17.9976	P4	Blood	Tcell	MixedResponse
CCRCC_P4_Blood_Ds0CCJ0_ACTGAGTCAGCTGTAT	3317	1466	4.13024	P4	Blood	Tcell	MixedResponse
CCRCC_P4_Blood_Ds0CCJ0_ACTGCTCTCTTTCCTC	2739	1177	3.35889	P4	Blood	Tcell	MixedResponse
CCRCC_P4_Blood_Ds0CCJ0_AGACGTTGTCAGGACA	3817	1415	3.6416	P4	Blood	Tcell	MixedResponse
CCRCC_P4_Blood_Ds0CCJ0_AGCGTATAGAATGTTG	3765	1599	2.89509	P4	Blood	Tcell	MixedResponse
CCRCC_P4_Blood_Ds0CCJ0_ATAACGCTCTTAGAGC	3192	1454	4.54261	P4	Blood	Tcell	MixedResponse
CCRCC_P4_Blood_Ds0CCJ0_ATCGAGTGTGAAATCA	3507	1320	4.1631	P4	Blood	Tcell	MixedResponse
CCRCC_P4_Blood_Ds0CCJ0_ATGAGGGCAAATCCGT	2912	1328	4.53297	P4	Blood	Tcell	MixedResponse
CCRCC_P4_Blood_Ds0CCJ0_ATTGGTGAGATGGGTC	2247	1106	7.34312	P4	Blood	Tcell	MixedResponse
CCRCC_P4_Blood_Ds0CCJ0_CAACCTCTCGCGTAGC	1273	703	5.10605	P4	Blood	Tcell	MixedResponse
CCRCC_P4_Blood_Ds0CCJ0_CACATTTAGTCTCAAC	2743	1279	3.0988	P4	Blood	Tcell	MixedResponse
CCRCC_P4_Blood_Ds0CCJ0_CACCACTTCGCCAAAT	3032	1283	3.06728	P4	Blood	Tcell	MixedResponse
CCRCC_P4_Blood_Ds0CCJ0_CAGAGAGGTCACACGC	2363	1149	3.21625	P4	Blood	Tcell	MixedResponse
CCRCC_P4_Blood_Ds0CCJ0_CAGTCCTCAGGTTTCA	1685	729	4.273	P4	Blood	Tcell	MixedResponse
CCRCC_P4_Blood_Ds0CCJ0_CATATTCAGCCACTAT	2434	1123	5.29992	P4	Blood	Tcell	MixedResponse
CCRCC_P4_Blood_Ds0CCJ0_CATTCGCAGCATCATC	3803	1351	4.52275	P4	Blood	Tcell	MixedResponse
CCRCC_P4_Blood_Ds0CCJ0_CCAGCGAGTTAAAGTG	1216	744	5.59211	P4	Blood	Tcell	MixedResponse
CCRCC_P4_Blood_Ds0CCJ0_CGACCTTGTTCCAACA	2815	1230	1.34991	P4	Blood	Tcell	MixedResponse
CCRCC_P4_Blood_Ds0CCJ0_CGATGGCCAGGACGTA	1249	747	6.96557	P4	Blood	Tcell	MixedResponse
CCRCC_P4_Blood_Ds0CCJ0_CGCTTCATCACCCGAG	2095	985	1.76611	P4	Blood	Tcell	MixedResponse
CCRCC_P4_Blood_Ds0CCJ0_CGGACTGCATTGGGCC	3660	1414	3.08743	P4	Blood	Tcell	MixedResponse
CCRCC_P4_Blood_Ds0CCJ0_CGTCAGGAGAGATGAG	2329	994	4.079	P4	Blood	Tcell	MixedResponse
CCRCC_P4_Blood_Ds0CCJ0_CGTGTCTCAGGTCCAC	2622	1035	3.81388	P4	Blood	Tcell	MixedResponse
CCRCC_P4_Blood_Ds0CCJ0_CTACACCAGGGATGGG	3181	1296	4.33826	P4	Blood	Tcell	MixedResponse
CCRCC_P4_Blood_Ds0CCJ0_CTACATTGTTGACGTT	3010	1424	3.52159	P4	Blood	Tcell	MixedResponse
CCRCC_P4_Blood_Ds0CCJ0_CTAGAGTCACAAGTAA	4144	1492	4.94691	P4	Blood	Tcell	MixedResponse
CCRCC_P4_Blood_Ds0CCJ0_CTAGTGACAGGTGCCT	3163	1036	3.35125	P4	Blood	Tcell	MixedResponse
CCRCC_P4_Blood_Ds0CCJ0_CTCGAGGTCAACGAAA	2605	961	6.21881	P4	Blood	Tcell	MixedResponse
CCRCC_P4_Blood_Ds0CCJ0_CTCTACGCATACCATG	3893	1526	3.87876	P4	Blood	Tcell	MixedResponse
CCRCC_P4_Blood_Ds0CCJ0_CTCTGGTCAGGTCGTC	3278	1323	4.57596	P4	Blood	Tcell	MixedResponse
CCRCC_P4_Blood_Ds0CCJ0_CTCTGGTTCAACCAAC	3514	1546	3.61411	P4	Blood	Tcell	MixedResponse
CCRCC_P4_Blood_Ds0CCJ0_CTGGTCTCATGCCACG	4195	1661	4.5292	P4	Blood	Tcell	MixedResponse
CCRCC_P4_Blood_Ds0CCJ0_GACGCGTCAAGCCATT	2441	948	4.01475	P4	Blood	Tcell	MixedResponse
CCRCC_P4_Blood_Ds0CCJ0_GACTGCGTCAGCTCGG	2697	1108	3.7449	P4	Blood	Tcell	MixedResponse
CCRCC_P4_Blood_Ds0CCJ0_GAGCAGAAGCAGATCG	3344	1316	5.5323	P4	Blood	Tcell	MixedResponse
CCRCC_P4_Blood_Ds0CCJ0_GATCGTACAGGAATCG	5413	1964	3.4177	P4	Blood	Tcell	MixedResponse
CCRCC_P4_Blood_Ds0CCJ0_GCATACATCTCATTCA	3308	1531	1.66264	P4	Blood	Tcell	MixedResponse
CCRCC_P4_Blood_Ds0CCJ0_GCATGTACACATTTCT	2408	1030	4.36047	P4	Blood	Tcell	MixedResponse
CCRCC_P4_Blood_Ds0CCJ0_GCGAGAACAACACGCC	4490	1720	0.690423	P4	Blood	Tcell	MixedResponse
CCRCC_P4_Blood_Ds0CCJ0_GGAAAGCAGTACCGGA	3278	1386	2.89811	P4	Blood	Tcell	MixedResponse
CCRCC_P4_Blood_Ds0CCJ0_GGACAGAAGCCAGAAC	2134	971	4.77976	P4	Blood	Tcell	MixedResponse
CCRCC_P4_Blood_Ds0CCJ0_GGATTACCAGATGGCA	2899	1175	2.20766	P4	Blood	Tcell	MixedResponse
CCRCC_P4_Blood_Ds0CCJ0_GGGCACTAGAGTGAGA	1923	918	2.4961	P4	Blood	Tcell	MixedResponse
CCRCC_P4_Blood_Ds0CCJ0_GGGTCTGAGCTAAGAT	3601	1382	3.74896	P4	Blood	Tcell	MixedResponse
CCRCC_P4_Blood_Ds0CCJ0_GTACGTATCCTGCCAT	3978	1416	2.94118	P4	Blood	Tcell	MixedResponse
CCRCC_P4_Blood_Ds0CCJ0_GTATTCTAGATCCGAG	1952	915	4.09836	P4	Blood	Tcell	MixedResponse
CCRCC_P4_Blood_Ds0CCJ0_GTGGGTCTCCGTCATC	2385	1009	3.56394	P4	Blood	Tcell	MixedResponse
CCRCC_P4_Blood_Ds0CCJ0_GTGTGCGGTATCTGCA	2921	1325	2.67032	P4	Blood	Tcell	MixedResponse
CCRCC_P4_Blood_Ds0CCJ0_GTGTTAGCAATGAATG	2418	1065	4.13565	P4	Blood	Tcell	MixedResponse
CCRCC_P4_Blood_Ds0CCJ0_GTTAAGCGTTAAGGGC	2715	1116	3.09392	P4	Blood	Tcell	MixedResponse
CCRCC_P4_Blood_Ds0CCJ0_GTTCATTAGATATACG	2531	1206	3.9115	P4	Blood	Tcell	MixedResponse
CCRCC_P4_Blood_Ds0CCJ0_TAAGAGACATTGGCGC	3096	1228	4.45736	P4	Blood	Tcell	MixedResponse
CCRCC_P4_Blood_Ds0CCJ0_TAAGAGATCGGCCGAT	1484	849	3.43666	P4	Blood	Tcell	MixedResponse
CCRCC_P4_Blood_Ds0CCJ0_TAAGAGATCTTAGAGC	1831	783	2.94921	P4	Blood	Tcell	MixedResponse
CCRCC_P4_Blood_Ds0CCJ0_TAAGCGTCACGGCGTT	1922	922	4.94277	P4	Blood	Tcell	MixedResponse
CCRCC_P4_Blood_Ds0CCJ0_TACGGATAGTCGCCGT	2739	1214	1.82548	P4	Blood	Tcell	MixedResponse
CCRCC_P4_Blood_Ds0CCJ0_TACTTACCAGTCAGAG	3936	1539	5.13211	P4	Blood	Tcell	MixedResponse
CCRCC_P4_Blood_Ds0CCJ0_TAGAGCTCACCCATGG	2495	1015	3.00601	P4	Blood	Tcell	MixedResponse
CCRCC_P4_Blood_Ds0CCJ0_TAGGCATTCAGGATCT	3816	1215	4.37631	P4	Blood	Tcell	MixedResponse
CCRCC_P4_Blood_Ds0CCJ0_TATCAGGAGGCTCATT	2449	1094	3.06247	P4	Blood	Tcell	MixedResponse
CCRCC_P4_Blood_Ds0CCJ0_TCAGGTATCCTCAATT	2219	967	5.40784	P4	Blood	Tcell	MixedResponse
CCRCC_P4_Blood_Ds0CCJ0_TCGGTAAGTGCGAAAC	2150	1002	2.51163	P4	Blood	Tcell	MixedResponse
CCRCC_P4_Blood_Ds0CCJ0_TCTCATAAGTTAGCGG	2623	1117	2.85932	P4	Blood	Tcell	MixedResponse
CCRCC_P4_Blood_Ds0CCJ0_TGCGTGGCAGACGCAA	2691	1296	6.16871	P4	Blood	Tcell	MixedResponse
CCRCC_P4_Blood_Ds0CCJ0_TGGGCGTTCTCGGACG	3115	1140	3.01766	P4	Blood	Tcell	MixedResponse
CCRCC_P4_Blood_Ds0CCJ0_TGGTTCCGTTAAAGAC	1799	929	10.6726	P4	Blood	Tcell	MixedResponse
CCRCC_P4_Blood_Ds0CCJ0_TGTCCCACAAACTGCT	3401	1424	3.70479	P4	Blood	Tcell	MixedResponse
CCRCC_P4_Blood_Ds0CCJ0_TGTGTTTTCACCATAG	2354	1084	2.37893	P4	Blood	Tcell	MixedResponse
CCRCC_P4_Blood_Ds0CCJ0_TTAACTCTCGGTTAAC	3304	1352	3.35956	P4	Blood	Tcell	MixedResponse
CCRCC_P4_Blood_Ds0CCJ0_TTAGGACAGATGGGTC	2964	1309	2.86775	P4	Blood	Tcell	MixedResponse
CCRCC_P4_Blood_Ds0CCJ0_TTCGGTCTCCAGAAGG	1353	815	6.43016	P4	Blood	Tcell	MixedResponse
CCRCC_P4_Blood_Ds0CCJ0_TTCGGTCTCTATGTGG	2968	1252	4.44744	P4	Blood	Tcell	MixedResponse
CCRCC_P4_Blood_Ds0CCJ0_TTCTCCTGTCTCACCT	2907	1221	3.06158	P4	Blood	Tcell	MixedResponse
CCRCC_P4_Blood_Ds0CCJ0_TTGGCAAGTAGGAGTC	2866	1368	2.79135	P4	Blood	Tcell	MixedResponse
CCRCC_P4_Blood_Ds0CCJ0_TTTACTGAGTCCAGGA	3634	1545	3.13704	P4	Blood	Tcell	MixedResponse
CCRCC_P4_Normal_Ds0CCJ0_AAGCCGCCAGCCACCA	1837	792	3.91943	P4	Normal	Tcell	MixedResponse
CCRCC_P4_Normal_Ds0CCJ0_ACAGCCGTCGATCCCT	3182	1220	1.2885	P4	Normal	Tcell	MixedResponse
CCRCC_P4_Normal_Ds0CCJ0_AGAGCGATCTAAGCCA	2623	1088	2.47808	P4	Normal	Tcell	MixedResponse
CCRCC_P4_Normal_Ds0CCJ0_AGGTCCGGTTGGAGGT	2166	853	7.01754	P4	Normal	Tcell	MixedResponse
CCRCC_P4_Normal_Ds0CCJ0_ATCATGGCAATAACGA	1816	797	5.94714	P4	Normal	Tcell	MixedResponse
CCRCC_P4_Normal_Ds0CCJ0_ATTGGACGTCTGGTCG	1570	704	4.71338	P4	Normal	Tcell	MixedResponse
CCRCC_P4_Normal_Ds0CCJ0_CAACCTCTCATTGCCC	1722	789	7.72358	P4	Normal	Tcell	MixedResponse
CCRCC_P4_Normal_Ds0CCJ0_CAGCCGAAGCGTCAAG	3959	1435	4.84971	P4	Normal	Tcell	MixedResponse
CCRCC_P4_Normal_Ds0CCJ0_CAGCTGGAGGTGACCA	3349	1296	4.53867	P4	Normal	Tcell	MixedResponse
CCRCC_P4_Normal_Ds0CCJ0_CATATGGCAGACACTT	2265	906	4.54746	P4	Normal	Tcell	MixedResponse
CCRCC_P4_Normal_Ds0CCJ0_CATATTCAGCGTCTAT	2891	1168	5.49983	P4	Normal	Tcell	MixedResponse
CCRCC_P4_Normal_Ds0CCJ0_CCAATCCAGCTTCGCG	2529	1069	7.15698	P4	Normal	Tcell	MixedResponse
CCRCC_P4_Normal_Ds0CCJ0_CCCAGTTCAGGTCCAC	1425	669	9.12281	P4	Normal	Tcell	MixedResponse
CCRCC_P4_Normal_Ds0CCJ0_CGAGCCAAGTATCTCG	3121	1152	3.46043	P4	Normal	Tcell	MixedResponse
CCRCC_P4_Normal_Ds0CCJ0_CGGAGCTTCGAATGCT	2728	1007	3.95894	P4	Normal	Tcell	MixedResponse
CCRCC_P4_Normal_Ds0CCJ0_CGTAGGCCAGGTTTCA	2817	1058	6.07029	P4	Normal	Tcell	MixedResponse
CCRCC_P4_Normal_Ds0CCJ0_CGTCAGGGTAATTGGA	2382	981	4.78589	P4	Normal	Tcell	MixedResponse
CCRCC_P4_Normal_Ds0CCJ0_CTACGTCAGCTAACTC	2398	952	4.83736	P4	Normal	Tcell	MixedResponse
CCRCC_P4_Normal_Ds0CCJ0_GAACGGACATACGCTA	1130	637	12.3009	P4	Normal	Tcell	MixedResponse
CCRCC_P4_Normal_Ds0CCJ0_GACAGAGCACCGCTAG	1661	761	7.58579	P4	Normal	Tcell	MixedResponse
CCRCC_P4_Normal_Ds0CCJ0_GACGGCTTCACTTACT	1655	742	3.86707	P4	Normal	Tcell	MixedResponse
CCRCC_P4_Normal_Ds0CCJ0_GACTACAAGATCGGGT	1497	688	4.20842	P4	Normal	Tcell	MixedResponse
CCRCC_P4_Normal_Ds0CCJ0_GAGGTGAGTTGGGACA	2803	1271	4.13842	P4	Normal	Tcell	MixedResponse
CCRCC_P4_Normal_Ds0CCJ0_GCAGCCACAGGGATTG	3084	1339	1.88067	P4	Normal	Tcell	MixedResponse
CCRCC_P4_Normal_Ds0CCJ0_GCATGTAAGGGTTCCC	1747	742	4.97997	P4	Normal	Tcell	MixedResponse
CCRCC_P4_Normal_Ds0CCJ0_GCGCAGTCAAGCCGCT	2597	999	2.65691	P4	Normal	Tcell	MixedResponse
CCRCC_P4_Normal_Ds0CCJ0_GCGGGTTTCGTTTAGG	1814	799	2.92172	P4	Normal	Tcell	MixedResponse
CCRCC_P4_Normal_Ds0CCJ0_GGAGCAACAGTAACGG	1564	775	4.21995	P4	Normal	Tcell	MixedResponse
CCRCC_P4_Normal_Ds0CCJ0_GGCGTGTTCCAGATCA	1594	706	6.64994	P4	Normal	Tcell	MixedResponse
CCRCC_P4_Normal_Ds0CCJ0_GGCTGGTAGTGCCAGA	1092	643	6.13553	P4	Normal	Tcell	MixedResponse
CCRCC_P4_Normal_Ds0CCJ0_GGGACCTAGATGCCTT	3185	1237	2.48038	P4	Normal	Tcell	MixedResponse
CCRCC_P4_Normal_Ds0CCJ0_GGGTTGCAGAATCTCC	3443	1196	2.78827	P4	Normal	Tcell	MixedResponse
CCRCC_P4_Normal_Ds0CCJ0_GTATTCTGTGCACTTA	2540	948	11.1417	P4	Normal	Tcell	MixedResponse
CCRCC_P4_Normal_Ds0CCJ0_GTCACAAAGAAGGTGA	2931	1192	3.99181	P4	Normal	Tcell	MixedResponse
CCRCC_P4_Normal_Ds0CCJ0_GTCCTCAAGCATGGCA	1819	1038	11.215	P4	Normal	Tcell	MixedResponse
CCRCC_P4_Normal_Ds0CCJ0_GTGGGTCCAAAGTCAA	2409	937	4.56621	P4	Normal	Tcell	MixedResponse
CCRCC_P4_Normal_Ds0CCJ0_GTTAAGCGTCTTGATG	2161	936	3.97964	P4	Normal	Tcell	MixedResponse
CCRCC_P4_Normal_Ds0CCJ0_TAGAGCTCAGCTCGCA	1877	933	5.75386	P4	Normal	Tcell	MixedResponse
CCRCC_P4_Normal_Ds0CCJ0_TATGCCCCAGTCGTGC	1724	744	6.43852	P4	Normal	Tcell	MixedResponse
CCRCC_P4_Normal_Ds0CCJ0_TCAGCTCCATATACCG	1412	722	5.38244	P4	Normal	Tcell	MixedResponse
CCRCC_P4_Normal_Ds0CCJ0_TCAGGATCAGCCAATT	2048	918	9.375	P4	Normal	Tcell	MixedResponse
CCRCC_P4_Normal_Ds0CCJ0_TCTATTGGTCTACCTC	2383	1070	4.90978	P4	Normal	Tcell	MixedResponse
CCRCC_P4_Normal_Ds0CCJ0_TGCTGCTCACCTTGTC	3914	1641	8.07358	P4	Normal	Tcell	MixedResponse
CCRCC_P4_Normal_Ds0CCJ0_TTCTCCTCAGTAAGAT	2796	1056	8.40486	P4	Normal	Tcell	MixedResponse
CCRCC_P4_Normal_Ds0CCJ0_TTGAACGTCTTTAGGG	2175	963	3.81609	P4	Normal	Tcell	MixedResponse
CCRCC_P4_Normal_Ds0CCJ0_TTGACTTGTAATCACC	5163	2024	3.06024	P4	Normal	Tcell	MixedResponse
CCRCC_P4_TumorC_Ds0CCJ0_AAACCTGGTCGGCACT	3762	1456	1.19617	P4	TumorC	Tcell	MixedResponse
CCRCC_P4_TumorC_Ds0CCJ0_AAACGGGGTCAAAGAT	2665	1027	2.85178	P4	TumorC	Tcell	MixedResponse
CCRCC_P4_TumorC_Ds0CCJ0_AAACGGGGTCTTTCAT	2995	1301	1.56928	P4	TumorC	Tcell	MixedResponse
CCRCC_P4_TumorC_Ds0CCJ0_AAAGTAGTCGCCAGCA	2519	1091	2.85828	P4	TumorC	Tcell	MixedResponse
CCRCC_P4_TumorC_Ds0CCJ0_AAATGCCAGTTGAGAT	3941	1586	1.7762	P4	TumorC	Tcell	MixedResponse
CCRCC_P4_TumorC_Ds0CCJ0_AACCATGAGGCGATAC	3666	1468	1.30933	P4	TumorC	Tcell	MixedResponse
CCRCC_P4_TumorC_Ds0CCJ0_AACCATGGTCCTGCTT	4887	1556	13.6689	P4	TumorC	Tcell	MixedResponse
CCRCC_P4_TumorC_Ds0CCJ0_AACCATGTCAACCATG	3590	1418	1.8663	P4	TumorC	Tcell	MixedResponse
CCRCC_P4_TumorC_Ds0CCJ0_AACCGCGCACGAAGCA	2916	1045	1.40604	P4	TumorC	Tcell	MixedResponse
CCRCC_P4_TumorC_Ds0CCJ0_AACCGCGCATAAAGGT	3308	1403	2.5393	P4	TumorC	Tcell	MixedResponse
CCRCC_P4_TumorC_Ds0CCJ0_AACCGCGTCATTATCC	4466	1599	1.07479	P4	TumorC	Tcell	MixedResponse
CCRCC_P4_TumorC_Ds0CCJ0_AACGTTGAGATGAGAG	2580	1203	2.86822	P4	TumorC	Tcell	MixedResponse
CCRCC_P4_TumorC_Ds0CCJ0_AACGTTGCACATGTGT	3027	1299	2.9402	P4	TumorC	Tcell	MixedResponse
CCRCC_P4_TumorC_Ds0CCJ0_AACTCAGCAGTACACT	3291	1384	1.76238	P4	TumorC	Tcell	MixedResponse
CCRCC_P4_TumorC_Ds0CCJ0_AACTCAGTCTTATCTG	5441	1920	1.3968	P4	TumorC	Tcell	MixedResponse
CCRCC_P4_TumorC_Ds0CCJ0_AACTCCCTCTCGTTTA	4736	1908	2.11149	P4	TumorC	Tcell	MixedResponse
CCRCC_P4_TumorC_Ds0CCJ0_AACTGGTAGTTTAGGA	2897	1213	4.24577	P4	TumorC	Tcell	MixedResponse
CCRCC_P4_TumorC_Ds0CCJ0_AACTGGTGTCGCCATG	4860	1794	2.86008	P4	TumorC	Tcell	MixedResponse
CCRCC_P4_TumorC_Ds0CCJ0_AAGCCGCCACCTCGTT	4000	1525	1.575	P4	TumorC	Tcell	MixedResponse
CCRCC_P4_TumorC_Ds0CCJ0_AAGGTTCCAAAGCGGT	4014	1420	0.996512	P4	TumorC	Tcell	MixedResponse
CCRCC_P4_TumorC_Ds0CCJ0_AAGTCTGTCACGCGGT	2407	1253	2.20191	P4	TumorC	Tcell	MixedResponse
CCRCC_P4_TumorC_Ds0CCJ0_AATCCAGCACCATCCT	3232	1278	0.959158	P4	TumorC	Tcell	MixedResponse
CCRCC_P4_TumorC_Ds0CCJ0_AATCCAGCACGGTTTA	7297	2041	2.83678	P4	TumorC	Tcell	MixedResponse
CCRCC_P4_TumorC_Ds0CCJ0_AATCCAGGTTAAGTAG	3245	1290	2.09553	P4	TumorC	Tcell	MixedResponse
CCRCC_P4_TumorC_Ds0CCJ0_AATCGGTCATTAACCG	2663	1183	1.35186	P4	TumorC	Tcell	MixedResponse
CCRCC_P4_TumorC_Ds0CCJ0_AATCGGTTCTTGTTTG	1117	647	2.95434	P4	TumorC	Tcell	MixedResponse
CCRCC_P4_TumorC_Ds0CCJ0_ACACCAAGTGTCCTCT	2256	1150	1.81738	P4	TumorC	Tcell	MixedResponse
CCRCC_P4_TumorC_Ds0CCJ0_ACACCAATCAGTTTGG	5440	2040	1.89338	P4	TumorC	Tcell	MixedResponse
CCRCC_P4_TumorC_Ds0CCJ0_ACACCAATCTGGCGTG	3756	1478	2.26305	P4	TumorC	Tcell	MixedResponse
CCRCC_P4_TumorC_Ds0CCJ0_ACACCCTTCAGCACAT	1405	788	2.4911	P4	TumorC	Tcell	MixedResponse
CCRCC_P4_TumorC_Ds0CCJ0_ACACCGGCATCCTTGC	1752	1133	3.48174	P4	TumorC	Tcell	MixedResponse
CCRCC_P4_TumorC_Ds0CCJ0_ACACTGACAAGGTTTC	3585	1515	1.72943	P4	TumorC	Tcell	MixedResponse
CCRCC_P4_TumorC_Ds0CCJ0_ACACTGACACGCTTTC	1341	787	5.74198	P4	TumorC	Tcell	MixedResponse
CCRCC_P4_TumorC_Ds0CCJ0_ACACTGAGTTGACGTT	3871	1573	3.15164	P4	TumorC	Tcell	MixedResponse
CCRCC_P4_TumorC_Ds0CCJ0_ACAGCCGAGTGCCAGA	3190	1414	2.2884	P4	TumorC	Tcell	MixedResponse
CCRCC_P4_TumorC_Ds0CCJ0_ACAGCCGAGTGGGATC	1048	763	3.91221	P4	TumorC	Tcell	MixedResponse
CCRCC_P4_TumorC_Ds0CCJ0_ACAGCCGAGTTAAGTG	2026	949	0.88845	P4	TumorC	Tcell	MixedResponse
CCRCC_P4_TumorC_Ds0CCJ0_ACAGCTAAGGGCTTCC	2833	1259	3.95341	P4	TumorC	Tcell	MixedResponse
CCRCC_P4_TumorC_Ds0CCJ0_ACAGCTACATACCATG	3723	1405	3.62611	P4	TumorC	Tcell	MixedResponse
CCRCC_P4_TumorC_Ds0CCJ0_ACAGCTACATAGGATA	5225	1813	2.54545	P4	TumorC	Tcell	MixedResponse
CCRCC_P4_TumorC_Ds0CCJ0_ACATACGCACATGACT	4646	1825	1.63582	P4	TumorC	Tcell	MixedResponse
CCRCC_P4_TumorC_Ds0CCJ0_ACATACGGTCTGATCA	2893	1288	0.449361	P4	TumorC	Tcell	MixedResponse
CCRCC_P4_TumorC_Ds0CCJ0_ACCAGTAAGCTAACAA	1724	850	2.20418	P4	TumorC	Tcell	MixedResponse
CCRCC_P4_TumorC_Ds0CCJ0_ACCAGTATCGGCGCTA	2820	1176	1.09929	P4	TumorC	Tcell	MixedResponse
CCRCC_P4_TumorC_Ds0CCJ0_ACCGTAAAGGTGCAAC	1515	956	4.29043	P4	TumorC	Tcell	MixedResponse
CCRCC_P4_TumorC_Ds0CCJ0_ACCGTAAGTCTCTCGT	2604	1299	2.57296	P4	TumorC	Tcell	MixedResponse
CCRCC_P4_TumorC_Ds0CCJ0_ACCTTTAGTATGCTTG	1971	1111	1.57281	P4	TumorC	Tcell	MixedResponse
CCRCC_P4_TumorC_Ds0CCJ0_ACCTTTAGTCCTCCAT	2166	1099	1.0157	P4	TumorC	Tcell	MixedResponse
CCRCC_P4_TumorC_Ds0CCJ0_ACGCAGCCAGCCACCA	3366	1352	2.28758	P4	TumorC	Tcell	MixedResponse
CCRCC_P4_TumorC_Ds0CCJ0_ACGCCAGTCGCATGGC	5412	1863	2.06948	P4	TumorC	Tcell	MixedResponse
CCRCC_P4_TumorC_Ds0CCJ0_ACGGAGAAGCTGAAAT	4889	1845	2.04541	P4	TumorC	Tcell	MixedResponse
CCRCC_P4_TumorC_Ds0CCJ0_ACGGCCAAGAGGGCTT	4341	1563	1.17484	P4	TumorC	Tcell	MixedResponse
CCRCC_P4_TumorC_Ds0CCJ0_ACGGCCAAGAGTTGGC	2418	1132	2.10918	P4	TumorC	Tcell	MixedResponse
CCRCC_P4_TumorC_Ds0CCJ0_ACGGCCACACAAGTAA	3900	1458	1.17949	P4	TumorC	Tcell	MixedResponse
CCRCC_P4_TumorC_Ds0CCJ0_ACTATCTAGAAACGCC	2996	1208	0.734312	P4	TumorC	Tcell	MixedResponse
CCRCC_P4_TumorC_Ds0CCJ0_ACTATCTAGGACTGGT	5221	1747	2.58571	P4	TumorC	Tcell	MixedResponse
CCRCC_P4_TumorC_Ds0CCJ0_ACTATCTGTGACGGTA	3322	1498	1.92655	P4	TumorC	Tcell	MixedResponse
CCRCC_P4_TumorC_Ds0CCJ0_ACTATCTTCTCGCATC	2618	1178	1.64248	P4	TumorC	Tcell	MixedResponse
CCRCC_P4_TumorC_Ds0CCJ0_ACTGATGAGGCTAGCA	2016	1121	5.00992	P4	TumorC	Tcell	MixedResponse
CCRCC_P4_TumorC_Ds0CCJ0_ACTGATGGTTTCCACC	4168	1520	4.24664	P4	TumorC	Tcell	MixedResponse
CCRCC_P4_TumorC_Ds0CCJ0_ACTGCTCAGTTTAGGA	3052	1192	2.03145	P4	TumorC	Tcell	MixedResponse
CCRCC_P4_TumorC_Ds0CCJ0_ACTGCTCCAAACTGTC	2833	1231	1.02365	P4	TumorC	Tcell	MixedResponse
CCRCC_P4_TumorC_Ds0CCJ0_ACTGCTCGTAGTAGTA	2018	980	1.8335	P4	TumorC	Tcell	MixedResponse
CCRCC_P4_TumorC_Ds0CCJ0_ACTGCTCGTGGTCTCG	3570	1225	1.42857	P4	TumorC	Tcell	MixedResponse
CCRCC_P4_TumorC_Ds0CCJ0_ACTGTCCAGCAATCTC	4967	1761	2.59714	P4	TumorC	Tcell	MixedResponse
CCRCC_P4_TumorC_Ds0CCJ0_ACTGTCCGTCGCTTCT	2147	1056	2.00279	P4	TumorC	Tcell	MixedResponse
CCRCC_P4_TumorC_Ds0CCJ0_ACTGTCCGTTTACTCT	2268	1127	2.99824	P4	TumorC	Tcell	MixedResponse
CCRCC_P4_TumorC_Ds0CCJ0_ACTTACTAGACATAAC	4386	1794	0.866393	P4	TumorC	Tcell	MixedResponse
CCRCC_P4_TumorC_Ds0CCJ0_ACTTACTAGCAGATCG	1513	993	4.09782	P4	TumorC	Tcell	MixedResponse
CCRCC_P4_TumorC_Ds0CCJ0_ACTTGTTCAGCTGTGC	2654	1100	3.80558	P4	TumorC	Tcell	MixedResponse
CCRCC_P4_TumorC_Ds0CCJ0_ACTTGTTCAGGAATCG	2895	1181	3.86874	P4	TumorC	Tcell	MixedResponse
CCRCC_P4_TumorC_Ds0CCJ0_ACTTTCACAATCTACG	1958	1157	3.1665	P4	TumorC	Tcell	MixedResponse
CCRCC_P4_TumorC_Ds0CCJ0_AGAATAGCAGATAATG	2014	963	2.03575	P4	TumorC	Tcell	MixedResponse
CCRCC_P4_TumorC_Ds0CCJ0_AGACGTTAGTACCGGA	4413	1477	1.49558	P4	TumorC	Tcell	MixedResponse
CCRCC_P4_TumorC_Ds0CCJ0_AGACGTTCAGCGTAAG	2829	1168	3.85295	P4	TumorC	Tcell	MixedResponse
CCRCC_P4_TumorC_Ds0CCJ0_AGAGCGAAGTAGTGCG	4545	1435	2.20022	P4	TumorC	Tcell	MixedResponse
CCRCC_P4_TumorC_Ds0CCJ0_AGAGCGAGTCAATACC	3506	1255	1.08386	P4	TumorC	Tcell	MixedResponse
CCRCC_P4_TumorC_Ds0CCJ0_AGAGCTTCAGCCACCA	4570	1500	0.853392	P4	TumorC	Tcell	MixedResponse
CCRCC_P4_TumorC_Ds0CCJ0_AGATCTGGTACGCACC	2743	1215	2.0051	P4	TumorC	Tcell	MixedResponse
CCRCC_P4_TumorC_Ds0CCJ0_AGATTGCAGGCCCTTG	922	690	5.74837	P4	TumorC	Tcell	MixedResponse
CCRCC_P4_TumorC_Ds0CCJ0_AGATTGCCATCCGCGA	2631	1411	5.73926	P4	TumorC	Tcell	MixedResponse
CCRCC_P4_TumorC_Ds0CCJ0_AGCATACAGAATAGGG	3702	1472	0.972447	P4	TumorC	Tcell	MixedResponse
CCRCC_P4_TumorC_Ds0CCJ0_AGCATACGTCCTAGCG	2914	1248	1.64722	P4	TumorC	Tcell	MixedResponse
CCRCC_P4_TumorC_Ds0CCJ0_AGCCTAAGTAATCACC	2571	1202	1.63361	P4	TumorC	Tcell	MixedResponse
CCRCC_P4_TumorC_Ds0CCJ0_AGCCTAATCGTCTGCT	2883	1177	1.97711	P4	TumorC	Tcell	MixedResponse
CCRCC_P4_TumorC_Ds0CCJ0_AGCGGTCAGAGGGCTT	1477	1047	1.48951	P4	TumorC	Tcell	MixedResponse
CCRCC_P4_TumorC_Ds0CCJ0_AGCGGTCAGAGTTGGC	2193	1062	3.00958	P4	TumorC	Tcell	MixedResponse
CCRCC_P4_TumorC_Ds0CCJ0_AGCGGTCTCGAATGCT	2623	1229	1.67747	P4	TumorC	Tcell	MixedResponse
CCRCC_P4_TumorC_Ds0CCJ0_AGCGTCGCAACTGCGC	2556	1135	1.52582	P4	TumorC	Tcell	MixedResponse
CCRCC_P4_TumorC_Ds0CCJ0_AGCTCCTCAAACCCAT	2645	1237	2.6087	P4	TumorC	Tcell	MixedResponse
CCRCC_P4_TumorC_Ds0CCJ0_AGCTTGATCGGCGCAT	2548	1193	2.00157	P4	TumorC	Tcell	MixedResponse
CCRCC_P4_TumorC_Ds0CCJ0_AGGCCACAGCGTTTAC	2478	1187	0.807103	P4	TumorC	Tcell	MixedResponse
CCRCC_P4_TumorC_Ds0CCJ0_AGGCCACAGTACGCGA	3328	1470	1.83293	P4	TumorC	Tcell	MixedResponse
CCRCC_P4_TumorC_Ds0CCJ0_AGGCCACCAATCCGAT	854	531	1.28806	P4	TumorC	Tcell	MixedResponse
CCRCC_P4_TumorC_Ds0CCJ0_AGGCCGTCACATCCAA	7931	2375	1.60131	P4	TumorC	Tcell	MixedResponse
CCRCC_P4_TumorC_Ds0CCJ0_AGGGAGTCAATAGAGT	3369	1382	1.33571	P4	TumorC	Tcell	MixedResponse
CCRCC_P4_TumorC_Ds0CCJ0_AGGGATGTCAGAGGTG	4204	1436	1.78402	P4	TumorC	Tcell	MixedResponse
CCRCC_P4_TumorC_Ds0CCJ0_AGGGTGACAAACAACA	3597	1522	1.44565	P4	TumorC	Tcell	MixedResponse
CCRCC_P4_TumorC_Ds0CCJ0_AGGGTGACATCGGGTC	2162	980	3.23774	P4	TumorC	Tcell	MixedResponse
CCRCC_P4_TumorC_Ds0CCJ0_AGGGTGAGTCTAAACC	3792	1585	0.764768	P4	TumorC	Tcell	MixedResponse
CCRCC_P4_TumorC_Ds0CCJ0_AGGTCCGCAGTAGAGC	1804	1024	1.55211	P4	TumorC	Tcell	MixedResponse
CCRCC_P4_TumorC_Ds0CCJ0_AGGTCCGTCCTACAGA	4389	1805	2.55183	P4	TumorC	Tcell	MixedResponse
CCRCC_P4_TumorC_Ds0CCJ0_AGTAGTCAGAGATGAG	3221	1372	3.41509	P4	TumorC	Tcell	MixedResponse
CCRCC_P4_TumorC_Ds0CCJ0_AGTCTTTGTACGCACC	2649	1556	3.77501	P4	TumorC	Tcell	MixedResponse
CCRCC_P4_TumorC_Ds0CCJ0_AGTCTTTGTCCCTTGT	2837	1119	3.24286	P4	TumorC	Tcell	MixedResponse
CCRCC_P4_TumorC_Ds0CCJ0_AGTCTTTTCCTTGACC	3961	1657	1.84297	P4	TumorC	Tcell	MixedResponse
CCRCC_P4_TumorC_Ds0CCJ0_AGTCTTTTCTGTACGA	4221	1580	1.99005	P4	TumorC	Tcell	MixedResponse
CCRCC_P4_TumorC_Ds0CCJ0_AGTGAGGCACCGTTGG	2787	1204	1.18407	P4	TumorC	Tcell	MixedResponse
CCRCC_P4_TumorC_Ds0CCJ0_AGTGAGGTCTCGGACG	6754	2021	1.56944	P4	TumorC	Tcell	MixedResponse
CCRCC_P4_TumorC_Ds0CCJ0_AGTGGGACACAGACAG	1197	658	2.00501	P4	TumorC	Tcell	MixedResponse
CCRCC_P4_TumorC_Ds0CCJ0_AGTGGGAGTTATGTGC	3139	1225	1.56101	P4	TumorC	Tcell	MixedResponse
CCRCC_P4_TumorC_Ds0CCJ0_AGTGTCACATTACGAC	3073	1185	2.01757	P4	TumorC	Tcell	MixedResponse
CCRCC_P4_TumorC_Ds0CCJ0_AGTGTCATCGGCATCG	4416	1685	2.89855	P4	TumorC	Tcell	MixedResponse
CCRCC_P4_TumorC_Ds0CCJ0_ATAACGCCAGGAATGC	3614	1382	3.48644	P4	TumorC	Tcell	MixedResponse
CCRCC_P4_TumorC_Ds0CCJ0_ATAACGCGTAGGCATG	2810	1116	0.569395	P4	TumorC	Tcell	MixedResponse
CCRCC_P4_TumorC_Ds0CCJ0_ATAAGAGTCGCATGGC	5885	1803	1.61427	P4	TumorC	Tcell	MixedResponse
CCRCC_P4_TumorC_Ds0CCJ0_ATAGACCGTGGACGAT	2956	1153	1.79296	P4	TumorC	Tcell	MixedResponse
CCRCC_P4_TumorC_Ds0CCJ0_ATCATCTTCACATAGC	5750	2099	2.01739	P4	TumorC	Tcell	MixedResponse
CCRCC_P4_TumorC_Ds0CCJ0_ATCATGGTCTGTCAAG	3206	1225	1.65315	P4	TumorC	Tcell	MixedResponse
CCRCC_P4_TumorC_Ds0CCJ0_ATCCACCGTGTAACGG	2593	1119	1.34979	P4	TumorC	Tcell	MixedResponse
CCRCC_P4_TumorC_Ds0CCJ0_ATCCACCTCTTATCTG	803	506	2.11706	P4	TumorC	Tcell	MixedResponse
CCRCC_P4_TumorC_Ds0CCJ0_ATCCGAATCAGAAATG	4827	1719	1.03584	P4	TumorC	Tcell	MixedResponse
CCRCC_P4_TumorC_Ds0CCJ0_ATCGAGTCATGGTTGT	2563	1129	0.390168	P4	TumorC	Tcell	MixedResponse
CCRCC_P4_TumorC_Ds0CCJ0_ATCTACTTCTAAGCCA	2559	1199	3.59515	P4	TumorC	Tcell	MixedResponse
CCRCC_P4_TumorC_Ds0CCJ0_ATCTGCCGTAAATGAC	2458	1162	2.11554	P4	TumorC	Tcell	MixedResponse
CCRCC_P4_TumorC_Ds0CCJ0_ATCTGCCGTGCACTTA	2756	1237	4.60813	P4	TumorC	Tcell	MixedResponse
CCRCC_P4_TumorC_Ds0CCJ0_ATCTGCCTCATCGGAT	3470	1228	3.2853	P4	TumorC	Tcell	MixedResponse
CCRCC_P4_TumorC_Ds0CCJ0_ATCTGCCTCCAGTATG	3422	1430	1.51958	P4	TumorC	Tcell	MixedResponse
CCRCC_P4_TumorC_Ds0CCJ0_ATCTGCCTCCATGCTC	2992	1296	1.53743	P4	TumorC	Tcell	MixedResponse
CCRCC_P4_TumorC_Ds0CCJ0_ATGCGATAGCACCGTC	2172	1023	1.42726	P4	TumorC	Tcell	MixedResponse
CCRCC_P4_TumorC_Ds0CCJ0_ATGCGATCAAATTGCC	3844	1367	1.4308	P4	TumorC	Tcell	MixedResponse
CCRCC_P4_TumorC_Ds0CCJ0_ATGGGAGTCCATTCTA	3708	1611	1.15965	P4	TumorC	Tcell	MixedResponse
CCRCC_P4_TumorC_Ds0CCJ0_ATGTGTGGTCTCGTTC	2548	1131	2.00157	P4	TumorC	Tcell	MixedResponse
CCRCC_P4_TumorC_Ds0CCJ0_ATGTGTGTCTACTATC	3182	1464	1.06851	P4	TumorC	Tcell	MixedResponse
CCRCC_P4_TumorC_Ds0CCJ0_ATTATCCTCATTGCCC	1463	777	3.34928	P4	TumorC	Tcell	MixedResponse
CCRCC_P4_TumorC_Ds0CCJ0_ATTATCCTCTTCGGTC	1772	857	3.27314	P4	TumorC	Tcell	MixedResponse
CCRCC_P4_TumorC_Ds0CCJ0_ATTGGACAGGCGATAC	2425	1029	1.60825	P4	TumorC	Tcell	MixedResponse
CCRCC_P4_TumorC_Ds0CCJ0_ATTGGTGGTCTGGAGA	3116	1277	1.60462	P4	TumorC	Tcell	MixedResponse
CCRCC_P4_TumorC_Ds0CCJ0_ATTTCTGAGTCGCCGT	1547	887	2.26244	P4	TumorC	Tcell	MixedResponse
CCRCC_P4_TumorC_Ds0CCJ0_CAACCAAAGACGCTTT	1161	789	5.51249	P4	TumorC	Tcell	MixedResponse
CCRCC_P4_TumorC_Ds0CCJ0_CAACCAAAGATGGGTC	7162	2152	1.27059	P4	TumorC	Tcell	MixedResponse
CCRCC_P4_TumorC_Ds0CCJ0_CAACCAACACCTATCC	4731	1663	2.2194	P4	TumorC	Tcell	MixedResponse
CCRCC_P4_TumorC_Ds0CCJ0_CAACCAACATCGACGC	5417	1950	1.01532	P4	TumorC	Tcell	MixedResponse
CCRCC_P4_TumorC_Ds0CCJ0_CAACCTCCAGGAACGT	3775	1459	1.82781	P4	TumorC	Tcell	MixedResponse
CCRCC_P4_TumorC_Ds0CCJ0_CAAGAAACACGGTAAG	2294	1013	2.13601	P4	TumorC	Tcell	MixedResponse
CCRCC_P4_TumorC_Ds0CCJ0_CAAGAAATCTACCAGA	2189	1020	1.5989	P4	TumorC	Tcell	MixedResponse
CCRCC_P4_TumorC_Ds0CCJ0_CAAGGCCAGGCTATCT	1248	902	3.84615	P4	TumorC	Tcell	MixedResponse
CCRCC_P4_TumorC_Ds0CCJ0_CAAGTTGGTTGGTTTG	2348	1111	2.0017	P4	TumorC	Tcell	MixedResponse
CCRCC_P4_TumorC_Ds0CCJ0_CACACAATCTTACCGC	3678	1482	1.33225	P4	TumorC	Tcell	MixedResponse
CCRCC_P4_TumorC_Ds0CCJ0_CACACCTTCAGCCTAA	2711	1168	2.80339	P4	TumorC	Tcell	MixedResponse
CCRCC_P4_TumorC_Ds0CCJ0_CACAGGCTCGTAGATC	2303	1053	0.868432	P4	TumorC	Tcell	MixedResponse
CCRCC_P4_TumorC_Ds0CCJ0_CACAGTAAGAGCTATA	1936	1078	3.30579	P4	TumorC	Tcell	MixedResponse
CCRCC_P4_TumorC_Ds0CCJ0_CACAGTAAGCCGTCGT	2151	1018	2.04556	P4	TumorC	Tcell	MixedResponse
CCRCC_P4_TumorC_Ds0CCJ0_CACAGTAGTGAACCTT	1690	891	5.56213	P4	TumorC	Tcell	MixedResponse
CCRCC_P4_TumorC_Ds0CCJ0_CACAGTATCTGGCGTG	11029	2599	1.55046	P4	TumorC	Tcell	MixedResponse
CCRCC_P4_TumorC_Ds0CCJ0_CACATAGAGGCCCGTT	2941	1280	2.75417	P4	TumorC	Tcell	MixedResponse
CCRCC_P4_TumorC_Ds0CCJ0_CACATAGCACGGTGTC	3400	1375	1.91176	P4	TumorC	Tcell	MixedResponse
CCRCC_P4_TumorC_Ds0CCJ0_CACATAGCAGCCACCA	3043	1213	1.61025	P4	TumorC	Tcell	MixedResponse
CCRCC_P4_TumorC_Ds0CCJ0_CACATAGGTTGACGTT	959	574	1.77268	P4	TumorC	Tcell	MixedResponse
CCRCC_P4_TumorC_Ds0CCJ0_CACATTTAGGCTAGAC	3697	1437	1.10901	P4	TumorC	Tcell	MixedResponse
CCRCC_P4_TumorC_Ds0CCJ0_CACATTTCAGACGCTC	3033	1214	2.242	P4	TumorC	Tcell	MixedResponse
CCRCC_P4_TumorC_Ds0CCJ0_CACCAGGTCTAACGGT	3198	1443	3.62727	P4	TumorC	Tcell	MixedResponse
CCRCC_P4_TumorC_Ds0CCJ0_CACCTTGAGTTATCGC	3034	1320	0.955834	P4	TumorC	Tcell	MixedResponse
CCRCC_P4_TumorC_Ds0CCJ0_CACTCCAGTAAATGAC	4418	1965	1.85604	P4	TumorC	Tcell	MixedResponse
CCRCC_P4_TumorC_Ds0CCJ0_CAGAATCAGGCATTGG	2962	1196	2.32951	P4	TumorC	Tcell	MixedResponse
CCRCC_P4_TumorC_Ds0CCJ0_CAGAATCAGTGCGATG	3887	1583	2.54695	P4	TumorC	Tcell	MixedResponse
CCRCC_P4_TumorC_Ds0CCJ0_CAGAATCGTCCTAGCG	1551	938	2.06319	P4	TumorC	Tcell	MixedResponse
CCRCC_P4_TumorC_Ds0CCJ0_CAGATCATCAGTTAGC	3918	1606	1.81215	P4	TumorC	Tcell	MixedResponse
CCRCC_P4_TumorC_Ds0CCJ0_CAGATCATCGAACGGA	2375	1153	1.64211	P4	TumorC	Tcell	MixedResponse
CCRCC_P4_TumorC_Ds0CCJ0_CAGATCATCTGTCCGT	4234	1708	2.24374	P4	TumorC	Tcell	MixedResponse
CCRCC_P4_TumorC_Ds0CCJ0_CAGCAGCCACCACGTG	2228	1012	1.03232	P4	TumorC	Tcell	MixedResponse
CCRCC_P4_TumorC_Ds0CCJ0_CAGCAGCTCAGCATGT	3518	1425	1.19386	P4	TumorC	Tcell	MixedResponse
CCRCC_P4_TumorC_Ds0CCJ0_CAGCATAAGAGGTAGA	3576	1486	2.01342	P4	TumorC	Tcell	MixedResponse
CCRCC_P4_TumorC_Ds0CCJ0_CAGCTAACAGCTGGCT	3513	1597	1.73641	P4	TumorC	Tcell	MixedResponse
CCRCC_P4_TumorC_Ds0CCJ0_CAGCTAATCACAGGCC	5258	1760	1.6356	P4	TumorC	Tcell	MixedResponse
CCRCC_P4_TumorC_Ds0CCJ0_CAGTAACGTTCGGGCT	4929	1538	2.27227	P4	TumorC	Tcell	MixedResponse
CCRCC_P4_TumorC_Ds0CCJ0_CAGTCCTCACACATGT	3593	1371	1.55859	P4	TumorC	Tcell	MixedResponse
CCRCC_P4_TumorC_Ds0CCJ0_CAGTCCTCACCAGGTC	2246	1014	1.6919	P4	TumorC	Tcell	MixedResponse
CCRCC_P4_TumorC_Ds0CCJ0_CAGTCCTCACGTGAGA	2755	1192	0.689655	P4	TumorC	Tcell	MixedResponse
CCRCC_P4_TumorC_Ds0CCJ0_CATATGGCAGGGTACA	2563	1168	3.35544	P4	TumorC	Tcell	MixedResponse
CCRCC_P4_TumorC_Ds0CCJ0_CATATGGTCGGCGCTA	2746	1354	5.42607	P4	TumorC	Tcell	MixedResponse
CCRCC_P4_TumorC_Ds0CCJ0_CATATTCAGAGCTATA	4711	1689	2.56846	P4	TumorC	Tcell	MixedResponse
CCRCC_P4_TumorC_Ds0CCJ0_CATATTCCACGAAAGC	3521	1284	3.12411	P4	TumorC	Tcell	MixedResponse
CCRCC_P4_TumorC_Ds0CCJ0_CATATTCCAGCTATTG	2753	1155	1.74355	P4	TumorC	Tcell	MixedResponse
CCRCC_P4_TumorC_Ds0CCJ0_CATATTCGTGATGATA	3854	1385	2.04982	P4	TumorC	Tcell	MixedResponse
CCRCC_P4_TumorC_Ds0CCJ0_CATCAAGAGCCAACAG	3100	1379	2.96774	P4	TumorC	Tcell	MixedResponse
CCRCC_P4_TumorC_Ds0CCJ0_CATCAAGCACAGGTTT	2416	1249	1.36589	P4	TumorC	Tcell	MixedResponse
CCRCC_P4_TumorC_Ds0CCJ0_CATCAGAAGCTAGTCT	3454	1422	1.82397	P4	TumorC	Tcell	MixedResponse
CCRCC_P4_TumorC_Ds0CCJ0_CATCCACAGGTGCTTT	2810	1177	1.60142	P4	TumorC	Tcell	MixedResponse
CCRCC_P4_TumorC_Ds0CCJ0_CATCCACGTCGATTGT	7642	2232	2.01518	P4	TumorC	Tcell	MixedResponse
CCRCC_P4_TumorC_Ds0CCJ0_CATCGAACAGTGAGTG	4357	1794	2.82304	P4	TumorC	Tcell	MixedResponse
CCRCC_P4_TumorC_Ds0CCJ0_CATCGGGCAATGGAAT	4296	1577	1.32682	P4	TumorC	Tcell	MixedResponse
CCRCC_P4_TumorC_Ds0CCJ0_CATCGGGCATGCCACG	2891	1174	3.70114	P4	TumorC	Tcell	MixedResponse
CCRCC_P4_TumorC_Ds0CCJ0_CATGACAAGCGTTTAC	3138	1340	0.956023	P4	TumorC	Tcell	MixedResponse
CCRCC_P4_TumorC_Ds0CCJ0_CATGACACACTACAGT	2832	1130	0.812147	P4	TumorC	Tcell	MixedResponse
CCRCC_P4_TumorC_Ds0CCJ0_CATGACAGTTCGTGAT	2480	1142	1.93548	P4	TumorC	Tcell	MixedResponse
CCRCC_P4_TumorC_Ds0CCJ0_CATGACATCCAAATGC	5207	2084	2.63107	P4	TumorC	Tcell	MixedResponse
CCRCC_P4_TumorC_Ds0CCJ0_CATGCCTGTCTCTCTG	2055	932	2.09246	P4	TumorC	Tcell	MixedResponse
CCRCC_P4_TumorC_Ds0CCJ0_CATGCCTTCAGCAACT	3460	1382	1.21387	P4	TumorC	Tcell	MixedResponse
CCRCC_P4_TumorC_Ds0CCJ0_CATGGCGCAGCTGCTG	2846	1323	1.2298	P4	TumorC	Tcell	MixedResponse
CCRCC_P4_TumorC_Ds0CCJ0_CCAATCCCACCACCAG	1612	803	6.69975	P4	TumorC	Tcell	MixedResponse
CCRCC_P4_TumorC_Ds0CCJ0_CCAATCCCAGCCTGTG	4900	1848	1	P4	TumorC	Tcell	MixedResponse
CCRCC_P4_TumorC_Ds0CCJ0_CCAATCCCATCCCACT	2403	1114	3.28756	P4	TumorC	Tcell	MixedResponse
CCRCC_P4_TumorC_Ds0CCJ0_CCAATCCTCGTTGCCT	2321	1093	4.00689	P4	TumorC	Tcell	MixedResponse
CCRCC_P4_TumorC_Ds0CCJ0_CCACCTAAGAGTCGGT	2278	1042	0.48288	P4	TumorC	Tcell	MixedResponse
CCRCC_P4_TumorC_Ds0CCJ0_CCACGGAGTCTGCGGT	2250	1082	1.95556	P4	TumorC	Tcell	MixedResponse
CCRCC_P4_TumorC_Ds0CCJ0_CCACGGAGTGTGCGTC	2269	1043	3.04099	P4	TumorC	Tcell	MixedResponse
CCRCC_P4_TumorC_Ds0CCJ0_CCAGCGACATACTACG	2820	1114	0.638298	P4	TumorC	Tcell	MixedResponse
CCRCC_P4_TumorC_Ds0CCJ0_CCATGTCCACAAGACG	3075	1330	2.82927	P4	TumorC	Tcell	MixedResponse
CCRCC_P4_TumorC_Ds0CCJ0_CCATGTCCATGAAGTA	3009	1149	1.89432	P4	TumorC	Tcell	MixedResponse
CCRCC_P4_TumorC_Ds0CCJ0_CCATTCGTCAATCTCT	3659	1401	4.67341	P4	TumorC	Tcell	MixedResponse
CCRCC_P4_TumorC_Ds0CCJ0_CCCTCCTAGCTCAACT	2693	1540	2.15373	P4	TumorC	Tcell	MixedResponse
CCRCC_P4_TumorC_Ds0CCJ0_CCCTCCTCATTTCAGG	2075	989	1.59036	P4	TumorC	Tcell	MixedResponse
CCRCC_P4_TumorC_Ds0CCJ0_CCGGGATCAGTCACTA	2890	1338	0.795848	P4	TumorC	Tcell	MixedResponse
CCRCC_P4_TumorC_Ds0CCJ0_CCGGGATTCACAATGC	4118	1513	1.3356	P4	TumorC	Tcell	MixedResponse
CCRCC_P4_TumorC_Ds0CCJ0_CCGGTAGTCAGATAAG	2879	1183	2.15353	P4	TumorC	Tcell	MixedResponse
CCRCC_P4_TumorC_Ds0CCJ0_CCGTGGAGTTCCACAA	3422	1433	1.78258	P4	TumorC	Tcell	MixedResponse
CCRCC_P4_TumorC_Ds0CCJ0_CCGTGGATCGAGAGCA	2315	1075	3.58531	P4	TumorC	Tcell	MixedResponse
CCRCC_P4_TumorC_Ds0CCJ0_CCTAAAGCATGACATC	3954	1430	2.30147	P4	TumorC	Tcell	MixedResponse
CCRCC_P4_TumorC_Ds0CCJ0_CCTAAAGGTAAAGGAG	2957	1238	3.88908	P4	TumorC	Tcell	MixedResponse
CCRCC_P4_TumorC_Ds0CCJ0_CCTACACAGGTAGCCA	5364	1857	3.11335	P4	TumorC	Tcell	MixedResponse
CCRCC_P4_TumorC_Ds0CCJ0_CCTACCACAAGCGCTC	2318	1120	1.5962	P4	TumorC	Tcell	MixedResponse
CCRCC_P4_TumorC_Ds0CCJ0_CCTACCAGTTTGTTTC	1158	674	2.59067	P4	TumorC	Tcell	MixedResponse
CCRCC_P4_TumorC_Ds0CCJ0_CCTCAGTGTGCTGTAT	800	477	7.375	P4	TumorC	Tcell	MixedResponse
CCRCC_P4_TumorC_Ds0CCJ0_CCTCTGAAGTGTCTCA	3006	1354	2.89421	P4	TumorC	Tcell	MixedResponse
CCRCC_P4_TumorC_Ds0CCJ0_CCTCTGAGTACAGTGG	4045	1717	1.92831	P4	TumorC	Tcell	MixedResponse
CCRCC_P4_TumorC_Ds0CCJ0_CCTTACGCACTGTTAG	1105	704	6.42534	P4	TumorC	Tcell	MixedResponse
CCRCC_P4_TumorC_Ds0CCJ0_CCTTACGTCATATCGG	2205	1098	2.72109	P4	TumorC	Tcell	MixedResponse
CCRCC_P4_TumorC_Ds0CCJ0_CCTTCGAAGAGTAATC	1642	922	3.53228	P4	TumorC	Tcell	MixedResponse
CCRCC_P4_TumorC_Ds0CCJ0_CCTTCGACATCGGACC	2829	1136	2.54507	P4	TumorC	Tcell	MixedResponse
CCRCC_P4_TumorC_Ds0CCJ0_CCTTTCTGTACAGACG	4268	1436	1.28866	P4	TumorC	Tcell	MixedResponse
CCRCC_P4_TumorC_Ds0CCJ0_CGAACATGTGACTACT	2631	1095	1.14025	P4	TumorC	Tcell	MixedResponse
CCRCC_P4_TumorC_Ds0CCJ0_CGAACATTCAGTTTGG	3055	1265	2.22586	P4	TumorC	Tcell	MixedResponse
CCRCC_P4_TumorC_Ds0CCJ0_CGAATGTAGAATTGTG	4653	1860	2.7939	P4	TumorC	Tcell	MixedResponse
CCRCC_P4_TumorC_Ds0CCJ0_CGAATGTGTTTACTCT	3470	1550	1.64265	P4	TumorC	Tcell	MixedResponse
CCRCC_P4_TumorC_Ds0CCJ0_CGACTTCTCAACGAAA	3771	1593	2.51923	P4	TumorC	Tcell	MixedResponse
CCRCC_P4_TumorC_Ds0CCJ0_CGAGCCAGTAGGAGTC	2351	1118	0.893237	P4	TumorC	Tcell	MixedResponse
CCRCC_P4_TumorC_Ds0CCJ0_CGAGCCATCATCATTC	4755	1900	1.82965	P4	TumorC	Tcell	MixedResponse
CCRCC_P4_TumorC_Ds0CCJ0_CGATCGGAGGGATGGG	2673	1182	3.92817	P4	TumorC	Tcell	MixedResponse
CCRCC_P4_TumorC_Ds0CCJ0_CGATCGGAGGTCATCT	3381	1338	1.77462	P4	TumorC	Tcell	MixedResponse
CCRCC_P4_TumorC_Ds0CCJ0_CGATCGGCATATGAGA	3225	1349	1.76744	P4	TumorC	Tcell	MixedResponse
CCRCC_P4_TumorC_Ds0CCJ0_CGATGGCAGACGACGT	5201	1840	2.74947	P4	TumorC	Tcell	MixedResponse
CCRCC_P4_TumorC_Ds0CCJ0_CGATGGCGTCCAGTTA	2569	1177	1.5181	P4	TumorC	Tcell	MixedResponse
CCRCC_P4_TumorC_Ds0CCJ0_CGATGGCGTGGTAACG	1963	989	1.83393	P4	TumorC	Tcell	MixedResponse
CCRCC_P4_TumorC_Ds0CCJ0_CGATGTATCCCGGATG	3306	1322	0.846945	P4	TumorC	Tcell	MixedResponse
CCRCC_P4_TumorC_Ds0CCJ0_CGCCAAGCACCGTTGG	3399	1439	0.67667	P4	TumorC	Tcell	MixedResponse
CCRCC_P4_TumorC_Ds0CCJ0_CGCGGTAAGATCCTGT	3403	1440	1.52806	P4	TumorC	Tcell	MixedResponse
CCRCC_P4_TumorC_Ds0CCJ0_CGCGGTATCTACCAGA	4653	1842	2.81539	P4	TumorC	Tcell	MixedResponse
CCRCC_P4_TumorC_Ds0CCJ0_CGCGTTTGTACCAGTT	3983	1568	1.8579	P4	TumorC	Tcell	MixedResponse
CCRCC_P4_TumorC_Ds0CCJ0_CGCTATCAGCCGTCGT	3683	1248	0.651643	P4	TumorC	Tcell	MixedResponse
CCRCC_P4_TumorC_Ds0CCJ0_CGCTGGAAGAACAACT	3130	1334	0.894569	P4	TumorC	Tcell	MixedResponse
CCRCC_P4_TumorC_Ds0CCJ0_CGCTGGATCACGACTA	4058	1715	1.72499	P4	TumorC	Tcell	MixedResponse
CCRCC_P4_TumorC_Ds0CCJ0_CGCTTCAAGGCACATG	2036	950	1.81729	P4	TumorC	Tcell	MixedResponse
CCRCC_P4_TumorC_Ds0CCJ0_CGGACACTCGGCATCG	2273	1095	0.967884	P4	TumorC	Tcell	MixedResponse
CCRCC_P4_TumorC_Ds0CCJ0_CGGAGCTAGGCATGGT	2570	1021	2.68482	P4	TumorC	Tcell	MixedResponse
CCRCC_P4_TumorC_Ds0CCJ0_CGGAGCTCAAGGACTG	2642	1222	1.77896	P4	TumorC	Tcell	MixedResponse
CCRCC_P4_TumorC_Ds0CCJ0_CGGAGCTCATCCAACA	3686	1464	2.14324	P4	TumorC	Tcell	MixedResponse
CCRCC_P4_TumorC_Ds0CCJ0_CGGAGCTTCAGTGTTG	2768	1133	0.686416	P4	TumorC	Tcell	MixedResponse
CCRCC_P4_TumorC_Ds0CCJ0_CGGCTAGAGCCACCTG	2641	1135	1.47671	P4	TumorC	Tcell	MixedResponse
CCRCC_P4_TumorC_Ds0CCJ0_CGGGTCAGTACATGTC	3884	1356	0.437693	P4	TumorC	Tcell	MixedResponse
CCRCC_P4_TumorC_Ds0CCJ0_CGGTTAACATGCAACT	2949	1276	2.4076	P4	TumorC	Tcell	MixedResponse
CCRCC_P4_TumorC_Ds0CCJ0_CGGTTAAGTCTGGAGA	2768	1131	0.361272	P4	TumorC	Tcell	MixedResponse
CCRCC_P4_TumorC_Ds0CCJ0_CGGTTAATCGACCAGC	3538	1322	0.650085	P4	TumorC	Tcell	MixedResponse
CCRCC_P4_TumorC_Ds0CCJ0_CGTAGCGAGCAGACTG	3985	1682	2.86073	P4	TumorC	Tcell	MixedResponse
CCRCC_P4_TumorC_Ds0CCJ0_CGTAGCGTCTTATCTG	2544	1021	2.04403	P4	TumorC	Tcell	MixedResponse
CCRCC_P4_TumorC_Ds0CCJ0_CGTAGGCCATGTAGTC	2443	1114	1.76013	P4	TumorC	Tcell	MixedResponse
CCRCC_P4_TumorC_Ds0CCJ0_CGTAGGCGTAAGGATT	3457	1252	2.11166	P4	TumorC	Tcell	MixedResponse
CCRCC_P4_TumorC_Ds0CCJ0_CGTCCATAGTGTGGCA	4925	1476	0.751269	P4	TumorC	Tcell	MixedResponse
CCRCC_P4_TumorC_Ds0CCJ0_CGTCCATCATCATCCC	2014	1221	4.22046	P4	TumorC	Tcell	MixedResponse
CCRCC_P4_TumorC_Ds0CCJ0_CGTGAGCCATAGACTC	1857	1012	2.42326	P4	TumorC	Tcell	MixedResponse
CCRCC_P4_TumorC_Ds0CCJ0_CGTGAGCGTCCGAACC	2536	991	1.69558	P4	TumorC	Tcell	MixedResponse
CCRCC_P4_TumorC_Ds0CCJ0_CGTTAGAAGACAGAGA	2116	1339	2.97732	P4	TumorC	Tcell	MixedResponse
CCRCC_P4_TumorC_Ds0CCJ0_CGTTAGAGTCCTAGCG	2415	1182	1.94617	P4	TumorC	Tcell	MixedResponse
CCRCC_P4_TumorC_Ds0CCJ0_CGTTCTGAGCTCAACT	4509	1573	3.03837	P4	TumorC	Tcell	MixedResponse
CCRCC_P4_TumorC_Ds0CCJ0_CGTTCTGTCATAGCAC	2752	1146	2.07122	P4	TumorC	Tcell	MixedResponse
CCRCC_P4_TumorC_Ds0CCJ0_CGTTGGGTCCGGGTGT	3721	1299	1.28998	P4	TumorC	Tcell	MixedResponse
CCRCC_P4_TumorC_Ds0CCJ0_CTAACTTCAAGTAATG	6185	2235	2.05335	P4	TumorC	Tcell	MixedResponse
CCRCC_P4_TumorC_Ds0CCJ0_CTAACTTGTTACCGAT	3290	1393	1.48936	P4	TumorC	Tcell	MixedResponse
CCRCC_P4_TumorC_Ds0CCJ0_CTAAGACAGACAAAGG	1249	678	2.16173	P4	TumorC	Tcell	MixedResponse
CCRCC_P4_TumorC_Ds0CCJ0_CTAAGACAGACACTAA	2392	1089	3.17726	P4	TumorC	Tcell	MixedResponse
CCRCC_P4_TumorC_Ds0CCJ0_CTAATGGGTACGCTGC	1478	770	1.55616	P4	TumorC	Tcell	MixedResponse
CCRCC_P4_TumorC_Ds0CCJ0_CTACACCGTGCAACGA	4287	1527	1.49289	P4	TumorC	Tcell	MixedResponse
CCRCC_P4_TumorC_Ds0CCJ0_CTACATTAGAGTACCG	3257	1276	1.90359	P4	TumorC	Tcell	MixedResponse
CCRCC_P4_TumorC_Ds0CCJ0_CTACATTAGTACGTTC	1828	992	5.79869	P4	TumorC	Tcell	MixedResponse
CCRCC_P4_TumorC_Ds0CCJ0_CTACATTCACGACGAA	2498	1092	1.44115	P4	TumorC	Tcell	MixedResponse
CCRCC_P4_TumorC_Ds0CCJ0_CTACCCACATGATCCA	3418	1287	0.789936	P4	TumorC	Tcell	MixedResponse
CCRCC_P4_TumorC_Ds0CCJ0_CTACCCATCGAGGTAG	2666	1239	1.42536	P4	TumorC	Tcell	MixedResponse
CCRCC_P4_TumorC_Ds0CCJ0_CTACGTCGTACTCGCG	3375	1291	2.84444	P4	TumorC	Tcell	MixedResponse
CCRCC_P4_TumorC_Ds0CCJ0_CTAGAGTTCCTCCTAG	3097	1224	1.32386	P4	TumorC	Tcell	MixedResponse
CCRCC_P4_TumorC_Ds0CCJ0_CTAGAGTTCGGACAAG	2843	1107	1.47731	P4	TumorC	Tcell	MixedResponse
CCRCC_P4_TumorC_Ds0CCJ0_CTAGCCTAGGACGAAA	2733	1159	1.17087	P4	TumorC	Tcell	MixedResponse
CCRCC_P4_TumorC_Ds0CCJ0_CTAGTGAAGCTACCTA	3696	1239	2.97619	P4	TumorC	Tcell	MixedResponse
CCRCC_P4_TumorC_Ds0CCJ0_CTAGTGATCCAAACTG	3438	1396	3.51949	P4	TumorC	Tcell	MixedResponse
CCRCC_P4_TumorC_Ds0CCJ0_CTCACACCAGTAACGG	2107	1045	0.806834	P4	TumorC	Tcell	MixedResponse
CCRCC_P4_TumorC_Ds0CCJ0_CTCACACGTGTGCCTG	1658	1093	3.31725	P4	TumorC	Tcell	MixedResponse
CCRCC_P4_TumorC_Ds0CCJ0_CTCACACTCCACGTTC	2952	1275	1.72764	P4	TumorC	Tcell	MixedResponse
CCRCC_P4_TumorC_Ds0CCJ0_CTCCTAGAGAGTCTGG	3123	1342	1.76113	P4	TumorC	Tcell	MixedResponse
CCRCC_P4_TumorC_Ds0CCJ0_CTCCTAGAGCATGGCA	3542	1412	3.69848	P4	TumorC	Tcell	MixedResponse
CCRCC_P4_TumorC_Ds0CCJ0_CTCCTAGCATCCAACA	2189	1112	2.74098	P4	TumorC	Tcell	MixedResponse
CCRCC_P4_TumorC_Ds0CCJ0_CTCCTAGTCGGCGCTA	3426	1426	1.34267	P4	TumorC	Tcell	MixedResponse
CCRCC_P4_TumorC_Ds0CCJ0_CTCGAAACATACAGCT	2697	1407	2.0393	P4	TumorC	Tcell	MixedResponse
CCRCC_P4_TumorC_Ds0CCJ0_CTCGAAAGTTTGTTGG	2326	1329	2.19261	P4	TumorC	Tcell	MixedResponse
CCRCC_P4_TumorC_Ds0CCJ0_CTCGAGGCACCATGTA	4559	1693	0.987059	P4	TumorC	Tcell	MixedResponse
CCRCC_P4_TumorC_Ds0CCJ0_CTCGTACCAGCGTAAG	2698	1147	2.52039	P4	TumorC	Tcell	MixedResponse
CCRCC_P4_TumorC_Ds0CCJ0_CTCGTACGTAAGGATT	3529	1525	2.46529	P4	TumorC	Tcell	MixedResponse
CCRCC_P4_TumorC_Ds0CCJ0_CTCGTACTCAACACAC	3645	1559	1.8107	P4	TumorC	Tcell	MixedResponse
CCRCC_P4_TumorC_Ds0CCJ0_CTCGTACTCGCCGTGA	1416	932	4.44915	P4	TumorC	Tcell	MixedResponse
CCRCC_P4_TumorC_Ds0CCJ0_CTCTGGTAGAGGTTGC	4482	1829	3.05667	P4	TumorC	Tcell	MixedResponse
CCRCC_P4_TumorC_Ds0CCJ0_CTGAAACCACCAACCG	1752	1205	3.3105	P4	TumorC	Tcell	MixedResponse
CCRCC_P4_TumorC_Ds0CCJ0_CTGAAGTCAATAGCAA	2569	1165	2.68587	P4	TumorC	Tcell	MixedResponse
CCRCC_P4_TumorC_Ds0CCJ0_CTGAAGTCACTGAAGG	4376	1803	0.525594	P4	TumorC	Tcell	MixedResponse
CCRCC_P4_TumorC_Ds0CCJ0_CTGATAGGTAAGGGCT	3082	1331	0.389358	P4	TumorC	Tcell	MixedResponse
CCRCC_P4_TumorC_Ds0CCJ0_CTGATAGTCATCGCTC	3447	1307	1.10241	P4	TumorC	Tcell	MixedResponse
CCRCC_P4_TumorC_Ds0CCJ0_CTGATAGTCTGATACG	6369	2095	1.69571	P4	TumorC	Tcell	MixedResponse
CCRCC_P4_TumorC_Ds0CCJ0_CTGATCCAGGCTATCT	3684	1549	3.01303	P4	TumorC	Tcell	MixedResponse
CCRCC_P4_TumorC_Ds0CCJ0_CTGATCCCACTGTTAG	2988	1322	1.37216	P4	TumorC	Tcell	MixedResponse
CCRCC_P4_TumorC_Ds0CCJ0_CTGCCTAAGTTACGGG	2697	1245	2.07638	P4	TumorC	Tcell	MixedResponse
CCRCC_P4_TumorC_Ds0CCJ0_CTGCCTATCTCACATT	4225	1662	2.81657	P4	TumorC	Tcell	MixedResponse
CCRCC_P4_TumorC_Ds0CCJ0_CTGCGGACAAGAGGCT	1900	953	2.15789	P4	TumorC	Tcell	MixedResponse
CCRCC_P4_TumorC_Ds0CCJ0_CTGCTGTGTCGTCTTC	2722	1069	2.64511	P4	TumorC	Tcell	MixedResponse
CCRCC_P4_TumorC_Ds0CCJ0_CTGCTGTTCGCTGATA	3052	1357	1.99869	P4	TumorC	Tcell	MixedResponse
CCRCC_P4_TumorC_Ds0CCJ0_CTGGTCTTCGTGGGAA	2615	1204	1.98853	P4	TumorC	Tcell	MixedResponse
CCRCC_P4_TumorC_Ds0CCJ0_CTGTGCTCAATAGCGG	2912	1214	2.60989	P4	TumorC	Tcell	MixedResponse
CCRCC_P4_TumorC_Ds0CCJ0_CTGTGCTCACATCTTT	2764	1264	0.795948	P4	TumorC	Tcell	MixedResponse
CCRCC_P4_TumorC_Ds0CCJ0_CTGTGCTCAGAGTGTG	3717	1545	2.31369	P4	TumorC	Tcell	MixedResponse
CCRCC_P4_TumorC_Ds0CCJ0_CTGTTTACAACGATGG	2091	1087	2.00861	P4	TumorC	Tcell	MixedResponse
CCRCC_P4_TumorC_Ds0CCJ0_CTGTTTACATCCTTGC	4849	1854	1.6292	P4	TumorC	Tcell	MixedResponse
CCRCC_P4_TumorC_Ds0CCJ0_CTGTTTAGTGAAGGCT	2021	1328	3.16675	P4	TumorC	Tcell	MixedResponse
CCRCC_P4_TumorC_Ds0CCJ0_CTGTTTATCGGTTCGG	3791	1362	4.14139	P4	TumorC	Tcell	MixedResponse
CCRCC_P4_TumorC_Ds0CCJ0_CTTAACTGTAAAGTCA	3219	1324	1.42902	P4	TumorC	Tcell	MixedResponse
CCRCC_P4_TumorC_Ds0CCJ0_CTTAACTGTGACGCCT	3342	1254	2.00479	P4	TumorC	Tcell	MixedResponse
CCRCC_P4_TumorC_Ds0CCJ0_CTTAACTGTGCAGTAG	1683	857	1.24777	P4	TumorC	Tcell	MixedResponse
CCRCC_P4_TumorC_Ds0CCJ0_CTTACCGAGACCCACC	2803	1293	1.35569	P4	TumorC	Tcell	MixedResponse
CCRCC_P4_TumorC_Ds0CCJ0_CTTACCGCATGCCTAA	3462	1359	3.72617	P4	TumorC	Tcell	MixedResponse
CCRCC_P4_TumorC_Ds0CCJ0_CTTAGGAAGACACTAA	2090	1211	4.30622	P4	TumorC	Tcell	MixedResponse
CCRCC_P4_TumorC_Ds0CCJ0_CTTAGGACACCATGTA	2646	1165	0.831444	P4	TumorC	Tcell	MixedResponse
CCRCC_P4_TumorC_Ds0CCJ0_CTTGGCTTCGGTGTCG	4313	1555	1.623	P4	TumorC	Tcell	MixedResponse
CCRCC_P4_TumorC_Ds0CCJ0_CTTTGCGTCGAACGGA	1873	886	2.98986	P4	TumorC	Tcell	MixedResponse
CCRCC_P4_TumorC_Ds0CCJ0_CTTTGCGTCTAACTTC	1336	864	4.41617	P4	TumorC	Tcell	MixedResponse
CCRCC_P4_TumorC_Ds0CCJ0_GAAACTCAGTCCTCCT	4152	1696	1.68593	P4	TumorC	Tcell	MixedResponse
CCRCC_P4_TumorC_Ds0CCJ0_GAAATGAAGAAGAAGC	4211	1590	2.2085	P4	TumorC	Tcell	MixedResponse
CCRCC_P4_TumorC_Ds0CCJ0_GAAATGATCGGCCGAT	2651	1143	1.65975	P4	TumorC	Tcell	MixedResponse
CCRCC_P4_TumorC_Ds0CCJ0_GAACATCAGATGGGTC	2282	1087	2.8922	P4	TumorC	Tcell	MixedResponse
CCRCC_P4_TumorC_Ds0CCJ0_GAACATCCACAGACAG	4017	1587	1.36918	P4	TumorC	Tcell	MixedResponse
CCRCC_P4_TumorC_Ds0CCJ0_GAACATCCATTCCTGC	2589	1165	1.93125	P4	TumorC	Tcell	MixedResponse
CCRCC_P4_TumorC_Ds0CCJ0_GAACCTAGTCGCATCG	3383	1245	2.57168	P4	TumorC	Tcell	MixedResponse
CCRCC_P4_TumorC_Ds0CCJ0_GAACCTATCAACGGGA	3276	1372	1.3431	P4	TumorC	Tcell	MixedResponse
CCRCC_P4_TumorC_Ds0CCJ0_GAACCTATCGTCTGCT	2780	1199	1.76259	P4	TumorC	Tcell	MixedResponse
CCRCC_P4_TumorC_Ds0CCJ0_GAACGGACAGCCAGAA	3031	1199	3.06829	P4	TumorC	Tcell	MixedResponse
CCRCC_P4_TumorC_Ds0CCJ0_GAACGGAGTCAAGCGA	2877	1130	2.01599	P4	TumorC	Tcell	MixedResponse
CCRCC_P4_TumorC_Ds0CCJ0_GAACGGATCTCGGACG	2908	1157	0.962861	P4	TumorC	Tcell	MixedResponse
CCRCC_P4_TumorC_Ds0CCJ0_GAATAAGAGCACAGGT	2318	1095	2.71786	P4	TumorC	Tcell	MixedResponse
CCRCC_P4_TumorC_Ds0CCJ0_GAATAAGCAAGCTGTT	4607	1648	2.30085	P4	TumorC	Tcell	MixedResponse
CCRCC_P4_TumorC_Ds0CCJ0_GAATAAGCACATCTTT	2249	1228	2.13428	P4	TumorC	Tcell	MixedResponse
CCRCC_P4_TumorC_Ds0CCJ0_GAATAAGGTTGTTTGG	2755	1248	4.13793	P4	TumorC	Tcell	MixedResponse
CCRCC_P4_TumorC_Ds0CCJ0_GACAGAGAGGTGCACA	3718	1469	1.47929	P4	TumorC	Tcell	MixedResponse
CCRCC_P4_TumorC_Ds0CCJ0_GACAGAGCAAACTGTC	3423	1298	3.03827	P4	TumorC	Tcell	MixedResponse
CCRCC_P4_TumorC_Ds0CCJ0_GACGGCTCAAGCTGAG	9730	2803	2.20966	P4	TumorC	Tcell	MixedResponse
CCRCC_P4_TumorC_Ds0CCJ0_GACGGCTCACATGTGT	1121	685	7.67172	P4	TumorC	Tcell	MixedResponse
CCRCC_P4_TumorC_Ds0CCJ0_GACGGCTTCTCAAACG	3125	1203	0.672	P4	TumorC	Tcell	MixedResponse
CCRCC_P4_TumorC_Ds0CCJ0_GACGTGCGTGAGTATA	3631	1409	3.5252	P4	TumorC	Tcell	MixedResponse
CCRCC_P4_TumorC_Ds0CCJ0_GACGTTAAGATCCCAT	4607	1565	2.01867	P4	TumorC	Tcell	MixedResponse
CCRCC_P4_TumorC_Ds0CCJ0_GACTAACTCATAAAGG	2255	927	1.81818	P4	TumorC	Tcell	MixedResponse
CCRCC_P4_TumorC_Ds0CCJ0_GACTACAGTGGTACAG	2878	1304	0.38221	P4	TumorC	Tcell	MixedResponse
CCRCC_P4_TumorC_Ds0CCJ0_GACTACATCACTATTC	2203	1335	7.35361	P4	TumorC	Tcell	MixedResponse
CCRCC_P4_TumorC_Ds0CCJ0_GACTACATCGGAAATA	2977	1401	1.57877	P4	TumorC	Tcell	MixedResponse
CCRCC_P4_TumorC_Ds0CCJ0_GACTGCGAGATGCCAG	6484	1824	2.89944	P4	TumorC	Tcell	MixedResponse
CCRCC_P4_TumorC_Ds0CCJ0_GACTGCGAGGCCCGTT	2936	1189	3.84877	P4	TumorC	Tcell	MixedResponse
CCRCC_P4_TumorC_Ds0CCJ0_GACTGCGCAAGGACAC	2492	1078	1.56501	P4	TumorC	Tcell	MixedResponse
CCRCC_P4_TumorC_Ds0CCJ0_GACTGCGGTCCGTTAA	3558	1355	1.29286	P4	TumorC	Tcell	MixedResponse
CCRCC_P4_TumorC_Ds0CCJ0_GACTGCGGTGATGTGG	2809	1118	1.2104	P4	TumorC	Tcell	MixedResponse
CCRCC_P4_TumorC_Ds0CCJ0_GAGCAGAAGTGATCGG	2349	1076	3.19285	P4	TumorC	Tcell	MixedResponse
CCRCC_P4_TumorC_Ds0CCJ0_GAGGTGACACTGCCAG	3681	1382	1.92882	P4	TumorC	Tcell	MixedResponse
CCRCC_P4_TumorC_Ds0CCJ0_GATCAGTAGTAAGTAC	3070	1324	3.09446	P4	TumorC	Tcell	MixedResponse
CCRCC_P4_TumorC_Ds0CCJ0_GATCAGTCATCTCGCT	3264	1316	1.71569	P4	TumorC	Tcell	MixedResponse
CCRCC_P4_TumorC_Ds0CCJ0_GATCGATAGAGTAATC	2142	1132	0.746965	P4	TumorC	Tcell	MixedResponse
CCRCC_P4_TumorC_Ds0CCJ0_GATCGCGAGAGCTGGT	2726	1099	2.05429	P4	TumorC	Tcell	MixedResponse
CCRCC_P4_TumorC_Ds0CCJ0_GATCGCGAGAGTAAGG	2632	1250	0.835866	P4	TumorC	Tcell	MixedResponse
CCRCC_P4_TumorC_Ds0CCJ0_GATCGCGGTCAGAATA	2350	1105	5.06383	P4	TumorC	Tcell	MixedResponse
CCRCC_P4_TumorC_Ds0CCJ0_GATCGTAAGGACAGCT	1807	948	2.26895	P4	TumorC	Tcell	MixedResponse
CCRCC_P4_TumorC_Ds0CCJ0_GATCGTAGTCGCTTTC	5164	1788	1.27808	P4	TumorC	Tcell	MixedResponse
CCRCC_P4_TumorC_Ds0CCJ0_GATCGTATCCAGAAGG	4004	1566	2.6973	P4	TumorC	Tcell	MixedResponse
CCRCC_P4_TumorC_Ds0CCJ0_GATCTAGCAGTATAAG	2828	1346	1.73267	P4	TumorC	Tcell	MixedResponse
CCRCC_P4_TumorC_Ds0CCJ0_GATCTAGTCTGACCTC	4287	1523	2.33263	P4	TumorC	Tcell	MixedResponse
CCRCC_P4_TumorC_Ds0CCJ0_GATGAAAAGTCGCCGT	2922	1326	2.3614	P4	TumorC	Tcell	MixedResponse
CCRCC_P4_TumorC_Ds0CCJ0_GATGAAACAGTTCCCT	2733	1105	1.28064	P4	TumorC	Tcell	MixedResponse
CCRCC_P4_TumorC_Ds0CCJ0_GATGAAAGTATAGGTA	3505	1522	2.45364	P4	TumorC	Tcell	MixedResponse
CCRCC_P4_TumorC_Ds0CCJ0_GATGAAAGTTTGACAC	3012	1219	0.996016	P4	TumorC	Tcell	MixedResponse
CCRCC_P4_TumorC_Ds0CCJ0_GATGAGGCAGTAAGCG	3583	1409	1.42339	P4	TumorC	Tcell	MixedResponse
CCRCC_P4_TumorC_Ds0CCJ0_GATGCTACAAACAACA	4178	1610	3.61417	P4	TumorC	Tcell	MixedResponse
CCRCC_P4_TumorC_Ds0CCJ0_GATTCAGAGAGGACGG	2271	1086	1.98151	P4	TumorC	Tcell	MixedResponse
CCRCC_P4_TumorC_Ds0CCJ0_GCAATCAAGGCTCTTA	7484	2383	2.00428	P4	TumorC	Tcell	MixedResponse
CCRCC_P4_TumorC_Ds0CCJ0_GCAATCATCCTGCCAT	2727	1210	5.75724	P4	TumorC	Tcell	MixedResponse
CCRCC_P4_TumorC_Ds0CCJ0_GCACATAGTGCACTTA	3041	1298	1.70996	P4	TumorC	Tcell	MixedResponse
CCRCC_P4_TumorC_Ds0CCJ0_GCACATAGTTGCCTCT	3850	1393	3.37662	P4	TumorC	Tcell	MixedResponse
CCRCC_P4_TumorC_Ds0CCJ0_GCAGCCATCGAACTGT	2204	1218	3.81125	P4	TumorC	Tcell	MixedResponse
CCRCC_P4_TumorC_Ds0CCJ0_GCATACAGTAACGACG	2666	1298	3.22581	P4	TumorC	Tcell	MixedResponse
CCRCC_P4_TumorC_Ds0CCJ0_GCATGATAGTGAAGTT	2776	1186	1.62104	P4	TumorC	Tcell	MixedResponse
CCRCC_P4_TumorC_Ds0CCJ0_GCATGCGCATGGTCTA	1640	1075	2.13415	P4	TumorC	Tcell	MixedResponse
CCRCC_P4_TumorC_Ds0CCJ0_GCATGCGGTACTCTCC	4376	1653	2.21664	P4	TumorC	Tcell	MixedResponse
CCRCC_P4_TumorC_Ds0CCJ0_GCATGTACACATTAGC	2659	1159	1.35389	P4	TumorC	Tcell	MixedResponse
CCRCC_P4_TumorC_Ds0CCJ0_GCCAAATAGAAACGAG	2831	1287	0.706464	P4	TumorC	Tcell	MixedResponse
CCRCC_P4_TumorC_Ds0CCJ0_GCCAAATCAAGGGTCA	3071	1238	1.13969	P4	TumorC	Tcell	MixedResponse
CCRCC_P4_TumorC_Ds0CCJ0_GCCTCTAAGTCGTACT	3449	1501	1.36271	P4	TumorC	Tcell	MixedResponse
CCRCC_P4_TumorC_Ds0CCJ0_GCGAGAAAGATTACCC	2416	1077	1.53146	P4	TumorC	Tcell	MixedResponse
CCRCC_P4_TumorC_Ds0CCJ0_GCGAGAAAGTCTCGGC	2549	1043	3.4131	P4	TumorC	Tcell	MixedResponse
CCRCC_P4_TumorC_Ds0CCJ0_GCGAGAATCTAACTTC	2951	1292	2.43985	P4	TumorC	Tcell	MixedResponse
CCRCC_P4_TumorC_Ds0CCJ0_GCGCAGTAGTGGGATC	2847	1086	0.59712	P4	TumorC	Tcell	MixedResponse
CCRCC_P4_TumorC_Ds0CCJ0_GCGCAGTGTTGGTTTG	2882	1057	3.88619	P4	TumorC	Tcell	MixedResponse
CCRCC_P4_TumorC_Ds0CCJ0_GCGCAGTTCACTTCAT	4989	1747	1.62357	P4	TumorC	Tcell	MixedResponse
CCRCC_P4_TumorC_Ds0CCJ0_GCGCCAATCACTGGGC	2828	1182	1.34371	P4	TumorC	Tcell	MixedResponse
CCRCC_P4_TumorC_Ds0CCJ0_GCGCCAATCTCTAGGA	2880	1384	2.53472	P4	TumorC	Tcell	MixedResponse
CCRCC_P4_TumorC_Ds0CCJ0_GCGCGATCACGGTAAG	4090	1544	1.66259	P4	TumorC	Tcell	MixedResponse
CCRCC_P4_TumorC_Ds0CCJ0_GCGGGTTGTCATGCAT	2717	1110	1.50902	P4	TumorC	Tcell	MixedResponse
CCRCC_P4_TumorC_Ds0CCJ0_GCTCCTAAGCGTTGCC	2574	1111	2.4087	P4	TumorC	Tcell	MixedResponse
CCRCC_P4_TumorC_Ds0CCJ0_GCTCCTAAGGGTGTGT	2515	1174	2.74354	P4	TumorC	Tcell	MixedResponse
CCRCC_P4_TumorC_Ds0CCJ0_GCTCTGTAGACTAAGT	1528	908	1.83246	P4	TumorC	Tcell	MixedResponse
CCRCC_P4_TumorC_Ds0CCJ0_GCTCTGTAGGATTCGG	4105	1464	0.998782	P4	TumorC	Tcell	MixedResponse
CCRCC_P4_TumorC_Ds0CCJ0_GCTGCGATCAGTTAGC	2667	1225	2.24972	P4	TumorC	Tcell	MixedResponse
CCRCC_P4_TumorC_Ds0CCJ0_GCTGCGATCATGCATG	4952	1628	1.45396	P4	TumorC	Tcell	MixedResponse
CCRCC_P4_TumorC_Ds0CCJ0_GCTGCTTAGTCAAGGC	3761	1414	2.76522	P4	TumorC	Tcell	MixedResponse
CCRCC_P4_TumorC_Ds0CCJ0_GCTGGGTGTCAGAGGT	5502	2018	2.03562	P4	TumorC	Tcell	MixedResponse
CCRCC_P4_TumorC_Ds0CCJ0_GCTGGGTGTGATAAAC	5457	2199	1.19113	P4	TumorC	Tcell	MixedResponse
CCRCC_P4_TumorC_Ds0CCJ0_GCTGGGTTCAGCTCTC	3306	1378	2.02662	P4	TumorC	Tcell	MixedResponse
CCRCC_P4_TumorC_Ds0CCJ0_GCTGGGTTCAGGTAAA	8027	2473	1.37037	P4	TumorC	Tcell	MixedResponse
CCRCC_P4_TumorC_Ds0CCJ0_GCTTGAAGTTCCTCCA	1576	1068	2.15736	P4	TumorC	Tcell	MixedResponse
CCRCC_P4_TumorC_Ds0CCJ0_GGAAAGCAGTTCGCAT	3261	1368	2.42257	P4	TumorC	Tcell	MixedResponse
CCRCC_P4_TumorC_Ds0CCJ0_GGAACTTAGACTAGAT	4160	1765	2.28365	P4	TumorC	Tcell	MixedResponse
CCRCC_P4_TumorC_Ds0CCJ0_GGAACTTCAGGAATGC	2825	1085	4.10619	P4	TumorC	Tcell	MixedResponse
CCRCC_P4_TumorC_Ds0CCJ0_GGAACTTTCAGATAAG	3520	1342	2.72727	P4	TumorC	Tcell	MixedResponse
CCRCC_P4_TumorC_Ds0CCJ0_GGACAAGCAGGATCGA	2598	1146	3.50269	P4	TumorC	Tcell	MixedResponse
CCRCC_P4_TumorC_Ds0CCJ0_GGACAGAAGAGTCTGG	2643	1111	0.794552	P4	TumorC	Tcell	MixedResponse
CCRCC_P4_TumorC_Ds0CCJ0_GGACAGAGTCGGCACT	2575	1006	1.47573	P4	TumorC	Tcell	MixedResponse
CCRCC_P4_TumorC_Ds0CCJ0_GGACAGAGTCTAGCGC	3502	1301	2.39863	P4	TumorC	Tcell	MixedResponse
CCRCC_P4_TumorC_Ds0CCJ0_GGACGTCTCCGGCACA	3853	1592	0.75266	P4	TumorC	Tcell	MixedResponse
CCRCC_P4_TumorC_Ds0CCJ0_GGAGCAATCACGGTTA	4516	1804	1.94863	P4	TumorC	Tcell	MixedResponse
CCRCC_P4_TumorC_Ds0CCJ0_GGATGTTAGGGTCTCC	2606	1113	2.22563	P4	TumorC	Tcell	MixedResponse
CCRCC_P4_TumorC_Ds0CCJ0_GGATGTTAGTATGACA	3315	1210	1.77979	P4	TumorC	Tcell	MixedResponse
CCRCC_P4_TumorC_Ds0CCJ0_GGATGTTCATGCTGGC	4050	1432	1.67901	P4	TumorC	Tcell	MixedResponse
CCRCC_P4_TumorC_Ds0CCJ0_GGATGTTGTGGTCTCG	3334	1310	2.18956	P4	TumorC	Tcell	MixedResponse
CCRCC_P4_TumorC_Ds0CCJ0_GGATTACGTACTCGCG	2551	1229	1.45041	P4	TumorC	Tcell	MixedResponse
CCRCC_P4_TumorC_Ds0CCJ0_GGCAATTCACACGCTG	3418	1436	1.98947	P4	TumorC	Tcell	MixedResponse
CCRCC_P4_TumorC_Ds0CCJ0_GGCAATTTCAGCGACC	2177	943	2.38861	P4	TumorC	Tcell	MixedResponse
CCRCC_P4_TumorC_Ds0CCJ0_GGCCGATCAATGTAAG	3459	1410	3.93177	P4	TumorC	Tcell	MixedResponse
CCRCC_P4_TumorC_Ds0CCJ0_GGCGACTCAGCCTTTC	1836	1095	3.32244	P4	TumorC	Tcell	MixedResponse
CCRCC_P4_TumorC_Ds0CCJ0_GGCGTGTCAGACAAAT	3239	1317	2.13029	P4	TumorC	Tcell	MixedResponse
CCRCC_P4_TumorC_Ds0CCJ0_GGCGTGTGTTCAACCA	2457	1025	0.529101	P4	TumorC	Tcell	MixedResponse
CCRCC_P4_TumorC_Ds0CCJ0_GGCTCGAGTCACCCAG	2744	1126	1.16618	P4	TumorC	Tcell	MixedResponse
CCRCC_P4_TumorC_Ds0CCJ0_GGGAATGAGATCTGAA	2841	1063	1.58395	P4	TumorC	Tcell	MixedResponse
CCRCC_P4_TumorC_Ds0CCJ0_GGGAATGAGTGTGAAT	3551	1474	0.985638	P4	TumorC	Tcell	MixedResponse
CCRCC_P4_TumorC_Ds0CCJ0_GGGAATGCATGCAATC	1809	1208	2.377	P4	TumorC	Tcell	MixedResponse
CCRCC_P4_TumorC_Ds0CCJ0_GGGACCTAGTGTACGG	3138	1402	0.764818	P4	TumorC	Tcell	MixedResponse
CCRCC_P4_TumorC_Ds0CCJ0_GGGACCTAGTTCGCGC	3682	1512	2.03694	P4	TumorC	Tcell	MixedResponse
CCRCC_P4_TumorC_Ds0CCJ0_GGGAGATAGACTGTAA	3049	1273	1.77107	P4	TumorC	Tcell	MixedResponse
CCRCC_P4_TumorC_Ds0CCJ0_GGGAGATTCGCCCTTA	1470	963	9.93197	P4	TumorC	Tcell	MixedResponse
CCRCC_P4_TumorC_Ds0CCJ0_GGGAGATTCTTGTCAT	3197	1451	3.22177	P4	TumorC	Tcell	MixedResponse
CCRCC_P4_TumorC_Ds0CCJ0_GGGCACTAGCTAACAA	2489	1207	1.08477	P4	TumorC	Tcell	MixedResponse
CCRCC_P4_TumorC_Ds0CCJ0_GGGCACTAGCTAGTCT	3141	1564	2.26043	P4	TumorC	Tcell	MixedResponse
CCRCC_P4_TumorC_Ds0CCJ0_GGGCATCAGCAGCGTA	2279	1074	1.00921	P4	TumorC	Tcell	MixedResponse
CCRCC_P4_TumorC_Ds0CCJ0_GGGCATCGTATGGTTC	2631	1225	2.50855	P4	TumorC	Tcell	MixedResponse
CCRCC_P4_TumorC_Ds0CCJ0_GGGCATCGTCGATTGT	4110	1552	2.01946	P4	TumorC	Tcell	MixedResponse
CCRCC_P4_TumorC_Ds0CCJ0_GGGTCTGCAGTGGAGT	4402	1681	2.31713	P4	TumorC	Tcell	MixedResponse
CCRCC_P4_TumorC_Ds0CCJ0_GGGTCTGGTAGCACGA	3268	1744	2.20318	P4	TumorC	Tcell	MixedResponse
CCRCC_P4_TumorC_Ds0CCJ0_GGGTTGCCAGCCTGTG	2770	1166	3.75451	P4	TumorC	Tcell	MixedResponse
CCRCC_P4_TumorC_Ds0CCJ0_GGGTTGCCAGCGTTCG	2869	1207	1.67306	P4	TumorC	Tcell	MixedResponse
CCRCC_P4_TumorC_Ds0CCJ0_GGGTTGCGTCGCGGTT	3512	1352	0.996583	P4	TumorC	Tcell	MixedResponse
CCRCC_P4_TumorC_Ds0CCJ0_GGTGAAGCATCACCCT	1722	811	5.28455	P4	TumorC	Tcell	MixedResponse
CCRCC_P4_TumorC_Ds0CCJ0_GGTGAAGGTAAGAGGA	2490	1137	2.4498	P4	TumorC	Tcell	MixedResponse
CCRCC_P4_TumorC_Ds0CCJ0_GGTGAAGGTGAGGGTT	4531	1672	0.838667	P4	TumorC	Tcell	MixedResponse
CCRCC_P4_TumorC_Ds0CCJ0_GGTGAAGGTTTAAGCC	5126	1898	1.11198	P4	TumorC	Tcell	MixedResponse
CCRCC_P4_TumorC_Ds0CCJ0_GGTGAAGTCAACGGGA	2180	1097	5.3211	P4	TumorC	Tcell	MixedResponse
CCRCC_P4_TumorC_Ds0CCJ0_GGTGCGTAGCAGATCG	2976	1139	1.74731	P4	TumorC	Tcell	MixedResponse
CCRCC_P4_TumorC_Ds0CCJ0_GGTGCGTTCACATGCA	2493	1451	6.81909	P4	TumorC	Tcell	MixedResponse
CCRCC_P4_TumorC_Ds0CCJ0_GGTGCGTTCTCGCATC	3425	1342	1.40146	P4	TumorC	Tcell	MixedResponse
CCRCC_P4_TumorC_Ds0CCJ0_GTAACGTCACAGGTTT	2548	1123	1.6876	P4	TumorC	Tcell	MixedResponse
CCRCC_P4_TumorC_Ds0CCJ0_GTAACGTTCAGCAACT	2385	1147	1.21593	P4	TumorC	Tcell	MixedResponse
CCRCC_P4_TumorC_Ds0CCJ0_GTAACTGCAAGCGAGT	4113	1508	1.31291	P4	TumorC	Tcell	MixedResponse
CCRCC_P4_TumorC_Ds0CCJ0_GTACGTAAGTTAAGTG	1627	1009	2.1512	P4	TumorC	Tcell	MixedResponse
CCRCC_P4_TumorC_Ds0CCJ0_GTACTTTAGCAACGGT	3314	1205	1.4484	P4	TumorC	Tcell	MixedResponse
CCRCC_P4_TumorC_Ds0CCJ0_GTACTTTCATACGCTA	1765	1177	6.17564	P4	TumorC	Tcell	MixedResponse
CCRCC_P4_TumorC_Ds0CCJ0_GTACTTTGTCCGAAGA	4026	1707	1.34128	P4	TumorC	Tcell	MixedResponse
CCRCC_P4_TumorC_Ds0CCJ0_GTACTTTTCAATAAGG	4202	1696	1.40409	P4	TumorC	Tcell	MixedResponse
CCRCC_P4_TumorC_Ds0CCJ0_GTATCTTGTATCACCA	2256	833	1.81738	P4	TumorC	Tcell	MixedResponse
CCRCC_P4_TumorC_Ds0CCJ0_GTATCTTTCATCATTC	2631	1261	2.35652	P4	TumorC	Tcell	MixedResponse
CCRCC_P4_TumorC_Ds0CCJ0_GTATTCTCAAGTTCTG	2800	1155	1.78571	P4	TumorC	Tcell	MixedResponse
CCRCC_P4_TumorC_Ds0CCJ0_GTCAAGTAGGAACTGC	3011	1021	1.69379	P4	TumorC	Tcell	MixedResponse
CCRCC_P4_TumorC_Ds0CCJ0_GTCAAGTCATGTAAGA	2879	1108	3.09135	P4	TumorC	Tcell	MixedResponse
CCRCC_P4_TumorC_Ds0CCJ0_GTCACAAAGGGAGTAA	3428	1344	0.75846	P4	TumorC	Tcell	MixedResponse
CCRCC_P4_TumorC_Ds0CCJ0_GTCACGGTCCGCAAGC	2273	1035	5.27937	P4	TumorC	Tcell	MixedResponse
CCRCC_P4_TumorC_Ds0CCJ0_GTCATTTAGTGTTTGC	3979	1602	1.45765	P4	TumorC	Tcell	MixedResponse
CCRCC_P4_TumorC_Ds0CCJ0_GTCCTCACAGCGTCCA	2446	1142	2.04415	P4	TumorC	Tcell	MixedResponse
CCRCC_P4_TumorC_Ds0CCJ0_GTCGTAAGTGGCAAAC	2687	1116	3.42389	P4	TumorC	Tcell	MixedResponse
CCRCC_P4_TumorC_Ds0CCJ0_GTCTCGTCATCCTTGC	3959	1646	5.48118	P4	TumorC	Tcell	MixedResponse
CCRCC_P4_TumorC_Ds0CCJ0_GTCTTCGAGAGTTGGC	3665	1476	1.88267	P4	TumorC	Tcell	MixedResponse
CCRCC_P4_TumorC_Ds0CCJ0_GTCTTCGAGCTATGCT	5764	2108	1.17974	P4	TumorC	Tcell	MixedResponse
CCRCC_P4_TumorC_Ds0CCJ0_GTCTTCGCACATCTTT	2822	1796	2.01984	P4	TumorC	Tcell	MixedResponse
CCRCC_P4_TumorC_Ds0CCJ0_GTCTTCGGTAAGTTCC	1459	901	1.50788	P4	TumorC	Tcell	MixedResponse
CCRCC_P4_TumorC_Ds0CCJ0_GTGAAGGAGACGCAAC	4010	1423	1.27182	P4	TumorC	Tcell	MixedResponse
CCRCC_P4_TumorC_Ds0CCJ0_GTGCAGCGTCTCCACT	4458	1600	2.89367	P4	TumorC	Tcell	MixedResponse
CCRCC_P4_TumorC_Ds0CCJ0_GTGCATACAGCTCGAC	3621	1518	0.57995	P4	TumorC	Tcell	MixedResponse
CCRCC_P4_TumorC_Ds0CCJ0_GTGCATAGTGTGACGA	2929	1155	1.50222	P4	TumorC	Tcell	MixedResponse
CCRCC_P4_TumorC_Ds0CCJ0_GTGCGGTGTAGATTAG	2504	1077	0.878594	P4	TumorC	Tcell	MixedResponse
CCRCC_P4_TumorC_Ds0CCJ0_GTGTGCGTCAACGAAA	6453	2246	2.82039	P4	TumorC	Tcell	MixedResponse
CCRCC_P4_TumorC_Ds0CCJ0_GTGTTAGCAGTGAGTG	835	528	12.6946	P4	TumorC	Tcell	MixedResponse
CCRCC_P4_TumorC_Ds0CCJ0_GTGTTAGCATGCCCGA	1099	641	9.46315	P4	TumorC	Tcell	MixedResponse
CCRCC_P4_TumorC_Ds0CCJ0_GTTAAGCTCCACTGGG	3074	1165	3.02537	P4	TumorC	Tcell	MixedResponse
CCRCC_P4_TumorC_Ds0CCJ0_GTTACAGAGGTGTTAA	8359	2541	2.39263	P4	TumorC	Tcell	MixedResponse
CCRCC_P4_TumorC_Ds0CCJ0_GTTCATTAGAGGTACC	3963	1630	0.555135	P4	TumorC	Tcell	MixedResponse
CCRCC_P4_TumorC_Ds0CCJ0_GTTCATTGTCAAGCGA	3937	1604	1.6002	P4	TumorC	Tcell	MixedResponse
CCRCC_P4_TumorC_Ds0CCJ0_GTTTCTAGTATTACCG	3206	1271	1.0917	P4	TumorC	Tcell	MixedResponse
CCRCC_P4_TumorC_Ds0CCJ0_GTTTCTATCATCATTC	2322	1145	3.18691	P4	TumorC	Tcell	MixedResponse
CCRCC_P4_TumorC_Ds0CCJ0_TAAACCGCAGTAACGG	4433	1520	1.06023	P4	TumorC	Tcell	MixedResponse
CCRCC_P4_TumorC_Ds0CCJ0_TAAGAGAAGAAGGACA	3215	1268	2.9549	P4	TumorC	Tcell	MixedResponse
CCRCC_P4_TumorC_Ds0CCJ0_TAAGAGAAGAGCCTAG	3036	1255	4.90777	P4	TumorC	Tcell	MixedResponse
CCRCC_P4_TumorC_Ds0CCJ0_TAAGAGAAGATGTTAG	2342	1024	3.15969	P4	TumorC	Tcell	MixedResponse
CCRCC_P4_TumorC_Ds0CCJ0_TAAGAGAAGTGGCACA	2066	1098	1.7909	P4	TumorC	Tcell	MixedResponse
CCRCC_P4_TumorC_Ds0CCJ0_TAAGAGACAGCTTAAC	4157	1592	1.29901	P4	TumorC	Tcell	MixedResponse
CCRCC_P4_TumorC_Ds0CCJ0_TAAGCGTCAGACGCCT	3318	1117	3.34539	P4	TumorC	Tcell	MixedResponse
CCRCC_P4_TumorC_Ds0CCJ0_TAAGTGCAGCTGAAAT	5089	1822	0.943211	P4	TumorC	Tcell	MixedResponse
CCRCC_P4_TumorC_Ds0CCJ0_TAAGTGCGTATTCGTG	2223	1137	3.73369	P4	TumorC	Tcell	MixedResponse
CCRCC_P4_TumorC_Ds0CCJ0_TAAGTGCTCGTTACAG	2810	1267	1.56584	P4	TumorC	Tcell	MixedResponse
CCRCC_P4_TumorC_Ds0CCJ0_TACACGAAGGCTACGA	9068	2637	1.95192	P4	TumorC	Tcell	MixedResponse
CCRCC_P4_TumorC_Ds0CCJ0_TACACGAGTTACCAGT	2591	1139	3.39637	P4	TumorC	Tcell	MixedResponse
CCRCC_P4_TumorC_Ds0CCJ0_TACAGTGCACGTAAGG	2338	1037	2.09581	P4	TumorC	Tcell	MixedResponse
CCRCC_P4_TumorC_Ds0CCJ0_TACAGTGCAGATGGGT	2182	1051	2.10816	P4	TumorC	Tcell	MixedResponse
CCRCC_P4_TumorC_Ds0CCJ0_TACCTATGTCATGCAT	3153	1575	5.42341	P4	TumorC	Tcell	MixedResponse
CCRCC_P4_TumorC_Ds0CCJ0_TACCTATGTTATGTGC	3324	1467	2.64741	P4	TumorC	Tcell	MixedResponse
CCRCC_P4_TumorC_Ds0CCJ0_TACCTATTCCTTTCGG	3393	1413	3.15355	P4	TumorC	Tcell	MixedResponse
CCRCC_P4_TumorC_Ds0CCJ0_TACGGATAGAAACCTA	3924	1495	0.866463	P4	TumorC	Tcell	MixedResponse
CCRCC_P4_TumorC_Ds0CCJ0_TACGGATAGCCGCCTA	3299	1354	3.54653	P4	TumorC	Tcell	MixedResponse
CCRCC_P4_TumorC_Ds0CCJ0_TACGGGCAGGTGCAAC	3713	1406	3.07029	P4	TumorC	Tcell	MixedResponse
CCRCC_P4_TumorC_Ds0CCJ0_TACGGGCGTGCAACGA	4759	1590	1.40786	P4	TumorC	Tcell	MixedResponse
CCRCC_P4_TumorC_Ds0CCJ0_TACGGGCTCCTCGCAT	2297	1056	1.56726	P4	TumorC	Tcell	MixedResponse
CCRCC_P4_TumorC_Ds0CCJ0_TACTCATGTCATACTG	2613	1231	1.30119	P4	TumorC	Tcell	MixedResponse
CCRCC_P4_TumorC_Ds0CCJ0_TACTCATTCATCGGAT	3549	1397	1.38067	P4	TumorC	Tcell	MixedResponse
CCRCC_P4_TumorC_Ds0CCJ0_TACTTGTCACCATCCT	1742	921	1.43513	P4	TumorC	Tcell	MixedResponse
CCRCC_P4_TumorC_Ds0CCJ0_TAGACCATCAACGGCC	1600	1052	2.5	P4	TumorC	Tcell	MixedResponse
CCRCC_P4_TumorC_Ds0CCJ0_TAGAGCTAGAATCTCC	3415	1209	1.72767	P4	TumorC	Tcell	MixedResponse
CCRCC_P4_TumorC_Ds0CCJ0_TAGAGCTCAAATCCGT	3582	1298	0.865438	P4	TumorC	Tcell	MixedResponse
CCRCC_P4_TumorC_Ds0CCJ0_TAGAGCTCAAGCCATT	4139	1418	4.66296	P4	TumorC	Tcell	MixedResponse
CCRCC_P4_TumorC_Ds0CCJ0_TAGAGCTGTGTGACGA	1595	790	2.94671	P4	TumorC	Tcell	MixedResponse
CCRCC_P4_TumorC_Ds0CCJ0_TAGCCGGCATGGGAAC	3251	1312	0.738234	P4	TumorC	Tcell	MixedResponse
CCRCC_P4_TumorC_Ds0CCJ0_TAGGCATCAACGCACC	2630	1140	2.20532	P4	TumorC	Tcell	MixedResponse
CCRCC_P4_TumorC_Ds0CCJ0_TAGTGGTGTTGGTTTG	2943	1218	4.14543	P4	TumorC	Tcell	MixedResponse
CCRCC_P4_TumorC_Ds0CCJ0_TAGTGGTTCCATGAAC	2806	1192	1.56807	P4	TumorC	Tcell	MixedResponse
CCRCC_P4_TumorC_Ds0CCJ0_TAGTGGTTCCGTTGCT	3558	1400	1.68634	P4	TumorC	Tcell	MixedResponse
CCRCC_P4_TumorC_Ds0CCJ0_TAGTTGGAGAAACCGC	2137	948	4.53907	P4	TumorC	Tcell	MixedResponse
CCRCC_P4_TumorC_Ds0CCJ0_TAGTTGGCAGCGTCCA	2892	1357	2.07469	P4	TumorC	Tcell	MixedResponse
CCRCC_P4_TumorC_Ds0CCJ0_TATCTCACACCAGTTA	2994	1303	2.83901	P4	TumorC	Tcell	MixedResponse
CCRCC_P4_TumorC_Ds0CCJ0_TATCTCAGTTTGTTTC	2859	1229	2.69325	P4	TumorC	Tcell	MixedResponse
CCRCC_P4_TumorC_Ds0CCJ0_TATGCCCCACTCGACG	2527	1631	1.54333	P4	TumorC	Tcell	MixedResponse
CCRCC_P4_TumorC_Ds0CCJ0_TCAACGACATTTGCCC	3197	1156	3.19049	P4	TumorC	Tcell	MixedResponse
CCRCC_P4_TumorC_Ds0CCJ0_TCACAAGAGAGATGAG	2854	1206	3.11843	P4	TumorC	Tcell	MixedResponse
CCRCC_P4_TumorC_Ds0CCJ0_TCACAAGAGTACCGGA	2075	909	2.74699	P4	TumorC	Tcell	MixedResponse
CCRCC_P4_TumorC_Ds0CCJ0_TCACAAGTCCAAACAC	2536	1131	4.653	P4	TumorC	Tcell	MixedResponse
CCRCC_P4_TumorC_Ds0CCJ0_TCACGAACACCACGTG	4989	1834	1.94428	P4	TumorC	Tcell	MixedResponse
CCRCC_P4_TumorC_Ds0CCJ0_TCAGATGCACTGTGTA	2858	1235	1.3296	P4	TumorC	Tcell	MixedResponse
CCRCC_P4_TumorC_Ds0CCJ0_TCAGCAAAGCCGCCTA	4796	1782	0.771476	P4	TumorC	Tcell	MixedResponse
CCRCC_P4_TumorC_Ds0CCJ0_TCAGCAAGTAGCGATG	2916	1141	2.19479	P4	TumorC	Tcell	MixedResponse
CCRCC_P4_TumorC_Ds0CCJ0_TCAGCTCGTAATCGTC	1879	1009	1.43693	P4	TumorC	Tcell	MixedResponse
CCRCC_P4_TumorC_Ds0CCJ0_TCAGCTCGTCATATGC	3048	1260	3.5105	P4	TumorC	Tcell	MixedResponse
CCRCC_P4_TumorC_Ds0CCJ0_TCAGCTCGTTCAGTAC	2318	1031	1.42364	P4	TumorC	Tcell	MixedResponse
CCRCC_P4_TumorC_Ds0CCJ0_TCAGGATCAACTGCGC	2671	1194	2.7705	P4	TumorC	Tcell	MixedResponse
CCRCC_P4_TumorC_Ds0CCJ0_TCAGGATTCATATCGG	3242	1326	1.75817	P4	TumorC	Tcell	MixedResponse
CCRCC_P4_TumorC_Ds0CCJ0_TCAGGTACACTACAGT	4305	1583	2.5784	P4	TumorC	Tcell	MixedResponse
CCRCC_P4_TumorC_Ds0CCJ0_TCATTACCAGCGAACA	1008	631	17.3611	P4	TumorC	Tcell	MixedResponse
CCRCC_P4_TumorC_Ds0CCJ0_TCGAGGCAGATACACA	2596	1151	2.85054	P4	TumorC	Tcell	MixedResponse
CCRCC_P4_TumorC_Ds0CCJ0_TCGAGGCTCAGGCGAA	2400	1156	1.29167	P4	TumorC	Tcell	MixedResponse
CCRCC_P4_TumorC_Ds0CCJ0_TCGCGAGGTCATTAGC	3420	1436	2.51462	P4	TumorC	Tcell	MixedResponse
CCRCC_P4_TumorC_Ds0CCJ0_TCGCGAGGTCGCATAT	2122	1291	2.02639	P4	TumorC	Tcell	MixedResponse
CCRCC_P4_TumorC_Ds0CCJ0_TCGCGTTAGTTGAGTA	1031	690	3.20078	P4	TumorC	Tcell	MixedResponse
CCRCC_P4_TumorC_Ds0CCJ0_TCGGGACGTCCGAGTC	3095	1193	1.13086	P4	TumorC	Tcell	MixedResponse
CCRCC_P4_TumorC_Ds0CCJ0_TCGGGACTCGCTGATA	2702	1192	3.33087	P4	TumorC	Tcell	MixedResponse
CCRCC_P4_TumorC_Ds0CCJ0_TCGGTAAAGACAAAGG	3872	1609	3.30579	P4	TumorC	Tcell	MixedResponse
CCRCC_P4_TumorC_Ds0CCJ0_TCGGTAACAAGGCTCC	2607	1189	1.15075	P4	TumorC	Tcell	MixedResponse
CCRCC_P4_TumorC_Ds0CCJ0_TCGGTAACATGCTGGC	2981	1242	0.704462	P4	TumorC	Tcell	MixedResponse
CCRCC_P4_TumorC_Ds0CCJ0_TCGGTAATCCGGCACA	2061	999	1.50412	P4	TumorC	Tcell	MixedResponse
CCRCC_P4_TumorC_Ds0CCJ0_TCGTACCGTGCACCAC	4164	1422	0.98463	P4	TumorC	Tcell	MixedResponse
CCRCC_P4_TumorC_Ds0CCJ0_TCGTAGACAGGTGCCT	3937	1452	2.3114	P4	TumorC	Tcell	MixedResponse
CCRCC_P4_TumorC_Ds0CCJ0_TCTATTGAGCGAAGGG	2704	1128	1.14645	P4	TumorC	Tcell	MixedResponse
CCRCC_P4_TumorC_Ds0CCJ0_TCTATTGCATTCACTT	5404	1955	1.22132	P4	TumorC	Tcell	MixedResponse
CCRCC_P4_TumorC_Ds0CCJ0_TCTCTAAAGGTGGGTT	4520	1558	0.774336	P4	TumorC	Tcell	MixedResponse
CCRCC_P4_TumorC_Ds0CCJ0_TCTGAGACATCACGAT	3622	1418	1.13197	P4	TumorC	Tcell	MixedResponse
CCRCC_P4_TumorC_Ds0CCJ0_TCTGAGAGTCAGAGGT	1285	714	6.84825	P4	TumorC	Tcell	MixedResponse
CCRCC_P4_TumorC_Ds0CCJ0_TCTGAGATCCGAAGAG	1817	923	0.605394	P4	TumorC	Tcell	MixedResponse
CCRCC_P4_TumorC_Ds0CCJ0_TCTGGAAGTGGTTTCA	2985	1297	2.47906	P4	TumorC	Tcell	MixedResponse
CCRCC_P4_TumorC_Ds0CCJ0_TCTTCGGAGTTTAGGA	5028	2014	1.41209	P4	TumorC	Tcell	MixedResponse
CCRCC_P4_TumorC_Ds0CCJ0_TCTTCGGGTGACTACT	3061	1303	1.47011	P4	TumorC	Tcell	MixedResponse
CCRCC_P4_TumorC_Ds0CCJ0_TCTTCGGGTTATGCGT	2763	1158	3.29352	P4	TumorC	Tcell	MixedResponse
CCRCC_P4_TumorC_Ds0CCJ0_TCTTTCCGTCAAAGAT	2297	1029	1.39312	P4	TumorC	Tcell	MixedResponse
CCRCC_P4_TumorC_Ds0CCJ0_TCTTTCCGTTACGGAG	3646	1347	1.59078	P4	TumorC	Tcell	MixedResponse
CCRCC_P4_TumorC_Ds0CCJ0_TGAAAGAAGTACACCT	2034	914	1.86824	P4	TumorC	Tcell	MixedResponse
CCRCC_P4_TumorC_Ds0CCJ0_TGACAACAGCCAACAG	5084	1701	1.77026	P4	TumorC	Tcell	MixedResponse
CCRCC_P4_TumorC_Ds0CCJ0_TGACAACAGGCATGGT	1845	1213	2.33062	P4	TumorC	Tcell	MixedResponse
CCRCC_P4_TumorC_Ds0CCJ0_TGACTTTAGGGTGTTG	2941	1191	3.02618	P4	TumorC	Tcell	MixedResponse
CCRCC_P4_TumorC_Ds0CCJ0_TGACTTTTCGAACGGA	4570	1559	1.61926	P4	TumorC	Tcell	MixedResponse
CCRCC_P4_TumorC_Ds0CCJ0_TGAGCATTCACTGGGC	2964	1218	0.877193	P4	TumorC	Tcell	MixedResponse
CCRCC_P4_TumorC_Ds0CCJ0_TGAGGGAGTTATCCGA	3648	1585	2.22039	P4	TumorC	Tcell	MixedResponse
CCRCC_P4_TumorC_Ds0CCJ0_TGCACCTGTTGAGTTC	4094	1658	1.51441	P4	TumorC	Tcell	MixedResponse
CCRCC_P4_TumorC_Ds0CCJ0_TGCCAAAGTCAGCTAT	3250	1097	2.95385	P4	TumorC	Tcell	MixedResponse
CCRCC_P4_TumorC_Ds0CCJ0_TGCCAAATCTGAGGGA	3170	1285	2.39748	P4	TumorC	Tcell	MixedResponse
CCRCC_P4_TumorC_Ds0CCJ0_TGCCCTAGTCTAGTGT	3686	1478	1.19371	P4	TumorC	Tcell	MixedResponse
CCRCC_P4_TumorC_Ds0CCJ0_TGCCCTATCTCTAGGA	661	495	9.98487	P4	TumorC	Tcell	MixedResponse
CCRCC_P4_TumorC_Ds0CCJ0_TGCGGGTAGCCCAATT	1294	820	7.18702	P4	TumorC	Tcell	MixedResponse
CCRCC_P4_TumorC_Ds0CCJ0_TGCGGGTAGGACAGCT	3572	1517	4.61926	P4	TumorC	Tcell	MixedResponse
CCRCC_P4_TumorC_Ds0CCJ0_TGCGGGTCATCCTAGA	3655	1503	2.76334	P4	TumorC	Tcell	MixedResponse
CCRCC_P4_TumorC_Ds0CCJ0_TGCGGGTTCAAAGTAG	2594	1160	1.50347	P4	TumorC	Tcell	MixedResponse
CCRCC_P4_TumorC_Ds0CCJ0_TGCGTGGAGACAATAC	2065	993	4.40678	P4	TumorC	Tcell	MixedResponse
CCRCC_P4_TumorC_Ds0CCJ0_TGCGTGGGTCTTTCAT	2381	1061	2.30995	P4	TumorC	Tcell	MixedResponse
CCRCC_P4_TumorC_Ds0CCJ0_TGCGTGGGTGCCTGGT	2827	1199	0.813583	P4	TumorC	Tcell	MixedResponse
CCRCC_P4_TumorC_Ds0CCJ0_TGCTACCTCAACCATG	5381	1971	0.613269	P4	TumorC	Tcell	MixedResponse
CCRCC_P4_TumorC_Ds0CCJ0_TGGCCAGCATTCGACA	1934	941	0.775595	P4	TumorC	Tcell	MixedResponse
CCRCC_P4_TumorC_Ds0CCJ0_TGGCGCATCATTGCCC	2937	1139	2.65577	P4	TumorC	Tcell	MixedResponse
CCRCC_P4_TumorC_Ds0CCJ0_TGGCTGGAGTAGGCCA	3061	1359	2.94022	P4	TumorC	Tcell	MixedResponse
CCRCC_P4_TumorC_Ds0CCJ0_TGGCTGGCAATAGCGG	1965	1202	0.86514	P4	TumorC	Tcell	MixedResponse
CCRCC_P4_TumorC_Ds0CCJ0_TGGGAAGCACCCATGG	3306	1329	1.24017	P4	TumorC	Tcell	MixedResponse
CCRCC_P4_TumorC_Ds0CCJ0_TGGGAAGCATGTCTCC	2532	932	2.40916	P4	TumorC	Tcell	MixedResponse
CCRCC_P4_TumorC_Ds0CCJ0_TGGGAAGTCTCGAGTA	4894	1796	1.34859	P4	TumorC	Tcell	MixedResponse
CCRCC_P4_TumorC_Ds0CCJ0_TGGGCGTGTAGCAAAT	2293	1074	0.915831	P4	TumorC	Tcell	MixedResponse
CCRCC_P4_TumorC_Ds0CCJ0_TGGTTAGAGAGACGAA	2279	1053	1.84291	P4	TumorC	Tcell	MixedResponse
CCRCC_P4_TumorC_Ds0CCJ0_TGGTTCCAGAACTGTA	1872	1248	3.25855	P4	TumorC	Tcell	MixedResponse
CCRCC_P4_TumorC_Ds0CCJ0_TGGTTCCTCCTTGCCA	1950	967	3.58974	P4	TumorC	Tcell	MixedResponse
CCRCC_P4_TumorC_Ds0CCJ0_TGTATTCAGCTAGTGG	3105	1264	3.44605	P4	TumorC	Tcell	MixedResponse
CCRCC_P4_TumorC_Ds0CCJ0_TGTATTCAGTACGCCC	2490	1099	3.33333	P4	TumorC	Tcell	MixedResponse
CCRCC_P4_TumorC_Ds0CCJ0_TGTATTCAGTGGGATC	2949	1155	1.28857	P4	TumorC	Tcell	MixedResponse
CCRCC_P4_TumorC_Ds0CCJ0_TGTATTCGTAGCGTCC	2007	1000	1.64425	P4	TumorC	Tcell	MixedResponse
CCRCC_P4_TumorC_Ds0CCJ0_TGTCCCACATTGTGCA	1336	898	3.59281	P4	TumorC	Tcell	MixedResponse
CCRCC_P4_TumorC_Ds0CCJ0_TGTGGTACAGCTGCTG	4716	1767	1.78117	P4	TumorC	Tcell	MixedResponse
CCRCC_P4_TumorC_Ds0CCJ0_TGTGGTAGTAGTACCT	3433	1459	2.0099	P4	TumorC	Tcell	MixedResponse
CCRCC_P4_TumorC_Ds0CCJ0_TGTGTTTGTACAGTTC	3421	1347	2.92312	P4	TumorC	Tcell	MixedResponse
CCRCC_P4_TumorC_Ds0CCJ0_TGTTCCGGTTCACGGC	2741	1147	2.00657	P4	TumorC	Tcell	MixedResponse
CCRCC_P4_TumorC_Ds0CCJ0_TTAACTCAGAGAACAG	2646	1059	2.98564	P4	TumorC	Tcell	MixedResponse
CCRCC_P4_TumorC_Ds0CCJ0_TTAACTCTCTGCTGTC	2826	1208	2.477	P4	TumorC	Tcell	MixedResponse
CCRCC_P4_TumorC_Ds0CCJ0_TTAGGACGTCGACTGC	4317	1502	2.36275	P4	TumorC	Tcell	MixedResponse
CCRCC_P4_TumorC_Ds0CCJ0_TTAGGCACACTCAGGC	2987	1187	1.03783	P4	TumorC	Tcell	MixedResponse
CCRCC_P4_TumorC_Ds0CCJ0_TTAGGCATCTCTTATG	2745	1322	1.27505	P4	TumorC	Tcell	MixedResponse
CCRCC_P4_TumorC_Ds0CCJ0_TTAGTTCCAATGGACG	3553	1518	1.15395	P4	TumorC	Tcell	MixedResponse
CCRCC_P4_TumorC_Ds0CCJ0_TTAGTTCCACGGTAAG	2352	1120	2.55102	P4	TumorC	Tcell	MixedResponse
CCRCC_P4_TumorC_Ds0CCJ0_TTAGTTCCATCACCCT	2810	1243	1.85053	P4	TumorC	Tcell	MixedResponse
CCRCC_P4_TumorC_Ds0CCJ0_TTATGCTTCAGCTCGG	2746	1137	0.619082	P4	TumorC	Tcell	MixedResponse
CCRCC_P4_TumorC_Ds0CCJ0_TTCCCAGAGATATACG	4952	1784	1.02989	P4	TumorC	Tcell	MixedResponse
CCRCC_P4_TumorC_Ds0CCJ0_TTCCCAGAGTGTGAAT	2593	1364	2.23679	P4	TumorC	Tcell	MixedResponse
CCRCC_P4_TumorC_Ds0CCJ0_TTCCCAGCAAGGTTTC	2931	1114	1.91061	P4	TumorC	Tcell	MixedResponse
CCRCC_P4_TumorC_Ds0CCJ0_TTCCCAGCAGCTCCGA	2598	1053	0.384911	P4	TumorC	Tcell	MixedResponse
CCRCC_P4_TumorC_Ds0CCJ0_TTCCCAGTCAAACCAC	2302	1165	2.60643	P4	TumorC	Tcell	MixedResponse
CCRCC_P4_TumorC_Ds0CCJ0_TTCGAAGAGCTAAGAT	3038	1269	1.38249	P4	TumorC	Tcell	MixedResponse
CCRCC_P4_TumorC_Ds0CCJ0_TTCGAAGCAATGGACG	3126	1332	0.863724	P4	TumorC	Tcell	MixedResponse
CCRCC_P4_TumorC_Ds0CCJ0_TTCGAAGCAGGAATGC	2958	1197	2.90737	P4	TumorC	Tcell	MixedResponse
CCRCC_P4_TumorC_Ds0CCJ0_TTCGAAGTCCATGAGT	4670	1683	1.07066	P4	TumorC	Tcell	MixedResponse
CCRCC_P4_TumorC_Ds0CCJ0_TTCGGTCAGAAACGAG	2937	1128	0.81716	P4	TumorC	Tcell	MixedResponse
CCRCC_P4_TumorC_Ds0CCJ0_TTCGGTCGTCAATGTC	2572	951	0.622084	P4	TumorC	Tcell	MixedResponse
CCRCC_P4_TumorC_Ds0CCJ0_TTCTACAGTGACGCCT	2812	1167	0.497866	P4	TumorC	Tcell	MixedResponse
CCRCC_P4_TumorC_Ds0CCJ0_TTCTCAACATTTCACT	2888	1370	1.41967	P4	TumorC	Tcell	MixedResponse
CCRCC_P4_TumorC_Ds0CCJ0_TTCTCAATCTTAACCT	3596	1630	5.67297	P4	TumorC	Tcell	MixedResponse
CCRCC_P4_TumorC_Ds0CCJ0_TTCTCCTAGAAACCTA	1822	1015	2.41493	P4	TumorC	Tcell	MixedResponse
CCRCC_P4_TumorC_Ds0CCJ0_TTCTCCTGTCTCGTTC	2433	1428	4.35676	P4	TumorC	Tcell	MixedResponse
CCRCC_P4_TumorC_Ds0CCJ0_TTCTCCTGTTACCAGT	4185	1707	1.88769	P4	TumorC	Tcell	MixedResponse
CCRCC_P4_TumorC_Ds0CCJ0_TTCTTAGGTCGTCTTC	2289	1035	3.53866	P4	TumorC	Tcell	MixedResponse
CCRCC_P4_TumorC_Ds0CCJ0_TTGAACGGTGGTCTCG	3627	1210	1.59912	P4	TumorC	Tcell	MixedResponse
CCRCC_P4_TumorC_Ds0CCJ0_TTGACTTCAGATTGCT	3058	1220	1.50425	P4	TumorC	Tcell	MixedResponse
CCRCC_P4_TumorC_Ds0CCJ0_TTGACTTGTGAGGGTT	2973	1144	1.31181	P4	TumorC	Tcell	MixedResponse
CCRCC_P4_TumorC_Ds0CCJ0_TTGCCGTAGCCGGTAA	3622	1312	1.96024	P4	TumorC	Tcell	MixedResponse
CCRCC_P4_TumorC_Ds0CCJ0_TTGCCGTTCGGGAGTA	2586	1134	3.44161	P4	TumorC	Tcell	MixedResponse
CCRCC_P4_TumorC_Ds0CCJ0_TTGCCGTTCTTGTTTG	1527	940	1.83366	P4	TumorC	Tcell	MixedResponse
CCRCC_P4_TumorC_Ds0CCJ0_TTGCGTCAGATGCCAG	3071	1184	1.13969	P4	TumorC	Tcell	MixedResponse
CCRCC_P4_TumorC_Ds0CCJ0_TTGCGTCGTCTCAACA	1308	631	2.14067	P4	TumorC	Tcell	MixedResponse
CCRCC_P4_TumorC_Ds0CCJ0_TTGTAGGCACCTCGTT	2370	1212	1.51899	P4	TumorC	Tcell	MixedResponse
CCRCC_P4_TumorC_Ds0CCJ0_TTGTAGGCATGCGCAC	3443	1251	1.24891	P4	TumorC	Tcell	MixedResponse
CCRCC_P4_TumorC_Ds0CCJ0_TTTACTGCACCAGTTA	2143	1080	1.11993	P4	TumorC	Tcell	MixedResponse
CCRCC_P4_TumorC_Ds0CCJ0_TTTACTGCATCTGGTA	2344	1110	4.56485	P4	TumorC	Tcell	MixedResponse
CCRCC_P4_TumorC_Ds0CCJ0_TTTACTGTCCGAATGT	3663	1315	1.1466	P4	TumorC	Tcell	MixedResponse
CCRCC_P4_TumorC_Ds0CCJ0_TTTACTGTCTACTATC	2141	1022	3.59645	P4	TumorC	Tcell	MixedResponse
CCRCC_P4_TumorC_Ds0CCJ0_TTTATGCCAAACGCGA	3178	1112	2.58024	P4	TumorC	Tcell	MixedResponse
CCRCC_P4_TumorC_Ds0CCJ0_TTTCCTCCACATGACT	1669	861	1.79748	P4	TumorC	Tcell	MixedResponse
CCRCC_P4_TumorC_Ds0CCJ0_TTTGCGCCACTAAGTC	2208	1014	2.35507	P4	TumorC	Tcell	MixedResponse
CCRCC_P4_TumorC_Ds0CCJ0_TTTGCGCGTAGGGTAC	1324	732	1.73716	P4	TumorC	Tcell	MixedResponse
CCRCC_P4_TumorC_Ds0CCJ0_TTTGGTTAGATGCGAC	2490	1260	1.24498	P4	TumorC	Tcell	MixedResponse
CCRCC_P4_TumorC_Ds0CCJ0_TTTGGTTTCATAGCAC	4295	1515	2.8638	P4	TumorC	Tcell	MixedResponse
CCRCC_P4_TumorC_Ds0CCJ0_TTTGTCACACAGGTTT	2210	1049	0.678733	P4	TumorC	Tcell	MixedResponse
CCRCC_P4_TumorF_Ds0CCJ0_AAAGATGAGGCAAAGA	1927	892	2.33524	P4	TumorF	Tcell	MixedResponse
CCRCC_P4_TumorF_Ds0CCJ0_AAAGATGCAATCTACG	2213	1062	2.80163	P4	TumorF	Tcell	MixedResponse
CCRCC_P4_TumorF_Ds0CCJ0_AAAGATGGTGTCCTCT	1385	762	6.5704	P4	TumorF	Tcell	MixedResponse
CCRCC_P4_TumorF_Ds0CCJ0_AAAGCAAGTCGTGGCT	2129	1031	2.30155	P4	TumorF	Tcell	MixedResponse
CCRCC_P4_TumorF_Ds0CCJ0_AAAGTAGGTCGCTTCT	2453	1066	2.77212	P4	TumorF	Tcell	MixedResponse
CCRCC_P4_TumorF_Ds0CCJ0_AAAGTAGGTTTAAGCC	2261	1141	3.36134	P4	TumorF	Tcell	MixedResponse
CCRCC_P4_TumorF_Ds0CCJ0_AAATGCCGTTCCATGA	4691	1744	1.81198	P4	TumorF	Tcell	MixedResponse
CCRCC_P4_TumorF_Ds0CCJ0_AACCGCGAGCCAGAAC	2027	866	0.937346	P4	TumorF	Tcell	MixedResponse
CCRCC_P4_TumorF_Ds0CCJ0_AACCGCGCAGCCTGTG	3432	1412	2.27273	P4	TumorF	Tcell	MixedResponse
CCRCC_P4_TumorF_Ds0CCJ0_AACGTTGTCCGTCAAA	3150	1157	2.28571	P4	TumorF	Tcell	MixedResponse
CCRCC_P4_TumorF_Ds0CCJ0_AACTCAGGTCAAAGAT	3731	1500	0.938086	P4	TumorF	Tcell	MixedResponse
CCRCC_P4_TumorF_Ds0CCJ0_AACTCCCAGATATACG	1225	673	0.653061	P4	TumorF	Tcell	MixedResponse
CCRCC_P4_TumorF_Ds0CCJ0_AAGGAGCCACATAACC	1312	702	4.57317	P4	TumorF	Tcell	MixedResponse
CCRCC_P4_TumorF_Ds0CCJ0_AAGGAGCCATGACGGA	2330	1292	2.23176	P4	TumorF	Tcell	MixedResponse
CCRCC_P4_TumorF_Ds0CCJ0_AAGGTTCTCCCTCAGT	3880	1415	2.19072	P4	TumorF	Tcell	MixedResponse
CCRCC_P4_TumorF_Ds0CCJ0_AAGTCTGCACAAGCCC	2025	897	1.53086	P4	TumorF	Tcell	MixedResponse
CCRCC_P4_TumorF_Ds0CCJ0_AAGTCTGTCCTAAGTG	4253	1684	3.78556	P4	TumorF	Tcell	MixedResponse
CCRCC_P4_TumorF_Ds0CCJ0_ACACCAACAAGCTGGA	2139	1062	2.10379	P4	TumorF	Tcell	MixedResponse
CCRCC_P4_TumorF_Ds0CCJ0_ACACCAACATGACGGA	4986	1681	1.20337	P4	TumorF	Tcell	MixedResponse
CCRCC_P4_TumorF_Ds0CCJ0_ACACCAAGTGATAAAC	3310	1328	5.49849	P4	TumorF	Tcell	MixedResponse
CCRCC_P4_TumorF_Ds0CCJ0_ACACCAATCGCCGTGA	4156	1648	1.94899	P4	TumorF	Tcell	MixedResponse
CCRCC_P4_TumorF_Ds0CCJ0_ACACTGACACAGCCCA	4942	1764	0.829624	P4	TumorF	Tcell	MixedResponse
CCRCC_P4_TumorF_Ds0CCJ0_ACAGCCGGTATCAGTC	3704	1619	1.1879	P4	TumorF	Tcell	MixedResponse
CCRCC_P4_TumorF_Ds0CCJ0_ACATACGAGCATCATC	4593	1673	1.78533	P4	TumorF	Tcell	MixedResponse
CCRCC_P4_TumorF_Ds0CCJ0_ACATGGTCAAGTCTAC	2981	1301	1.07347	P4	TumorF	Tcell	MixedResponse
CCRCC_P4_TumorF_Ds0CCJ0_ACCAGTAAGCGTGAAC	2000	1016	2.55	P4	TumorF	Tcell	MixedResponse
CCRCC_P4_TumorF_Ds0CCJ0_ACCTTTACACTTCGAA	3174	1733	2.6465	P4	TumorF	Tcell	MixedResponse
CCRCC_P4_TumorF_Ds0CCJ0_ACGAGCCGTGAGTATA	2878	1189	2.15427	P4	TumorF	Tcell	MixedResponse
CCRCC_P4_TumorF_Ds0CCJ0_ACGAGCCTCTTGCCGT	3392	1342	1.62146	P4	TumorF	Tcell	MixedResponse
CCRCC_P4_TumorF_Ds0CCJ0_ACGAGGACAATAGCAA	2851	1258	2.84111	P4	TumorF	Tcell	MixedResponse
CCRCC_P4_TumorF_Ds0CCJ0_ACGATACCACCCATTC	1362	718	5.72687	P4	TumorF	Tcell	MixedResponse
CCRCC_P4_TumorF_Ds0CCJ0_ACGATACTCTAACTGG	3250	1617	6.27692	P4	TumorF	Tcell	MixedResponse
CCRCC_P4_TumorF_Ds0CCJ0_ACGCCAGTCATTATCC	1522	1041	4.07359	P4	TumorF	Tcell	MixedResponse
[truncated: 63,536 more rows]

## Sheet: Information-Epithelial cells
Barcode	nCount_RNA	nFeature_RNA	percent.mt	Patient	Tissue	Cluster	m6Ascore
CCRCC_P1_Normal_Ds0CCJ0_ACTGAACAGCCACGTC	9099	2613	11.5727	P1	Normal	Epi_Normal	0.531248
CCRCC_P1_Normal_Ds0CCJ0_AGCTCTCCATCACGAT	4479	1648	13.5075	P1	Normal	Epi_Normal	0.619354
CCRCC_P1_Normal_Ds0CCJ0_CATATTCAGACCTTTG	8406	2537	15.251	P1	Normal	Epi_Normal	0.260408
CCRCC_P1_Normal_Ds0CCJ0_CATTCGCAGCGTAGTG	9268	2695	8.80449	P1	Normal	Epi_Normal	-0.0159604
CCRCC_P1_Normal_Ds0CCJ0_CCATTCGAGAAGAAGC	10581	2758	18.2875	P1	Normal	Epi_Normal	0.501863
CCRCC_P1_Normal_Ds0CCJ0_GATCTAGCATCTCCCA	4429	1663	13.4793	P1	Normal	Epi_Normal	0.252583
CCRCC_P1_Normal_Ds0CCJ0_GCTGCTTGTCACTGGC	12136	2963	18.4987	P1	Normal	Epi_Normal	0.408943
CCRCC_P1_Normal_Ds0CCJ0_GTGCAGCAGGTCGGAT	6894	2238	10.6614	P1	Normal	Epi_Normal	0.358728
CCRCC_P1_Normal_Ds0CCJ0_GTTACAGGTCAGGACA	8762	2611	12.8624	P1	Normal	Epi_Normal	0.259342
CCRCC_P1_Normal_Ds0CCJ0_TAAGCGTAGTGTCCAT	5110	1711	16.6732	P1	Normal	Epi_Normal	0.340479
CCRCC_P1_Normal_Ds0CCJ0_TTCGGTCTCAACACGT	1327	791	0.75358	P1	Normal	Epi_Normal	0.676131
CCRCC_P1_TumorC_Ds0CCJ0_AAACCTGTCAACCAAC	5050	1878	17.3861	P1	TumorC	Epi_VCAM1	0.315336
CCRCC_P1_TumorC_Ds0CCJ0_ACAGCCGAGTACTTGC	1270	754	10.1575	P1	TumorC	Epi_CCNI	0.268974
CCRCC_P1_TumorC_Ds0CCJ0_ACTATCTTCCGCAGTG	3549	1528	18.2587	P1	TumorC	Epi_GPX3	0.404712
CCRCC_P1_TumorC_Ds0CCJ0_AGAGTGGAGAGGACGG	5177	1958	8.17076	P1	TumorC	Epi_AQP3	0.230018
CCRCC_P1_TumorC_Ds0CCJ0_AGTGTCAGTGGTGTAG	4063	1730	13.5614	P1	TumorC	Epi_GPX3	0.265534
CCRCC_P1_TumorC_Ds0CCJ0_ATCGAGTTCATTTGGG	12504	3176	12.2841	P1	TumorC	Epi_VCAM1	0.290867
CCRCC_P1_TumorC_Ds0CCJ0_ATTACTCTCATGCATG	4446	1396	8.61448	P1	TumorC	Epi_VCAM1	0.437854
CCRCC_P1_TumorC_Ds0CCJ0_ATTTCTGAGTTGTAGA	8374	2839	11.8104	P1	TumorC	Epi_VCAM1	0.260982
CCRCC_P1_TumorC_Ds0CCJ0_CACACTCAGCGATTCT	5212	1725	8.67229	P1	TumorC	Epi_VCAM1	0.194217
CCRCC_P1_TumorC_Ds0CCJ0_CAGAGAGAGTCCAGGA	2755	1148	19.0926	P1	TumorC	Epi_GPX3	0
CCRCC_P1_TumorC_Ds0CCJ0_CATCCACAGTCATCCA	4158	1708	3.87205	P1	TumorC	Epi_VCAM1	0.548951
CCRCC_P1_TumorC_Ds0CCJ0_CCTTCGAGTTCTGAAC	5470	1982	3.8574	P1	TumorC	Epi_VCAM1	0.234718
CCRCC_P1_TumorC_Ds0CCJ0_CGAGAAGCAGTAGAGC	5838	1967	15.0223	P1	TumorC	Epi_VCAM1	0.318108
CCRCC_P1_TumorC_Ds0CCJ0_CGAGCACAGGACAGCT	12188	2727	6.30948	P1	TumorC	Epi_VCAM1	0.34853
CCRCC_P1_TumorC_Ds0CCJ0_CGGAGCTTCGTGACAT	1883	916	13.436	P1	TumorC	Epi_CCNI	0
CCRCC_P1_TumorC_Ds0CCJ0_CTAGCCTAGCGTCTAT	2908	1226	15.6121	P1	TumorC	Epi_GPX3	0.331766
CCRCC_P1_TumorC_Ds0CCJ0_CTCGAGGCAGTACACT	9961	2929	7.40889	P1	TumorC	Epi_VCAM1	0.383882
CCRCC_P1_TumorC_Ds0CCJ0_CTCGTACAGTGAATTG	2139	984	10.0982	P1	TumorC	Epi_VCAM1	0.499791
CCRCC_P1_TumorC_Ds0CCJ0_CTGTTTAAGTACCGGA	5215	1985	14.3816	P1	TumorC	Epi_VCAM1	0.228989
CCRCC_P1_TumorC_Ds0CCJ0_GACTAACAGACAGAGA	5766	1856	12.5911	P1	TumorC	Epi_VCAM1	0.254583
CCRCC_P1_TumorC_Ds0CCJ0_GAGCAGAAGACAATAC	2742	956	12.3997	P1	TumorC	Epi_CCNI	-0.594199
CCRCC_P1_TumorC_Ds0CCJ0_GGAAAGCTCGATGAGG	5678	1970	13.8253	P1	TumorC	Epi_VCAM1	0.488239
CCRCC_P1_TumorC_Ds0CCJ0_GGAACTTGTGATAAGT	5401	2014	18.6632	P1	TumorC	Epi_VCAM1	0.331099
CCRCC_P1_TumorC_Ds0CCJ0_GGCGTGTTCTTGCATT	2132	998	9.09944	P1	TumorC	Epi_CCNI	0
CCRCC_P1_TumorC_Ds0CCJ0_GGGAATGAGACAGGCT	5303	2032	9.4852	P1	TumorC	Epi_AQP3	0.238115
CCRCC_P1_TumorC_Ds0CCJ0_GGGCACTCATCTCGCT	4148	1561	8.99229	P1	TumorC	Epi_VCAM1	0.265503
CCRCC_P1_TumorC_Ds0CCJ0_TCGGGACTCGGTCCGA	3654	1285	13.3826	P1	TumorC	Epi_VCAM1	0.281912
CCRCC_P1_TumorC_Ds0CCJ0_TCTCATAAGCGTAATA	2719	1051	16.9915	P1	TumorC	Epi_VCAM1	0.32995
CCRCC_P1_TumorC_Ds0CCJ0_TGAAAGAGTGGTCTCG	10379	2588	12.005	P1	TumorC	Epi_VCAM1	0.290534
CCRCC_P1_TumorF_Ds0CCJ0_ACACCAACATCATCCC	5379	1850	11.1917	P1	TumorF	Epi_VCAM1	0.22466
CCRCC_P1_TumorF_Ds0CCJ0_ACAGCCGAGTGAAGTT	3870	1363	4.13437	P1	TumorF	Epi_VCAM1	0.272987
CCRCC_P1_TumorF_Ds0CCJ0_AGTGAGGTCACATAGC	7054	2191	7.66941	P1	TumorF	Epi_VCAM1	0.287479
CCRCC_P1_TumorF_Ds0CCJ0_CAAGAAAAGAGTACCG	7123	2244	4.45037	P1	TumorF	Epi_VCAM1	0.44523
CCRCC_P1_TumorF_Ds0CCJ0_CCACCTAGTGTAAGTA	6314	1879	4.102	P1	TumorF	Epi_VCAM1	0.29676
CCRCC_P1_TumorF_Ds0CCJ0_CCTTACGGTCCTAGCG	6508	2149	7.51383	P1	TumorF	Epi_VCAM1	0.300348
CCRCC_P1_TumorF_Ds0CCJ0_CGTTAGACAATCTGCA	5769	2222	15.4099	P1	TumorF	Epi_GPX3	-0.135679
CCRCC_P1_TumorF_Ds0CCJ0_CTGAAACGTTCATGGT	1662	853	10.8905	P1	TumorF	Epi_AQP3	0.416666
CCRCC_P1_TumorF_Ds0CCJ0_GAAGCAGTCTCTTATG	2197	1029	10.924	P1	TumorF	Epi_VCAM1	0.366577
CCRCC_P1_TumorF_Ds0CCJ0_GAGGTGAGTTGATTGC	2526	1173	18.6065	P1	TumorF	Epi_GPX3	0.342426
CCRCC_P1_TumorF_Ds0CCJ0_GCGCAGTCAAAGCAAT	6387	1937	6.88899	P1	TumorF	Epi_VCAM1	0.201504
CCRCC_P1_TumorF_Ds0CCJ0_GCGCGATCAGCTGTAT	4139	1780	11.742	P1	TumorF	Epi_GPX3	-0.111367
CCRCC_P1_TumorF_Ds0CCJ0_GGGTTGCTCCCTTGCA	1060	500	14.0566	P1	TumorF	Epi_CCNI	0.501516
CCRCC_P1_TumorF_Ds0CCJ0_TCAGGATCAAGCGATG	11679	2922	14.7273	P1	TumorF	Epi_VCAM1	0.216
CCRCC_P1_TumorF_Ds0CCJ0_TCGTACCTCTTCAACT	3089	1195	11.1039	P1	TumorF	Epi_GPX3	0
CCRCC_P1_TumorF_Ds0CCJ0_TGGCGCACACAACTGT	3077	1054	5.29737	P1	TumorF	Epi_VCAM1	0.507892
CCRCC_P1_TumorF_Ds0CCJ0_TTATGCTGTCACTTCC	1506	768	12.749	P1	TumorF	Epi_CCNI	0
CCRCC_P1_TumorF_Ds0CCJ0_TTGAACGTCTGGTTCC	2422	1159	0.0825764	P1	TumorF	Epi_VCAM1	0.356893
CCRCC_P1_TumorN_Ds0CCJ0_AAACCTGGTCTAAACC	4435	1404	19.549	P1	TumorN	Epi_VCAM1	0.438316
CCRCC_P1_TumorN_Ds0CCJ0_AGCGGTCTCTGTCAAG	1259	646	16.9182	P1	TumorN	Epi_CCNI	0
CCRCC_P1_TumorN_Ds0CCJ0_ATGTGTGAGTTCGCAT	2125	1004	17.0824	P1	TumorN	Epi_CCNI	0.580814
CCRCC_P1_TumorN_Ds0CCJ0_CAAGTTGAGTAGCCGA	5363	1818	18.7022	P1	TumorN	Epi_VCAM1	0.225074
CCRCC_P1_TumorN_Ds0CCJ0_GATGCTAAGTGGAGTC	2869	1331	13.2102	P1	TumorN	Epi_CCNI	0.320973
CCRCC_P1_TumorN_Ds0CCJ0_GGGACCTAGCGTGAAC	3943	1902	9.99239	P1	TumorN	Epi_GPX3	0.345886
CCRCC_P1_TumorN_Ds0CCJ0_GTTAAGCAGGGTGTGT	986	538	14.503	P1	TumorN	Epi_CCNI	0.52626
CCRCC_P1_TumorN_Ds0CCJ0_TAGTTGGCAAGCGTAG	2961	1235	11.8541	P1	TumorN	Epi_GPX3	0.438043
CCRCC_P1_TumorN_Ds0CCJ0_TCAGATGTCGCCAGCA	3432	1219	17.5117	P1	TumorN	Epi_VCAM1	0.486825
CCRCC_P1_TumorN_Ds0CCJ0_TGAGGGAAGACCACGA	3614	1409	9.40786	P1	TumorN	Epi_VCAM1	0.690948
CCRCC_P2_Normal_Ds0CCJ0_AAAGCAACACTTCTGC	19849	4853	14.3836	P2	Normal	Epi_Normal	0.459105
CCRCC_P2_Normal_Ds0CCJ0_AATCGGTAGTACACCT	16204	4092	18.7855	P2	Normal	Epi_Normal	0.405931
CCRCC_P2_Normal_Ds0CCJ0_ACACCAAGTTCCGTCT	25770	4827	19.1385	P2	Normal	Epi_Normal	0.300594
CCRCC_P2_Normal_Ds0CCJ0_ACCAGTACAGTTAACC	21464	4897	17.9324	P2	Normal	Epi_Normal	0.256181
CCRCC_P2_Normal_Ds0CCJ0_ACCTTTACAGCTGCAC	9659	3329	8.15819	P2	Normal	Epi_Normal	0.720156
CCRCC_P2_Normal_Ds0CCJ0_ACGATACCATGAAGTA	14248	3640	11.3349	P2	Normal	Epi_Normal	0.479703
CCRCC_P2_Normal_Ds0CCJ0_ACGGGCTTCTCCAGGG	25892	4500	11.2274	P2	Normal	Epi_Normal	0.432773
CCRCC_P2_Normal_Ds0CCJ0_ACGGGTCTCCGCATAA	12933	3502	13.856	P2	Normal	Epi_Normal	0.623348
CCRCC_P2_Normal_Ds0CCJ0_ACTGAGTGTTAGGGTG	10584	3267	8.31444	P2	Normal	Epi_Normal	0.665529
CCRCC_P2_Normal_Ds0CCJ0_AGAGCGACAGCTCGAC	11382	3516	18.951	P2	Normal	Epi_Normal	0.410524
CCRCC_P2_Normal_Ds0CCJ0_AGAGCTTGTAAGGGAA	17348	4084	17.1951	P2	Normal	Epi_Normal	0.49208
CCRCC_P2_Normal_Ds0CCJ0_AGAGTGGCAGTGAGTG	24206	4850	15.5747	P2	Normal	Epi_Normal	0.290611
CCRCC_P2_Normal_Ds0CCJ0_AGATTGCCACAGTCGC	8604	2449	19.9791	P2	Normal	Epi_Normal	0.256914
CCRCC_P2_Normal_Ds0CCJ0_AGATTGCCAGCTTAAC	15619	4103	7.65734	P2	Normal	Epi_Normal	0.234282
CCRCC_P2_Normal_Ds0CCJ0_AGGCCGTTCAGAAATG	22915	4698	17.1503	P2	Normal	Epi_Normal	0.0426047
CCRCC_P2_Normal_Ds0CCJ0_AGGGAGTCAAGTTCTG	22042	4662	14.0731	P2	Normal	Epi_Normal	0.455305
CCRCC_P2_Normal_Ds0CCJ0_AGGGATGAGGCGACAT	16399	3778	14.9887	P2	Normal	Epi_Normal	0.437478
CCRCC_P2_Normal_Ds0CCJ0_AGGGTGATCTGTGCAA	20747	4533	15.1347	P2	Normal	Epi_Normal	0.110334
CCRCC_P2_Normal_Ds0CCJ0_AGTGGGATCGTTGCCT	12056	3088	9.18215	P2	Normal	Epi_Normal	0.312825
CCRCC_P2_Normal_Ds0CCJ0_AGTTGGTGTTAAGATG	18485	4382	17.4628	P2	Normal	Epi_Normal	0.27003
CCRCC_P2_Normal_Ds0CCJ0_AGTTGGTTCGTCACGG	27171	4852	16.1717	P2	Normal	Epi_Normal	0.401306
CCRCC_P2_Normal_Ds0CCJ0_ATAAGAGAGCCAGGAT	23104	4456	17.5467	P2	Normal	Epi_Normal	0.191075
CCRCC_P2_Normal_Ds0CCJ0_ATCACGATCTAACCGA	17843	4411	19.6996	P2	Normal	Epi_Normal	0.358273
CCRCC_P2_Normal_Ds0CCJ0_ATCATGGGTAGGCATG	18909	4675	15.1251	P2	Normal	Epi_Normal	0.480595
CCRCC_P2_Normal_Ds0CCJ0_ATCTGCCAGAGGTAGA	21463	4502	14.6531	P2	Normal	Epi_Normal	0.0963335
CCRCC_P2_Normal_Ds0CCJ0_ATCTGCCTCAACACAC	24229	4965	16.0882	P2	Normal	Epi_Normal	0.39307
CCRCC_P2_Normal_Ds0CCJ0_ATGCGATCAGCATACT	8541	2366	17.1057	P2	Normal	Epi_Normal	0.356954
CCRCC_P2_Normal_Ds0CCJ0_ATTGGTGCATGAACCT	12907	3492	15.232	P2	Normal	Epi_Normal	0.443985
CCRCC_P2_Normal_Ds0CCJ0_CACAGTAGTGTCAATC	17097	4271	19.1847	P2	Normal	Epi_Normal	0.0948205
CCRCC_P2_Normal_Ds0CCJ0_CACATAGAGTACGACG	16855	4145	14.1323	P2	Normal	Epi_Normal	0.157402
CCRCC_P2_Normal_Ds0CCJ0_CAGCATATCCGTTGTC	16930	4435	15.7413	P2	Normal	Epi_Normal	0.4055
CCRCC_P2_Normal_Ds0CCJ0_CAGCGACGTTACGTCA	4834	2116	8.66777	P2	Normal	Epi_Normal	0.667125
CCRCC_P2_Normal_Ds0CCJ0_CATCAGATCAACGGCC	20567	4549	12.2381	P2	Normal	Epi_Normal	0.539114
CCRCC_P2_Normal_Ds0CCJ0_CCACTACAGTCGTTTG	14598	3476	14.0019	P2	Normal	Epi_Normal	0.729904
CCRCC_P2_Normal_Ds0CCJ0_CCCAATCCATTGGCGC	3709	1491	13.1572	P2	Normal	Epi_Normal	0.39673
CCRCC_P2_Normal_Ds0CCJ0_CCGGTAGTCGGCGCTA	19525	4140	14.8732	P2	Normal	Epi_Normal	0.351576
CCRCC_P2_Normal_Ds0CCJ0_CCTTCGAAGTGTACTC	13956	4051	9.03554	P2	Normal	Epi_Normal	0.383747
CCRCC_P2_Normal_Ds0CCJ0_CGACCTTCACGTGAGA	28364	4855	18.3331	P2	Normal	Epi_Normal	0.226867
CCRCC_P2_Normal_Ds0CCJ0_CGATTGATCCGAATGT	14863	3479	18.2197	P2	Normal	Epi_Normal	0.471644
CCRCC_P2_Normal_Ds0CCJ0_CGATTGATCGCATGAT	19505	4330	19.9231	P2	Normal	Epi_Normal	0.42489
CCRCC_P2_Normal_Ds0CCJ0_CGCGTTTCAGGCAGTA	11056	3167	18.0445	P2	Normal	Epi_Normal	0.0793708
CCRCC_P2_Normal_Ds0CCJ0_CGCTATCAGACTGTAA	19584	4558	17.3969	P2	Normal	Epi_Normal	0.160629
CCRCC_P2_Normal_Ds0CCJ0_CGGACTGCACTCAGGC	17647	3915	18.0087	P2	Normal	Epi_Normal	0.440763
CCRCC_P2_Normal_Ds0CCJ0_CGGTTAAGTTCGCGAC	13651	3465	15.6106	P2	Normal	Epi_Normal	0.371447
CCRCC_P2_Normal_Ds0CCJ0_CGTAGGCGTCTAGTGT	5159	1777	19.3836	P2	Normal	Epi_Normal	0.230509
CCRCC_P2_Normal_Ds0CCJ0_CGTGAGCCAGGGTTAG	2405	1348	2.2869	P2	Normal	Epi_VCAN	0.872789
CCRCC_P2_Normal_Ds0CCJ0_CGTGAGCGTATTCTCT	20581	4973	8.81395	P2	Normal	Epi_Normal	0.348159
CCRCC_P2_Normal_Ds0CCJ0_CGTGTAACATGCATGT	4091	1678	10.9753	P2	Normal	Epi_Normal	0.267068
CCRCC_P2_Normal_Ds0CCJ0_CTAATGGAGCTATGCT	22554	4691	16.8928	P2	Normal	Epi_Normal	0.400934
CCRCC_P2_Normal_Ds0CCJ0_CTACACCGTGACTCAT	10882	3317	14.2437	P2	Normal	Epi_Normal	0.523957
CCRCC_P2_Normal_Ds0CCJ0_CTACCCAGTGCCTGCA	980	663	0.102041	P2	Normal	Epi_VCAM1	0.655218
CCRCC_P2_Normal_Ds0CCJ0_CTCACACAGACTTTCG	19604	4758	7.1312	P2	Normal	Epi_Normal	-0.0255257
CCRCC_P2_Normal_Ds0CCJ0_CTCTACGGTATGAATG	1713	1083	0.0583771	P2	Normal	Epi_Normal	0.411136
CCRCC_P2_Normal_Ds0CCJ0_GAATAAGCAGCCACCA	17392	4265	12.5805	P2	Normal	Epi_Normal	0.113591
CCRCC_P2_Normal_Ds0CCJ0_GACACGCTCTAACTTC	15178	3576	17.4595	P2	Normal	Epi_Normal	0.0179098
CCRCC_P2_Normal_Ds0CCJ0_GACAGAGCAGTGGAGT	17106	3964	19.2798	P2	Normal	Epi_Normal	0.32202
CCRCC_P2_Normal_Ds0CCJ0_GACCAATTCGTCCAGG	22321	4645	14.4393	P2	Normal	Epi_Normal	0.296832
CCRCC_P2_Normal_Ds0CCJ0_GACGGCTCAGATGAGC	18834	4369	19.2259	P2	Normal	Epi_Normal	0.567449
CCRCC_P2_Normal_Ds0CCJ0_GACTACAGTGCGCTTG	26128	4954	14.0692	P2	Normal	Epi_Normal	0.400328
CCRCC_P2_Normal_Ds0CCJ0_GACTGCGTCGTTGCCT	9822	3027	14.0094	P2	Normal	Epi_Normal	0.419449
CCRCC_P2_Normal_Ds0CCJ0_GATCGATTCAAACGGG	21453	4527	16.6643	P2	Normal	Epi_Normal	0.530492
CCRCC_P2_Normal_Ds0CCJ0_GATCGTATCTAGAGTC	20164	4785	17.2039	P2	Normal	Epi_Normal	0.193424
CCRCC_P2_Normal_Ds0CCJ0_GATGAGGAGGAACTGC	18946	4352	11.4325	P2	Normal	Epi_Normal	0.264058
CCRCC_P2_Normal_Ds0CCJ0_GCACATACACGCCAGT	17938	4305	18.4246	P2	Normal	Epi_Normal	0.431042
CCRCC_P2_Normal_Ds0CCJ0_GCACATACATATACGC	16375	3938	18.7298	P2	Normal	Epi_Normal	0.376182
CCRCC_P2_Normal_Ds0CCJ0_GCACTCTAGTCTCAAC	22876	4906	17.5031	P2	Normal	Epi_Normal	0.317278
CCRCC_P2_Normal_Ds0CCJ0_GCACTCTTCCCTAACC	12959	3576	19.6929	P2	Normal	Epi_Normal	0.381884
CCRCC_P2_Normal_Ds0CCJ0_GCAGCCAGTAATAGCA	19639	4522	12.1748	P2	Normal	Epi_Normal	0.540009
CCRCC_P2_Normal_Ds0CCJ0_GCAGTTATCGTCCAGG	16350	4260	17.8593	P2	Normal	Epi_Normal	0.180304
CCRCC_P2_Normal_Ds0CCJ0_GCGCAACTCCTCAACC	14739	4178	6.77794	P2	Normal	Epi_Normal	0.473239
CCRCC_P2_Normal_Ds0CCJ0_GCGCCAATCACAACGT	15580	3962	16.9833	P2	Normal	Epi_Normal	0.219671
CCRCC_P2_Normal_Ds0CCJ0_GCGCGATGTTATCACG	20988	4479	11.8067	P2	Normal	Epi_Normal	0.236993
CCRCC_P2_Normal_Ds0CCJ0_GCGGGTTTCCACTCCA	11009	2978	17.631	P2	Normal	Epi_Normal	0.148239
CCRCC_P2_Normal_Ds0CCJ0_GCTCTGTTCCGTAGTA	16346	4008	13.2754	P2	Normal	Epi_Normal	0.222875
CCRCC_P2_Normal_Ds0CCJ0_GCTGCTTGTTCGTTGA	26739	3876	13.2017	P2	Normal	Epi_Normal	0.0926926
CCRCC_P2_Normal_Ds0CCJ0_GCTGGGTGTGGGTATG	23306	4415	18.3258	P2	Normal	Epi_Normal	0.450897
CCRCC_P2_Normal_Ds0CCJ0_GGACAGAAGGGAGTAA	17161	4178	18.0526	P2	Normal	Epi_Normal	0.447779
CCRCC_P2_Normal_Ds0CCJ0_GGGACCTAGCCGTCGT	14335	3545	16.5678	P2	Normal	Epi_Normal	0.371886
CCRCC_P2_Normal_Ds0CCJ0_GGGAGATGTGAGGGAG	5417	2163	14.4176	P2	Normal	Epi_Normal	0.613503
CCRCC_P2_Normal_Ds0CCJ0_GGGAGATTCGTTTAGG	10831	3618	18.6409	P2	Normal	Epi_Normal	-0.0240082
CCRCC_P2_Normal_Ds0CCJ0_GGGTCTGGTACCATCA	24656	4971	16.6288	P2	Normal	Epi_Normal	0.387831
CCRCC_P2_Normal_Ds0CCJ0_GGGTCTGGTTAGAACA	24534	4443	17.4207	P2	Normal	Epi_Normal	0.321319
CCRCC_P2_Normal_Ds0CCJ0_GGGTTGCAGTTGTAGA	18331	4431	13.4581	P2	Normal	Epi_Normal	0.686745
CCRCC_P2_Normal_Ds0CCJ0_GTAGGCCAGTGACTCT	15685	3940	18.2085	P2	Normal	Epi_Normal	0.500345
CCRCC_P2_Normal_Ds0CCJ0_GTCACAACATATGGTC	16866	4604	16.5599	P2	Normal	Epi_Normal	0.224839
CCRCC_P2_Normal_Ds0CCJ0_GTCACGGCATAACCTG	18587	4172	17.1518	P2	Normal	Epi_Normal	0.118907
CCRCC_P2_Normal_Ds0CCJ0_GTGCGGTAGCCGGTAA	14928	4133	10.3497	P2	Normal	Epi_Normal	0.486103
CCRCC_P2_Normal_Ds0CCJ0_GTGCTTCTCAGCTTAG	15406	4476	10.2038	P2	Normal	Epi_Normal	0.246632
CCRCC_P2_Normal_Ds0CCJ0_GTGCTTCTCATTTGGG	11584	3589	11.4209	P2	Normal	Epi_Normal	0.319418
CCRCC_P2_Normal_Ds0CCJ0_GTGGGTCAGATTACCC	22504	4484	14.3397	P2	Normal	Epi_Normal	0.15849
CCRCC_P2_Normal_Ds0CCJ0_GTGGGTCTCTTAGAGC	22555	4548	15.0743	P2	Normal	Epi_Normal	0.191598
CCRCC_P2_Normal_Ds0CCJ0_GTTCATTAGAAGCCCA	20776	4555	14.1124	P2	Normal	Epi_Normal	0.427056
CCRCC_P2_Normal_Ds0CCJ0_TAAACCGCAGGGTTAG	9821	2712	19.3463	P2	Normal	Epi_Normal	0.419468
CCRCC_P2_Normal_Ds0CCJ0_TACGGATGTTACAGAA	20516	4469	16.3238	P2	Normal	Epi_Normal	0.389474
CCRCC_P2_Normal_Ds0CCJ0_TACGGTAGTCCGCTGA	6595	2480	15.6179	P2	Normal	Epi_Normal	0.398793
CCRCC_P2_Normal_Ds0CCJ0_TACTCGCTCAGCTTAG	18722	4520	10.2393	P2	Normal	Epi_Normal	0.137959
CCRCC_P2_Normal_Ds0CCJ0_TCAATCTCAGGTGCCT	20873	4673	16.7872	P2	Normal	Epi_Normal	0.357114
CCRCC_P2_Normal_Ds0CCJ0_TCAGATGGTTGCGTTA	19620	4382	15.3925	P2	Normal	Epi_Normal	0.213889
CCRCC_P2_Normal_Ds0CCJ0_TCAGATGTCTGCAAGT	21470	4862	18.4117	P2	Normal	Epi_Normal	0.308278
CCRCC_P2_Normal_Ds0CCJ0_TCAGCTCAGCGATAGC	11578	3333	16.6436	P2	Normal	Epi_Normal	0.300964
CCRCC_P2_Normal_Ds0CCJ0_TCGTACCAGATGTGTA	15248	4189	10.8867	P2	Normal	Epi_Normal	0.155958
CCRCC_P2_Normal_Ds0CCJ0_TGACTAGCAAGGTTCT	23292	4954	13.2406	P2	Normal	Epi_Normal	0.590709
CCRCC_P2_Normal_Ds0CCJ0_TGAGCATCACGAAACG	28487	4896	16.8357	P2	Normal	Epi_Normal	0.459431
CCRCC_P2_Normal_Ds0CCJ0_TGCCAAATCTTAACCT	19436	4412	18.9957	P2	Normal	Epi_Normal	0.251385
CCRCC_P2_Normal_Ds0CCJ0_TGCCCTATCAGTTGAC	17308	4165	12.2544	P2	Normal	Epi_Normal	0.224101
CCRCC_P2_Normal_Ds0CCJ0_TGCGGGTAGCCATCGC	24205	4060	17.9756	P2	Normal	Epi_Normal	0.457162
CCRCC_P2_Normal_Ds0CCJ0_TGCGGGTGTTCTGTTT	10697	2913	16.6589	P2	Normal	Epi_Normal	0.165618
CCRCC_P2_Normal_Ds0CCJ0_TGCGTGGAGAAACGCC	20359	4777	13.0557	P2	Normal	Epi_Normal	0.47291
CCRCC_P2_Normal_Ds0CCJ0_TGCTACCGTAGGCTGA	19128	4539	12.8346	P2	Normal	Epi_Normal	0.441098
CCRCC_P2_Normal_Ds0CCJ0_TGGACGCAGAGCTATA	20175	4485	19.2615	P2	Normal	Epi_Normal	0.260632
CCRCC_P2_Normal_Ds0CCJ0_TGGGCGTCATCCCATC	15175	3422	16.6326	P2	Normal	Epi_Normal	0.323032
CCRCC_P2_Normal_Ds0CCJ0_TGGTTCCAGTGAACGC	24530	4925	13.4651	P2	Normal	Epi_Normal	0.392017
CCRCC_P2_Normal_Ds0CCJ0_TGTTCCGTCTTCGGTC	11387	2938	17.8273	P2	Normal	Epi_Normal	0.134798
CCRCC_P2_Normal_Ds0CCJ0_TTAGGACGTCCTGCTT	13075	3252	16.3977	P2	Normal	Epi_Normal	0.211205
CCRCC_P2_Normal_Ds0CCJ0_TTAGGCATCGTGGACC	17017	4075	13.9684	P2	Normal	Epi_Normal	0.13469
CCRCC_P2_Normal_Ds0CCJ0_TTAGTTCCAAGGACAC	13698	3777	17.9588	P2	Normal	Epi_Normal	0.50287
CCRCC_P2_Normal_Ds0CCJ0_TTCCCAGAGGTGACCA	20118	4552	16.4281	P2	Normal	Epi_Normal	0.480336
CCRCC_P2_Normal_Ds0CCJ0_TTCCCAGTCTCTGCTG	15798	3927	18.9897	P2	Normal	Epi_Normal	0.524358
CCRCC_P2_Normal_Ds0CCJ0_TTCTCAAAGGGATCTG	15969	4080	17.2897	P2	Normal	Epi_Normal	0.368092
CCRCC_P2_Normal_Ds0CCJ0_TTCTCAATCGGAGGTA	16580	4371	11.6888	P2	Normal	Epi_Normal	0.474898
CCRCC_P2_Normal_Ds0CCJ0_TTCTTAGAGCGCTTAT	18026	4161	17.6134	P2	Normal	Epi_Normal	0.362154
CCRCC_P2_Normal_Ds0CCJ0_TTGCCGTAGTGTACCT	13647	3783	15.1389	P2	Normal	Epi_Normal	0.551051
CCRCC_P2_Normal_Ds0CCJ0_TTTCCTCCAAGGCTCC	15416	4168	12.6038	P2	Normal	Epi_Normal	0.434618
CCRCC_P2_Normal_Ds0CCJ0_TTTCCTCCAGTATAAG	17156	4407	15.4115	P2	Normal	Epi_Normal	0.407634
CCRCC_P2_TumorC_Ds0CCJ0_AAACCTGGTTACCAGT	8117	2648	2.16829	P2	TumorC	Epi_VCAM1	0.218147
CCRCC_P2_TumorC_Ds0CCJ0_AAACCTGTCACAGGCC	13349	3409	5.73077	P2	TumorC	Epi_VCAM1	0.282341
CCRCC_P2_TumorC_Ds0CCJ0_AAACCTGTCCGCAAGC	1374	784	2.32897	P2	TumorC	Epi_STMN1	0
CCRCC_P2_TumorC_Ds0CCJ0_AAAGTAGAGTGTGGCA	3503	1521	5.167	P2	TumorC	Epi_VCAN	0.166241
CCRCC_P2_TumorC_Ds0CCJ0_AAAGTAGTCACAAACC	8019	2403	4.96321	P2	TumorC	Epi_VCAM1	0.173144
CCRCC_P2_TumorC_Ds0CCJ0_AACACGTGTTCAGACT	8841	2045	4.10587	P2	TumorC	Epi_VCAM1	0.252868
CCRCC_P2_TumorC_Ds0CCJ0_AACCATGGTGGTAACG	4890	1716	3.37423	P2	TumorC	Epi_CCNI	0.13719
CCRCC_P2_TumorC_Ds0CCJ0_AACCATGTCTACCTGC	2730	1378	0.18315	P2	TumorC	Epi_VCAM1	0.453251
CCRCC_P2_TumorC_Ds0CCJ0_AACGTTGAGGGTCTCC	6600	2100	5.48485	P2	TumorC	Epi_VCAM1	0.113637
CCRCC_P2_TumorC_Ds0CCJ0_AAGGAGCAGCGATAGC	7761	2255	0.0257699	P2	TumorC	Epi_CCNI	0.047922
CCRCC_P2_TumorC_Ds0CCJ0_AAGGAGCAGGCCCGTT	7695	1636	3.11891	P2	TumorC	Epi_CCNI	0.273886
CCRCC_P2_TumorC_Ds0CCJ0_AAGTCTGTCAGCTTAG	6005	1983	5.37885	P2	TumorC	Epi_VCAM1	0.435453
CCRCC_P2_TumorC_Ds0CCJ0_AATCGGTGTCCGTTAA	11512	2604	2.84051	P2	TumorC	Epi_VCAM1	0.13371
CCRCC_P2_TumorC_Ds0CCJ0_ACACCAACAGACAGGT	15790	3682	1.15263	P2	TumorC	Epi_VCAM1	0.260722
CCRCC_P2_TumorC_Ds0CCJ0_ACAGCTATCGTGTAGT	722	497	3.73961	P2	TumorC	Epi_CCNI	0.577
CCRCC_P2_TumorC_Ds0CCJ0_ACATCAGGTAAATACG	6402	1791	1.14027	P2	TumorC	Epi_CCNI	-0.262088
CCRCC_P2_TumorC_Ds0CCJ0_ACCGTAAGTCAAAGCG	4941	1344	10.9897	P2	TumorC	Epi_CCNI	-0.100312
CCRCC_P2_TumorC_Ds0CCJ0_ACGAGGAAGTGAAGAG	7709	2332	3.02244	P2	TumorC	Epi_VCAM1	0.571366
CCRCC_P2_TumorC_Ds0CCJ0_ACGAGGACATGCCTTC	15416	3430	2.37416	P2	TumorC	Epi_VCAM1	0.320831
CCRCC_P2_TumorC_Ds0CCJ0_ACGATACGTAAATACG	12929	3238	2.90046	P2	TumorC	Epi_VCAM1	0.443667
CCRCC_P2_TumorC_Ds0CCJ0_ACGATACTCGGTGTTA	11171	3092	3.5807	P2	TumorC	Epi_VCAM1	0.278962
CCRCC_P2_TumorC_Ds0CCJ0_ACGCAGCAGCTGAAAT	5148	1511	11.0528	P2	TumorC	Epi_VCAM1	0.132971
CCRCC_P2_TumorC_Ds0CCJ0_ACGCCAGCAAGTCTAC	8936	2325	4.67771	P2	TumorC	Epi_VCAM1	0.160604
CCRCC_P2_TumorC_Ds0CCJ0_ACGCCAGGTCGGCATC	830	495	5.42169	P2	TumorC	Epi_CCNI	0
CCRCC_P2_TumorC_Ds0CCJ0_ACGGGCTTCGTTTAGG	8377	2732	0.0596872	P2	TumorC	Epi_CCNI	0.0967919
CCRCC_P2_TumorC_Ds0CCJ0_ACGTCAAAGATACACA	7393	2032	8.50805	P2	TumorC	Epi_CCNI	-0.253358
CCRCC_P2_TumorC_Ds0CCJ0_ACTGAACAGCACGCCT	5365	1739	3.50419	P2	TumorC	Epi_VCAM1	0.307917
CCRCC_P2_TumorC_Ds0CCJ0_ACTGAACGTCCTCTTG	10934	2817	2.13097	P2	TumorC	Epi_VCAM1	0.22241
CCRCC_P2_TumorC_Ds0CCJ0_ACTGCTCCATCGATTG	748	443	1.60428	P2	TumorC	Epi_CCNI	0
CCRCC_P2_TumorC_Ds0CCJ0_ACTTACTAGCGTTTAC	6143	2238	2.42552	P2	TumorC	Epi_VCAN	0.309727
CCRCC_P2_TumorC_Ds0CCJ0_ACTTACTAGTTCCACA	1991	1097	10.9493	P2	TumorC	Epi_VCAN	0.59385
CCRCC_P2_TumorC_Ds0CCJ0_ACTTTCACAGGAATCG	4772	1724	4.40067	P2	TumorC	Epi_VCAM1	0.352216
CCRCC_P2_TumorC_Ds0CCJ0_AGCAGCCAGTGACTCT	954	704	0.104822	P2	TumorC	Epi_VCAN	0.660704
CCRCC_P2_TumorC_Ds0CCJ0_AGCAGCCAGTGGCACA	5508	1730	3.21351	P2	TumorC	Epi_VCAM1	0.221378
CCRCC_P2_TumorC_Ds0CCJ0_AGCATACAGCCACGTC	7914	2380	8.51655	P2	TumorC	Epi_VCAM1	0.385114
CCRCC_P2_TumorC_Ds0CCJ0_AGCGTATGTCAGGACA	9533	2304	0.482534	P2	TumorC	Epi_VCAM1	0.352416
CCRCC_P2_TumorC_Ds0CCJ0_AGCTTGAAGTGAATTG	1932	815	13.0435	P2	TumorC	Epi_VCAM1	0.51955
CCRCC_P2_TumorC_Ds0CCJ0_AGCTTGACAAAGCAAT	9141	2907	0.0109397	P2	TumorC	Epi_CCNI	-0.128978
CCRCC_P2_TumorC_Ds0CCJ0_AGCTTGACAATAAGCA	5486	1849	1.85928	P2	TumorC	Epi_VCAM1	0.399264
CCRCC_P2_TumorC_Ds0CCJ0_AGCTTGACACGCCAGT	12108	2486	3.41923	P2	TumorC	Epi_VCAM1	0.128759
CCRCC_P2_TumorC_Ds0CCJ0_AGGCCGTGTGCGAAAC	3841	1818	13.1476	P2	TumorC	Epi_VCAN	0
CCRCC_P2_TumorC_Ds0CCJ0_AGGCCGTTCGACGGAA	7222	2184	1.80006	P2	TumorC	Epi_VCAN	0
CCRCC_P2_TumorC_Ds0CCJ0_AGGGTGATCTCCAGGG	7013	2017	3.09425	P2	TumorC	Epi_VCAM1	0.288401
CCRCC_P2_TumorC_Ds0CCJ0_AGTCTTTTCACTATTC	1188	638	0.0841751	P2	TumorC	Epi_CCNI	0
CCRCC_P2_TumorC_Ds0CCJ0_AGTTGGTAGTATGACA	9893	2565	0.909734	P2	TumorC	Epi_VCAM1	0.234875
CCRCC_P2_TumorC_Ds0CCJ0_AGTTGGTGTACCATCA	9581	2415	4.42543	P2	TumorC	Epi_VCAM1	0.351549
CCRCC_P2_TumorC_Ds0CCJ0_ATAACGCGTAGGGTAC	3875	1025	0.0258065	P2	TumorC	Epi_CCNI	0
CCRCC_P2_TumorC_Ds0CCJ0_ATAAGAGGTACGAAAT	633	460	4.42338	P2	TumorC	Epi_VCAN	0.603352
CCRCC_P2_TumorC_Ds0CCJ0_ATAAGAGTCCTTCAAT	9011	2353	7.62402	P2	TumorC	Epi_VCAM1	0.162977
CCRCC_P2_TumorC_Ds0CCJ0_ATCCACCTCACCACCT	5025	1438	9.77114	P2	TumorC	Epi_VCAM1	0.134946
CCRCC_P2_TumorC_Ds0CCJ0_ATCCGAAGTGGACGAT	7906	2954	2.22616	P2	TumorC	Epi_VCAN	0.385294
CCRCC_P2_TumorC_Ds0CCJ0_ATCGAGTTCTTCAACT	6598	1977	4.50136	P2	TumorC	Epi_VCAM1	0.197289
CCRCC_P2_TumorC_Ds0CCJ0_ATCTGCCGTAAACCTC	5006	1381	1.75789	P2	TumorC	Epi_CCNI	0.343989
CCRCC_P2_TumorC_Ds0CCJ0_ATTACTCTCGTTGACA	2946	1781	0	P2	TumorC	Epi_CCNI	-0.624472
CCRCC_P2_TumorC_Ds0CCJ0_ATTCTACGTCTCGTTC	5141	1683	4.53219	P2	TumorC	Epi_VCAM1	0.46462
CCRCC_P2_TumorC_Ds0CCJ0_ATTGGACAGATCTGCT	9636	2603	3.42466	P2	TumorC	Epi_VCAM1	0.307637
CCRCC_P2_TumorC_Ds0CCJ0_ATTGGACAGGCAGTCA	1753	1064	10.0399	P2	TumorC	Epi_VCAM1	0.53859
CCRCC_P2_TumorC_Ds0CCJ0_ATTTCTGAGAGTGACC	1332	758	14.9399	P2	TumorC	Epi_VCAN	0
CCRCC_P2_TumorC_Ds0CCJ0_CAAGAAACACGTAAGG	3349	1154	4.24007	P2	TumorC	Epi_CCNI	0.295721
CCRCC_P2_TumorC_Ds0CCJ0_CAAGATCTCGTGGTCG	7538	2323	5.01459	P2	TumorC	Epi_VCAM1	0.277079
CCRCC_P2_TumorC_Ds0CCJ0_CAAGTTGAGACCCACC	2351	1180	8.29434	P2	TumorC	Epi_VCAN	0.354772
CCRCC_P2_TumorC_Ds0CCJ0_CACAAACTCATCACCC	8694	2604	1.50679	P2	TumorC	Epi_VCAN	0.299062
CCRCC_P2_TumorC_Ds0CCJ0_CACACCTAGCGATTCT	10742	2507	3.71439	P2	TumorC	Epi_VCAM1	0.368508
CCRCC_P2_TumorC_Ds0CCJ0_CACACTCCATTAGCCA	11416	2922	4.13455	P2	TumorC	Epi_VCAM1	0.208599
CCRCC_P2_TumorC_Ds0CCJ0_CACAGTATCTTGCCGT	10834	2788	2.6583	P2	TumorC	Epi_VCAM1	0.128865
CCRCC_P2_TumorC_Ds0CCJ0_CACAGTATCTTTACGT	1846	880	4.98375	P2	TumorC	Epi_CCNI	0.397559
CCRCC_P2_TumorC_Ds0CCJ0_CACCACTTCGGGAGTA	1428	800	0	P2	TumorC	Epi_STMN1	0.579223
CCRCC_P2_TumorC_Ds0CCJ0_CACCTTGGTCTCGTTC	916	496	15.6114	P2	TumorC	Epi_VCAM1	0.529938
CCRCC_P2_TumorC_Ds0CCJ0_CAGAGAGCAACTGCGC	5187	1790	2.9304	P2	TumorC	Epi_VCAN	0.229746
CCRCC_P2_TumorC_Ds0CCJ0_CAGATCAAGGTGCTTT	1841	937	12.6562	P2	TumorC	Epi_VCAN	0.406313
CCRCC_P2_TumorC_Ds0CCJ0_CAGCAGCAGCAGGCTA	1259	806	2.22399	P2	TumorC	Epi_VCAN	0.269926
CCRCC_P2_TumorC_Ds0CCJ0_CAGCGACAGTGTGAAT	13691	3555	1.94288	P2	TumorC	Epi_VCAN	0.248164
CCRCC_P2_TumorC_Ds0CCJ0_CAGCTGGAGTAGCGGT	4606	1617	5.94876	P2	TumorC	Epi_CCNI	0.24681
CCRCC_P2_TumorC_Ds0CCJ0_CAGTCCTGTGGTGTAG	6445	1966	2.24981	P2	TumorC	Epi_VCAM1	0.200326
CCRCC_P2_TumorC_Ds0CCJ0_CATATGGCATGGGAAC	9940	2998	2.98793	P2	TumorC	Epi_VCAN	0.345225
CCRCC_P2_TumorC_Ds0CCJ0_CATATTCGTTCCGTCT	3909	1185	2.81402	P2	TumorC	Epi_CCNI	0
CCRCC_P2_TumorC_Ds0CCJ0_CATCAGAGTCTAACGT	3473	1439	0.806219	P2	TumorC	Epi_VCAN	0.392716
CCRCC_P2_TumorC_Ds0CCJ0_CATGACAAGATCCTGT	5655	2139	0.0353669	P2	TumorC	Epi_VCAN	-0.611616
CCRCC_P2_TumorC_Ds0CCJ0_CATGACAAGCCCAGCT	1645	1040	2.43161	P2	TumorC	Epi_VCAN	0.418553
CCRCC_P2_TumorC_Ds0CCJ0_CATTATCGTACCCAAT	3004	1369	0.0332889	P2	TumorC	Epi_CCNI	0.43536
CCRCC_P2_TumorC_Ds0CCJ0_CCAATCCAGCCTCGTG	11733	2862	4.15069	P2	TumorC	Epi_VCAM1	0.415113
CCRCC_P2_TumorC_Ds0CCJ0_CCACCTAAGTTAGGTA	12747	3295	3.13799	P2	TumorC	Epi_VCAM1	0.288352
CCRCC_P2_TumorC_Ds0CCJ0_CCACCTATCGTTACGA	11516	2913	1.58909	P2	TumorC	Epi_VCAM1	0.274242
CCRCC_P2_TumorC_Ds0CCJ0_CCACGGATCTGCAAGT	11414	2857	5.88751	P2	TumorC	Epi_VCAM1	0.41011
CCRCC_P2_TumorC_Ds0CCJ0_CCACGGATCTTGCATT	2307	1213	1.73385	P2	TumorC	Epi_VCAM1	0.485238
CCRCC_P2_TumorC_Ds0CCJ0_CCACTACAGACTTGAA	5158	1881	8.56921	P2	TumorC	Epi_VCAM1	0.132814
CCRCC_P2_TumorC_Ds0CCJ0_CCATGTCAGAGCTATA	8189	2103	4.22518	P2	TumorC	Epi_VCAM1	0.329292
CCRCC_P2_TumorC_Ds0CCJ0_CCCTCCTAGCGACGTA	5728	2159	2.65363	P2	TumorC	Epi_VCAN	0.229696
CCRCC_P2_TumorC_Ds0CCJ0_CCCTCCTCAAGCTGAG	6171	1828	0.0162048	P2	TumorC	Epi_CCNI	0.378189
CCRCC_P2_TumorC_Ds0CCJ0_CCGGGATAGCATGGCA	3046	1369	13.2305	P2	TumorC	Epi_VCAN	0.311092
CCRCC_P2_TumorC_Ds0CCJ0_CCGGGATGTGCTGTAT	10153	2644	5.6732	P2	TumorC	Epi_VCAM1	0.170639
CCRCC_P2_TumorC_Ds0CCJ0_CCGGGATTCCTATTCA	5984	1941	0.584893	P2	TumorC	Epi_VCAM1	0.383662
CCRCC_P2_TumorC_Ds0CCJ0_CCGTGGACATCCGGGT	10351	2329	2.69539	P2	TumorC	Epi_VCAM1	0.168773
CCRCC_P2_TumorC_Ds0CCJ0_CCGTGGAGTCTCACCT	6990	2757	7.4392	P2	TumorC	Epi_VCAN	0.4075
CCRCC_P2_TumorC_Ds0CCJ0_CCGTTCAAGTACGATA	7475	1868	2.1806	P2	TumorC	Epi_CCNI	-0.328468
CCRCC_P2_TumorC_Ds0CCJ0_CCGTTCAGTTCTCATT	12169	3107	1.775	P2	TumorC	Epi_VCAM1	0.211409
CCRCC_P2_TumorC_Ds0CCJ0_CCTACCAAGCTACCGC	6495	1931	3.4642	P2	TumorC	Epi_CCNI	0.216179
CCRCC_P2_TumorC_Ds0CCJ0_CCTATTAAGCATCATC	646	378	14.0867	P2	TumorC	Epi_VCAM1	0.599266
CCRCC_P2_TumorC_Ds0CCJ0_CCTATTAGTATAATGG	3413	1450	3.95546	P2	TumorC	Epi_VCAM1	0.48789
CCRCC_P2_TumorC_Ds0CCJ0_CCTCAGTTCCTTGCCA	8842	2594	2.52205	P2	TumorC	Epi_VCAM1	0.365503
CCRCC_P2_TumorC_Ds0CCJ0_CCTCTGAGTCCGAATT	557	377	0	P2	TumorC	Epi_CCNI	0
CCRCC_P2_TumorC_Ds0CCJ0_CCTTACGCAGCATACT	6529	1990	6.17246	P2	TumorC	Epi_STMN1	0.461617
CCRCC_P2_TumorC_Ds0CCJ0_CCTTCGAAGGTCGGAT	4647	1631	2.00129	P2	TumorC	Epi_VCAM1	0.252739
CCRCC_P2_TumorC_Ds0CCJ0_CCTTCGAGTGCAACGA	6683	2522	8.60392	P2	TumorC	Epi_VCAN	0.195644
CCRCC_P2_TumorC_Ds0CCJ0_CGAACATAGATCTGCT	1516	974	2.96834	P2	TumorC	Epi_VCAN	-0.183816
CCRCC_P2_TumorC_Ds0CCJ0_CGAATGTGTAGAGCTG	8984	2612	2.97195	P2	TumorC	Epi_VCAM1	0.16
CCRCC_P2_TumorC_Ds0CCJ0_CGAATGTGTGTGCCTG	8126	2454	10.1526	P2	TumorC	Epi_VCAN	0
CCRCC_P2_TumorC_Ds0CCJ0_CGATCGGGTCGGCTCA	5095	1423	3.00294	P2	TumorC	Epi_CCNI	0.426674
CCRCC_P2_TumorC_Ds0CCJ0_CGATCGGTCCCTGACT	12646	3218	1.35221	P2	TumorC	Epi_VCAN	-0.280854
CCRCC_P2_TumorC_Ds0CCJ0_CGATTGACACTACAGT	3186	1114	4.86503	P2	TumorC	Epi_VCAM1	0.303764
CCRCC_P2_TumorC_Ds0CCJ0_CGATTGACATATGAGA	1713	1041	1.75131	P2	TumorC	Epi_VCAN	0.411136
CCRCC_P2_TumorC_Ds0CCJ0_CGCGTTTAGTATCGAA	2755	954	0.471869	P2	TumorC	Epi_CCNI	0
CCRCC_P2_TumorC_Ds0CCJ0_CGCGTTTCACTCGACG	9432	2364	3.64716	P2	TumorC	Epi_VCAM1	0.243367
CCRCC_P2_TumorC_Ds0CCJ0_CGGACACAGTGTACTC	9138	2412	3.65507	P2	TumorC	Epi_VCAM1	0.180978
CCRCC_P2_TumorC_Ds0CCJ0_CGTAGCGCAAGCCGCT	15060	3709	5.47809	P2	TumorC	Epi_VCAN	0.343512
CCRCC_P2_TumorC_Ds0CCJ0_CGTCCATAGGATGTAT	588	364	0.170068	P2	TumorC	Epi_CCNI	0
CCRCC_P2_TumorC_Ds0CCJ0_CGTCCATTCTTTACAC	1456	766	19.0247	P2	TumorC	Epi_VCAN	0.57535
CCRCC_P2_TumorC_Ds0CCJ0_CGTGAGCGTCTTCGTC	5800	1801	2.31034	P2	TumorC	Epi_VCAM1	0.21432
CCRCC_P2_TumorC_Ds0CCJ0_CGTTGGGCACATTAGC	7410	2815	2.61808	P2	TumorC	Epi_VCAN	-0.155904
CCRCC_P2_TumorC_Ds0CCJ0_CTAACTTGTTCCACGG	631	455	6.33914	P2	TumorC	Epi_STMN1	0
CCRCC_P2_TumorC_Ds0CCJ0_CTACACCCACGCCAGT	7569	2241	3.91069	P2	TumorC	Epi_VCAM1	0.3931
CCRCC_P2_TumorC_Ds0CCJ0_CTACATTAGGACAGCT	7396	2301	0.98702	P2	TumorC	Epi_VCAM1	0.182915
CCRCC_P2_TumorC_Ds0CCJ0_CTACATTTCCCTAACC	9885	2640	3.94537	P2	TumorC	Epi_VCAM1	0.298331
CCRCC_P2_TumorC_Ds0CCJ0_CTACCCACAATCGGTT	1757	889	10.074	P2	TumorC	Epi_VCAM1	0.406514
CCRCC_P2_TumorC_Ds0CCJ0_CTACCCACAGGGTTAG	10753	2634	3.05961	P2	TumorC	Epi_VCAM1	0.310721
CCRCC_P2_TumorC_Ds0CCJ0_CTACCCATCTCCCTGA	3967	1546	3.93244	P2	TumorC	Epi_VCAM1	0.384663
CCRCC_P2_TumorC_Ds0CCJ0_CTAGTGATCGCCATAA	3457	1370	3.15302	P2	TumorC	Epi_VCAM1	0.290657
CCRCC_P2_TumorC_Ds0CCJ0_CTCGGAGAGTGTGAAT	13695	3776	16.3928	P2	TumorC	Epi_VCAN	0.448398
CCRCC_P2_TumorC_Ds0CCJ0_CTCGGGACATTGCGGC	11591	2907	3.44233	P2	TumorC	Epi_VCAM1	0.332992
CCRCC_P2_TumorC_Ds0CCJ0_CTGAAACAGCCCTAAT	5146	1510	3.24524	P2	TumorC	Epi_VCAM1	0.339284
CCRCC_P2_TumorC_Ds0CCJ0_CTGAAGTCACAGGTTT	10316	2959	3.63513	P2	TumorC	Epi_VCAM1	0.147945
CCRCC_P2_TumorC_Ds0CCJ0_CTGAAGTTCCCTAATT	5774	2056	2.23415	P2	TumorC	Epi_VCAN	-0.512549
CCRCC_P2_TumorC_Ds0CCJ0_CTGATCCTCACCTTAT	1509	919	8.15109	P2	TumorC	Epi_CCNI	0.0763912
CCRCC_P2_TumorC_Ds0CCJ0_CTGCGGATCGGTCTAA	5586	1825	0.0179019	P2	TumorC	Epi_CCNI	0.0814882
CCRCC_P2_TumorC_Ds0CCJ0_CTTACCGAGCTCCCAG	1217	678	0.821693	P2	TumorC	Epi_CCNI	0.474992
CCRCC_P2_TumorC_Ds0CCJ0_CTTAGGACACACTGCG	4646	1889	4.75678	P2	TumorC	Epi_VCAN	0
CCRCC_P2_TumorC_Ds0CCJ0_CTTAGGAGTTGGAGGT	7843	2041	3.36606	P2	TumorC	Epi_VCAM1	0.270952
CCRCC_P2_TumorC_Ds0CCJ0_CTTCTCTTCTGCGGCA	716	479	1.39665	P2	TumorC	Epi_CCNI	0
CCRCC_P2_TumorC_Ds0CCJ0_CTTTGCGAGCCCTAAT	7829	1789	4.6877	P2	TumorC	Epi_VCAM1	0.176005
CCRCC_P2_TumorC_Ds0CCJ0_CTTTGCGGTACTTAGC	7169	2962	14.493	P2	TumorC	Epi_VCAN	0.396406
CCRCC_P2_TumorC_Ds0CCJ0_GAAATGAAGAGTACCG	3709	1602	14.0469	P2	TumorC	Epi_VCAN	0
CCRCC_P2_TumorC_Ds0CCJ0_GAAATGAGTGCACGAA	5345	1548	0.0187091	P2	TumorC	Epi_CCNI	0.225543
CCRCC_P2_TumorC_Ds0CCJ0_GAACCTAAGCCGCCTA	6338	1575	11.9754	P2	TumorC	Epi_CCNI	0.202511
CCRCC_P2_TumorC_Ds0CCJ0_GAACGGACAGATCCAT	16304	3814	3.2078	P2	TumorC	Epi_VCAN	0.127838
CCRCC_P2_TumorC_Ds0CCJ0_GAACGGATCATCTGTT	9002	2657	3.43257	P2	TumorC	Epi_VCAM1	0.367839
CCRCC_P2_TumorC_Ds0CCJ0_GACACGCCAGACGCAA	10216	2803	0.910337	P2	TumorC	Epi_VCAN	-0.0550304
CCRCC_P2_TumorC_Ds0CCJ0_GACACGCGTAAGGGAA	1566	869	14.4317	P2	TumorC	Epi_VCAN	0.64234
CCRCC_P2_TumorC_Ds0CCJ0_GACAGAGAGGACCACA	1898	968	19.8103	P2	TumorC	Epi_VCAN	0
CCRCC_P2_TumorC_Ds0CCJ0_GACCAATTCCTAGAAC	8751	2992	3.25677	P2	TumorC	Epi_VCAM1	0.465748
CCRCC_P2_TumorC_Ds0CCJ0_GACCTGGAGGTGCTAG	7108	2376	0.042206	P2	TumorC	Epi_CCNI	0.187839
CCRCC_P2_TumorC_Ds0CCJ0_GACGCGTCACATTTCT	8024	2276	2.5673	P2	TumorC	Epi_VCAM1	0.17307
CCRCC_P2_TumorC_Ds0CCJ0_GACGGCTCACGTCTCT	5923	2114	5.21695	P2	TumorC	Epi_VCAN	0.30418
CCRCC_P2_TumorC_Ds0CCJ0_GACGTGCAGAATGTGT	5874	2171	1.53218	P2	TumorC	Epi_VCAN	0.212608
CCRCC_P2_TumorC_Ds0CCJ0_GAGGTGAGTGACGGTA	6843	1642	4.3402	P2	TumorC	Epi_VCAM1	0.192626
CCRCC_P2_TumorC_Ds0CCJ0_GAGGTGAGTGCAGACA	10037	2574	4.02511	P2	TumorC	Epi_VCAM1	0.147842
CCRCC_P2_TumorC_Ds0CCJ0_GATCAGTTCTCGGACG	11792	3295	1.5519	P2	TumorC	Epi_VCAN	0.460977
CCRCC_P2_TumorC_Ds0CCJ0_GATCGATTCTGGTATG	4685	2157	1.23799	P2	TumorC	Epi_VCAN	0
CCRCC_P2_TumorC_Ds0CCJ0_GATCGATTCTGTTTGT	1223	758	12.3467	P2	TumorC	Epi_VCAM1	0.483897
CCRCC_P2_TumorC_Ds0CCJ0_GATCTAGGTTGCCTCT	3210	1637	15.9502	P2	TumorC	Epi_VCAN	-0.721499
CCRCC_P2_TumorC_Ds0CCJ0_GATGAAAAGAAACGCC	2057	1269	0.43753	P2	TumorC	Epi_VCAN	-0.160312
CCRCC_P2_TumorC_Ds0CCJ0_GATGAGGCAGGAACGT	5973	2047	6.3787	P2	TumorC	Epi_VCAM1	0.121192
CCRCC_P2_TumorC_Ds0CCJ0_GATGCTAAGTTGAGTA	7253	1795	3.92941	P2	TumorC	Epi_VCAM1	0.106767
CCRCC_P2_TumorC_Ds0CCJ0_GATGCTATCAAGCCTA	9253	2970	2.35599	P2	TumorC	Epi_VCAM1	0.468997
CCRCC_P2_TumorC_Ds0CCJ0_GCACTCTCACAGACTT	1059	655	3.21058	P2	TumorC	Epi_VCAM1	0.639442
CCRCC_P2_TumorC_Ds0CCJ0_GCATACAAGAGTCGGT	11608	3000	1.43005	P2	TumorC	Epi_VCAN	0.273013
CCRCC_P2_TumorC_Ds0CCJ0_GCATACATCGGCATCG	8228	2731	4.82499	P2	TumorC	Epi_VCAM1	0.530319
CCRCC_P2_TumorC_Ds0CCJ0_GCATGCGAGGCATGGT	5761	1423	6.28363	P2	TumorC	Epi_CCNI	0.215235
CCRCC_P2_TumorC_Ds0CCJ0_GCCAAATTCTTCAACT	4876	2064	4.20427	P2	TumorC	Epi_VCAM1	0.273036
CCRCC_P2_TumorC_Ds0CCJ0_GCGACCAAGTAATCCC	6736	1931	1.98931	P2	TumorC	Epi_VCAM1	0.194633
CCRCC_P2_TumorC_Ds0CCJ0_GCGACCATCCAGTAGT	635	490	0.472441	P2	TumorC	Epi_CCNI	0.602718
CCRCC_P2_TumorC_Ds0CCJ0_GCGCAGTAGTGGACGT	8935	2726	3.70453	P2	TumorC	Epi_VCAM1	0.295588
CCRCC_P2_TumorC_Ds0CCJ0_GCGCAGTTCTGGTTCC	2494	1072	3.12751	P2	TumorC	Epi_VCAM1	0.344606
CCRCC_P2_TumorC_Ds0CCJ0_GCGGGTTCACAGCCCA	9469	2148	3.2316	P2	TumorC	Epi_VCAM1	0.242799
CCRCC_P2_TumorC_Ds0CCJ0_GCGGGTTTCAGGCAAG	7315	2128	2.58373	P2	TumorC	Epi_VCAM1	0.348478
CCRCC_P2_TumorC_Ds0CCJ0_GCTGCAGGTGAAATCA	2377	1235	15.061	P2	TumorC	Epi_VCAN	-0.149579
CCRCC_P2_TumorC_Ds0CCJ0_GGAAAGCTCCCGACTT	13468	2771	3.45263	P2	TumorC	Epi_VCAN	0.294863
CCRCC_P2_TumorC_Ds0CCJ0_GGAATAAAGCGCCTCA	8387	2607	2.5158	P2	TumorC	Epi_VCAN	0
CCRCC_P2_TumorC_Ds0CCJ0_GGACAAGTCGGAATCT	4568	1861	4.5972	P2	TumorC	Epi_VCAM1	0.348685
CCRCC_P2_TumorC_Ds0CCJ0_GGACAGATCGATCCCT	1105	614	0	P2	TumorC	Epi_CCNI	0.493493
CCRCC_P2_TumorC_Ds0CCJ0_GGACGTCCATGCAATC	565	331	11.6814	P2	TumorC	Epi_CCNI	0
CCRCC_P2_TumorC_Ds0CCJ0_GGACGTCTCGAATCCA	12867	3606	5.86772	P2	TumorC	Epi_VCAN	0.257367
CCRCC_P2_TumorC_Ds0CCJ0_GGAGCAACAGATGGCA	6974	2540	1.80671	P2	TumorC	Epi_VCAN	-0.0969178
CCRCC_P2_TumorC_Ds0CCJ0_GGAGCAACAGCTGCTG	12312	3027	6.14847	P2	TumorC	Epi_VCAN	0.256941
CCRCC_P2_TumorC_Ds0CCJ0_GGATTACAGCTTCGCG	9165	2703	3.1533	P2	TumorC	Epi_VCAM1	0.356174
CCRCC_P2_TumorC_Ds0CCJ0_GGCTCGATCTTTAGGG	1867	904	0.0535619	P2	TumorC	Epi_CCNI	0
CCRCC_P2_TumorC_Ds0CCJ0_GGGCACTGTAACGTTC	3408	1411	0.938967	P2	TumorC	Epi_VCAM1	0.29293
CCRCC_P2_TumorC_Ds0CCJ0_GGGCACTTCGAATGGG	4146	1634	5.37868	P2	TumorC	Epi_VCAM1	0.549522
CCRCC_P2_TumorC_Ds0CCJ0_GGTATTGCATGCGCAC	3022	1148	2.8458	P2	TumorC	Epi_CCNI	0
CCRCC_P2_TumorC_Ds0CCJ0_GGTGAAGTCAATAAGG	28166	4536	4.6368	P2	TumorC	Epi_VCAM1	0.303281
CCRCC_P2_TumorC_Ds0CCJ0_GTAACTGGTCCTGCTT	1814	943	17.0342	P2	TumorC	Epi_VCAN	0.671028
CCRCC_P2_TumorC_Ds0CCJ0_GTACGTATCCGGCACA	4726	1591	0.698265	P2	TumorC	Epi_CCNI	0.426524
CCRCC_P2_TumorC_Ds0CCJ0_GTAGGCCGTTGGTAAA	9094	2166	6.13591	P2	TumorC	Epi_VCAM1	0.293351
CCRCC_P2_TumorC_Ds0CCJ0_GTAGTCACATGTTGAC	7702	2637	4.16775	P2	TumorC	Epi_VCAN	0.33966
CCRCC_P2_TumorC_Ds0CCJ0_GTATTCTGTTATCCGA	11542	3160	5.58829	P2	TumorC	Epi_VCAM1	0.294652
CCRCC_P2_TumorC_Ds0CCJ0_GTCTCGTCACTTAACG	2427	1131	19.9423	P2	TumorC	Epi_VCAN	0.694477
CCRCC_P2_TumorC_Ds0CCJ0_GTCTTCGGTCTCGTTC	6876	1776	2.45782	P2	TumorC	Epi_CCNI	0.277789
CCRCC_P2_TumorC_Ds0CCJ0_GTGCGGTCACCAGCAC	6611	1671	6.53456	P2	TumorC	Epi_VCAM1	0.366046
CCRCC_P2_TumorC_Ds0CCJ0_GTGCGGTGTGGCGAAT	777	478	11.9691	P2	TumorC	Epi_VCAM1	0.562394
CCRCC_P2_TumorC_Ds0CCJ0_GTGCTTCAGTTAACGA	2956	1391	0.0338295	P2	TumorC	Epi_VCAM1	0.515688
CCRCC_P2_TumorC_Ds0CCJ0_GTTACAGAGTGTACTC	9365	1738	3.09664	P2	TumorC	Epi_VCAM1	0.394941
CCRCC_P2_TumorC_Ds0CCJ0_GTTACAGCAGGTCCAC	7150	2475	0.041958	P2	TumorC	Epi_CCNI	-0.145714
CCRCC_P2_TumorC_Ds0CCJ0_TAAGCGTAGCGTTTAC	7232	2040	2.32301	P2	TumorC	Epi_CCNI	0.283552
CCRCC_P2_TumorC_Ds0CCJ0_TAAGCGTTCAGTACGT	5942	2191	3.5005	P2	TumorC	Epi_VCAN	0.288928
CCRCC_P2_TumorC_Ds0CCJ0_TAAGTGCCATGCGCAC	752	555	0.132979	P2	TumorC	Epi_CCNI	0.853841
CCRCC_P2_TumorC_Ds0CCJ0_TACGGGCTCGACAGCC	21035	3942	4.97266	P2	TumorC	Epi_VCAN	-0.197892
CCRCC_P2_TumorC_Ds0CCJ0_TACTCATAGCGCCTCA	2377	1237	0.12621	P2	TumorC	Epi_VCAN	0.558519
CCRCC_P2_TumorC_Ds0CCJ0_TACTCATCATTCGACA	8064	2273	5.25794	P2	TumorC	Epi_VCAM1	0.507942
CCRCC_P2_TumorC_Ds0CCJ0_TACTCGCTCATCGATG	6264	2113	0	P2	TumorC	Epi_CCNI	0.204051
CCRCC_P2_TumorC_Ds0CCJ0_TACTCGCTCCGGGTGT	8693	2247	1.93259	P2	TumorC	Epi_VCAM1	0.299077
CCRCC_P2_TumorC_Ds0CCJ0_TACTTACAGCGTGAAC	1108	821	3.97112	P2	TumorC	Epi_VCAN	0.713204
CCRCC_P2_TumorC_Ds0CCJ0_TACTTGTAGGCATGGT	5376	1750	1.86012	P2	TumorC	Epi_VCAM1	0.331881
CCRCC_P2_TumorC_Ds0CCJ0_TAGACCAAGATGCCTT	6951	2082	5.45245	P2	TumorC	Epi_VCAM1	0.449813
CCRCC_P2_TumorC_Ds0CCJ0_TAGACCATCTTGAGGT	6075	2360	5.8107	P2	TumorC	Epi_VCAM1	0.557509
CCRCC_P2_TumorC_Ds0CCJ0_TAGTTGGGTCCTGCTT	6960	1762	2.4569	P2	TumorC	Epi_VCAM1	0.20886
CCRCC_P2_TumorC_Ds0CCJ0_TAGTTGGTCGTAGGAG	2133	931	13.0333	P2	TumorC	Epi_CCNI	0
CCRCC_P2_TumorC_Ds0CCJ0_TATGCCCCACATCCAA	2222	970	4.0054	P2	TumorC	Epi_CCNI	0.736759
CCRCC_P2_TumorC_Ds0CCJ0_TATGCCCCATCGGTTA	6644	1913	4.03371	P2	TumorC	Epi_VCAM1	0.365174
CCRCC_P2_TumorC_Ds0CCJ0_TCAACGAGTTACGACT	4709	2168	14.1856	P2	TumorC	Epi_VCAM1	0.204238
CCRCC_P2_TumorC_Ds0CCJ0_TCAACGATCCTGCCAT	8945	1914	5.04192	P2	TumorC	Epi_VCAM1	0.16049
CCRCC_P2_TumorC_Ds0CCJ0_TCAATCTAGAGTGAGA	1629	972	1.71885	P2	TumorC	Epi_VCAM1	0.420349
CCRCC_P2_TumorC_Ds0CCJ0_TCACAAGAGTGGAGTC	1467	854	0.136333	P2	TumorC	Epi_VCAM1	0.57385
CCRCC_P2_TumorC_Ds0CCJ0_TCACAAGGTATAGTAG	9245	2130	17.9773	P2	TumorC	Epi_VCAM1	0.179822
CCRCC_P2_TumorC_Ds0CCJ0_TCAGGTATCACATAGC	5769	1978	10.4698	P2	TumorC	Epi_VCAM1	0.486085
CCRCC_P2_TumorC_Ds0CCJ0_TCATTACAGACGCTTT	6767	2072	6.72381	P2	TumorC	Epi_VCAM1	0.237308
CCRCC_P2_TumorC_Ds0CCJ0_TCCCGATAGTCGATAA	4348	1824	4.8758	P2	TumorC	Epi_VCAN	0.255326
CCRCC_P2_TumorC_Ds0CCJ0_TCGAGGCTCCCGACTT	10843	2561	3.7628	P2	TumorC	Epi_VCAM1	0.210235
CCRCC_P2_TumorC_Ds0CCJ0_TCGCGTTTCCAAAGTC	9624	2304	5.2473	P2	TumorC	Epi_VCAM1	0.152374
CCRCC_P2_TumorC_Ds0CCJ0_TCGGGACGTCGAGTTT	7300	2042	4.05479	P2	TumorC	Epi_CCNI	0.184525
CCRCC_P2_TumorC_Ds0CCJ0_TCGGTAACAGATGGCA	6144	2573	4.3457	P2	TumorC	Epi_VCAN	0.3097
CCRCC_P2_TumorC_Ds0CCJ0_TCGGTAACATGCATGT	5146	1350	1.22425	P2	TumorC	Epi_STMN1	0.410887
CCRCC_P2_TumorC_Ds0CCJ0_TCGTAGATCCGTACAA	2501	971	0.039984	P2	TumorC	Epi_CCNI	0.469822
CCRCC_P2_TumorC_Ds0CCJ0_TCTCATACATTGTGCA	1433	825	16.9574	P2	TumorC	Epi_VCAN	0.198897
CCRCC_P2_TumorC_Ds0CCJ0_TCTCTAAAGCTGCCCA	3246	980	0.246457	P2	TumorC	Epi_CCNI	0
CCRCC_P2_TumorC_Ds0CCJ0_TCTCTAAGTTTAGGAA	10791	3008	0.018534	P2	TumorC	Epi_VCAN	0.140251
CCRCC_P2_TumorC_Ds0CCJ0_TCTCTAATCGAATGCT	7587	2335	5.91802	P2	TumorC	Epi_VCAM1	0.316458
CCRCC_P2_TumorC_Ds0CCJ0_TCTGAGACAAAGTCAA	1426	825	0	P2	TumorC	Epi_VCAM1	0.579503
CCRCC_P2_TumorC_Ds0CCJ0_TCTGGAATCTCGCATC	9145	2439	2.90869	P2	TumorC	Epi_VCAM1	0.205892
CCRCC_P2_TumorC_Ds0CCJ0_TCTTCGGGTCATATCG	2101	1256	5.2832	P2	TumorC	Epi_VCAN	0.344534
CCRCC_P2_TumorC_Ds0CCJ0_TCTTCGGTCATTCACT	4641	1408	9.80392	P2	TumorC	Epi_VCAM1	0.245703
CCRCC_P2_TumorC_Ds0CCJ0_TGACGGCGTAAGCACG	6607	1945	6.94718	P2	TumorC	Epi_VCAM1	0.113558
CCRCC_P2_TumorC_Ds0CCJ0_TGACGGCGTATATGAG	5522	1922	1.48497	P2	TumorC	Epi_VCAM1	0.398082
CCRCC_P2_TumorC_Ds0CCJ0_TGACGGCTCGGAAATA	2713	1392	8.77258	P2	TumorC	Epi_STMN1	0.634481
CCRCC_P2_TumorC_Ds0CCJ0_TGACTAGAGCGCCTCA	2122	1136	11.6871	P2	TumorC	Epi_VCAN	0.501334
CCRCC_P2_TumorC_Ds0CCJ0_TGAGCCGTCCAATGGT	8097	3257	4.8413	P2	TumorC	Epi_VCAN	0.258284
CCRCC_P2_TumorC_Ds0CCJ0_TGCACCTTCGGCATCG	11061	3078	0.524365	P2	TumorC	Epi_VCAN	0.0814664
CCRCC_P2_TumorC_Ds0CCJ0_TGCGCAGCAAACCTAC	3234	1674	3.43228	P2	TumorC	Epi_VCAN	0
CCRCC_P2_TumorC_Ds0CCJ0_TGCGTGGAGAACAATC	1651	1009	2.78619	P2	TumorC	Epi_VCAN	0
CCRCC_P2_TumorC_Ds0CCJ0_TGCGTGGTCCCAACGG	4117	1598	3.30338	P2	TumorC	Epi_VCAN	0
CCRCC_P2_TumorC_Ds0CCJ0_TGCGTGGTCGCAGGCT	880	563	0.795455	P2	TumorC	Epi_VCAM1	0.537806
CCRCC_P2_TumorC_Ds0CCJ0_TGCGTGGTCGCCTGAG	11197	3079	14.2002	P2	TumorC	Epi_VCAN	0.325075
CCRCC_P2_TumorC_Ds0CCJ0_TGCTGCTTCTACGAGT	22166	3775	4.32193	P2	TumorC	Epi_VCAM1	0.306725
CCRCC_P2_TumorC_Ds0CCJ0_TGGACGCCAAGTCTAC	3337	1488	15.9425	P2	TumorC	Epi_VCAN	0
CCRCC_P2_TumorC_Ds0CCJ0_TGGGCGTAGAACAACT	8246	2581	2.53456	P2	TumorC	Epi_VCAN	-0.2352
CCRCC_P2_TumorC_Ds0CCJ0_TGGGCGTAGCTAAGAT	11371	2793	1.22241	P2	TumorC	Epi_VCAN	0.354769
CCRCC_P2_TumorC_Ds0CCJ0_TGGTTCCGTGCCTGGT	6782	2334	3.00796	P2	TumorC	Epi_VCAM1	0.413012
CCRCC_P2_TumorC_Ds0CCJ0_TGGTTCCTCAGCCTAA	4385	1844	1.96123	P2	TumorC	Epi_STMN1	0.52473
CCRCC_P2_TumorC_Ds0CCJ0_TGTGTTTCAACACGCC	5490	1955	1.2204	P2	TumorC	Epi_VCAM1	0.22183
CCRCC_P2_TumorC_Ds0CCJ0_TGTGTTTTCGCCAGCA	7068	2157	2.15054	P2	TumorC	Epi_VCAM1	0.287166
CCRCC_P2_TumorC_Ds0CCJ0_TTAACTCAGCCAACAG	3804	1268	0.315457	P2	TumorC	Epi_CCNI	0.557013
CCRCC_P2_TumorC_Ds0CCJ0_TTAACTCAGTTGTAGA	7944	2321	0.641994	P2	TumorC	Epi_VCAM1	0.26899
CCRCC_P2_TumorC_Ds0CCJ0_TTAGGACTCGATAGAA	1511	949	0.264725	P2	TumorC	Epi_STMN1	-0.601322
CCRCC_P2_TumorC_Ds0CCJ0_TTATGCTGTAAACACA	709	441	8.32158	P2	TumorC	Epi_VCAM1	0.580627
CCRCC_P2_TumorC_Ds0CCJ0_TTATGCTTCAGTCCCT	1165	661	0.0858369	P2	TumorC	Epi_VCAM1	0.483337
CCRCC_P2_TumorC_Ds0CCJ0_TTCCCAGGTCGTGGCT	3386	1542	7.02894	P2	TumorC	Epi_VCAN	0
CCRCC_P2_TumorC_Ds0CCJ0_TTCCCAGTCAGTTCGA	12083	2731	3.88149	P2	TumorC	Epi_VCAM1	0.154175
CCRCC_P2_TumorC_Ds0CCJ0_TTCTCCTAGTCAAGGC	3005	1585	8.18636	P2	TumorC	Epi_VCAN	0.51249
CCRCC_P2_TumorC_Ds0CCJ0_TTGAACGTCTACTCAT	3630	1729	8.4022	P2	TumorC	Epi_VCAN	0.400621
CCRCC_P2_TumorC_Ds0CCJ0_TTGGAACGTATATGAG	2409	948	1.16231	P2	TumorC	Epi_CCNI	0
CCRCC_P2_TumorC_Ds0CCJ0_TTGGCAACACATGACT	2073	1108	3.95562	P2	TumorC	Epi_VCAN	0
CCRCC_P2_TumorC_Ds0CCJ0_TTGGCAACACGTGAGA	1029	671	5.15063	P2	TumorC	Epi_CCNI	0.507263
CCRCC_P2_TumorC_Ds0CCJ0_TTGTAGGGTCTGATTG	2893	1307	4.9084	P2	TumorC	Epi_VCAN	0.384414
CCRCC_P2_TumorC_Ds0CCJ0_TTGTAGGTCAACACCA	13027	3172	2.6637	P2	TumorC	Epi_VCAM1	0.121824
CCRCC_P2_TumorC_Ds0CCJ0_TTTCCTCGTTAAGATG	7050	2075	3.61702	P2	TumorC	Epi_CCNI	0.405945
CCRCC_P2_TumorC_Ds0CCJ0_TTTCCTCTCGTGGACC	5282	2391	3.08595	P2	TumorC	Epi_VCAN	0.334859
CCRCC_P2_TumorC_Ds0CCJ0_TTTGCGCTCTGGGCCA	6924	2504	9.57539	P2	TumorC	Epi_VCAM1	0.450544
CCRCC_P2_TumorC_Ds0CCJ0_TTTGTCATCAGTTCGA	4863	2197	2.54987	P2	TumorC	Epi_VCAM1	0.348961
CCRCC_P2_TumorF_Ds0CCJ0_AAACCTGGTCGGCTCA	2103	1141	1.66429	P2	TumorF	Epi_VCAN	0.344421
CCRCC_P2_TumorF_Ds0CCJ0_AAACGGGAGATCTGCT	12466	3561	3.51356	P2	TumorF	Epi_VCAN	0.0170368
CCRCC_P2_TumorF_Ds0CCJ0_AAACGGGGTCAGTGGA	2007	1173	5.03239	P2	TumorF	Epi_VCAN	0
CCRCC_P2_TumorF_Ds0CCJ0_AAACGGGTCCGCATAA	4997	2248	4.46268	P2	TumorF	Epi_VCAN	-0.0996299
CCRCC_P2_TumorF_Ds0CCJ0_AAAGATGAGGAGTTTA	18454	4657	0.623171	P2	TumorF	Epi_VCAN	0.234415
CCRCC_P2_TumorF_Ds0CCJ0_AAAGATGCACAGGTTT	16214	3838	2.46084	P2	TumorF	Epi_VCAN	-0.229374
CCRCC_P2_TumorF_Ds0CCJ0_AAAGATGGTGAAAGAG	5487	2391	0.546747	P2	TumorF	Epi_VCAN	0.399231
CCRCC_P2_TumorF_Ds0CCJ0_AAAGATGTCTTTAGGG	2494	1391	4.37049	P2	TumorF	Epi_VCAN	0.35176
CCRCC_P2_TumorF_Ds0CCJ0_AAAGCAAAGTTGAGAT	13549	3612	2.53893	P2	TumorF	Epi_VCAN	0.227794
CCRCC_P2_TumorF_Ds0CCJ0_AAAGCAACAATGGAAT	7494	2630	0.026688	P2	TumorF	Epi_VCAN	0.358904
CCRCC_P2_TumorF_Ds0CCJ0_AAAGCAATCCTCTAGC	5908	2545	9.36019	P2	TumorF	Epi_VCAN	0.51582
CCRCC_P2_TumorF_Ds0CCJ0_AAAGTAGAGTGTTAGA	26232	4787	2.95059	P2	TumorF	Epi_VCAN	0.284631
CCRCC_P2_TumorF_Ds0CCJ0_AAATGCCAGTGCCAGA	9219	3197	1.27997	P2	TumorF	Epi_VCAN	0.622317
CCRCC_P2_TumorF_Ds0CCJ0_AAATGCCCAGGTCCAC	6227	2319	1.12414	P2	TumorF	Epi_VCAN	0.430653
CCRCC_P2_TumorF_Ds0CCJ0_AAATGCCGTCCTGCTT	13158	3850	5.13756	P2	TumorF	Epi_VCAN	0.422007
CCRCC_P2_TumorF_Ds0CCJ0_AAATGCCTCAGGTAAA	13999	3734	2.16444	P2	TumorF	Epi_VCAN	0.566177
CCRCC_P2_TumorF_Ds0CCJ0_AAATGCCTCGGAGGTA	9379	3415	7.16494	P2	TumorF	Epi_VCAN	0.0894127
CCRCC_P2_TumorF_Ds0CCJ0_AACACGTAGTTCGATC	2732	1366	3.51391	P2	TumorF	Epi_VCAN	0.453114
CCRCC_P2_TumorF_Ds0CCJ0_AACACGTCATACTACG	5389	2635	3.71126	P2	TumorF	Epi_VCAN	-0.0951226
CCRCC_P2_TumorF_Ds0CCJ0_AACACGTCATCAGTCA	10150	3788	10.9655	P2	TumorF	Epi_VCAN	0.232832
CCRCC_P2_TumorF_Ds0CCJ0_AACACGTTCACTTATC	1444	889	5.33241	P2	TumorF	Epi_VCAN	0.442701
CCRCC_P2_TumorF_Ds0CCJ0_AACCATGGTCCAACTA	7587	3018	2.80743	P2	TumorF	Epi_VCAN	0.392673
CCRCC_P2_TumorF_Ds0CCJ0_AACCATGTCTGCGGCA	14289	3881	3.98908	P2	TumorF	Epi_VCAN	0.285467
CCRCC_P2_TumorF_Ds0CCJ0_AACCGCGAGGCAATTA	5230	2106	5.00956	P2	TumorF	Epi_VCAN	0.228586
CCRCC_P2_TumorF_Ds0CCJ0_AACCGCGGTGTTGAGG	6319	2464	1.66166	P2	TumorF	Epi_VCAN	0.373994
CCRCC_P2_TumorF_Ds0CCJ0_AACGTTGCATCACGAT	3790	1474	4.37995	P2	TumorF	Epi_VCAM1	0.392839
CCRCC_P2_TumorF_Ds0CCJ0_AACGTTGCATGTTCCC	12129	3332	0.651332	P2	TumorF	Epi_VCAN	0.294855
CCRCC_P2_TumorF_Ds0CCJ0_AACGTTGGTTCGTCTC	3848	1598	4.83368	P2	TumorF	Epi_VCAN	0.273866
CCRCC_P2_TumorF_Ds0CCJ0_AACTCAGAGAGTCGGT	12842	4197	15.0366	P2	TumorF	Epi_VCAN	0.313558
CCRCC_P2_TumorF_Ds0CCJ0_AACTCAGCAAAGCAAT	2669	1632	0.0374672	P2	TumorF	Epi_VCAN	0.53566
CCRCC_P2_TumorF_Ds0CCJ0_AACTCCCAGACAATAC	2139	1143	4.48808	P2	TumorF	Epi_VCAN	0.565068
CCRCC_P2_TumorF_Ds0CCJ0_AACTCCCCAGCTCGCA	7424	2492	0.0134698	P2	TumorF	Epi_VCAN	0.471836
CCRCC_P2_TumorF_Ds0CCJ0_AACTCCCCATCACCCT	1537	922	14.6389	P2	TumorF	Epi_VCAN	0
CCRCC_P2_TumorF_Ds0CCJ0_AACTCTTCAATTCCTT	9658	3753	2.24684	P2	TumorF	Epi_VCAN	-0.39668
CCRCC_P2_TumorF_Ds0CCJ0_AACTGGTAGGCATTGG	9473	3240	13.7654	P2	TumorF	Epi_VCAN	0.330371
CCRCC_P2_TumorF_Ds0CCJ0_AACTGGTAGTTAGCGG	11544	3580	5.08489	P2	TumorF	Epi_VCAN	0.40299
CCRCC_P2_TumorF_Ds0CCJ0_AACTGGTCAACACCCG	6949	2685	13.4696	P2	TumorF	Epi_VCAN	-0.21217
CCRCC_P2_TumorF_Ds0CCJ0_AACTGGTCAGCCTTGG	9621	3125	3.12857	P2	TumorF	Epi_VCAN	0.142949
CCRCC_P2_TumorF_Ds0CCJ0_AACTGGTGTGCCTGTG	14108	3112	2.60136	P2	TumorF	Epi_VCAN	0.280716
CCRCC_P2_TumorF_Ds0CCJ0_AACTTTCCACTTGGAT	12632	3679	1.91577	P2	TumorF	Epi_VCAN	0.289536
CCRCC_P2_TumorF_Ds0CCJ0_AACTTTCGTGTCCTCT	15422	3744	1.5238	P2	TumorF	Epi_VCAN	0.263731
CCRCC_P2_TumorF_Ds0CCJ0_AAGACCTGTGCACTTA	4505	2046	5.94895	P2	TumorF	Epi_VCAN	0.250068
CCRCC_P2_TumorF_Ds0CCJ0_AAGACCTTCACGAAGG	13716	3390	2.21639	P2	TumorF	Epi_VCAN	0.328462
CCRCC_P2_TumorF_Ds0CCJ0_AAGCCGCAGGTCGGAT	4483	1740	4.84051	P2	TumorF	Epi_VCAN	-0.235001
CCRCC_P2_TumorF_Ds0CCJ0_AAGCCGCAGTCGAGTG	5089	2350	1.13971	P2	TumorF	Epi_VCAN	0.412922
CCRCC_P2_TumorF_Ds0CCJ0_AAGCCGCGTGCACCAC	9695	3042	3.47602	P2	TumorF	Epi_VCAN	0.30146
CCRCC_P2_TumorF_Ds0CCJ0_AAGGAGCCACCCTATC	7875	2313	1.30794	P2	TumorF	Epi_VCAN	0.270327
CCRCC_P2_TumorF_Ds0CCJ0_AAGGAGCCAGAAGCAC	11212	2935	2.9076	P2	TumorF	Epi_VCAN	0.136353
CCRCC_P2_TumorF_Ds0CCJ0_AAGGAGCGTATATCCG	8668	2360	3.34564	P2	TumorF	Epi_VCAN	0.408955
CCRCC_P2_TumorF_Ds0CCJ0_AAGGAGCTCTCGTATT	6944	2909	1.69931	P2	TumorF	Epi_VCAN	-0.454938
CCRCC_P2_TumorF_Ds0CCJ0_AAGGCAGAGAAGCCCA	6231	2127	0.722195	P2	TumorF	Epi_VCAN	0.204747
CCRCC_P2_TumorF_Ds0CCJ0_AAGGCAGAGCGTGAGT	4189	1907	12.318	P2	TumorF	Epi_VCAN	0.26091
CCRCC_P2_TumorF_Ds0CCJ0_AAGGCAGGTAGGGACT	11836	3769	2.75431	P2	TumorF	Epi_VCAN	0.397576
CCRCC_P2_TumorF_Ds0CCJ0_AAGGCAGGTGAGCGAT	23242	4651	3.27424	P2	TumorF	Epi_VCAN	0.114597
CCRCC_P2_TumorF_Ds0CCJ0_AAGGCAGGTGTGACGA	5907	2076	15.3885	P2	TumorF	Epi_VCAN	0.316165
CCRCC_P2_TumorF_Ds0CCJ0_AAGGTTCAGACTTGAA	15236	3699	3.30139	P2	TumorF	Epi_VCAN	0.568367
CCRCC_P2_TumorF_Ds0CCJ0_AAGGTTCGTAGAGTGC	2331	1066	3.003	P2	TumorF	Epi_VCAN	0.356252
CCRCC_P2_TumorF_Ds0CCJ0_AAGGTTCTCTTCGAGA	11637	3588	1.07416	P2	TumorF	Epi_VCAN	0.388674
CCRCC_P2_TumorF_Ds0CCJ0_AAGTCTGTCCACGTTC	4008	2124	8.50798	P2	TumorF	Epi_VCAN	0.267611
CCRCC_P2_TumorF_Ds0CCJ0_AAGTCTGTCCAGAAGG	22998	4972	2.1828	P2	TumorF	Epi_VCAN	0.215506
CCRCC_P2_TumorF_Ds0CCJ0_AATCCAGCAATAGCGG	13560	3767	2.44838	P2	TumorF	Epi_VCAN	0.311553
CCRCC_P2_TumorF_Ds0CCJ0_AATCCAGCATACTCTT	12149	3608	0.477406	P2	TumorF	Epi_VCAN	-0.0491564
CCRCC_P2_TumorF_Ds0CCJ0_AATCCAGGTTTGGGCC	3702	1842	2.97137	P2	TumorF	Epi_VCAN	0.527918
CCRCC_P2_TumorF_Ds0CCJ0_AATCCAGTCCTCATTA	14216	4150	8.98284	P2	TumorF	Epi_VCAN	0.476984
CCRCC_P2_TumorF_Ds0CCJ0_AATCCAGTCGCGTAGC	19403	4288	3.77777	P2	TumorF	Epi_VCAN	0.190379
CCRCC_P2_TumorF_Ds0CCJ0_AATCGGTAGATGGGTC	10774	3250	2.91442	P2	TumorF	Epi_VCAN	0.224453
CCRCC_P2_TumorF_Ds0CCJ0_AATCGGTCAATGACCT	13088	3912	5.1956	P2	TumorF	Epi_VCAN	0.214242
CCRCC_P2_TumorF_Ds0CCJ0_AATCGGTGTGTAACGG	8384	2881	2.25429	P2	TumorF	Epi_VCAN	-0.0611165
CCRCC_P2_TumorF_Ds0CCJ0_AATCGGTTCTTGCCGT	14159	3402	6.66007	P2	TumorF	Epi_VCAN	-0.084155
CCRCC_P2_TumorF_Ds0CCJ0_ACACCAAAGTCCTCCT	13012	3506	1.83677	P2	TumorF	Epi_VCAN	0.252955
CCRCC_P2_TumorF_Ds0CCJ0_ACACCAACAGCTTAAC	6228	2235	4.0623	P2	TumorF	Epi_VCAN	-0.283608
CCRCC_P2_TumorF_Ds0CCJ0_ACACCAATCGGCTTGG	6270	2489	1.65869	P2	TumorF	Epi_VCAN	0.37537
CCRCC_P2_TumorF_Ds0CCJ0_ACACCCTCAGTCAGCC	13085	3593	0.917081	P2	TumorF	Epi_VCAN	0.491805
CCRCC_P2_TumorF_Ds0CCJ0_ACACCCTGTGTGGTTT	8694	3254	2.657	P2	TumorF	Epi_VCAN	0.163725
CCRCC_P2_TumorF_Ds0CCJ0_ACACCGGAGACGCACA	8084	2749	0.0247402	P2	TumorF	Epi_VCAN	0.266323
CCRCC_P2_TumorF_Ds0CCJ0_ACACCGGTCACAGGCC	1663	928	12.3271	P2	TumorF	Epi_VCAN	0
CCRCC_P2_TumorF_Ds0CCJ0_ACACTGAAGCGCCTTG	17932	4324	1.29378	P2	TumorF	Epi_VCAN	0.420216
CCRCC_P2_TumorF_Ds0CCJ0_ACACTGACAGGGCATA	8231	2931	1.10558	P2	TumorF	Epi_VCAN	0.481561
CCRCC_P2_TumorF_Ds0CCJ0_ACACTGAGTCCATGAT	3376	1767	5.00592	P2	TumorF	Epi_VCAN	0.413823
CCRCC_P2_TumorF_Ds0CCJ0_ACAGCTAAGCCGATTT	15228	3980	6.66535	P2	TumorF	Epi_VCAN	0.232804
CCRCC_P2_TumorF_Ds0CCJ0_ACATACGAGGACGAAA	11620	3646	4.81928	P2	TumorF	Epi_VCAN	-0.0540366
CCRCC_P2_TumorF_Ds0CCJ0_ACATACGCATGCTAGT	15380	3826	3.03641	P2	TumorF	Epi_VCAN	0.434982
CCRCC_P2_TumorF_Ds0CCJ0_ACATCAGTCCCAAGTA	22199	4864	3.28393	P2	TumorF	Epi_VCAN	-0.105866
CCRCC_P2_TumorF_Ds0CCJ0_ACATCAGTCCTTTCTC	10083	4028	2.47942	P2	TumorF	Epi_VCAN	0.297768
CCRCC_P2_TumorF_Ds0CCJ0_ACATCAGTCTAACTTC	2707	1573	3.28777	P2	TumorF	Epi_VCAN	0.532885
CCRCC_P2_TumorF_Ds0CCJ0_ACATGGTGTTAAGATG	11880	3858	3.28283	P2	TumorF	Epi_VCAN	0.214089
CCRCC_P2_TumorF_Ds0CCJ0_ACCAGTAAGCGCCTTG	4575	1861	8.63388	P2	TumorF	Epi_VCAN	0.530152
CCRCC_P2_TumorF_Ds0CCJ0_ACCAGTACAAGGACAC	14747	4203	1.4647	P2	TumorF	Epi_VCAN	0.0831007
CCRCC_P2_TumorF_Ds0CCJ0_ACCAGTACATAAGACA	12246	3382	5.12004	P2	TumorF	Epi_VCAN	0.4073
CCRCC_P2_TumorF_Ds0CCJ0_ACCCACTCATGTAGTC	18391	4561	4.16508	P2	TumorF	Epi_VCAN	0.232003
CCRCC_P2_TumorF_Ds0CCJ0_ACCCACTGTCGTGGCT	10523	3174	2.13817	P2	TumorF	Epi_VCAN	0.435201
CCRCC_P2_TumorF_Ds0CCJ0_ACCCACTGTCTCGTTC	11485	3177	1.8633	P2	TumorF	Epi_VCAN	0.334254
CCRCC_P2_TumorF_Ds0CCJ0_ACCGTAACATCTATGG	13201	3747	1.19688	P2	TumorF	Epi_VCAN	0.0694762
CCRCC_P2_TumorF_Ds0CCJ0_ACCTTTACAAGAGTCG	10639	2992	2.03027	P2	TumorF	Epi_VCAN	0.333663
CCRCC_P2_TumorF_Ds0CCJ0_ACCTTTAGTCAGAATA	4014	1904	9.66617	P2	TumorF	Epi_VCAN	0.457015
CCRCC_P2_TumorF_Ds0CCJ0_ACCTTTAGTTGGACCC	19155	4243	5.62255	P2	TumorF	Epi_VCAN	0.0892021
CCRCC_P2_TumorF_Ds0CCJ0_ACCTTTATCAATACCG	14379	4059	3.15738	P2	TumorF	Epi_VCAN	-0.251397
CCRCC_P2_TumorF_Ds0CCJ0_ACGAGCCAGAATCTCC	10330	2903	0.968054	P2	TumorF	Epi_VCAN	0.463738
CCRCC_P2_TumorF_Ds0CCJ0_ACGAGCCAGGCAAAGA	1802	925	14.4839	P2	TumorF	Epi_VCAN	0.362803
CCRCC_P2_TumorF_Ds0CCJ0_ACGAGCCCAAGTTCTG	1764	990	2.77778	P2	TumorF	Epi_VCAN	0.233778
CCRCC_P2_TumorF_Ds0CCJ0_ACGAGCCGTTCATGGT	10480	3216	1.78435	P2	TumorF	Epi_VCAN	0.461009
CCRCC_P2_TumorF_Ds0CCJ0_ACGAGCCTCGAGAACG	3980	1948	17.9397	P2	TumorF	Epi_VCAN	0.384079
CCRCC_P2_TumorF_Ds0CCJ0_ACGAGCCTCTCTAGGA	5504	1996	1.61701	P2	TumorF	Epi_VCAN	-0.200243
CCRCC_P2_TumorF_Ds0CCJ0_ACGAGGAAGGTAAACT	4225	2154	2.43787	P2	TumorF	Epi_VCAN	0
CCRCC_P2_TumorF_Ds0CCJ0_ACGAGGACAAACGCGA	3006	1130	16.7332	P2	TumorF	Epi_STMN1	0.313262
CCRCC_P2_TumorF_Ds0CCJ0_ACGAGGACATACCATG	17418	4261	0.332989	P2	TumorF	Epi_VCAN	0.173051
CCRCC_P2_TumorF_Ds0CCJ0_ACGATACAGTCCAGGA	15054	3747	1.6009	P2	TumorF	Epi_VCAN	0.580415
CCRCC_P2_TumorF_Ds0CCJ0_ACGATACCACGAAGCA	18115	4032	0.905327	P2	TumorF	Epi_VCAN	0.265018
CCRCC_P2_TumorF_Ds0CCJ0_ACGATACCATGTTGAC	6568	2618	5.5877	P2	TumorF	Epi_VCAN	0.298869
CCRCC_P2_TumorF_Ds0CCJ0_ACGATACGTCTCCATC	8978	2977	2.90711	P2	TumorF	Epi_VCAN	0.250593
CCRCC_P2_TumorF_Ds0CCJ0_ACGATACTCAGATAAG	18761	4454	1.19397	P2	TumorF	Epi_VCAN	0.0985814
CCRCC_P2_TumorF_Ds0CCJ0_ACGATACTCTAACTTC	6337	2389	4.43427	P2	TumorF	Epi_VCAN	0.576937
CCRCC_P2_TumorF_Ds0CCJ0_ACGATGTGTAAATACG	16301	4132	6.58242	P2	TumorF	Epi_VCAN	-0.0518934
CCRCC_P2_TumorF_Ds0CCJ0_ACGCAGCCAGCGTAAG	23336	4852	1.52983	P2	TumorF	Epi_VCAN	0.372731
CCRCC_P2_TumorF_Ds0CCJ0_ACGCCAGGTACAGCAG	15435	4162	2.85714	P2	TumorF	Epi_VCAN	0.410923
CCRCC_P2_TumorF_Ds0CCJ0_ACGCCGATCGGTTAAC	6190	2303	3.10178	P2	TumorF	Epi_VCAN	0.308481
CCRCC_P2_TumorF_Ds0CCJ0_ACGGAGAAGCCACCTG	9973	3001	1.13306	P2	TumorF	Epi_VCAN	0.296907
CCRCC_P2_TumorF_Ds0CCJ0_ACGGAGACATATACCG	10484	3639	4.85502	P2	TumorF	Epi_VCAN	0.314076
CCRCC_P2_TumorF_Ds0CCJ0_ACGGCCAGTCGAGTTT	3671	1973	0	P2	TumorF	Epi_VCAN	0.360605
CCRCC_P2_TumorF_Ds0CCJ0_ACGGCCAGTTCGCTAA	8275	3055	2.21148	P2	TumorF	Epi_VCAN	0.417441
CCRCC_P2_TumorF_Ds0CCJ0_ACGGCCATCTCGCATC	17526	4021	3.9256	P2	TumorF	Epi_VCAN	0.420574
CCRCC_P2_TumorF_Ds0CCJ0_ACGGGCTGTCGACTAT	7595	2797	3.38381	P2	TumorF	Epi_VCAN	0.408329
CCRCC_P2_TumorF_Ds0CCJ0_ACGGGTCTCCGTTGCT	14039	3630	3.50452	P2	TumorF	Epi_VCAN	0.244493
CCRCC_P2_TumorF_Ds0CCJ0_ACGTCAAAGTGTGAAT	7032	2501	1.84869	P2	TumorF	Epi_VCAN	0.287973
CCRCC_P2_TumorF_Ds0CCJ0_ACGTCAACACTAGTAC	2984	1516	7.43968	P2	TumorF	Epi_VCAN	0.436602
CCRCC_P2_TumorF_Ds0CCJ0_ACGTCAACATAAAGGT	7249	3010	13.8226	P2	TumorF	Epi_VCAN	0.185393
CCRCC_P2_TumorF_Ds0CCJ0_ACGTCAATCGTCACGG	9457	2861	2.59067	P2	TumorF	Epi_VCAN	0.288396
CCRCC_P2_TumorF_Ds0CCJ0_ACTATCTGTAGGGACT	2241	1170	3.21285	P2	TumorF	Epi_VCAN	0.89016
CCRCC_P2_TumorF_Ds0CCJ0_ACTATCTTCATCATTC	5756	2774	2.20639	P2	TumorF	Epi_VCAN	0.0101686
CCRCC_P2_TumorF_Ds0CCJ0_ACTGAACCAGCGAACA	7157	2569	2.23557	P2	TumorF	Epi_VCAN	0.352241
CCRCC_P2_TumorF_Ds0CCJ0_ACTGAACGTACGCTGC	2940	1416	2.10884	P2	TumorF	Epi_VCAN	-0.755776
CCRCC_P2_TumorF_Ds0CCJ0_ACTGAACGTGGAAAGA	16265	4535	5.33046	P2	TumorF	Epi_VCAN	0.0210094
CCRCC_P2_TumorF_Ds0CCJ0_ACTGAGTTCAACGGGA	4622	2023	4.54349	P2	TumorF	Epi_VCAN	0.521511
CCRCC_P2_TumorF_Ds0CCJ0_ACTGAGTTCATAAAGG	8399	3034	1.10727	P2	TumorF	Epi_VCAN	0.25396
CCRCC_P2_TumorF_Ds0CCJ0_ACTGAGTTCCCTAATT	10631	3347	1.88129	P2	TumorF	Epi_VCAN	0.420585
CCRCC_P2_TumorF_Ds0CCJ0_ACTGATGAGGACAGCT	14575	3837	0.83705	P2	TumorF	Epi_VCAN	0.0518996
CCRCC_P2_TumorF_Ds0CCJ0_ACTGATGGTTACTGAC	1432	853	0.209497	P2	TumorF	Epi_VCAN	0.660561
CCRCC_P2_TumorF_Ds0CCJ0_ACTGCTCGTAGAGTGC	881	579	0.113507	P2	TumorF	Epi_VCAN	0
CCRCC_P2_TumorF_Ds0CCJ0_ACTGTCCAGGCCGAAT	12757	3875	1.46586	P2	TumorF	Epi_VCAN	0.258654
CCRCC_P2_TumorF_Ds0CCJ0_ACTGTCCCACGACTCG	5590	2214	3.47048	P2	TumorF	Epi_VCAN	0.219346
CCRCC_P2_TumorF_Ds0CCJ0_ACTGTCCGTTATCCGA	18494	4420	1.41127	P2	TumorF	Epi_VCAN	0.269966
CCRCC_P2_TumorF_Ds0CCJ0_ACTGTCCTCTGCTGCT	8623	2655	3.17755	P2	TumorF	Epi_VCAN	0.369906
CCRCC_P2_TumorF_Ds0CCJ0_ACTTACTGTAAACACA	8869	2973	0.0225505	P2	TumorF	Epi_VCAN	0.316007
CCRCC_P2_TumorF_Ds0CCJ0_ACTTACTGTACTTAGC	18925	4446	3.15456	P2	TumorF	Epi_VCAN	0.305395
CCRCC_P2_TumorF_Ds0CCJ0_ACTTGTTAGATGTGTA	5924	1975	2.83592	P2	TumorF	Epi_VCAN	-0.188605
CCRCC_P2_TumorF_Ds0CCJ0_ACTTGTTCACGACTCG	4543	2326	2.00308	P2	TumorF	Epi_VCAN	0.255269
CCRCC_P2_TumorF_Ds0CCJ0_ACTTGTTTCACTTCAT	9726	3527	19.7923	P2	TumorF	Epi_VCAN	0.390653
CCRCC_P2_TumorF_Ds0CCJ0_ACTTTCAAGAGTGACC	11688	3494	1.48871	P2	TumorF	Epi_VCAN	0.317938
CCRCC_P2_TumorF_Ds0CCJ0_ACTTTCAAGTATGACA	4123	1971	10.3808	P2	TumorF	Epi_VCAN	0.377802
CCRCC_P2_TumorF_Ds0CCJ0_ACTTTCACAAGGCTCC	11505	3560	1.44285	P2	TumorF	Epi_VCAN	0.325316
CCRCC_P2_TumorF_Ds0CCJ0_ACTTTCATCCGATATG	13091	3751	2.46734	P2	TumorF	Epi_VCAN	0.367792
CCRCC_P2_TumorF_Ds0CCJ0_AGAATAGAGATATACG	2462	1444	1.21852	P2	TumorF	Epi_VCAN	0.551566
CCRCC_P2_TumorF_Ds0CCJ0_AGAATAGCACAAGTAA	8854	3032	2.40569	P2	TumorF	Epi_VCAN	-0.132837
CCRCC_P2_TumorF_Ds0CCJ0_AGAATAGGTGCTAGCC	17731	4266	2.29541	P2	TumorF	Epi_VCAN	0.317414
CCRCC_P2_TumorF_Ds0CCJ0_AGACGTTCACCGAATT	4204	1955	5.49477	P2	TumorF	Epi_VCAN	0
CCRCC_P2_TumorF_Ds0CCJ0_AGACGTTGTCGAAAGC	10823	3599	6.46771	P2	TumorF	Epi_VCAN	0.271449
CCRCC_P2_TumorF_Ds0CCJ0_AGAGCGACAGCGAACA	18723	3936	2.02425	P2	TumorF	Epi_VCAN	0.0864903
CCRCC_P2_TumorF_Ds0CCJ0_AGAGCGACAGCTTAAC	13024	3225	1.51259	P2	TumorF	Epi_VCAN	0.337198
CCRCC_P2_TumorF_Ds0CCJ0_AGAGCGAGTTCCAACA	6381	2162	0	P2	TumorF	Epi_CCNI	0.303536
CCRCC_P2_TumorF_Ds0CCJ0_AGAGCTTAGCGCCTTG	6259	3046	4.24988	P2	TumorF	Epi_VCAN	0.28914
CCRCC_P2_TumorF_Ds0CCJ0_AGAGCTTCACCGTTGG	9548	2894	2.01089	P2	TumorF	Epi_VCAN	0.238977
CCRCC_P2_TumorF_Ds0CCJ0_AGAGCTTTCGCCGTGA	9937	3143	2.23407	P2	TumorF	Epi_VCAN	0.0291934
CCRCC_P2_TumorF_Ds0CCJ0_AGAGTGGAGGAGTCTG	5622	2475	5.85201	P2	TumorF	Epi_VCAN	0.432854
CCRCC_P2_TumorF_Ds0CCJ0_AGAGTGGCACCCAGTG	7551	2533	3.7346	P2	TumorF	Epi_VCAN	0
CCRCC_P2_TumorF_Ds0CCJ0_AGAGTGGCATTGAGCT	15747	3860	2.69258	P2	TumorF	Epi_VCAN	-0.250751
CCRCC_P2_TumorF_Ds0CCJ0_AGAGTGGGTGAAAGAG	8072	2836	19.8959	P2	TumorF	Epi_VCAN	0.331714
CCRCC_P2_TumorF_Ds0CCJ0_AGATCTGAGAAGGACA	2471	1043	1.90206	P2	TumorF	Epi_STMN1	0.346193
CCRCC_P2_TumorF_Ds0CCJ0_AGATCTGAGATTACCC	10520	3020	1.40684	P2	TumorF	Epi_VCAN	0.373634
CCRCC_P2_TumorF_Ds0CCJ0_AGATCTGAGGCCGAAT	15293	3446	0.529654	P2	TumorF	Epi_VCAN	0.466225
CCRCC_P2_TumorF_Ds0CCJ0_AGATCTGTCGGATGGA	14142	4124	14.1211	P2	TumorF	Epi_VCAN	0.481132
CCRCC_P2_TumorF_Ds0CCJ0_AGATCTGTCGTTTATC	13062	3414	17.1566	P2	TumorF	Epi_VCAN	0.255121
CCRCC_P2_TumorF_Ds0CCJ0_AGATTGCCACCAGATT	13478	3912	4.39234	P2	TumorF	Epi_VCAN	0.37163
CCRCC_P2_TumorF_Ds0CCJ0_AGATTGCCATTACCTT	13670	3964	2.92612	P2	TumorF	Epi_VCAN	0.248389
CCRCC_P2_TumorF_Ds0CCJ0_AGATTGCGTCTGATCA	14026	3956	11.5215	P2	TumorF	Epi_VCAN	0.189525
CCRCC_P2_TumorF_Ds0CCJ0_AGCATACCATGCTAGT	4336	1858	1.31458	P2	TumorF	Epi_VCAN	0.442528
CCRCC_P2_TumorF_Ds0CCJ0_AGCATACTCGTAGATC	6024	2675	9.16335	P2	TumorF	Epi_VCAN	0.346175
CCRCC_P2_TumorF_Ds0CCJ0_AGCCTAAAGATGAGAG	3760	1871	5.69149	P2	TumorF	Epi_VCAN	0.276659
CCRCC_P2_TumorF_Ds0CCJ0_AGCCTAACAGGTCGTC	13138	3668	1.43858	P2	TumorF	Epi_VCAN	0.20295
CCRCC_P2_TumorF_Ds0CCJ0_AGCCTAACATTACGAC	18671	4384	3.47062	P2	TumorF	Epi_VCAN	-0.0328546
CCRCC_P2_TumorF_Ds0CCJ0_AGCGGTCCACACATGT	24146	4988	2.81206	P2	TumorF	Epi_VCAN	0.258615
CCRCC_P2_TumorF_Ds0CCJ0_AGCGGTCCACGGCCAT	13698	3543	0.927143	P2	TumorF	Epi_VCAN	0.367748
CCRCC_P2_TumorF_Ds0CCJ0_AGCGGTCGTGGAAAGA	10711	3319	1.36308	P2	TumorF	Epi_VCAN	0.284964
CCRCC_P2_TumorF_Ds0CCJ0_AGCGGTCGTGTCTGAT	4717	1693	1.29319	P2	TumorF	Epi_VCAN	0.426877
CCRCC_P2_TumorF_Ds0CCJ0_AGCGTATAGAATCTCC	8952	3464	4.42359	P2	TumorF	Epi_VCAN	0.251021
CCRCC_P2_TumorF_Ds0CCJ0_AGCGTATCATTCGACA	20984	4507	1.77754	P2	TumorF	Epi_VCAN	0.076579
CCRCC_P2_TumorF_Ds0CCJ0_AGCGTATGTAAATACG	11109	3377	1.99838	P2	TumorF	Epi_VCAN	0.268199
CCRCC_P2_TumorF_Ds0CCJ0_AGCGTATTCACCGGGT	7752	2924	2.28328	P2	TumorF	Epi_VCAN	0.263448
CCRCC_P2_TumorF_Ds0CCJ0_AGCGTATTCGTAGATC	7464	2735	4.58199	P2	TumorF	Epi_VCAN	-0.369836
CCRCC_P2_TumorF_Ds0CCJ0_AGCGTCGCACAACGCC	4089	1850	3.35045	P2	TumorF	Epi_VCAN	0.50854
CCRCC_P2_TumorF_Ds0CCJ0_AGCGTCGCACGACTCG	9001	2966	1.54427	P2	TumorF	Epi_VCAN	0.313573
CCRCC_P2_TumorF_Ds0CCJ0_AGCGTCGCACTACAGT	5399	2088	4.94536	P2	TumorF	Epi_VCAN	-0.310381
CCRCC_P2_TumorF_Ds0CCJ0_AGCGTCGCATTGTGCA	5046	2082	7.21363	P2	TumorF	Epi_VCAN	0.55393
CCRCC_P2_TumorF_Ds0CCJ0_AGCGTCGTCTATCGCC	1882	871	1.75345	P2	TumorF	Epi_CCNI	0.22703
CCRCC_P2_TumorF_Ds0CCJ0_AGCTCCTCAGGGTATG	12616	4125	3.09131	P2	TumorF	Epi_VCAN	0.500835
CCRCC_P2_TumorF_Ds0CCJ0_AGCTCCTGTGCACTTA	8933	3221	1.25378	P2	TumorF	Epi_VCAN	0.403479
CCRCC_P2_TumorF_Ds0CCJ0_AGCTCTCAGAAGGCCT	12915	4003	4.4367	P2	TumorF	Epi_VCAN	0.204829
CCRCC_P2_TumorF_Ds0CCJ0_AGCTCTCAGTATCTCG	7342	2728	1.55271	P2	TumorF	Epi_VCAN	0.354758
CCRCC_P2_TumorF_Ds0CCJ0_AGCTCTCCACTGCCAG	18060	4778	0.658915	P2	TumorF	Epi_VCAN	0.233289
CCRCC_P2_TumorF_Ds0CCJ0_AGCTTGATCCACGTTC	15890	3713	1.93833	P2	TumorF	Epi_VCAN	0.290136
CCRCC_P2_TumorF_Ds0CCJ0_AGGCCACTCATCGGAT	16338	4730	9.8176	P2	TumorF	Epi_VCAN	0.557977
CCRCC_P2_TumorF_Ds0CCJ0_AGGCCGTCACTAAGTC	12445	3321	0.0883889	P2	TumorF	Epi_VCAN	-0.17203
CCRCC_P2_TumorF_Ds0CCJ0_AGGCCGTCATTTCACT	1380	715	15.0725	P2	TumorF	Epi_VCAN	0.451196
CCRCC_P2_TumorF_Ds0CCJ0_AGGGAGTAGTGGGATC	7847	3006	15.2033	P2	TumorF	Epi_VCAN	0.352731
CCRCC_P2_TumorF_Ds0CCJ0_AGGGAGTCAAGAAAGG	10746	3257	2.40089	P2	TumorF	Epi_VCAN	0.0675444
CCRCC_P2_TumorF_Ds0CCJ0_AGGGATGAGGAGTTGC	11771	3196	2.37023	P2	TumorF	Epi_VCAN	0.265752
CCRCC_P2_TumorF_Ds0CCJ0_AGGGATGCACGGCGTT	20246	4495	2.10412	P2	TumorF	Epi_VCAN	0.381009
CCRCC_P2_TumorF_Ds0CCJ0_AGGGATGCAGGACCCT	19902	4360	13.6418	P2	TumorF	Epi_VCAN	0.234202
CCRCC_P2_TumorF_Ds0CCJ0_AGGGATGGTGAGGGAG	12795	3242	1.28957	P2	TumorF	Epi_VCAN	0.327355
CCRCC_P2_TumorF_Ds0CCJ0_AGGGATGTCATAGCAC	7022	2796	14.9388	P2	TumorF	Epi_VCAN	0.406669
CCRCC_P2_TumorF_Ds0CCJ0_AGGGTGAAGGGTGTGT	4571	1875	3.01903	P2	TumorF	Epi_VCAN	-0.105095
CCRCC_P2_TumorF_Ds0CCJ0_AGGGTGACACCTCGGA	18970	4178	1.07011	P2	TumorF	Epi_VCAN	0.308608
CCRCC_P2_TumorF_Ds0CCJ0_AGGGTGAGTCTAGTGT	1406	845	1.28023	P2	TumorF	Epi_VCAN	0.723419
CCRCC_P2_TumorF_Ds0CCJ0_AGGTCATGTACCGTAT	13128	3825	1.92718	P2	TumorF	Epi_VCAN	-0.0411813
CCRCC_P2_TumorF_Ds0CCJ0_AGGTCCGGTTGTTTGG	9571	3437	5.07784	P2	TumorF	Epi_VCAN	-0.271765
CCRCC_P2_TumorF_Ds0CCJ0_AGGTCCGTCAACACCA	13623	3837	4.93283	P2	TumorF	Epi_VCAN	0.453624
CCRCC_P2_TumorF_Ds0CCJ0_AGTAGTCAGCCACCTG	8705	2643	1.63125	P2	TumorF	Epi_VCAN	0.166976
CCRCC_P2_TumorF_Ds0CCJ0_AGTAGTCAGCTGCCCA	21489	4881	2.23835	P2	TumorF	Epi_VCAN	0.352117
CCRCC_P2_TumorF_Ds0CCJ0_AGTAGTCGTGGTAACG	7916	2551	0.66953	P2	TumorF	Epi_VCAN	0.335009
CCRCC_P2_TumorF_Ds0CCJ0_AGTAGTCTCCGTTGCT	5554	2374	2.5027	P2	TumorF	Epi_VCAN	0.0818699
CCRCC_P2_TumorF_Ds0CCJ0_AGTCTTTAGCTAGCCC	9917	3052	4.47716	P2	TumorF	Epi_VCAN	0.236139
CCRCC_P2_TumorF_Ds0CCJ0_AGTCTTTGTTCACCTC	6667	2729	12.5244	P2	TumorF	Epi_VCAN	0.364569
CCRCC_P2_TumorF_Ds0CCJ0_AGTGAGGAGACTGGGT	12725	3409	8.69155	P2	TumorF	Epi_VCAN	0.202006
CCRCC_P2_TumorF_Ds0CCJ0_AGTGAGGCAGATGGGT	9468	2980	0	P2	TumorF	Epi_VCAN	0.0130663
CCRCC_P2_TumorF_Ds0CCJ0_AGTGAGGTCGATGAGG	8691	2857	0.678863	P2	TumorF	Epi_VCAN	-0.22677
CCRCC_P2_TumorF_Ds0CCJ0_AGTGGGAGTGTGCGTC	702	434	0	P2	TumorF	Epi_CCNI	0.582609
CCRCC_P2_TumorF_Ds0CCJ0_AGTGGGAGTTCGCTAA	8247	2929	4.47435	P2	TumorF	Epi_VCAN	0.256114
CCRCC_P2_TumorF_Ds0CCJ0_AGTGTCAAGCCGGTAA	7247	2984	9.90755	P2	TumorF	Epi_VCAN	0.204625
CCRCC_P2_TumorF_Ds0CCJ0_AGTGTCACATTCTCAT	13558	3753	0.914589	P2	TumorF	Epi_VCAN	0.0680699
CCRCC_P2_TumorF_Ds0CCJ0_AGTTGGTCAGACAGGT	18211	4335	5.00796	P2	TumorF	Epi_VCAN	0.114188
CCRCC_P2_TumorF_Ds0CCJ0_AGTTGGTCAGTTCATG	8352	2923	1.19732	P2	TumorF	Epi_VCAN	-0.146869
CCRCC_P2_TumorF_Ds0CCJ0_AGTTGGTCATGCCACG	2652	1270	4.97738	P2	TumorF	Epi_VCAN	0.334157
CCRCC_P2_TumorF_Ds0CCJ0_AGTTGGTGTGATGTGG	18263	4625	3.23605	P2	TumorF	Epi_VCAN	0.207827
CCRCC_P2_TumorF_Ds0CCJ0_AGTTGGTGTTCGCTAA	9678	3045	1.19859	P2	TumorF	Epi_VCAN	0.301744
CCRCC_P2_TumorF_Ds0CCJ0_AGTTGGTGTTGGAGGT	6478	1874	0	P2	TumorF	Epi_STMN1	-0.0846359
CCRCC_P2_TumorF_Ds0CCJ0_ATAAGAGTCAAAGTAG	15809	3940	6.471	P2	TumorF	Epi_VCAN	0.305002
CCRCC_P2_TumorF_Ds0CCJ0_ATAAGAGTCAGAGCTT	16913	4421	1.64371	P2	TumorF	Epi_VCAN	-0.260802
CCRCC_P2_TumorF_Ds0CCJ0_ATAGACCGTCACAAGG	8303	2764	2.42081	P2	TumorF	Epi_VCAN	0.262267
CCRCC_P2_TumorF_Ds0CCJ0_ATAGACCTCAGAAATG	11904	3253	3.61223	P2	TumorF	Epi_VCAN	-0.145601
CCRCC_P2_TumorF_Ds0CCJ0_ATCACGAAGACTAGGC	12659	3220	1.6747	P2	TumorF	Epi_VCAN	-0.09423
CCRCC_P2_TumorF_Ds0CCJ0_ATCACGAAGAGACGAA	14476	3637	0.683891	P2	TumorF	Epi_VCAN	-0.267852
CCRCC_P2_TumorF_Ds0CCJ0_ATCACGACAGGACGTA	15221	4214	0.985481	P2	TumorF	Epi_VCAN	0.362568
CCRCC_P2_TumorF_Ds0CCJ0_ATCACGACATCGGACC	10356	2783	3.32175	P2	TumorF	Epi_VCAN	-0.0617196
CCRCC_P2_TumorF_Ds0CCJ0_ATCATCTAGAAACCGC	14363	4153	2.05389	P2	TumorF	Epi_VCAN	-0.19547
CCRCC_P2_TumorF_Ds0CCJ0_ATCATCTCAATAGAGT	6679	2616	2.05121	P2	TumorF	Epi_VCAN	0.767536
CCRCC_P2_TumorF_Ds0CCJ0_ATCATGGCAACTTGAC	20553	4859	5.16713	P2	TumorF	Epi_VCAN	0.192477
CCRCC_P2_TumorF_Ds0CCJ0_ATCATGGCAAGCGTAG	11946	3197	0.041855	P2	TumorF	Epi_VCAN	0.328855
CCRCC_P2_TumorF_Ds0CCJ0_ATCATGGGTAGAGGAA	18246	4364	3.62271	P2	TumorF	Epi_VCAN	0.399666
CCRCC_P2_TumorF_Ds0CCJ0_ATCATGGGTCCGTCAG	8810	2830	1.48695	P2	TumorF	Epi_VCAN	0.258728
CCRCC_P2_TumorF_Ds0CCJ0_ATCATGGTCTGATTCT	12811	4211	4.41808	P2	TumorF	Epi_VCAN	0.0773565
CCRCC_P2_TumorF_Ds0CCJ0_ATCCACCGTGTGTGCC	6384	2179	1.4881	P2	TumorF	Epi_VCAN	-0.177221
CCRCC_P2_TumorF_Ds0CCJ0_ATCCACCTCTCGGACG	7130	2676	10.2525	P2	TumorF	Epi_VCAN	0.107993
CCRCC_P2_TumorF_Ds0CCJ0_ATCGAGTAGGTGCAAC	18622	4213	0.843089	P2	TumorF	Epi_VCAN	0.0199478
CCRCC_P2_TumorF_Ds0CCJ0_ATCGAGTCATTGAGCT	12951	3391	2.26237	P2	TumorF	Epi_VCAN	0.369682
CCRCC_P2_TumorF_Ds0CCJ0_ATCTACTCAATGGACG	14858	4089	0.599004	P2	TumorF	Epi_VCAN	0.298696
CCRCC_P2_TumorF_Ds0CCJ0_ATCTACTGTAGTGAAT	20190	4875	3.6206	P2	TumorF	Epi_VCAN	0.0612886
CCRCC_P2_TumorF_Ds0CCJ0_ATCTACTTCTTAGCCC	13489	3678	0.0148269	P2	TumorF	Epi_VCAN	0.250352
CCRCC_P2_TumorF_Ds0CCJ0_ATCTGCCAGCCACGCT	13735	4186	13.6949	P2	TumorF	Epi_VCAN	0.429221
CCRCC_P2_TumorF_Ds0CCJ0_ATCTGCCCAGTAACGG	4637	2221	2.22126	P2	TumorF	Epi_VCAN	0.735218
CCRCC_P2_TumorF_Ds0CCJ0_ATCTGCCCATACTCTT	13060	3621	2.03675	P2	TumorF	Epi_VCAN	0.344102
CCRCC_P2_TumorF_Ds0CCJ0_ATCTGCCCATTAGCCA	9512	2755	1.88183	P2	TumorF	Epi_VCAN	0.425356
CCRCC_P2_TumorF_Ds0CCJ0_ATCTGCCGTGAGGCTA	7848	2493	5.17329	P2	TumorF	Epi_VCAN	0.38661
CCRCC_P2_TumorF_Ds0CCJ0_ATCTGCCGTGCACGAA	7530	3036	0.0265604	P2	TumorF	Epi_VCAN	0.621252
CCRCC_P2_TumorF_Ds0CCJ0_ATCTGCCTCCTATGTT	14127	3869	0.00707864	P2	TumorF	Epi_VCAN	0.120485
CCRCC_P2_TumorF_Ds0CCJ0_ATGAGGGAGCACAGGT	11189	3289	1.57297	P2	TumorF	Epi_VCAN	0.325194
CCRCC_P2_TumorF_Ds0CCJ0_ATGCGATAGAGCTATA	12751	3359	0.80778	P2	TumorF	Epi_VCAN	-0.447481
CCRCC_P2_TumorF_Ds0CCJ0_ATGCGATAGTGAACAT	6418	2848	2.77345	P2	TumorF	Epi_VCAN	0.107919
CCRCC_P2_TumorF_Ds0CCJ0_ATGCGATCAACACGCC	19346	4579	12.0283	P2	TumorF	Epi_VCAN	0.370412
CCRCC_P2_TumorF_Ds0CCJ0_ATGCGATTCTTCGAGA	14020	4203	18.281	P2	TumorF	Epi_VCAN	0.345738
CCRCC_P2_TumorF_Ds0CCJ0_ATGGGAGAGTCGATAA	13701	3551	0.0948836	P2	TumorF	Epi_VCAN	0.0699562
CCRCC_P2_TumorF_Ds0CCJ0_ATGGGAGGTAAGGATT	7953	3327	7.72036	P2	TumorF	Epi_VCAN	0.174127
CCRCC_P2_TumorF_Ds0CCJ0_ATGGGAGTCCGTTGCT	13656	3852	1.72818	P2	TumorF	Epi_VCAN	0
CCRCC_P2_TumorF_Ds0CCJ0_ATTACTCAGCAGGTCA	8351	2884	3.08945	P2	TumorF	Epi_VCAN	0.37822
CCRCC_P2_TumorF_Ds0CCJ0_ATTACTCGTTGGTGGA	6367	2203	6.51798	P2	TumorF	Epi_VCAN	0.42461
CCRCC_P2_TumorF_Ds0CCJ0_ATTACTCTCGCGGATC	15123	3858	1.71262	P2	TumorF	Epi_VCAN	0.483615
CCRCC_P2_TumorF_Ds0CCJ0_ATTATCCAGCGATCCC	13950	3857	1.32616	P2	TumorF	Epi_VCAN	-0.0697753
CCRCC_P2_TumorF_Ds0CCJ0_ATTATCCCATCCGGGT	7730	2590	6.48124	P2	TumorF	Epi_VCAN	0.38891
CCRCC_P2_TumorF_Ds0CCJ0_ATTATCCTCCCATTAT	6647	2022	1.91064	P2	TumorF	Epi_VCAN	0.196337
CCRCC_P2_TumorF_Ds0CCJ0_ATTCTACAGAATTCCC	4232	1850	3.26087	P2	TumorF	Epi_VCAN	0.447071
CCRCC_P2_TumorF_Ds0CCJ0_ATTCTACCATAACCTG	10349	3226	0.995265	P2	TumorF	Epi_VCAN	0.0322572
CCRCC_P2_TumorF_Ds0CCJ0_ATTGGACAGATCTGCT	10635	3037	2.40715	P2	TumorF	Epi_VCAN	0.372271
CCRCC_P2_TumorF_Ds0CCJ0_ATTGGACAGTAGGCCA	6650	2718	3.68421	P2	TumorF	Epi_VCAN	0.458147
CCRCC_P2_TumorF_Ds0CCJ0_ATTGGACCAGGGTATG	20303	4682	6.8118	P2	TumorF	Epi_VCAN	0.413069
CCRCC_P2_TumorF_Ds0CCJ0_ATTGGACTCGCCAAAT	5775	2652	2.96104	P2	TumorF	Epi_VCAN	0.285054
CCRCC_P2_TumorF_Ds0CCJ0_ATTGGTGCAAACGTGG	13568	4065	0.00737028	P2	TumorF	Epi_VCAN	-0.11336
CCRCC_P2_TumorF_Ds0CCJ0_ATTGGTGGTGTAACGG	22202	4662	2.81506	P2	TumorF	Epi_VCAN	0.299667
CCRCC_P2_TumorF_Ds0CCJ0_ATTTCTGCACCGTTGG	12045	3811	1.5193	P2	TumorF	Epi_VCAN	0.312975
CCRCC_P2_TumorF_Ds0CCJ0_ATTTCTGGTAGCCTAT	5036	2380	17.5338	P2	TumorF	Epi_VCAN	0.693056
CCRCC_P2_TumorF_Ds0CCJ0_ATTTCTGTCATATCGG	3404	1816	4.3772	P2	TumorF	Epi_VCAN	-0.0464644
CCRCC_P2_TumorF_Ds0CCJ0_ATTTCTGTCTCTAGGA	7071	2693	1.30109	P2	TumorF	Epi_VCAN	0.27443
CCRCC_P2_TumorF_Ds0CCJ0_ATTTCTGTCTTGCATT	6716	2496	5.31566	P2	TumorF	Epi_VCAN	0.195013
CCRCC_P2_TumorF_Ds0CCJ0_CAACCTCGTCGCGTGT	3551	2152	0.760349	P2	TumorF	Epi_VCAN	0.536084
CCRCC_P2_TumorF_Ds0CCJ0_CAACCTCGTCTAGCGC	9400	2998	1.88298	P2	TumorF	Epi_VCAN	0.614504
CCRCC_P2_TumorF_Ds0CCJ0_CAACCTCTCCACTCCA	10968	3449	1.07586	P2	TumorF	Epi_VCAN	0.223082
CCRCC_P2_TumorF_Ds0CCJ0_CAACTAGAGCTGTCTA	16940	4207	9.64581	P2	TumorF	Epi_VCAN	0.404881
CCRCC_P2_TumorF_Ds0CCJ0_CAACTAGTCCTACAGA	5575	2580	2.9417	P2	TumorF	Epi_VCAN	-0.193789
CCRCC_P2_TumorF_Ds0CCJ0_CAAGAAAAGTTCCACA	17017	4010	4.52489	P2	TumorF	Epi_VCAN	0.25124
CCRCC_P2_TumorF_Ds0CCJ0_CAAGAAATCAGTTCGA	2274	1105	14.0721	P2	TumorF	Epi_VCAN	-0.152837
CCRCC_P2_TumorF_Ds0CCJ0_CAAGAAATCTCGCTTG	8755	2746	4.38607	P2	TumorF	Epi_VCAN	0.607058
CCRCC_P2_TumorF_Ds0CCJ0_CAAGATCTCAGGCCCA	10887	2909	0	P2	TumorF	Epi_VCAN	0.0802758
CCRCC_P2_TumorF_Ds0CCJ0_CAAGATCTCTGTTTGT	8305	3208	1.08368	P2	TumorF	Epi_VCAN	0.45063
CCRCC_P2_TumorF_Ds0CCJ0_CAAGGCCAGCAAATCA	5161	2143	6.76226	P2	TumorF	Epi_VCAN	0.230455
CCRCC_P2_TumorF_Ds0CCJ0_CAAGGCCCAAAGAATC	3712	1442	2.80172	P2	TumorF	Epi_VCAN	0.471836
CCRCC_P2_TumorF_Ds0CCJ0_CAAGGCCGTCATGCAT	2384	1303	3.77517	P2	TumorF	Epi_VCAN	0
CCRCC_P2_TumorF_Ds0CCJ0_CAAGGCCGTTGTCGCG	7169	2520	0.850886	P2	TumorF	Epi_VCAN	-0.258631
CCRCC_P2_TumorF_Ds0CCJ0_CAAGGCCTCAGTTCGA	15061	3926	17.1569	P2	TumorF	Epi_VCAN	0.41287
CCRCC_P2_TumorF_Ds0CCJ0_CAAGTTGAGACCCACC	11438	3459	0.139885	P2	TumorF	Epi_VCAN	0.334817
CCRCC_P2_TumorF_Ds0CCJ0_CAAGTTGCACAGCCCA	12783	3625	5.82023	P2	TumorF	Epi_VCAN	0.347124
CCRCC_P2_TumorF_Ds0CCJ0_CAAGTTGGTTTGACAC	15646	4051	2.2306	P2	TumorF	Epi_VCAN	0.226546
CCRCC_P2_TumorF_Ds0CCJ0_CAAGTTGTCGAGAGCA	5098	2255	2.43233	P2	TumorF	Epi_VCAN	-0.553714
CCRCC_P2_TumorF_Ds0CCJ0_CACAAACCAATCAGAA	8876	3701	9.86931	P2	TumorF	Epi_VCAN	-0.215857
CCRCC_P2_TumorF_Ds0CCJ0_CACACAACAGCGTTCG	8577	3199	2.14527	P2	TumorF	Epi_VCAN	0.370847
CCRCC_P2_TumorF_Ds0CCJ0_CACACAACATTCTCAT	10410	3681	3.9001	P2	TumorF	Epi_VCAN	0.443983
CCRCC_P2_TumorF_Ds0CCJ0_CACACCTGTATAAACG	10771	3766	1.51332	P2	TumorF	Epi_VCAN	0.272051
CCRCC_P2_TumorF_Ds0CCJ0_CACACCTTCGTGTAGT	9831	3415	1.59699	P2	TumorF	Epi_VCAN	0.38429
CCRCC_P2_TumorF_Ds0CCJ0_CACACTCGTTCTGGTA	1388	873	5.90778	P2	TumorF	Epi_VCAN	1.04436
CCRCC_P2_TumorF_Ds0CCJ0_CACAGGCAGTTGTAGA	5134	2109	2.96065	P2	TumorF	Epi_VCAN	0.339682
CCRCC_P2_TumorF_Ds0CCJ0_CACAGGCCACGAAAGC	4875	2200	2.48205	P2	TumorF	Epi_VCAN	0.348537
CCRCC_P2_TumorF_Ds0CCJ0_CACAGTATCTCCGGTT	7341	2628	2.1523	P2	TumorF	Epi_VCAN	0.347868
CCRCC_P2_TumorF_Ds0CCJ0_CACATAGAGGATGGAA	9971	3215	2.79811	P2	TumorF	Epi_VCAN	-0.559574
CCRCC_P2_TumorF_Ds0CCJ0_CACATAGGTACTCAAC	8707	3407	10.8878	P2	TumorF	Epi_VCAN	-0.0709767
CCRCC_P2_TumorF_Ds0CCJ0_CACATTTCAGACGCCT	10085	3031	2.19137	P2	TumorF	Epi_VCAN	0.443126
CCRCC_P2_TumorF_Ds0CCJ0_CACATTTCATGGAATA	4522	1811	1.83547	P2	TumorF	Epi_VCAN	0.255788
CCRCC_P2_TumorF_Ds0CCJ0_CACATTTCATTTCACT	14305	4076	2.2999	P2	TumorF	Epi_VCAN	0.200648
CCRCC_P2_TumorF_Ds0CCJ0_CACATTTGTCTGATTG	5294	2329	2.22894	P2	TumorF	Epi_VCAN	-0.541052
CCRCC_P2_TumorF_Ds0CCJ0_CACCACTTCTTACCGC	20355	4685	4.73102	P2	TumorF	Epi_VCAN	0.405192
CCRCC_P2_TumorF_Ds0CCJ0_CACCTTGGTAGGACAC	6254	2343	1.80684	P2	TumorF	Epi_VCAN	0.341333
CCRCC_P2_TumorF_Ds0CCJ0_CACCTTGTCTTACCGC	8524	2858	0	P2	TumorF	Epi_VCAN	-0.395853
CCRCC_P2_TumorF_Ds0CCJ0_CACTCCAGTCGACTGC	10478	3092	0.734873	P2	TumorF	Epi_VCAN	0.346877
CCRCC_P2_TumorF_Ds0CCJ0_CACTCCAGTTCTGAAC	10951	3366	0.620948	P2	TumorF	Epi_VCAN	0.416214
CCRCC_P2_TumorF_Ds0CCJ0_CAGAATCAGGTGATTA	12670	3719	1.37332	P2	TumorF	Epi_VCAN	0.499805
CCRCC_P2_TumorF_Ds0CCJ0_CAGAATCCATCCGGGT	880	496	18.4091	P2	TumorF	Epi_VCAN	0
CCRCC_P2_TumorF_Ds0CCJ0_CAGAGAGCATTCTTAC	12873	4010	3.02183	P2	TumorF	Epi_VCAN	0.205187
CCRCC_P2_TumorF_Ds0CCJ0_CAGAGAGTCCGCATAA	8805	2816	2.70301	P2	TumorF	Epi_VCAN	0.439687
CCRCC_P2_TumorF_Ds0CCJ0_CAGATCAAGGCGATAC	9543	2935	2.47302	P2	TumorF	Epi_VCAN	0.0883152
CCRCC_P2_TumorF_Ds0CCJ0_CAGATCACATAGTAAG	11091	3328	1.61392	P2	TumorF	Epi_VCAN	0.326666
CCRCC_P2_TumorF_Ds0CCJ0_CAGCATATCGCACTCT	12512	3955	1.60646	P2	TumorF	Epi_VCAN	0.5629
CCRCC_P2_TumorF_Ds0CCJ0_CAGCCGACATCCTTGC	14318	3944	5.93658	P2	TumorF	Epi_VCAN	0.393986
CCRCC_P2_TumorF_Ds0CCJ0_CAGCTAAAGGTAGCTG	18132	4827	16.435	P2	TumorF	Epi_VCAN	0.500318
CCRCC_P2_TumorF_Ds0CCJ0_CAGCTAATCGTTGACA	15344	3982	2.22888	P2	TumorF	Epi_VCAN	0.366976
CCRCC_P2_TumorF_Ds0CCJ0_CAGCTGGAGCGATGAC	6309	2525	5.54763	P2	TumorF	Epi_VCAN	0.305378
CCRCC_P2_TumorF_Ds0CCJ0_CAGCTGGAGTGGAGAA	10507	3448	3.40725	P2	TumorF	Epi_VCAN	0.227967
CCRCC_P2_TumorF_Ds0CCJ0_CAGCTGGCACATTTCT	5677	2861	4.56227	P2	TumorF	Epi_VCAN	-0.518044
CCRCC_P2_TumorF_Ds0CCJ0_CAGCTGGTCTTGCCGT	8220	2881	5.58394	P2	TumorF	Epi_VCAN	0.418665
CCRCC_P2_TumorF_Ds0CCJ0_CAGGTGCCAAACGTGG	15887	4507	1.95128	P2	TumorF	Epi_VCAN	0.260551
CCRCC_P2_TumorF_Ds0CCJ0_CAGGTGCTCCGAAGAG	16301	4443	2.9446	P2	TumorF	Epi_VCAN	0.330084
CCRCC_P2_TumorF_Ds0CCJ0_CAGTAACGTGAGGGAG	21491	4737	1.58206	P2	TumorF	Epi_VCAN	0.275163
CCRCC_P2_TumorF_Ds0CCJ0_CAGTAACGTGCGCTTG	10382	2901	1.76267	P2	TumorF	Epi_VCAN	0.144265
CCRCC_P2_TumorF_Ds0CCJ0_CAGTAACTCAACACAC	11365	3274	3.08843	P2	TumorF	Epi_VCAN	0.392918
CCRCC_P2_TumorF_Ds0CCJ0_CAGTCCTCACGTAAGG	11255	3367	3.55398	P2	TumorF	Epi_VCAN	0.337033
CCRCC_P2_TumorF_Ds0CCJ0_CATATGGAGTCGTACT	5673	2234	0.0352547	P2	TumorF	Epi_VCAN	0.446067
CCRCC_P2_TumorF_Ds0CCJ0_CATATGGCATGCCCGA	2967	1576	9.50455	P2	TumorF	Epi_VCAN	0.381264
CCRCC_P2_TumorF_Ds0CCJ0_CATATGGGTCATACTG	7224	2675	3.16999	P2	TumorF	Epi_VCAN	0.283726
CCRCC_P2_TumorF_Ds0CCJ0_CATATGGTCCCATTAT	2289	1036	3.71341	P2	TumorF	Epi_VCAN	0
CCRCC_P2_TumorF_Ds0CCJ0_CATATGGTCTCGAGTA	7698	2485	2.72798	P2	TumorF	Epi_VCAN	0.198358
CCRCC_P2_TumorF_Ds0CCJ0_CATATTCAGACACGAC	8497	2505	8.59127	P2	TumorF	Epi_VCAN	0.475485
CCRCC_P2_TumorF_Ds0CCJ0_CATATTCAGGGTTTCT	10087	3001	1.13017	P2	TumorF	Epi_VCAN	0.381643
CCRCC_P2_TumorF_Ds0CCJ0_CATCAAGAGGTAGCCA	8640	2979	5.81019	P2	TumorF	Epi_VCAN	0.0801624
CCRCC_P2_TumorF_Ds0CCJ0_CATCAAGCACTTGGAT	1342	800	0	P2	TumorF	Epi_VCAN	0.591647
CCRCC_P2_TumorF_Ds0CCJ0_CATCAAGCAGGTTTCA	15536	4359	1.24228	P2	TumorF	Epi_VCAN	0.27204
CCRCC_P2_TumorF_Ds0CCJ0_CATCAAGCATCGGACC	1562	910	3.00896	P2	TumorF	Epi_VCAN	0.998359
CCRCC_P2_TumorF_Ds0CCJ0_CATCAAGGTATTACCG	5095	2127	2.66928	P2	TumorF	Epi_VCAN	0.314247
CCRCC_P2_TumorF_Ds0CCJ0_CATCAAGGTTGTTTGG	21146	4917	3.74066	P2	TumorF	Epi_VCAN	0.421391
CCRCC_P2_TumorF_Ds0CCJ0_CATCAGATCAAGATCC	15246	4164	1.75128	P2	TumorF	Epi_VCAN	0.368101
CCRCC_P2_TumorF_Ds0CCJ0_CATCAGATCACAGTAC	15394	4395	5.59309	P2	TumorF	Epi_VCAN	0.0844971
CCRCC_P2_TumorF_Ds0CCJ0_CATCAGATCATTCACT	9978	3348	2.98657	P2	TumorF	Epi_VCAN	0.416556
CCRCC_P2_TumorF_Ds0CCJ0_CATCAGATCCGCAAGC	10469	3537	2.09189	P2	TumorF	Epi_VCAN	0.489059
CCRCC_P2_TumorF_Ds0CCJ0_CATCGAAAGCCAGAAC	10303	3441	2.85354	P2	TumorF	Epi_VCAN	-0.405126
CCRCC_P2_TumorF_Ds0CCJ0_CATCGGGAGGGCTTGA	1654	923	2.237	P2	TumorF	Epi_VCAN	0
CCRCC_P2_TumorF_Ds0CCJ0_CATGACACACCTATCC	17678	4428	3.36577	P2	TumorF	Epi_VCAN	0.398327
CCRCC_P2_TumorF_Ds0CCJ0_CATGACATCTTGTTTG	12059	3844	9.32084	P2	TumorF	Epi_VCAN	0.260985
CCRCC_P2_TumorF_Ds0CCJ0_CATGCCTCAGAGTGTG	5270	2278	5.00949	P2	TumorF	Epi_VCAN	0.567485
CCRCC_P2_TumorF_Ds0CCJ0_CATGCCTCATGGTAGG	2933	1168	5.48926	P2	TumorF	Epi_CCNI	0.317316
CCRCC_P2_TumorF_Ds0CCJ0_CATGCCTGTGCTTCTC	9489	2988	2.38171	P2	TumorF	Epi_VCAN	0.425803
CCRCC_P2_TumorF_Ds0CCJ0_CATGGCGCATCAGTCA	13581	3786	1.45056	P2	TumorF	Epi_VCAN	0.118001
CCRCC_P2_TumorF_Ds0CCJ0_CATTATCCAAGTAGTA	9017	3372	8.08473	P2	TumorF	Epi_VCAN	0.1629
CCRCC_P2_TumorF_Ds0CCJ0_CATTATCCACTTCTGC	12848	4106	4.37422	P2	TumorF	Epi_VCAN	0.515102
CCRCC_P2_TumorF_Ds0CCJ0_CATTATCTCAGTCCCT	3603	1803	10.408	P2	TumorF	Epi_VCAN	0.672443
CCRCC_P2_TumorF_Ds0CCJ0_CATTATCTCTCCAACC	16988	4551	8.22934	P2	TumorF	Epi_VCAN	0.167001
CCRCC_P2_TumorF_Ds0CCJ0_CATTATCTCTCTTATG	9740	3399	0.780287	P2	TumorF	Epi_VCAN	-0.18368
CCRCC_P2_TumorF_Ds0CCJ0_CATTATCTCTTGCAAG	6411	2686	2.37092	P2	TumorF	Epi_VCAN	-0.278353
CCRCC_P2_TumorF_Ds0CCJ0_CATTCGCAGTGCAAGC	3619	1706	16.3857	P2	TumorF	Epi_VCAN	0.40117
CCRCC_P2_TumorF_Ds0CCJ0_CATTCGCCAAGGTTCT	12290	3660	0.716029	P2	TumorF	Epi_VCAN	0.21031
CCRCC_P2_TumorF_Ds0CCJ0_CATTCGCGTAAACCTC	11639	3183	2.56895	P2	TumorF	Epi_VCAN	-0.0436671
CCRCC_P2_TumorF_Ds0CCJ0_CATTCGCGTAGATTAG	5095	2288	9.44063	P2	TumorF	Epi_VCAN	0.34098
CCRCC_P2_TumorF_Ds0CCJ0_CATTCGCGTAGGGACT	2004	884	18.9122	P2	TumorF	Epi_CCNI	0
CCRCC_P2_TumorF_Ds0CCJ0_CATTCGCTCTTGAGGT	13610	3436	1.35195	P2	TumorF	Epi_VCAN	0.117808
CCRCC_P2_TumorF_Ds0CCJ0_CCAATCCAGTGGCACA	5927	2105	2.21022	P2	TumorF	Epi_VCAN	0
CCRCC_P2_TumorF_Ds0CCJ0_CCAATCCCATTGTGCA	3042	1460	1.31492	P2	TumorF	Epi_VCAN	0
CCRCC_P2_TumorF_Ds0CCJ0_CCACCTAGTATATGAG	2287	1135	6.12156	P2	TumorF	Epi_VCAN	0.359563
CCRCC_P2_TumorF_Ds0CCJ0_CCACCTAGTGCATCTA	11393	3252	5.34539	P2	TumorF	Epi_VCAN	0.547924
CCRCC_P2_TumorF_Ds0CCJ0_CCACCTAGTTGTACAC	1290	720	12.7907	P2	TumorF	Epi_VCAN	0.463921
CCRCC_P2_TumorF_Ds0CCJ0_CCACCTATCACAATGC	19587	4695	1.66437	P2	TumorF	Epi_VCAN	0.421671
CCRCC_P2_TumorF_Ds0CCJ0_CCACCTATCGGAGGTA	13473	3426	1.31374	P2	TumorF	Epi_VCAN	0.485108
CCRCC_P2_TumorF_Ds0CCJ0_CCACGGAAGACTGGGT	11795	3377	2.80627	P2	TumorF	Epi_VCAN	0.0174564
CCRCC_P2_TumorF_Ds0CCJ0_CCACGGAGTCGCATAT	11168	3131	1.0745	P2	TumorF	Epi_VCAN	0.396067
CCRCC_P2_TumorF_Ds0CCJ0_CCACTACAGAAACGAG	6012	2402	3.65935	P2	TumorF	Epi_VCAN	0.435236
CCRCC_P2_TumorF_Ds0CCJ0_CCACTACAGACACTAA	9296	2907	2.18373	P2	TumorF	Epi_VCAN	0.387689
CCRCC_P2_TumorF_Ds0CCJ0_CCACTACGTCTAGAGG	17190	4017	2.30948	P2	TumorF	Epi_VCAN	0.174401
CCRCC_P2_TumorF_Ds0CCJ0_CCAGCGAAGCAACGGT	21490	4829	3.46673	P2	TumorF	Epi_VCAN	0.409537
CCRCC_P2_TumorF_Ds0CCJ0_CCAGCGACACAGGAGT	19839	4589	0.236907	P2	TumorF	Epi_VCAN	0.178708
CCRCC_P2_TumorF_Ds0CCJ0_CCATGTCAGGCGCTCT	3630	1604	3.0303	P2	TumorF	Epi_VCAN	0.476092
CCRCC_P2_TumorF_Ds0CCJ0_CCATGTCAGGGCACTA	8518	2655	1.31486	P2	TumorF	Epi_VCAN	0.372064
CCRCC_P2_TumorF_Ds0CCJ0_CCATGTCCAGTAAGCG	11842	3391	0.177335	P2	TumorF	Epi_VCAN	0.260278
CCRCC_P2_TumorF_Ds0CCJ0_CCATGTCGTGACGGTA	2668	1317	2.28636	P2	TumorF	Epi_VCAN	0.33314
CCRCC_P2_TumorF_Ds0CCJ0_CCATGTCGTGCGCTTG	11566	3468	2.17015	P2	TumorF	Epi_VCAN	0.240517
CCRCC_P2_TumorF_Ds0CCJ0_CCATGTCTCAGAGCTT	15354	4222	1.58265	P2	TumorF	Epi_VCAN	0.0398594
CCRCC_P2_TumorF_Ds0CCJ0_CCCAATCCATAGTAAG	2962	1260	6.04321	P2	TumorF	Epi_VCAN	0.315691
CCRCC_P2_TumorF_Ds0CCJ0_CCCAGTTAGTACCGGA	9492	2618	8.75474	P2	TumorF	Epi_VCAN	0.245732
CCRCC_P2_TumorF_Ds0CCJ0_CCCAGTTAGTGTACCT	2360	1272	4.02542	P2	TumorF	Epi_VCAN	0.35411
CCRCC_P2_TumorF_Ds0CCJ0_CCCAGTTGTAAGTTCC	3228	1439	3.00496	P2	TumorF	Epi_VCAN	0
CCRCC_P2_TumorF_Ds0CCJ0_CCCAGTTGTGGTACAG	3320	1483	3.88554	P2	TumorF	Epi_VCAN	0.297116
CCRCC_P2_TumorF_Ds0CCJ0_CCCAGTTTCACCAGGC	5442	2344	4.07938	P2	TumorF	Epi_VCAN	0.562284
CCRCC_P2_TumorF_Ds0CCJ0_CCCAGTTTCACCTTAT	9582	3668	6.49134	P2	TumorF	Epi_VCAN	0.521131
CCRCC_P2_TumorF_Ds0CCJ0_CCCATACGTAGCTTGT	701	484	3.56633	P2	TumorF	Epi_CCNI	0
CCRCC_P2_TumorF_Ds0CCJ0_CCCTCCTGTTACGACT	3176	1273	11.6184	P2	TumorF	Epi_VCAN	0
CCRCC_P2_TumorF_Ds0CCJ0_CCGGGATAGAGAACAG	2547	1439	0	P2	TumorF	Epi_VCAN	0.341014
CCRCC_P2_TumorF_Ds0CCJ0_CCGGGATCATCACAAC	8238	2718	18.621	P2	TumorF	Epi_VCAN	0.328291
CCRCC_P2_TumorF_Ds0CCJ0_CCGGTAGAGCCGGTAA	9227	2715	3.26217	P2	TumorF	Epi_VCAN	0.397618
CCRCC_P2_TumorF_Ds0CCJ0_CCGGTAGAGTACGACG	14727	3906	2.83153	P2	TumorF	Epi_VCAN	0.0523301
CCRCC_P2_TumorF_Ds0CCJ0_CCGGTAGTCTTGAGGT	2023	1258	3.31191	P2	TumorF	Epi_VCAM1	0.219583
CCRCC_P2_TumorF_Ds0CCJ0_CCGTACTTCAGCAACT	8417	3137	2.04348	P2	TumorF	Epi_VCAN	0.727624
CCRCC_P2_TumorF_Ds0CCJ0_CCGTGGAAGCTGCCCA	6221	2680	2.00932	P2	TumorF	Epi_VCAN	0
CCRCC_P2_TumorF_Ds0CCJ0_CCGTGGAAGTACTTGC	3358	1777	1.69744	P2	TumorF	Epi_VCAN	0.414802
CCRCC_P2_TumorF_Ds0CCJ0_CCGTGGATCAAGATCC	10451	2865	15.9219	P2	TumorF	Epi_VCAN	0.461931
CCRCC_P2_TumorF_Ds0CCJ0_CCGTGGATCTTGAGAC	13127	3595	0.784642	P2	TumorF	Epi_VCAN	0.094548
CCRCC_P2_TumorF_Ds0CCJ0_CCGTTCAAGTTACCCA	1529	918	3.33551	P2	TumorF	Epi_VCAN	0.432051
CCRCC_P2_TumorF_Ds0CCJ0_CCTAAAGTCTCCCTGA	4024	2174	5.666	P2	TumorF	Epi_VCAN	0.343365
CCRCC_P2_TumorF_Ds0CCJ0_CCTACACAGAGACTTA	10394	3496	1.58745	P2	TumorF	Epi_VCAN	0.57144
CCRCC_P2_TumorF_Ds0CCJ0_CCTACACTCACAATGC	10400	3878	3.42308	P2	TumorF	Epi_VCAN	0.376219
CCRCC_P2_TumorF_Ds0CCJ0_CCTACCAAGTGTTGAA	7678	3010	15.3686	P2	TumorF	Epi_VCAN	0.299901
CCRCC_P2_TumorF_Ds0CCJ0_CCTACCATCTAACCGA	11562	4170	3.28663	P2	TumorF	Epi_VCAN	0.522089
CCRCC_P2_TumorF_Ds0CCJ0_CCTAGCTAGTAGATGT	8860	3327	2.32506	P2	TumorF	Epi_VCAN	0.438526
CCRCC_P2_TumorF_Ds0CCJ0_CCTAGCTAGTGAAGAG	2128	1014	0.0469925	P2	TumorF	Epi_VCAN	0.372188
CCRCC_P2_TumorF_Ds0CCJ0_CCTAGCTAGTGGACGT	19423	4329	4.2218	P2	TumorF	Epi_VCAN	0.437822
CCRCC_P2_TumorF_Ds0CCJ0_CCTCAGTAGGATGTAT	15878	3953	2.41844	P2	TumorF	Epi_VCAN	-0.0983649
CCRCC_P2_TumorF_Ds0CCJ0_CCTCAGTCACGTCAGC	21543	4631	2.6598	P2	TumorF	Epi_VCAN	0.358075
CCRCC_P2_TumorF_Ds0CCJ0_CCTCAGTTCAGTTAGC	8258	2923	1.69533	P2	TumorF	Epi_VCAN	0.263089
CCRCC_P2_TumorF_Ds0CCJ0_CCTCTGACAGGATCGA	11399	3548	4.08808	P2	TumorF	Epi_VCAN	0.586292
CCRCC_P2_TumorF_Ds0CCJ0_CCTCTGACAGTCACTA	8469	3284	1.64128	P2	TumorF	Epi_VCAN	0.626427
CCRCC_P2_TumorF_Ds0CCJ0_CCTCTGATCCGCATCT	15575	4031	1.36116	P2	TumorF	Epi_VCAN	-0.119648
CCRCC_P2_TumorF_Ds0CCJ0_CCTTACGAGTGTTTGC	15469	4005	0.943823	P2	TumorF	Epi_VCAN	-0.0842655
CCRCC_P2_TumorF_Ds0CCJ0_CCTTCCCAGGTGATAT	17768	4634	2.36943	P2	TumorF	Epi_VCAN	0.211358
CCRCC_P2_TumorF_Ds0CCJ0_CCTTCCCGTTCCCTTG	4022	2113	4.50025	P2	TumorF	Epi_VCAN	0.729263
CCRCC_P2_TumorF_Ds0CCJ0_CCTTCCCTCAAACAAG	15693	4011	1.08329	P2	TumorF	Epi_VCAN	0.270884
CCRCC_P2_TumorF_Ds0CCJ0_CCTTCGACAGATTGCT	14892	4085	5.4996	P2	TumorF	Epi_VCAN	0.408229
CCRCC_P2_TumorF_Ds0CCJ0_CCTTCGAGTCTAGTCA	8882	3207	4.24454	P2	TumorF	Epi_VCAN	0.700622
CCRCC_P2_TumorF_Ds0CCJ0_CCTTCGAGTTATCCGA	15091	3712	2.43854	P2	TumorF	Epi_VCAN	0.118359
CCRCC_P2_TumorF_Ds0CCJ0_CCTTTCTAGACAATAC	22654	4729	8.78432	P2	TumorF	Epi_VCAN	0.238467
CCRCC_P2_TumorF_Ds0CCJ0_CCTTTCTAGACAGACC	7576	2944	3.1547	P2	TumorF	Epi_VCAN	0.342471
CCRCC_P2_TumorF_Ds0CCJ0_CCTTTCTAGCAGCCTC	9586	3427	7.69873	P2	TumorF	Epi_VCAN	0.113554
CCRCC_P2_TumorF_Ds0CCJ0_CCTTTCTCATCACCCT	4941	2398	1.45719	P2	TumorF	Epi_VCAN	0.0171778
CCRCC_P2_TumorF_Ds0CCJ0_CCTTTCTGTTATTCTC	11274	3633	0.753947	P2	TumorF	Epi_VCAN	0.311938
CCRCC_P2_TumorF_Ds0CCJ0_CGAACATCAATGTTGC	15693	3989	1.1024	P2	TumorF	Epi_VCAN	0.079255
CCRCC_P2_TumorF_Ds0CCJ0_CGAACATTCCCTAACC	14133	4086	14.4838	P2	TumorF	Epi_VCAN	0.301568
CCRCC_P2_TumorF_Ds0CCJ0_CGAATGTAGCAGCCTC	8988	2894	2.87049	P2	TumorF	Epi_VCAN	0.430487
CCRCC_P2_TumorF_Ds0CCJ0_CGACCTTAGAGGTTGC	8406	2685	4.91316	P2	TumorF	Epi_VCAN	0.303352
CCRCC_P2_TumorF_Ds0CCJ0_CGACTTCAGGATGCGT	21024	4852	5.47945	P2	TumorF	Epi_VCAN	-0.115227
CCRCC_P2_TumorF_Ds0CCJ0_CGACTTCGTTGATTGC	11275	3165	8.53215	P2	TumorF	Epi_VCAN	0.218187
CCRCC_P2_TumorF_Ds0CCJ0_CGACTTCGTTTGTTGG	3825	1923	3.76471	P2	TumorF	Epi_VCAN	0.648139
CCRCC_P2_TumorF_Ds0CCJ0_CGACTTCTCGAGAACG	4773	1979	11.5441	P2	TumorF	Epi_VCAN	0.322274
CCRCC_P2_TumorF_Ds0CCJ0_CGACTTCTCGTTACAG	1759	1118	5.4008	P2	TumorF	Epi_VCAN	0.821049
CCRCC_P2_TumorF_Ds0CCJ0_CGAGAAGCAGGGATTG	10022	3539	4.91918	P2	TumorF	Epi_VCAN	0.343818
CCRCC_P2_TumorF_Ds0CCJ0_CGAGAAGTCAAGGCTT	8743	3206	1.92154	P2	TumorF	Epi_VCAN	0.260421
CCRCC_P2_TumorF_Ds0CCJ0_CGAGAAGTCAGTGCAT	17444	4031	1.98349	P2	TumorF	Epi_VCAN	0.344743
CCRCC_P2_TumorF_Ds0CCJ0_CGAGAAGTCGGAAACG	21039	4499	2.04382	P2	TumorF	Epi_VCAN	0.157435
CCRCC_P2_TumorF_Ds0CCJ0_CGAGCACGTCCTGCTT	3151	1480	2.50714	P2	TumorF	Epi_VCAN	0.305558
CCRCC_P2_TumorF_Ds0CCJ0_CGAGCACGTTCATGGT	5677	2159	4.03382	P2	TumorF	Epi_VCAN	0.149634
CCRCC_P2_TumorF_Ds0CCJ0_CGAGCACTCTCAAGTG	9290	3040	9.11733	P2	TumorF	Epi_STMN1	0.0450879
CCRCC_P2_TumorF_Ds0CCJ0_CGAGCCACACCAGGTC	5720	1794	11.9231	P2	TumorF	Epi_STMN1	0.300088
CCRCC_P2_TumorF_Ds0CCJ0_CGATCGGTCCTGTAGA	13868	3601	1.11047	P2	TumorF	Epi_VCAN	-0.0859541
CCRCC_P2_TumorF_Ds0CCJ0_CGATGGCGTAGAAAGG	12185	3337	3.2499	P2	TumorF	Epi_VCAN	-0.0943343
CCRCC_P2_TumorF_Ds0CCJ0_CGATGGCGTTAGGGTG	6821	2849	5.54171	P2	TumorF	Epi_VCAN	0.453362
CCRCC_P2_TumorF_Ds0CCJ0_CGATGTAAGAGATGAG	8123	2156	9.1838	P2	TumorF	Epi_STMN1	0.26559
CCRCC_P2_TumorF_Ds0CCJ0_CGATGTACATTGCGGC	10796	3342	1.65802	P2	TumorF	Epi_VCAN	0.331193
CCRCC_P2_TumorF_Ds0CCJ0_CGATTGACATGCCTAA	18643	4723	10.9907	P2	TumorF	Epi_VCAN	0.372502
CCRCC_P2_TumorF_Ds0CCJ0_CGATTGAGTCCTGCTT	7904	2695	0	P2	TumorF	Epi_VCAN	0.425885
CCRCC_P2_TumorF_Ds0CCJ0_CGCCAAGCAAGTACCT	14747	3832	1.50539	P2	TumorF	Epi_VCAN	0.183289
CCRCC_P2_TumorF_Ds0CCJ0_CGCGGTACAATGGAAT	6232	2326	0.33697	P2	TumorF	Epi_VCAN	0.240719
CCRCC_P2_TumorF_Ds0CCJ0_CGCGGTAGTTCAACCA	2317	1145	7.33707	P2	TumorF	Epi_STMN1	0.484409
CCRCC_P2_TumorF_Ds0CCJ0_CGCGGTATCCCAAGTA	17448	3929	3.04906	P2	TumorF	Epi_VCAN	-0.0763393
CCRCC_P2_TumorF_Ds0CCJ0_CGCGTTTAGATAGTCA	11981	3408	1.8112	P2	TumorF	Epi_VCAN	0
CCRCC_P2_TumorF_Ds0CCJ0_CGCTATCAGTAGTGCG	8236	2988	3.02331	P2	TumorF	Epi_VCAN	0.328331
CCRCC_P2_TumorF_Ds0CCJ0_CGCTATCCAAATACAG	6840	2644	0	P2	TumorF	Epi_VCAN	0.489051
CCRCC_P2_TumorF_Ds0CCJ0_CGCTATCCAAATCCGT	6698	2947	6.06151	P2	TumorF	Epi_VCAN	0.664079
CCRCC_P2_TumorF_Ds0CCJ0_CGCTATCCAGACGCAA	23970	4941	5.69045	P2	TumorF	Epi_VCAN	0.278436
CCRCC_P2_TumorF_Ds0CCJ0_CGCTATCGTCCTGCTT	16343	4152	3.27357	P2	TumorF	Epi_VCAN	0.170917
CCRCC_P2_TumorF_Ds0CCJ0_CGCTATCGTGGCCCTA	12388	3368	1.9535	P2	TumorF	Epi_VCAN	0.558891
CCRCC_P2_TumorF_Ds0CCJ0_CGCTGGAGTACTTGAC	8592	3042	0.872905	P2	TumorF	Epi_VCAN	0.350287
CCRCC_P2_TumorF_Ds0CCJ0_CGCTTCACATTACCTT	11012	3459	0.009081	P2	TumorF	Epi_VCAN	0.127566
CCRCC_P2_TumorF_Ds0CCJ0_CGCTTCATCGTCTGCT	1688	885	10.7227	P2	TumorF	Epi_VCAN	0.413823
CCRCC_P2_TumorF_Ds0CCJ0_CGGACACGTTGACGTT	14382	3695	0.890001	P2	TumorF	Epi_VCAN	0.24099
CCRCC_P2_TumorF_Ds0CCJ0_CGGACGTAGATGGCGT	7822	3120	11.3142	P2	TumorF	Epi_VCAN	-0.158297
CCRCC_P2_TumorF_Ds0CCJ0_CGGACGTGTTCCAACA	7029	2487	2.61773	P2	TumorF	Epi_VCAN	0.482272
CCRCC_P2_TumorF_Ds0CCJ0_CGGACGTTCTTCCTTC	7860	2816	1.01781	P2	TumorF	Epi_VCAN	0.461009
CCRCC_P2_TumorF_Ds0CCJ0_CGGACTGCACCGCTAG	15332	3961	2.69371	P2	TumorF	Epi_VCAN	0.480988
CCRCC_P2_TumorF_Ds0CCJ0_CGGACTGTCATTGCGA	7431	2663	6.80931	P2	TumorF	Epi_VCAN	0.465424
CCRCC_P2_TumorF_Ds0CCJ0_CGGAGCTAGCGTAATA	13465	3449	1.49276	P2	TumorF	Epi_VCAN	0.36286
CCRCC_P2_TumorF_Ds0CCJ0_CGGAGCTCATACTACG	2634	1441	6.56796	P2	TumorF	Epi_VCAN	0
CCRCC_P2_TumorF_Ds0CCJ0_CGGAGCTCATGGATGG	15384	3506	1.41706	P2	TumorF	Epi_VCAN	0.185962
CCRCC_P2_TumorF_Ds0CCJ0_CGGAGCTGTGGTGTAG	9226	3011	1.91849	P2	TumorF	Epi_VCAN	0.358086
CCRCC_P2_TumorF_Ds0CCJ0_CGGAGCTGTTCCTCCA	9708	2818	1.14339	P2	TumorF	Epi_VCAN	0.0604782
CCRCC_P2_TumorF_Ds0CCJ0_CGGAGCTTCACTATTC	14710	4216	1.39361	P2	TumorF	Epi_VCAN	0.00526218
CCRCC_P2_TumorF_Ds0CCJ0_CGGAGCTTCCACGCAG	14209	3540	3.39925	P2	TumorF	Epi_VCAN	0.342593
CCRCC_P2_TumorF_Ds0CCJ0_CGGAGTCAGTGCCAGA	13220	3481	1.14221	P2	TumorF	Epi_VCAN	0.459286
CCRCC_P2_TumorF_Ds0CCJ0_CGGAGTCGTAAATACG	4209	1996	3.30245	P2	TumorF	Epi_VCAN	0.374148
CCRCC_P2_TumorF_Ds0CCJ0_CGGAGTCGTTGAACTC	6057	2346	1.65098	P2	TumorF	Epi_VCAN	-0.185177
CCRCC_P2_TumorF_Ds0CCJ0_CGGCTAGCACACCGAC	14293	3644	1.50423	P2	TumorF	Epi_VCAN	0.13908
CCRCC_P2_TumorF_Ds0CCJ0_CGGCTAGCACGTAAGG	12401	3947	0.628982	P2	TumorF	Epi_VCAN	0.205394
CCRCC_P2_TumorF_Ds0CCJ0_CGGCTAGTCTCAAGTG	4398	2012	3.75171	P2	TumorF	Epi_VCAN	0.366417
CCRCC_P2_TumorF_Ds0CCJ0_CGGGTCACACCCATTC	13849	3612	0.953137	P2	TumorF	Epi_VCAN	0.277571
CCRCC_P2_TumorF_Ds0CCJ0_CGGTTAAAGAAGATTC	5179	2329	12.7052	P2	TumorF	Epi_VCAN	-0.0729478
CCRCC_P2_TumorF_Ds0CCJ0_CGGTTAACACATCCAA	10933	3865	6.61301	P2	TumorF	Epi_VCAN	0.367409
CCRCC_P2_TumorF_Ds0CCJ0_CGTAGCGAGACACTAA	3911	1743	1.66198	P2	TumorF	Epi_VCAN	0.387203
CCRCC_P2_TumorF_Ds0CCJ0_CGTAGCGAGGACGAAA	11778	3521	0	P2	TumorF	Epi_VCAN	0.0452104
CCRCC_P2_TumorF_Ds0CCJ0_CGTAGCGAGGCTAGCA	5550	2351	0.738739	P2	TumorF	Epi_VCAN	-0.198904
CCRCC_P2_TumorF_Ds0CCJ0_CGTAGCGCAAGTCTGT	4732	1728	2.2612	P2	TumorF	Epi_VCAN	-0.102953
CCRCC_P2_TumorF_Ds0CCJ0_CGTAGCGCACGACTCG	4448	2351	4.04676	P2	TumorF	Epi_VCAN	0.364438
CCRCC_P2_TumorF_Ds0CCJ0_CGTAGCGCAGGCGATA	10317	2978	1.78346	P2	TumorF	Epi_VCAN	0.410445
CCRCC_P2_TumorF_Ds0CCJ0_CGTAGCGCATTCTCAT	3450	1697	2.49275	P2	TumorF	Epi_VCAN	0.409862
CCRCC_P2_TumorF_Ds0CCJ0_CGTAGCGGTGTGGTTT	7782	2579	1.00231	P2	TumorF	Epi_VCAN	0.388121
CCRCC_P2_TumorF_Ds0CCJ0_CGTAGGCGTCAGAGGT	606	432	0	P2	TumorF	Epi_VCAN	0.61213
CCRCC_P2_TumorF_Ds0CCJ0_CGTAGGCGTGAAATCA	9268	3128	2.82693	P2	TumorF	Epi_VCAN	0.245923
CCRCC_P2_TumorF_Ds0CCJ0_CGTAGGCGTTACGTCA	2291	1167	0.829332	P2	TumorF	Epi_VCAN	0.359259
CCRCC_P2_TumorF_Ds0CCJ0_CGTAGGCGTTTGTTTC	16579	3953	0.910791	P2	TumorF	Epi_VCAN	0.569127
CCRCC_P2_TumorF_Ds0CCJ0_CGTAGGCTCCAGTATG	9487	2939	1.78139	P2	TumorF	Epi_VCAN	0.392612
CCRCC_P2_TumorF_Ds0CCJ0_CGTCACTGTCCAAGTT	10441	3340	13.6194	P2	TumorF	Epi_VCAN	0.336843
CCRCC_P2_TumorF_Ds0CCJ0_CGTCACTTCTTAACCT	16771	4411	7.35794	P2	TumorF	Epi_VCAN	0.372613
CCRCC_P2_TumorF_Ds0CCJ0_CGTCAGGGTTCGAATC	22129	4915	10.615	P2	TumorF	Epi_VCAN	0.249391
CCRCC_P2_TumorF_Ds0CCJ0_CGTCAGGTCCGCAGTG	5158	2226	3.66421	P2	TumorF	Epi_VCAN	0.312739
CCRCC_P2_TumorF_Ds0CCJ0_CGTCCATCAAGTTGTC	7673	2962	3.29728	P2	TumorF	Epi_VCAN	0.465569
CCRCC_P2_TumorF_Ds0CCJ0_CGTCCATTCAGCCTAA	13904	3660	1.17232	P2	TumorF	Epi_VCAN	0.289786
CCRCC_P2_TumorF_Ds0CCJ0_CGTCCATTCCGTCAAA	7979	2613	17.4959	P2	TumorF	Epi_VCAN	0.0599998
CCRCC_P2_TumorF_Ds0CCJ0_CGTCCATTCGTAGATC	8030	2750	1.36986	P2	TumorF	Epi_VCAN	0.0596555
CCRCC_P2_TumorF_Ds0CCJ0_CGTCCATTCTCGATGA	939	603	1.59744	P2	TumorF	Epi_CCNI	0
CCRCC_P2_TumorF_Ds0CCJ0_CGTCTACGTCTACCTC	6400	2567	6.34375	P2	TumorF	Epi_VCAN	0.286443
CCRCC_P2_TumorF_Ds0CCJ0_CGTCTACGTTGCGTTA	6894	2346	1.79867	P2	TumorF	Epi_VCAN	-0.346686
CCRCC_P2_TumorF_Ds0CCJ0_CGTCTACTCCAGTATG	2971	1435	7.87614	P2	TumorF	Epi_VCAN	0.836438
CCRCC_P2_TumorF_Ds0CCJ0_CGTGTAAAGCAGCCTC	19870	4288	4.0916	P2	TumorF	Epi_VCAN	0.0399912
CCRCC_P2_TumorF_Ds0CCJ0_CGTGTAAAGCCAGGAT	10957	3390	14.128	P2	TumorF	Epi_VCAN	-0.368975
CCRCC_P2_TumorF_Ds0CCJ0_CGTGTAACAAGACGTG	2027	1207	0.74001	P2	TumorF	Epi_VCAN	0.380799
CCRCC_P2_TumorF_Ds0CCJ0_CGTGTAACACCAGCAC	5491	2137	0	P2	TumorF	Epi_VCAN	0.127783
CCRCC_P2_TumorF_Ds0CCJ0_CGTGTAATCAACACGT	11756	3452	1.25893	P2	TumorF	Epi_VCAN	0.261178
CCRCC_P2_TumorF_Ds0CCJ0_CGTGTCTAGAAACCAT	16403	3959	2.19472	P2	TumorF	Epi_VCAN	-0.236079
CCRCC_P2_TumorF_Ds0CCJ0_CGTGTCTAGTGTTTGC	12098	3619	2.3475	P2	TumorF	Epi_VCAN	-0.0468945
CCRCC_P2_TumorF_Ds0CCJ0_CGTTCTGTCCAGGGCT	6489	2610	3.48282	P2	TumorF	Epi_VCAN	0.421113
CCRCC_P2_TumorF_Ds0CCJ0_CTAACTTCATTGCGGC	4886	2012	7.24519	P2	TumorF	Epi_VCAN	0.247157
CCRCC_P2_TumorF_Ds0CCJ0_CTAACTTTCCACGACG	5575	2295	1.52466	P2	TumorF	Epi_VCAN	0
CCRCC_P2_TumorF_Ds0CCJ0_CTAAGACCAGGAATGC	13411	3631	1.10357	P2	TumorF	Epi_VCAN	0.364582
CCRCC_P2_TumorF_Ds0CCJ0_CTAAGACGTCACACGC	2184	1053	1.60256	P2	TumorF	Epi_CCNI	0.495773
CCRCC_P2_TumorF_Ds0CCJ0_CTAATGGGTAGGCTGA	1115	780	2.86996	P2	TumorF	Epi_VCAN	0.491758
CCRCC_P2_TumorF_Ds0CCJ0_CTAATGGGTCCGTTAA	4650	2051	0	P2	TumorF	Epi_VCAN	0.777484
CCRCC_P2_TumorF_Ds0CCJ0_CTAATGGTCCTAGAAC	2510	1301	0.0398406	P2	TumorF	Epi_VCAN	1.00093
CCRCC_P2_TumorF_Ds0CCJ0_CTACACCAGCGATGAC	5996	2356	3.01868	P2	TumorF	Epi_VCAN	0.313701
CCRCC_P2_TumorF_Ds0CCJ0_CTACACCCAACTTGAC	4042	1938	15.2647	P2	TumorF	Epi_VCAN	0.266323
CCRCC_P2_TumorF_Ds0CCJ0_CTACACCGTAGAGTGC	1074	724	3.16574	P2	TumorF	Epi_VCAN	0
CCRCC_P2_TumorF_Ds0CCJ0_CTACACCGTATCTGCA	4082	2140	1.91083	P2	TumorF	Epi_VCAN	-0.112258
CCRCC_P2_TumorF_Ds0CCJ0_CTACATTAGCGAAGGG	12010	3377	0	P2	TumorF	Epi_VCAN	0.209649
CCRCC_P2_TumorF_Ds0CCJ0_CTACATTAGGAGTTTA	12861	3725	1.59397	P2	TumorF	Epi_VCAN	-0.120973
CCRCC_P2_TumorF_Ds0CCJ0_CTACATTCACCGAAAG	13906	4412	12.2825	P2	TumorF	Epi_VCAN	0.277039
CCRCC_P2_TumorF_Ds0CCJ0_CTACCCATCACGCGGT	3929	1712	1.50165	P2	TumorF	Epi_VCAN	0.546937
CCRCC_P2_TumorF_Ds0CCJ0_CTACCCATCTGCGGCA	2982	1594	3.55466	P2	TumorF	Epi_VCAN	0.436727
CCRCC_P2_TumorF_Ds0CCJ0_CTACGTCAGTGAACGC	15650	3893	1.52716	P2	TumorF	Epi_VCAN	0.363519
CCRCC_P2_TumorF_Ds0CCJ0_CTACGTCGTTATCCGA	2750	1323	7.74545	P2	TumorF	Epi_VCAN	0.451879
CCRCC_P2_TumorF_Ds0CCJ0_CTAGAGTGTAATCGTC	4536	1958	1.8739	P2	TumorF	Epi_VCAN	0.0437883
CCRCC_P2_TumorF_Ds0CCJ0_CTAGCCTGTGTAACGG	18001	4236	3.16649	P2	TumorF	Epi_VCAN	0.379458
CCRCC_P2_TumorF_Ds0CCJ0_CTAGCCTTCGATCCCT	8745	2798	3.94511	P2	TumorF	Epi_VCAN	0.338226
CCRCC_P2_TumorF_Ds0CCJ0_CTAGTGACAAGGACTG	7250	2943	6.85517	P2	TumorF	Epi_VCAN	0.476355
CCRCC_P2_TumorF_Ds0CCJ0_CTAGTGAGTATATGAG	3376	1674	4.38389	P2	TumorF	Epi_VCAN	0.714372
CCRCC_P2_TumorF_Ds0CCJ0_CTCAGAAAGTGGTAAT	7897	2612	1.43092	P2	TumorF	Epi_VCAN	0.100801
CCRCC_P2_TumorF_Ds0CCJ0_CTCAGAACACCAGTTA	11225	4173	13.7996	P2	TumorF	Epi_VCAN	0.590196
CCRCC_P2_TumorF_Ds0CCJ0_CTCAGAACAGTGACAG	10173	3511	0.540647	P2	TumorF	Epi_VCAN	-0.153982
CCRCC_P2_TumorF_Ds0CCJ0_CTCAGAAGTCAGAAGC	5054	2467	14.6023	P2	TumorF	Epi_VCAN	0.411781
CCRCC_P2_TumorF_Ds0CCJ0_CTCATTAAGACAATAC	1606	869	1.36986	P2	TumorF	Epi_VCAN	0.422967
CCRCC_P2_TumorF_Ds0CCJ0_CTCATTATCGCTGATA	16155	4478	3.20644	P2	TumorF	Epi_VCAN	0.0444812
CCRCC_P2_TumorF_Ds0CCJ0_CTCATTATCGGGAGTA	8919	3629	14.6429	P2	TumorF	Epi_VCAN	0.601448
CCRCC_P2_TumorF_Ds0CCJ0_CTCATTATCTCTTATG	1207	664	2.73405	P2	TumorF	Epi_CCNI	0
CCRCC_P2_TumorF_Ds0CCJ0_CTCCTAGGTCCTAGCG	8798	3088	3.47806	P2	TumorF	Epi_VCAN	-0.0896547
CCRCC_P2_TumorF_Ds0CCJ0_CTCGAAACATACTCTT	7513	3019	0.545721	P2	TumorF	Epi_VCAN	0.392848
CCRCC_P2_TumorF_Ds0CCJ0_CTCGAAACATCGTCGG	19361	3847	8.70823	P2	TumorF	Epi_VCAN	0.305754
CCRCC_P2_TumorF_Ds0CCJ0_CTCGAAATCCCTTGTG	6789	2775	2.79864	P2	TumorF	Epi_VCAN	0.0244308
CCRCC_P2_TumorF_Ds0CCJ0_CTCGAGGAGTGGACGT	13597	4172	7.13393	P2	TumorF	Epi_VCAN	0.504644
CCRCC_P2_TumorF_Ds0CCJ0_CTCGAGGCAGTTCCCT	6432	2678	2.16107	P2	TumorF	Epi_VCAN	0.302246
CCRCC_P2_TumorF_Ds0CCJ0_CTCGGAGCACGCATCG	7195	2981	4.64211	P2	TumorF	Epi_VCAN	0.428498
CCRCC_P2_TumorF_Ds0CCJ0_CTCGGAGCATATGCTG	2557	1458	1.4079	P2	TumorF	Epi_VCAN	0.340346
CCRCC_P2_TumorF_Ds0CCJ0_CTCGGAGCATGCCACG	13579	3604	0	P2	TumorF	Epi_VCAN	0.293551
CCRCC_P2_TumorF_Ds0CCJ0_CTCGGAGGTTACGTCA	19439	4584	7.87592	P2	TumorF	Epi_VCAN	0.47651
CCRCC_P2_TumorF_Ds0CCJ0_CTCGGAGTCAAAGTAG	4915	1946	9.46083	P2	TumorF	Epi_VCAN	0.560746
CCRCC_P2_TumorF_Ds0CCJ0_CTCGGAGTCAGTTGAC	4999	1934	5.62112	P2	TumorF	Epi_VCAN	0.344229
CCRCC_P2_TumorF_Ds0CCJ0_CTCGGGACACCGCTAG	4768	2220	8.97651	P2	TumorF	Epi_VCAN	0.424891
CCRCC_P2_TumorF_Ds0CCJ0_CTCGTACAGGTGCTAG	4796	2234	2.10592	P2	TumorF	Epi_VCAN	0.192306
CCRCC_P2_TumorF_Ds0CCJ0_CTCGTACAGTGAATTG	13226	4205	3.09995	P2	TumorF	Epi_VCAN	-0.27609
CCRCC_P2_TumorF_Ds0CCJ0_CTCGTCACACGCCAGT	17926	4165	4.27312	P2	TumorF	Epi_VCAN	0.21685
CCRCC_P2_TumorF_Ds0CCJ0_CTCGTCACAGCGAACA	6932	2793	0.0144259	P2	TumorF	Epi_VCAN	-0.178645
CCRCC_P2_TumorF_Ds0CCJ0_CTCTACGAGCACGCCT	7411	2679	2.52328	P2	TumorF	Epi_VCAN	0.437829
CCRCC_P2_TumorF_Ds0CCJ0_CTCTACGAGGCTCATT	11787	3870	7.09256	P2	TumorF	Epi_VCAN	0.316543
CCRCC_P2_TumorF_Ds0CCJ0_CTCTACGGTCTTTCAT	11400	3664	0.561404	P2	TumorF	Epi_VCAN	0.448789
CCRCC_P2_TumorF_Ds0CCJ0_CTCTACGTCAGTGCAT	6134	2413	6.08086	P2	TumorF	Epi_VCAN	0.431506
CCRCC_P2_TumorF_Ds0CCJ0_CTCTGGTAGTTAGCGG	7126	2857	0.996351	P2	TumorF	Epi_VCAN	0.187523
CCRCC_P2_TumorF_Ds0CCJ0_CTCTGGTCACCAGTTA	10402	3177	1.0671	P2	TumorF	Epi_VCAN	0.376185
CCRCC_P2_TumorF_Ds0CCJ0_CTCTGGTCATCCCATC	12076	3616	4.12388	P2	TumorF	Epi_VCAN	0.223994
CCRCC_P2_TumorF_Ds0CCJ0_CTGAAACAGTAGGCCA	5643	1934	0.65568	P2	TumorF	Epi_VCAN	0.323753
CCRCC_P2_TumorF_Ds0CCJ0_CTGAAACCAATAGCAA	3773	1741	3.63106	P2	TumorF	Epi_VCAN	0
CCRCC_P2_TumorF_Ds0CCJ0_CTGAAACCATATGAGA	5272	1889	0	P2	TumorF	Epi_VCAN	0.50254
CCRCC_P2_TumorF_Ds0CCJ0_CTGAAACGTGCACCAC	7602	2446	2.93344	P2	TumorF	Epi_VCAN	0.179557
CCRCC_P2_TumorF_Ds0CCJ0_CTGAAACGTTCCGTCT	5454	2005	2.36524	P2	TumorF	Epi_VCAN	0.222739
CCRCC_P2_TumorF_Ds0CCJ0_CTGAAACTCAGGATCT	4779	2295	1.90416	P2	TumorF	Epi_VCAN	0.58818
CCRCC_P2_TumorF_Ds0CCJ0_CTGAAGTAGTACTTGC	26343	4897	2.66105	P2	TumorF	Epi_VCAN	0.418934
CCRCC_P2_TumorF_Ds0CCJ0_CTGAAGTGTCCTCTTG	3887	2174	3.44739	P2	TumorF	Epi_VCAN	0.463091
CCRCC_P2_TumorF_Ds0CCJ0_CTGATCCAGCACACAG	10889	2983	1.74488	P2	TumorF	Epi_VCAN	0.22298
CCRCC_P2_TumorF_Ds0CCJ0_CTGATCCGTAATCACC	11706	3233	1.84521	P2	TumorF	Epi_VCAN	0.494355
CCRCC_P2_TumorF_Ds0CCJ0_CTGATCCGTCAGAAGC	10414	2994	1.77645	P2	TumorF	Epi_VCAN	-0.0532661
CCRCC_P2_TumorF_Ds0CCJ0_CTGATCCGTCTTCTCG	21494	4683	1.06541	P2	TumorF	Epi_VCAN	0.152216
CCRCC_P2_TumorF_Ds0CCJ0_CTGATCCTCTCAAGTG	8343	3231	2.8407	P2	TumorF	Epi_VCAN	0.261542
CCRCC_P2_TumorF_Ds0CCJ0_CTGCCTACAGCATACT	14945	3857	0.180662	P2	TumorF	Epi_VCAN	0.559964
CCRCC_P2_TumorF_Ds0CCJ0_CTGCCTATCTGCTGCT	15762	4274	7.63228	P2	TumorF	Epi_VCAN	0.381885
CCRCC_P2_TumorF_Ds0CCJ0_CTGCGGAAGACAATAC	4261	1870	4.69373	P2	TumorF	Epi_VCAN	0.371981
CCRCC_P2_TumorF_Ds0CCJ0_CTGCGGAGTCGCTTCT	4888	1594	2.31178	P2	TumorF	Epi_VCAN	0.238191
CCRCC_P2_TumorF_Ds0CCJ0_CTGCGGAGTGTGGCTC	2426	1208	3.46249	P2	TumorF	Epi_VCAN	-0.833109
CCRCC_P2_TumorF_Ds0CCJ0_CTGCTGTGTGCCTGGT	8322	2966	2.48738	P2	TumorF	Epi_VCAN	0.376176
CCRCC_P2_TumorF_Ds0CCJ0_CTGCTGTTCTGTCCGT	15123	4189	5.64703	P2	TumorF	Epi_VCAN	0.293136
CCRCC_P2_TumorF_Ds0CCJ0_CTGGTCTCAGATCCAT	3735	2068	0.0803213	P2	TumorF	Epi_VCAN	0
CCRCC_P2_TumorF_Ds0CCJ0_CTGTGCTGTTGGTTTG	7449	2544	3.69177	P2	TumorF	Epi_VCAN	0
CCRCC_P2_TumorF_Ds0CCJ0_CTGTGCTTCAGTGCAT	22174	4971	5.28998	P2	TumorF	Epi_VCAN	0.361399
CCRCC_P2_TumorF_Ds0CCJ0_CTGTTTAAGCATGGCA	12422	3839	3.04299	P2	TumorF	Epi_VCAN	0.209125
CCRCC_P2_TumorF_Ds0CCJ0_CTGTTTAGTCTCTTAT	4747	2124	4.10786	P2	TumorF	Epi_VCAN	0.425706
CCRCC_P2_TumorF_Ds0CCJ0_CTTAACTCACCAGGTC	4843	1969	3.32439	P2	TumorF	Epi_VCAN	0.666508
CCRCC_P2_TumorF_Ds0CCJ0_CTTACCGTCAGCGATT	8338	2420	0.0719597	P2	TumorF	Epi_VCAN	0.344601
CCRCC_P2_TumorF_Ds0CCJ0_CTTACCGTCGTCTGAA	11609	3410	0.00861401	P2	TumorF	Epi_VCAN	0.00218312
CCRCC_P2_TumorF_Ds0CCJ0_CTTAGGACAGCTGTTA	17538	4319	6.40894	P2	TumorF	Epi_VCAN	0.406845
CCRCC_P2_TumorF_Ds0CCJ0_CTTAGGATCCAAACAC	20915	4962	1.97466	P2	TumorF	Epi_VCAN	0.577219
CCRCC_P2_TumorF_Ds0CCJ0_CTTAGGATCCGTCATC	4166	2029	6.33701	P2	TumorF	Epi_VCAN	0
CCRCC_P2_TumorF_Ds0CCJ0_CTTAGGATCTTCATGT	2549	1236	5.76697	P2	TumorF	Epi_VCAN	-0.144497
CCRCC_P2_TumorF_Ds0CCJ0_CTTCTCTAGAGAGCTC	22289	4671	3.95262	P2	TumorF	Epi_VCAN	0.352914
CCRCC_P2_TumorF_Ds0CCJ0_CTTCTCTCACATTTCT	11739	3638	1.84002	P2	TumorF	Epi_VCAN	0.215425
CCRCC_P2_TumorF_Ds0CCJ0_CTTGGCTAGGATATAC	11241	3764	2.82003	P2	TumorF	Epi_VCAN	0.32442
CCRCC_P2_TumorF_Ds0CCJ0_CTTGGCTTCTTCTGGC	10874	3298	2.02317	P2	TumorF	Epi_VCAN	0.400887
CCRCC_P2_TumorF_Ds0CCJ0_CTTTGCGTCAACTCTT	1070	660	4.20561	P2	TumorF	Epi_STMN1	0.499701
CCRCC_P2_TumorF_Ds0CCJ0_GAAACTCCACAGACAG	15436	4484	11.9785	P2	TumorF	Epi_VCAN	0.230884
CCRCC_P2_TumorF_Ds0CCJ0_GAAATGAAGGGCTTGA	13936	3918	0.731917	P2	TumorF	Epi_VCAN	0.0666431
CCRCC_P2_TumorF_Ds0CCJ0_GAAATGAGTTGCGCAC	6754	2768	5.90761	P2	TumorF	Epi_VCAN	0.365138
CCRCC_P2_TumorF_Ds0CCJ0_GAACATCCACAACTGT	8695	3184	0.609546	P2	TumorF	Epi_VCAN	0.319285
CCRCC_P2_TumorF_Ds0CCJ0_GAACATCGTGGTCTCG	6361	2194	0.675994	P2	TumorF	Epi_VCAN	-0.10898
CCRCC_P2_TumorF_Ds0CCJ0_GAACATCTCTCGCTTG	13703	3836	3.19638	P2	TumorF	Epi_VCAN	0.432835
CCRCC_P2_TumorF_Ds0CCJ0_GAACCTACACATGTGT	13050	3574	1.01149	P2	TumorF	Epi_VCAN	-0.0842387
CCRCC_P2_TumorF_Ds0CCJ0_GAACGGACACCACCAG	11127	2912	1.0515	P2	TumorF	Epi_VCAN	0.326123
CCRCC_P2_TumorF_Ds0CCJ0_GAAGCAGAGACAGACC	17449	3772	2.21216	P2	TumorF	Epi_VCAN	0.21394
CCRCC_P2_TumorF_Ds0CCJ0_GAAGCAGAGTGGGTTG	11640	3563	1.26289	P2	TumorF	Epi_VCAN	0.483502
CCRCC_P2_TumorF_Ds0CCJ0_GAATAAGAGTGAACGC	10939	3352	2.43167	P2	TumorF	Epi_VCAN	0.282241
CCRCC_P2_TumorF_Ds0CCJ0_GAATAAGGTAAGAGAG	6277	2551	2.78796	P2	TumorF	Epi_VCAN	-0.110786
CCRCC_P2_TumorF_Ds0CCJ0_GAATAAGTCATTCACT	13215	3463	2.14151	P2	TumorF	Epi_VCAN	0.417788
CCRCC_P2_TumorF_Ds0CCJ0_GAATAAGTCGACAGCC	10793	3581	4.35467	P2	TumorF	Epi_VCAN	-0.194185
CCRCC_P2_TumorF_Ds0CCJ0_GAATGAAAGATGTGTA	10526	3548	0.712521	P2	TumorF	Epi_VCAN	0.16629
CCRCC_P2_TumorF_Ds0CCJ0_GACACGCAGATCCCAT	7520	2878	4.61436	P2	TumorF	Epi_VCAN	0.528372
CCRCC_P2_TumorF_Ds0CCJ0_GACACGCGTAGCGTAG	8326	3189	1.21307	P2	TumorF	Epi_VCAN	0
CCRCC_P2_TumorF_Ds0CCJ0_GACCTGGAGCTAGTGG	13344	3867	2.15827	P2	TumorF	Epi_VCAN	0.296345
CCRCC_P2_TumorF_Ds0CCJ0_GACCTGGAGTCCATAC	9520	3092	0.0210084	P2	TumorF	Epi_VCAN	0.501922
CCRCC_P2_TumorF_Ds0CCJ0_GACGCGTAGAAACCGC	6551	2632	7.18974	P2	TumorF	Epi_VCAN	0.299286
CCRCC_P2_TumorF_Ds0CCJ0_GACGCGTCATGTCTCC	3722	1727	3.43901	P2	TumorF	Epi_VCAN	0.279032
CCRCC_P2_TumorF_Ds0CCJ0_GACGCGTCATTGTGCA	9403	3062	0.903967	P2	TumorF	Epi_VCAN	-0.128692
CCRCC_P2_TumorF_Ds0CCJ0_GACGCGTGTCCAAGTT	13256	3232	0.535607	P2	TumorF	Epi_VCAN	0.120213
CCRCC_P2_TumorF_Ds0CCJ0_GACGCGTGTCTTTCAT	12008	3563	8.36109	P2	TumorF	Epi_VCAN	0.410877
CCRCC_P2_TumorF_Ds0CCJ0_GACGCGTTCAACGCTA	2791	1530	5.48191	P2	TumorF	Epi_VCAN	0.449099
CCRCC_P2_TumorF_Ds0CCJ0_GACGGCTAGAGAGCTC	6155	2535	0.422421	P2	TumorF	Epi_VCAN	0.37865
CCRCC_P2_TumorF_Ds0CCJ0_GACGGCTTCGCCTGTT	12456	3721	1.14804	P2	TumorF	Epi_VCAN	-0.00920078
CCRCC_P2_TumorF_Ds0CCJ0_GACGTGCGTCATGCAT	11813	3950	10.0567	P2	TumorF	Epi_VCAN	0.540208
CCRCC_P2_TumorF_Ds0CCJ0_GACGTGCTCATCACCC	13831	3805	2.06782	P2	TumorF	Epi_VCAN	-0.13551
CCRCC_P2_TumorF_Ds0CCJ0_GACGTTAAGAATCTCC	8203	2855	1.59698	P2	TumorF	Epi_VCAN	0.370262
CCRCC_P2_TumorF_Ds0CCJ0_GACGTTAAGCTCCTCT	4184	1995	1.79254	P2	TumorF	Epi_VCAN	0.449211
CCRCC_P2_TumorF_Ds0CCJ0_GACGTTATCTAGAGTC	8371	3250	4.79035	P2	TumorF	Epi_VCAN	0.344072
CCRCC_P2_TumorF_Ds0CCJ0_GACTAACCAGATCGGA	2722	1125	1.10213	P2	TumorF	Epi_VCAM1	0.453804
CCRCC_P2_TumorF_Ds0CCJ0_GACTAACCAGTAAGCG	13566	3811	1.34896	P2	TumorF	Epi_VCAN	0.330309
CCRCC_P2_TumorF_Ds0CCJ0_GACTACAAGGGATACC	4491	1860	1.64774	P2	TumorF	Epi_VCAN	0.43598
CCRCC_P2_TumorF_Ds0CCJ0_GACTACAAGTTAGGTA	8694	2951	3.12859	P2	TumorF	Epi_VCAN	0.255361
CCRCC_P2_TumorF_Ds0CCJ0_GACTACACAACACCCG	12853	3297	2.65308	P2	TumorF	Epi_VCAN	0.302385
CCRCC_P2_TumorF_Ds0CCJ0_GACTACACAAGGCTCC	11733	3177	1.72164	P2	TumorF	Epi_VCAN	0.406045
CCRCC_P2_TumorF_Ds0CCJ0_GACTACAGTCAGAAGC	14810	3591	0	P2	TumorF	Epi_VCAN	0.350274
CCRCC_P2_TumorF_Ds0CCJ0_GACTGCGAGAACTGTA	6166	2328	0.891988	P2	TumorF	Epi_VCAN	0.430542
CCRCC_P2_TumorF_Ds0CCJ0_GACTGCGCACGAGGTA	19655	4330	4.69601	P2	TumorF	Epi_VCAN	0.29927
CCRCC_P2_TumorF_Ds0CCJ0_GACTGCGGTTCCCTTG	11963	3265	3.03436	P2	TumorF	Epi_VCAN	0.294645
CCRCC_P2_TumorF_Ds0CCJ0_GACTGCGTCCTAGTGA	3722	1674	1.6389	P2	TumorF	Epi_VCAN	0.279032
CCRCC_P2_TumorF_Ds0CCJ0_GAGCAGAAGGCAGTCA	11933	3684	3.56993	P2	TumorF	Epi_VCAN	-0.0551797
CCRCC_P2_TumorF_Ds0CCJ0_GAGCAGACAACACGCC	11347	3500	1.31312	P2	TumorF	Epi_VCAN	-0.162271
CCRCC_P2_TumorF_Ds0CCJ0_GAGCAGACATCATCCC	9938	3128	6.69149	P2	TumorF	Epi_VCAN	0.28214
CCRCC_P2_TumorF_Ds0CCJ0_GAGCAGACATCTACGA	6155	2442	4.22421	P2	TumorF	Epi_VCAN	0.37865
CCRCC_P2_TumorF_Ds0CCJ0_GAGGTGAAGACAATAC	4582	1890	5.04147	P2	TumorF	Epi_VCAN	0.359259
CCRCC_P2_TumorF_Ds0CCJ0_GAGGTGAAGACGCTTT	21119	4904	0.904399	P2	TumorF	Epi_VCAN	0.0545602
CCRCC_P2_TumorF_Ds0CCJ0_GAGGTGAGTCACCCAG	9320	3216	7.51073	P2	TumorF	Epi_VCAN	0.0898145
CCRCC_P2_TumorF_Ds0CCJ0_GAGGTGAGTGTCAATC	17914	4225	3.11488	P2	TumorF	Epi_VCAN	0.205187
CCRCC_P2_TumorF_Ds0CCJ0_GAGGTGAGTTCTCATT	22853	4693	4.26202	P2	TumorF	Epi_VCAN	0.288788
CCRCC_P2_TumorF_Ds0CCJ0_GAGTCCGCAAGGACAC	4353	1998	2.61888	P2	TumorF	Epi_VCAN	0.368222
CCRCC_P2_TumorF_Ds0CCJ0_GAGTCCGGTAAATGTG	6517	2900	8.54688	P2	TumorF	Epi_VCAN	-0.523627
CCRCC_P2_TumorF_Ds0CCJ0_GAGTCCGGTACAAGTA	4326	1782	2.589	P2	TumorF	Epi_VCAN	0.256083
CCRCC_P2_TumorF_Ds0CCJ0_GAGTCCGGTCGGCTCA	5112	2568	6.41628	P2	TumorF	Epi_VCAN	0.231803
CCRCC_P2_TumorF_Ds0CCJ0_GAGTCCGGTGAAATCA	15398	4252	2.7601	P2	TumorF	Epi_VCAN	0.178021
CCRCC_P2_TumorF_Ds0CCJ0_GATCGATCACGCTTTC	9242	3144	1.81779	P2	TumorF	Epi_VCAN	0.156831
CCRCC_P2_TumorF_Ds0CCJ0_GATCGATCAGCCACCA	11627	3656	0.00860067	P2	TumorF	Epi_VCAN	0.326061
CCRCC_P2_TumorF_Ds0CCJ0_GATCGATCATACCATG	20713	4763	3.8961	P2	TumorF	Epi_VCAN	0.302512
CCRCC_P2_TumorF_Ds0CCJ0_GATCGATGTGCAGACA	11109	3328	0.0270051	P2	TumorF	Epi_VCAN	0.161423
CCRCC_P2_TumorF_Ds0CCJ0_GATCGATTCATGGTCA	3805	2091	1.57687	P2	TumorF	Epi_VCAN	-0.251519
CCRCC_P2_TumorF_Ds0CCJ0_GATCGCGAGACAGACC	13520	3831	1.41272	P2	TumorF	Epi_VCAN	0.439563
CCRCC_P2_TumorF_Ds0CCJ0_GATCGCGAGCGAAGGG	19536	4762	4.64271	P2	TumorF	Epi_VCAN	0.324276
CCRCC_P2_TumorF_Ds0CCJ0_GATCGCGAGTATCGAA	10444	3149	0.478744	P2	TumorF	Epi_VCAN	0.46166
CCRCC_P2_TumorF_Ds0CCJ0_GATCGCGGTGCGGTAA	21449	4978	7.1705	P2	TumorF	Epi_VCAN	0.353023
CCRCC_P2_TumorF_Ds0CCJ0_GATCGTAAGCATCATC	23218	4819	1.98553	P2	TumorF	Epi_VCAN	0.297268
CCRCC_P2_TumorF_Ds0CCJ0_GATCGTACAGATCTGT	9316	3603	8.13654	P2	TumorF	Epi_VCAN	0.395886
CCRCC_P2_TumorF_Ds0CCJ0_GATCGTAGTGCAACGA	16590	4163	1.14527	P2	TumorF	Epi_VCAN	0.479732
CCRCC_P2_TumorF_Ds0CCJ0_GATCGTATCAGATAAG	9342	3118	4.41019	P2	TumorF	Epi_VCAN	-0.215518
CCRCC_P2_TumorF_Ds0CCJ0_GATCTAGCAGTGGAGT	17501	4249	0.937089	P2	TumorF	Epi_VCAN	0.318231
CCRCC_P2_TumorF_Ds0CCJ0_GATGAAAGTCAATGTC	11792	3710	1.6791	P2	TumorF	Epi_VCAN	0.131336
CCRCC_P2_TumorF_Ds0CCJ0_GATGAGGAGGTGACCA	8196	2777	1.23231	P2	TumorF	Epi_VCAN	0.438338
CCRCC_P2_TumorF_Ds0CCJ0_GATGCTAAGGGCTCTC	8990	2857	1.43493	P2	TumorF	Epi_VCAN	0.246629
CCRCC_P2_TumorF_Ds0CCJ0_GATGCTACACATTTCT	1186	715	0.252951	P2	TumorF	Epi_CCNI	0.616506
CCRCC_P2_TumorF_Ds0CCJ0_GATGCTAGTTGTGGCC	4746	2067	4.88833	P2	TumorF	Epi_VCAN	0.420202
CCRCC_P2_TumorF_Ds0CCJ0_GATTCAGCAGTCTTCC	12463	3875	2.81634	P2	TumorF	Epi_VCAN	0.37646
CCRCC_P2_TumorF_Ds0CCJ0_GCAAACTGTGCAACTT	7901	2744	2.20225	P2	TumorF	Epi_VCAN	0.100766
CCRCC_P2_TumorF_Ds0CCJ0_GCAAACTTCGCAGGCT	4389	2271	4.80747	P2	TumorF	Epi_VCAN	0.632242
CCRCC_P2_TumorF_Ds0CCJ0_GCAATCAAGCTCAACT	10149	3415	3.78362	P2	TumorF	Epi_VCAN	0.281851
CCRCC_P2_TumorF_Ds0CCJ0_GCAATCACAGATGGCA	17143	4208	1.49332	P2	TumorF	Epi_VCAN	0.215822
CCRCC_P2_TumorF_Ds0CCJ0_GCAATCATCAGCAACT	13020	3671	0.00768049	P2	TumorF	Epi_VCAN	0.420519
CCRCC_P2_TumorF_Ds0CCJ0_GCACATAAGCGCTCCA	6411	2366	10.9031	P2	TumorF	Epi_VCAN	0.286235
CCRCC_P2_TumorF_Ds0CCJ0_GCACATATCACCCTCA	3614	1738	10.5147	P2	TumorF	Epi_VCAN	-0.19947
CCRCC_P2_TumorF_Ds0CCJ0_GCAGCCAAGAGCTTCT	8852	3382	2.38364	P2	TumorF	Epi_VCAN	0.316324
CCRCC_P2_TumorF_Ds0CCJ0_GCAGCCAGTTGTGGCC	17803	4072	3.67354	P2	TumorF	Epi_VCAN	0.127546
CCRCC_P2_TumorF_Ds0CCJ0_GCAGCCATCAATCTCT	19060	4582	2.64953	P2	TumorF	Epi_VCAN	0.264667
CCRCC_P2_TumorF_Ds0CCJ0_GCATACAGTAAACACA	8317	3223	5.6631	P2	TumorF	Epi_VCAN	0.262013
CCRCC_P2_TumorF_Ds0CCJ0_GCATACAGTCGAAAGC	8666	3246	1.47704	P2	TumorF	Epi_VCAN	0.536532
CCRCC_P2_TumorF_Ds0CCJ0_GCATGATCATTGTGCA	12820	3518	2.79251	P2	TumorF	Epi_VCAN	0.00871908
CCRCC_P2_TumorF_Ds0CCJ0_GCATGATGTCAGAGGT	10793	3291	0.0277958	P2	TumorF	Epi_VCAN	0.035257
CCRCC_P2_TumorF_Ds0CCJ0_GCATGATTCGTTACAG	10871	3330	3.35756	P2	TumorF	Epi_VCAN	0.370035
CCRCC_P2_TumorF_Ds0CCJ0_GCATGCGCAAAGTGCG	9287	3488	3.79024	P2	TumorF	Epi_VCAN	0.396448
CCRCC_P2_TumorF_Ds0CCJ0_GCATGCGCACGCATCG	2861	1589	4.64872	P2	TumorF	Epi_VCAN	0.623722
CCRCC_P2_TumorF_Ds0CCJ0_GCATGCGCATCACCCT	14268	3347	1.89936	P2	TumorF	Epi_VCAN	0.0893597
CCRCC_P2_TumorF_Ds0CCJ0_GCATGCGCATCGATTG	13015	3580	1.31387	P2	TumorF	Epi_VCAN	0.212845
CCRCC_P2_TumorF_Ds0CCJ0_GCATGCGTCTGGGCCA	15172	3623	5.25969	P2	TumorF	Epi_VCAN	0.311718
CCRCC_P2_TumorF_Ds0CCJ0_GCATGTAAGAGCAATT	3330	1799	0.0900901	P2	TumorF	Epi_VCAN	0
CCRCC_P2_TumorF_Ds0CCJ0_GCCAAATAGCTACCTA	16200	4104	2.76543	P2	TumorF	Epi_VCAN	0.528476
CCRCC_P2_TumorF_Ds0CCJ0_GCCAAATGTGATAAAC	8455	3007	0.0709639	P2	TumorF	Epi_VCAN	0.487892
CCRCC_P2_TumorF_Ds0CCJ0_GCCAAATTCTTTCCTC	5030	2292	5.24851	P2	TumorF	Epi_VCAN	0.582129
CCRCC_P2_TumorF_Ds0CCJ0_GCCTCTAAGTAGATGT	6759	2803	10.2826	P2	TumorF	Epi_VCAN	0.570991
CCRCC_P2_TumorF_Ds0CCJ0_GCCTCTACATATGGTC	8555	3278	10.4033	P2	TumorF	Epi_VCAN	-0.0536912
CCRCC_P2_TumorF_Ds0CCJ0_GCGACCAGTCCGTTAA	3407	1560	9.68594	P2	TumorF	Epi_VCAN	0.292976
CCRCC_P2_TumorF_Ds0CCJ0_GCGAGAAAGCGTGAAC	5368	2699	12.7608	P2	TumorF	Epi_VCAN	0.283339
CCRCC_P2_TumorF_Ds0CCJ0_GCGAGAAAGCTGAACG	10957	3360	1.39637	P2	TumorF	Epi_VCAN	0.222119
CCRCC_P2_TumorF_Ds0CCJ0_GCGAGAACACTTCTGC	18486	4552	1.50384	P2	TumorF	Epi_VCAN	0.334869
CCRCC_P2_TumorF_Ds0CCJ0_GCGAGAAGTGCTCTTC	6776	1961	2.46458	P2	TumorF	Epi_VCAN	0
CCRCC_P2_TumorF_Ds0CCJ0_GCGCAACCAGCTGTAT	6215	2753	8.84956	P2	TumorF	Epi_VCAN	0.430232
CCRCC_P2_TumorF_Ds0CCJ0_GCGCAACTCCGGGTGT	3528	1159	4.87528	P2	TumorF	Epi_STMN1	0
CCRCC_P2_TumorF_Ds0CCJ0_GCGCAGTAGCGTGTCC	9370	2695	0.0106724	P2	TumorF	Epi_VCAN	0.155308
CCRCC_P2_TumorF_Ds0CCJ0_GCGCAGTCACCGAAAG	12861	4182	8.94176	P2	TumorF	Epi_VCAN	0.370909
CCRCC_P2_TumorF_Ds0CCJ0_GCGCAGTGTGCTCTTC	7550	2521	0.013245	P2	TumorF	Epi_VCAM1	0.434372
CCRCC_P2_TumorF_Ds0CCJ0_GCGCAGTTCTGCTTGC	7353	2466	1.44159	P2	TumorF	Epi_VCAN	0.183632
CCRCC_P2_TumorF_Ds0CCJ0_GCGCCAATCATTTGGG	2945	1524	2.9202	P2	TumorF	Epi_VCAN	0.439053
CCRCC_P2_TumorF_Ds0CCJ0_GCGCGATCATATGGTC	2325	1394	15.2688	P2	TumorF	Epi_VCAN	0.483749
CCRCC_P2_TumorF_Ds0CCJ0_GCGCGATGTACGACCC	5131	1883	16.2152	P2	TumorF	Epi_VCAN	0
CCRCC_P2_TumorF_Ds0CCJ0_GCGCGATGTATAGGTA	6662	2309	1.87631	P2	TumorF	Epi_VCAN	0.196048
CCRCC_P2_TumorF_Ds0CCJ0_GCGCGATGTGACAAAT	13093	3527	5.31582	P2	TumorF	Epi_VCAN	0.254768
CCRCC_P2_TumorF_Ds0CCJ0_GCGCGATGTGTTGGGA	6316	2168	1.80494	P2	TumorF	Epi_VCAN	-0.016118
CCRCC_P2_TumorF_Ds0CCJ0_GCGCGATGTTTGACAC	2082	1080	15.2738	P2	TumorF	Epi_VCAN	0
CCRCC_P2_TumorF_Ds0CCJ0_GCGCGATTCCACGAAT	7392	2849	4.65368	P2	TumorF	Epi_VCAN	-0.0775646
CCRCC_P2_TumorF_Ds0CCJ0_GCGCGATTCCATGAAC	2312	1285	5.06055	P2	TumorF	Epi_VCAN	0.621682
CCRCC_P2_TumorF_Ds0CCJ0_GCGGGTTCAGGCAGTA	16352	3578	2.21991	P2	TumorF	Epi_VCAN	-0.201817
CCRCC_P2_TumorF_Ds0CCJ0_GCTCCTAAGAAGGTTT	3067	1567	2.60841	P2	TumorF	Epi_VCAN	0.508524
CCRCC_P2_TumorF_Ds0CCJ0_GCTCCTAGTCTAGTCA	3867	2019	4.13757	P2	TumorF	Epi_VCAN	0.389229
CCRCC_P2_TumorF_Ds0CCJ0_GCTCCTATCCGAACGC	3864	2003	6.10766	P2	TumorF	Epi_VCAN	0.512253
CCRCC_P2_TumorF_Ds0CCJ0_GCTCTGTCAGCCTGTG	8617	3209	0.0348149	P2	TumorF	Epi_VCAN	0.211972
CCRCC_P2_TumorF_Ds0CCJ0_GCTCTGTCATACGCCG	13515	3562	1.21347	P2	TumorF	Epi_VCAN	0.0706122
CCRCC_P2_TumorF_Ds0CCJ0_GCTCTGTGTTCCATGA	9266	3447	5.4932	P2	TumorF	Epi_VCAN	0.0901856
CCRCC_P2_TumorF_Ds0CCJ0_GCTCTGTTCTACTATC	16829	4476	1.54495	P2	TumorF	Epi_VCAN	0.0964927
CCRCC_P2_TumorF_Ds0CCJ0_GCTGCGAAGAGCTGGT	17954	4670	2.23906	P2	TumorF	Epi_VCAN	0.402588
CCRCC_P2_TumorF_Ds0CCJ0_GCTGCGACACAGCGTC	4552	1914	4.08612	P2	TumorF	Epi_VCAN	0.24854
CCRCC_P2_TumorF_Ds0CCJ0_GCTGCTTAGAGCTATA	5358	1851	7.85741	P2	TumorF	Epi_VCAN	0.225204
CCRCC_P2_TumorF_Ds0CCJ0_GCTGCTTAGGAATCGC	5224	1968	3.63706	P2	TumorF	Epi_VCAN	0.570409
CCRCC_P2_TumorF_Ds0CCJ0_GCTGCTTTCAATACCG	16415	4469	3.62473	P2	TumorF	Epi_VCAN	0.162467
CCRCC_P2_TumorF_Ds0CCJ0_GCTGCTTTCTACCTGC	7321	2398	3.70168	P2	TumorF	Epi_VCAN	0
CCRCC_P2_TumorF_Ds0CCJ0_GCTGGGTAGGTGCTAG	7591	2808	4.54486	P2	TumorF	Epi_VCAN	-0.0761878
CCRCC_P2_TumorF_Ds0CCJ0_GCTTGAAAGAGTGAGA	14781	3906	1.85373	P2	TumorF	Epi_VCAN	0.26917
CCRCC_P2_TumorF_Ds0CCJ0_GCTTGAAAGCACAGGT	7205	3132	13.1159	P2	TumorF	Epi_VCAN	0.58865
CCRCC_P2_TumorF_Ds0CCJ0_GCTTGAAAGTGGCACA	10855	3496	4.93782	P2	TumorF	Epi_VCAN	0.425994
CCRCC_P2_TumorF_Ds0CCJ0_GCTTGAACAGACAGGT	18568	4483	4.46467	P2	TumorF	Epi_VCAN	0.137716
CCRCC_P2_TumorF_Ds0CCJ0_GGAAAGCAGCTACCTA	21096	4883	1.79655	P2	TumorF	Epi_VCAN	0.259829
CCRCC_P2_TumorF_Ds0CCJ0_GGAAAGCCATCTCGCT	13000	3790	0.984615	P2	TumorF	Epi_VCAN	0.436574
CCRCC_P2_TumorF_Ds0CCJ0_GGAAAGCTCCGCATAA	12896	3475	1.65167	P2	TumorF	Epi_VCAN	0.200266
CCRCC_P2_TumorF_Ds0CCJ0_GGAAAGCTCTGTCTAT	15188	2911	3.3645	P2	TumorF	Epi_VCAN	0.233177
CCRCC_P2_TumorF_Ds0CCJ0_GGAACTTAGTGGCACA	10076	3169	4.26757	P2	TumorF	Epi_VCAN	0.414765
CCRCC_P2_TumorF_Ds0CCJ0_GGAACTTTCTTCCTTC	3827	2066	12.2028	P2	TumorF	Epi_VCAN	0.274712
CCRCC_P2_TumorF_Ds0CCJ0_GGAATAAGTGACAAAT	6320	2659	4.71519	P2	TumorF	Epi_VCAN	0.581061
CCRCC_P2_TumorF_Ds0CCJ0_GGACAAGTCGGAGGTA	21768	4190	7.09757	P2	TumorF	Epi_VCAN	0.13937
CCRCC_P2_TumorF_Ds0CCJ0_GGACAGAAGGTGATTA	19469	4173	3.47732	P2	TumorF	Epi_VCAN	0.263226
CCRCC_P2_TumorF_Ds0CCJ0_GGACAGAAGTATCTCG	3473	1408	1.52606	P2	TumorF	Epi_VCAN	0.417553
CCRCC_P2_TumorF_Ds0CCJ0_GGACAGACATAGTAAG	3911	2101	0	P2	TumorF	Epi_VCAN	0
CCRCC_P2_TumorF_Ds0CCJ0_GGACAGAGTTACAGAA	18681	4535	1.92709	P2	TumorF	Epi_VCAN	-0.00896562
CCRCC_P2_TumorF_Ds0CCJ0_GGACATTGTTCATGGT	14578	4317	2.43518	P2	TumorF	Epi_VCAN	0.234968
CCRCC_P2_TumorF_Ds0CCJ0_GGACATTTCATTATCC	12531	3672	1.00551	P2	TumorF	Epi_VCAN	-0.0101958
CCRCC_P2_TumorF_Ds0CCJ0_GGACGTCAGCGCCTTG	13435	3737	1.39189	P2	TumorF	Epi_VCAN	0.250944
CCRCC_P2_TumorF_Ds0CCJ0_GGACGTCCACATCTTT	5711	2593	10.2084	P2	TumorF	Epi_VCAN	0.681901
CCRCC_P2_TumorF_Ds0CCJ0_GGAGCAAAGCAGGTCA	7732	2844	0.957062	P2	TumorF	Epi_VCAN	-0.0340264
CCRCC_P2_TumorF_Ds0CCJ0_GGAGCAACAGGCGATA	2937	1634	1.70242	P2	TumorF	Epi_VCAN	0
CCRCC_P2_TumorF_Ds0CCJ0_GGATGTTGTTAAAGAC	23027	4667	2.8966	P2	TumorF	Epi_VCAN	0.298596
CCRCC_P2_TumorF_Ds0CCJ0_GGATGTTTCCCAGGTG	13800	4294	0.333333	P2	TumorF	Epi_VCAN	-0.161401
CCRCC_P2_TumorF_Ds0CCJ0_GGATGTTTCTCCAACC	8185	2772	2.46793	P2	TumorF	Epi_VCAN	0.379119
CCRCC_P2_TumorF_Ds0CCJ0_GGATTACCAGGTTTCA	20529	4862	2.0605	P2	TumorF	Epi_VCAN	0.0899117
CCRCC_P2_TumorF_Ds0CCJ0_GGATTACTCAGCTCTC	2696	1573	0.037092	P2	TumorF	Epi_VCAN	0.33138
CCRCC_P2_TumorF_Ds0CCJ0_GGCAATTGTTGAGGTG	9547	3721	3.79177	P2	TumorF	Epi_VCAN	0.334914
CCRCC_P2_TumorF_Ds0CCJ0_GGCCGATAGAGGTTGC	19888	4498	3.30853	P2	TumorF	Epi_VCAN	0.345156
CCRCC_P2_TumorF_Ds0CCJ0_GGCCGATAGATGTAAC	716	497	5.1676	P2	TumorF	Epi_CCNI	0
CCRCC_P2_TumorF_Ds0CCJ0_GGCCGATGTACCGGCT	24244	4794	4.01749	P2	TumorF	Epi_VCAN	0.42168
CCRCC_P2_TumorF_Ds0CCJ0_GGCGACTAGTACGTTC	9508	2846	2.76609	P2	TumorF	Epi_VCAN	0.242202
CCRCC_P2_TumorF_Ds0CCJ0_GGCGACTCAATGTAAG	20340	4094	4.63127	P2	TumorF	Epi_VCAN	-0.0334607
CCRCC_P2_TumorF_Ds0CCJ0_GGCGTGTTCCCAACGG	12539	3262	1.15639	P2	TumorF	Epi_VCAN	0.375384
CCRCC_P2_TumorF_Ds0CCJ0_GGCTCGAAGCGTAGTG	10435	2931	2.42453	P2	TumorF	Epi_VCAN	0.228922
CCRCC_P2_TumorF_Ds0CCJ0_GGCTCGAAGTAGGCCA	16021	4402	2.98983	P2	TumorF	Epi_VCAN	0.181697
CCRCC_P2_TumorF_Ds0CCJ0_GGCTCGAGTTGGGACA	22243	4997	2.49966	P2	TumorF	Epi_VCAN	0.338673
CCRCC_P2_TumorF_Ds0CCJ0_GGCTCGATCAATCTCT	6714	2949	4.36402	P2	TumorF	Epi_VCAN	0.790629
CCRCC_P2_TumorF_Ds0CCJ0_GGGAATGAGGAACTGC	7844	2627	2.66446	P2	TumorF	Epi_VCAN	-0.0826219
CCRCC_P2_TumorF_Ds0CCJ0_GGGAATGGTCGGATCC	11182	2888	3.98855	P2	TumorF	Epi_VCAN	0.395841
CCRCC_P2_TumorF_Ds0CCJ0_GGGACCTCAGCCTATA	7936	2835	6.12399	P2	TumorF	Epi_VCAN	0.195225
CCRCC_P2_TumorF_Ds0CCJ0_GGGACCTCATGAAGTA	8456	2257	2.29423	P2	TumorF	Epi_VCAN	0.188759
CCRCC_P2_TumorF_Ds0CCJ0_GGGAGATAGTACGCGA	2478	1135	16.4245	P2	TumorF	Epi_VCAN	0
CCRCC_P2_TumorF_Ds0CCJ0_GGGAGATCAAACGTGG	16219	4155	0.739873	P2	TumorF	Epi_VCAN	0.0208898
CCRCC_P2_TumorF_Ds0CCJ0_GGGAGATGTAGGGACT	16641	4106	2.88444	P2	TumorF	Epi_VCAN	0.0290856
CCRCC_P2_TumorF_Ds0CCJ0_GGGAGATGTGCGAAAC	7890	2638	0.912548	P2	TumorF	Epi_VCAN	0.460289
CCRCC_P2_TumorF_Ds0CCJ0_GGGAGATTCCTGCTTG	11756	3270	2.05852	P2	TumorF	Epi_VCAN	0.271063
CCRCC_P2_TumorF_Ds0CCJ0_GGGATGAAGATGAGAG	10614	3455	1.49802	P2	TumorF	Epi_VCAN	0.345101
CCRCC_P2_TumorF_Ds0CCJ0_GGGATGATCCCAGGTG	11728	3234	1.50921	P2	TumorF	Epi_VCAN	0.212838
CCRCC_P2_TumorF_Ds0CCJ0_GGGCACTAGCATGGCA	13128	3885	3.94576	P2	TumorF	Epi_VCAN	0.440813
CCRCC_P2_TumorF_Ds0CCJ0_GGGCACTCAAGCGTAG	11697	3936	2.25699	P2	TumorF	Epi_VCAN	-0.157914
CCRCC_P2_TumorF_Ds0CCJ0_GGGCACTCACCAGGCT	10660	3579	3.50844	P2	TumorF	Epi_VCAN	0.516306
CCRCC_P2_TumorF_Ds0CCJ0_GGGCACTTCAAACAAG	2825	1688	1.66372	P2	TumorF	Epi_VCAN	0.911666
CCRCC_P2_TumorF_Ds0CCJ0_GGGCATCAGCGCTTAT	5085	2034	12.2517	P2	TumorF	Epi_VCAN	0.509539
CCRCC_P2_TumorF_Ds0CCJ0_GGGCATCGTCCCTACT	9708	2774	0	P2	TumorF	Epi_VCAN	0.518583
CCRCC_P2_TumorF_Ds0CCJ0_GGGTCTGAGAAACCTA	6226	2307	1.22069	P2	TumorF	Epi_VCAN	-0.198738
CCRCC_P2_TumorF_Ds0CCJ0_GGGTTGCAGCCGTCGT	1920	1106	2.60417	P2	TumorF	Epi_VCAN	0.390485
CCRCC_P2_TumorF_Ds0CCJ0_GGGTTGCAGGTGCACA	10778	2877	1.56801	P2	TumorF	Epi_VCAN	0.164898
CCRCC_P2_TumorF_Ds0CCJ0_GGGTTGCAGTAGTGCG	6641	2702	7.07725	P2	TumorF	Epi_VCAN	0.297092
CCRCC_P2_TumorF_Ds0CCJ0_GGGTTGCGTACTCTCC	18977	4367	1.34373	P2	TumorF	Epi_VCAN	0.115553
CCRCC_P2_TumorF_Ds0CCJ0_GGGTTGCGTCACAAGG	9535	2845	3.63922	P2	TumorF	Epi_VCAN	0.153389
CCRCC_P2_TumorF_Ds0CCJ0_GGGTTGCTCACAAACC	3503	1544	5.42392	P2	TumorF	Epi_VCAN	0.407084
CCRCC_P2_TumorF_Ds0CCJ0_GGGTTGCTCCGCGGTA	9025	2900	2.40443	P2	TumorF	Epi_VCAN	0.249822
CCRCC_P2_TumorF_Ds0CCJ0_GGTATTGAGGCCGAAT	11219	3277	1.04287	P2	TumorF	Epi_VCAN	-0.106149
CCRCC_P2_TumorF_Ds0CCJ0_GGTATTGAGGGTTCCC	13137	3611	3.66903	P2	TumorF	Epi_VCAN	0.121045
CCRCC_P2_TumorF_Ds0CCJ0_GGTATTGAGTCTTGCA	13252	3671	0.535768	P2	TumorF	Epi_VCAN	0.0279353
CCRCC_P2_TumorF_Ds0CCJ0_GGTATTGTCACCTTAT	5670	2471	3.5097	P2	TumorF	Epi_VCAN	0.322957
CCRCC_P2_TumorF_Ds0CCJ0_GGTGAAGGTCCAGTTA	13124	3792	7.77964	P2	TumorF	Epi_VCAN	0.326718
CCRCC_P2_TumorF_Ds0CCJ0_GGTGTTAAGATTACCC	9097	3033	7.95867	P2	TumorF	Epi_VCAN	0.400182
CCRCC_P2_TumorF_Ds0CCJ0_GGTGTTAAGGCCCTCA	9649	2938	1.78257	P2	TumorF	Epi_VCAN	0.152091
CCRCC_P2_TumorF_Ds0CCJ0_GGTGTTAGTTCAACCA	8322	2962	1.47801	P2	TumorF	Epi_VCAN	0.588684
CCRCC_P2_TumorF_Ds0CCJ0_GTAACGTTCACATGCA	18011	3992	1.39914	P2	TumorF	Epi_VCAN	0.489924
CCRCC_P2_TumorF_Ds0CCJ0_GTAACTGAGTATCTCG	16802	4345	10.8499	P2	TumorF	Epi_VCAN	0.397119
CCRCC_P2_TumorF_Ds0CCJ0_GTAACTGCAAACGCGA	4183	2043	7.81736	P2	TumorF	Epi_VCAN	0.55674
CCRCC_P2_TumorF_Ds0CCJ0_GTAACTGGTACATCCA	1826	859	16.8675	P2	TumorF	Epi_VCAN	0
CCRCC_P2_TumorF_Ds0CCJ0_GTACGTATCAGAAATG	15662	4500	2.00485	P2	TumorF	Epi_VCAN	-0.150445
CCRCC_P2_TumorF_Ds0CCJ0_GTACTCCCAATGACCT	4701	2051	2.08466	P2	TumorF	Epi_VCAN	0.24383
CCRCC_P2_TumorF_Ds0CCJ0_GTACTCCCAGCCTATA	14425	3778	9.10225	P2	TumorF	Epi_VCAN	0.423337
CCRCC_P2_TumorF_Ds0CCJ0_GTACTCCTCATACGGT	2962	1448	6.921	P2	TumorF	Epi_VCAN	0.315691
CCRCC_P2_TumorF_Ds0CCJ0_GTACTCCTCTGGCGTG	3969	1810	1.15898	P2	TumorF	Epi_VCAN	0.270501
CCRCC_P2_TumorF_Ds0CCJ0_GTACTTTAGGTGTTAA	16563	4251	1.286	P2	TumorF	Epi_VCAN	0.112763
CCRCC_P2_TumorF_Ds0CCJ0_GTAGGCCAGTCACGCC	3756	1631	10.0639	P2	TumorF	Epi_VCAN	0.159936
CCRCC_P2_TumorF_Ds0CCJ0_GTAGGCCCAGGCGATA	8111	2451	3.06991	P2	TumorF	Epi_VCAN	0.265815
CCRCC_P2_TumorF_Ds0CCJ0_GTAGGCCGTGCAGTAG	9663	2548	2.26638	P2	TumorF	Epi_VCAN	0.285676
CCRCC_P2_TumorF_Ds0CCJ0_GTAGGCCGTTCTGGTA	10880	3875	4.92647	P2	TumorF	Epi_VCAN	0.306218
CCRCC_P2_TumorF_Ds0CCJ0_GTAGGCCTCACTTATC	16558	4144	3.53304	P2	TumorF	Epi_VCAN	0.161348
CCRCC_P2_TumorF_Ds0CCJ0_GTAGGCCTCCGTAGTA	9679	3411	16.51	P2	TumorF	Epi_VCAN	0.175299
CCRCC_P2_TumorF_Ds0CCJ0_GTAGTCAAGGAGCGTT	2087	1230	11.3081	P2	TumorF	Epi_VCAN	0
CCRCC_P2_TumorF_Ds0CCJ0_GTAGTCACAAAGCAAT	18099	4540	2.73496	P2	TumorF	Epi_VCAN	0.283387
CCRCC_P2_TumorF_Ds0CCJ0_GTAGTCACACCACCAG	15919	3865	5.02544	P2	TumorF	Epi_VCAN	0.303877
CCRCC_P2_TumorF_Ds0CCJ0_GTAGTCACATCGATGT	943	619	11.0286	P2	TumorF	Epi_STMN1	0.524254
CCRCC_P2_TumorF_Ds0CCJ0_GTAGTCAGTGTTTGTG	2072	1250	1.20656	P2	TumorF	Epi_VCAN	0
CCRCC_P2_TumorF_Ds0CCJ0_GTAGTCATCAACCAAC	12008	4100	3.30613	P2	TumorF	Epi_VCAN	0.311189
CCRCC_P2_TumorF_Ds0CCJ0_GTCAAGTTCTACCTGC	14056	4228	1.02447	P2	TumorF	Epi_VCAN	0.306675
CCRCC_P2_TumorF_Ds0CCJ0_GTCACAAAGTTAACGA	10749	4037	6.39129	P2	TumorF	Epi_VCAN	0.0453712
CCRCC_P2_TumorF_Ds0CCJ0_GTCACAAGTTAGGGTG	2285	1473	0.0437637	P2	TumorF	Epi_VCAN	0.856904
CCRCC_P2_TumorF_Ds0CCJ0_GTCACAATCAACGAAA	3523	1963	2.24241	P2	TumorF	Epi_VCAN	0.287659
CCRCC_P2_TumorF_Ds0CCJ0_GTCACGGGTCTAGCCG	6219	2150	4.50233	P2	TumorF	Epi_VCAN	0.177278
CCRCC_P2_TumorF_Ds0CCJ0_GTCACGGTCGTAGGTT	15488	4122	1.8595	P2	TumorF	Epi_VCAN	-0.158866
CCRCC_P2_TumorF_Ds0CCJ0_GTCACGGTCTCCAGGG	1635	946	4.15902	P2	TumorF	Epi_VCAN	0
CCRCC_P2_TumorF_Ds0CCJ0_GTCATTTCACCCAGTG	17931	4614	3.70866	P2	TumorF	Epi_VCAN	0.47841
CCRCC_P2_TumorF_Ds0CCJ0_GTCATTTCATAAGACA	2064	1203	8.43023	P2	TumorF	Epi_VCAN	-0.522859
CCRCC_P2_TumorF_Ds0CCJ0_GTCATTTGTAAACGCG	6316	2580	5.19316	P2	TumorF	Epi_VCAN	0.374078
CCRCC_P2_TumorF_Ds0CCJ0_GTCATTTGTTCGGGCT	6887	2562	6.72281	P2	TumorF	Epi_VCAN	-0.26561
CCRCC_P2_TumorF_Ds0CCJ0_GTCATTTTCATGTCTT	5720	3060	1.88811	P2	TumorF	Epi_VCAN	0.216205
CCRCC_P2_TumorF_Ds0CCJ0_GTCCTCAAGTGCAAGC	13605	3589	2.08012	P2	TumorF	Epi_VCAN	0.331561
CCRCC_P2_TumorF_Ds0CCJ0_GTCCTCACATGTCTCC	7687	2748	1.78223	P2	TumorF	Epi_VCAN	0.612944
CCRCC_P2_TumorF_Ds0CCJ0_GTCGGGTTCATCGGAT	7854	2766	1.96078	P2	TumorF	Epi_VCAN	0.354892
CCRCC_P2_TumorF_Ds0CCJ0_GTCGTAAAGAGGGATA	15674	4427	16.0393	P2	TumorF	Epi_VCAN	0.414123
CCRCC_P2_TumorF_Ds0CCJ0_GTCGTAATCCGCGTTT	5091	2292	4.96955	P2	TumorF	Epi_VCAN	0.232385
CCRCC_P2_TumorF_Ds0CCJ0_GTCGTAATCGGATGGA	17436	4240	1.43382	P2	TumorF	Epi_VCAN	0.46694
CCRCC_P2_TumorF_Ds0CCJ0_GTCTCGTGTATGGTTC	3383	1683	0.0295596	P2	TumorF	Epi_VCAN	0.413444
CCRCC_P2_TumorF_Ds0CCJ0_GTCTCGTTCAAAGTAG	10905	3423	1.84319	P2	TumorF	Epi_VCAN	-0.248536
CCRCC_P2_TumorF_Ds0CCJ0_GTCTTCGAGATGGCGT	10021	2930	1.02784	P2	TumorF	Epi_VCAN	0.296137
CCRCC_P2_TumorF_Ds0CCJ0_GTCTTCGCATCGGGTC	15426	3309	4.80358	P2	TumorF	Epi_VCAN	0.0541428
CCRCC_P2_TumorF_Ds0CCJ0_GTGAAGGCATCACGTA	8681	3063	19.7212	P2	TumorF	Epi_VCAN	0.319552
CCRCC_P2_TumorF_Ds0CCJ0_GTGAAGGCATTCACTT	10201	3565	2.10764	P2	TumorF	Epi_VCAN	0.057737
CCRCC_P2_TumorF_Ds0CCJ0_GTGCAGCCACAACTGT	11057	3175	5.43547	P2	TumorF	Epi_VCAN	0.414795
CCRCC_P2_TumorF_Ds0CCJ0_GTGCAGCCAGCTCGAC	2594	1128	6.09098	P2	TumorF	Epi_VCAM1	0.337903
CCRCC_P2_TumorF_Ds0CCJ0_GTGCAGCCAGTCAGCC	12782	3446	1.62729	P2	TumorF	Epi_VCAN	-0.178705
CCRCC_P2_TumorF_Ds0CCJ0_GTGCAGCTCAATCTCT	8084	3074	1.39782	P2	TumorF	Epi_VCAN	-0.144299
CCRCC_P2_TumorF_Ds0CCJ0_GTGCATAAGGAATTAC	3974	2224	1.35883	P2	TumorF	Epi_VCAN	0.384349
CCRCC_P2_TumorF_Ds0CCJ0_GTGCATATCATTCACT	19015	4597	0.79411	P2	TumorF	Epi_VCAN	0.360212
CCRCC_P2_TumorF_Ds0CCJ0_GTGCATATCGAGGTAG	3568	1814	8.88453	P2	TumorF	Epi_VCAN	0.403743
CCRCC_P2_TumorF_Ds0CCJ0_GTGCATATCTTGCATT	6564	3059	1.87386	P2	TumorF	Epi_VCAN	0.49542
CCRCC_P2_TumorF_Ds0CCJ0_GTGCGGTAGTGCGTGA	6954	2309	0.474547	P2	TumorF	Epi_VCAN	-0.245554
CCRCC_P2_TumorF_Ds0CCJ0_GTGCGGTAGTTGCAGG	8595	3322	4.94474	P2	TumorF	Epi_VCAN	0.431366
CCRCC_P2_TumorF_Ds0CCJ0_GTGCGGTCACTTGGAT	2257	1037	13.5578	P2	TumorF	Epi_VCAN	0.361864
CCRCC_P2_TumorF_Ds0CCJ0_GTGCGGTGTAGCGTGA	6180	2600	3.9644	P2	TumorF	Epi_VCAN	0.82223
CCRCC_P2_TumorF_Ds0CCJ0_GTGCGGTTCCGCATCT	1891	899	3.80751	P2	TumorF	Epi_VCAN	0
CCRCC_P2_TumorF_Ds0CCJ0_GTGCGGTTCTTATCTG	4072	1646	2.11198	P2	TumorF	Epi_VCAN	0.380011
CCRCC_P2_TumorF_Ds0CCJ0_GTGCGGTTCTTCATGT	6080	2502	2.12171	P2	TumorF	Epi_VCAN	0.475149
CCRCC_P2_TumorF_Ds0CCJ0_GTGCTTCTCGCTAGCG	14268	3874	1.95542	P2	TumorF	Epi_VCAN	0.0819154
CCRCC_P2_TumorF_Ds0CCJ0_GTGCTTCTCGGAGCAA	14769	3565	2.10576	P2	TumorF	Epi_VCAN	0.326825
CCRCC_P2_TumorF_Ds0CCJ0_GTGCTTCTCGGCGCAT	11002	3509	2.89038	P2	TumorF	Epi_VCAN	0.39877
CCRCC_P2_TumorF_Ds0CCJ0_GTGGGTCCAGCTGTGC	10021	2916	9.74953	P2	TumorF	Epi_VCAN	0.267614
CCRCC_P2_TumorF_Ds0CCJ0_GTGGGTCGTGCTCTTC	4932	1850	5.47445	P2	TumorF	Epi_VCAN	-0.100423
CCRCC_P2_TumorF_Ds0CCJ0_GTGTGCGAGATAGGAG	17657	3947	2.87138	P2	TumorF	Epi_VCAN	0.0273088
CCRCC_P2_TumorF_Ds0CCJ0_GTGTGCGAGTAATCCC	9408	3073	1.43495	P2	TumorF	Epi_VCAN	0.0325103
CCRCC_P2_TumorF_Ds0CCJ0_GTGTGCGCACCGTTGG	16090	3874	4.73586	P2	TumorF	Epi_VCAN	0.011817
CCRCC_P2_TumorF_Ds0CCJ0_GTGTGCGGTCGTCTTC	12128	3167	1.42645	P2	TumorF	Epi_VCAN	0.334457
CCRCC_P2_TumorF_Ds0CCJ0_GTGTGCGGTTGCGCAC	1992	1000	1.30522	P2	TumorF	Epi_VCAN	0.651918
CCRCC_P2_TumorF_Ds0CCJ0_GTGTGCGTCACAGTAC	5533	2516	3.79541	P2	TumorF	Epi_VCAN	0.225337
CCRCC_P2_TumorF_Ds0CCJ0_GTGTTAGAGCGATCCC	8928	3086	12.8024	P2	TumorF	Epi_VCAN	0.36898
CCRCC_P2_TumorF_Ds0CCJ0_GTGTTAGTCATCGCTC	6680	2682	4.2515	P2	TumorF	Epi_VCAN	-0.270995
CCRCC_P2_TumorF_Ds0CCJ0_GTGTTAGTCTAACTGG	13549	3618	1.02591	P2	TumorF	Epi_VCAN	0.193906
CCRCC_P2_TumorF_Ds0CCJ0_GTTAAGCGTCATTAGC	6009	2093	2.42969	P2	TumorF	Epi_VCAN	0.20956
CCRCC_P2_TumorF_Ds0CCJ0_GTTAAGCTCAGGTTCA	14045	3658	2.32823	P2	TumorF	Epi_VCAN	0.0875947
CCRCC_P2_TumorF_Ds0CCJ0_GTTAAGCTCTGCCAGG	9432	3362	2.18405	P2	TumorF	Epi_VCAN	0.154581
CCRCC_P2_TumorF_Ds0CCJ0_GTTACAGAGCGTCTAT	12304	3283	2.04811	P2	TumorF	Epi_VCAN	0.264108
CCRCC_P2_TumorF_Ds0CCJ0_GTTACAGAGGACAGCT	7326	2137	1.70625	P2	TumorF	Epi_VCAN	0.662274
CCRCC_P2_TumorF_Ds0CCJ0_GTTACAGCATGGTCTA	7072	2964	1.62613	P2	TumorF	Epi_VCAN	0.510825
CCRCC_P2_TumorF_Ds0CCJ0_GTTCATTCAAGCCGTC	8169	3137	2.0688	P2	TumorF	Epi_VCAN	-0.150442
CCRCC_P2_TumorF_Ds0CCJ0_GTTCATTTCAGTTAGC	7023	2606	3.08985	P2	TumorF	Epi_VCAN	0.406643
CCRCC_P2_TumorF_Ds0CCJ0_GTTCATTTCGTTGCCT	2883	1631	4.75199	P2	TumorF	Epi_VCAN	0.690773
CCRCC_P2_TumorF_Ds0CCJ0_GTTCGGGAGCCGGTAA	14729	3142	2.87189	P2	TumorF	Epi_VCAN	0.269623
CCRCC_P2_TumorF_Ds0CCJ0_GTTCGGGGTGAGGGAG	16944	3912	10.7472	P2	TumorF	Epi_STMN1	0.373019
CCRCC_P2_TumorF_Ds0CCJ0_GTTCGGGGTGTGACGA	18358	4338	3.47532	P2	TumorF	Epi_VCAN	0.114275
CCRCC_P2_TumorF_Ds0CCJ0_GTTCGGGTCCTGTACC	4656	2290	7.77491	P2	TumorF	Epi_VCAN	0.526716
CCRCC_P2_TumorF_Ds0CCJ0_GTTCTCGAGACTAGAT	11790	3427	0.00848176	P2	TumorF	Epi_VCAN	0.260821
CCRCC_P2_TumorF_Ds0CCJ0_GTTCTCGTCTGTCAAG	4656	2257	0.0214777	P2	TumorF	Epi_VCAN	0.245232
CCRCC_P2_TumorF_Ds0CCJ0_GTTCTCGTCTTCTGGC	8273	2747	2.35707	P2	TumorF	Epi_VCAN	0.42873
CCRCC_P2_TumorF_Ds0CCJ0_GTTTCTACACCAGGTC	9615	3130	1.63287	P2	TumorF	Epi_VCAN	0.286304
CCRCC_P2_TumorF_Ds0CCJ0_GTTTCTAGTACCGTTA	12641	3753	0.632861	P2	TumorF	Epi_VCAN	0.401535
CCRCC_P2_TumorF_Ds0CCJ0_GTTTCTATCAGTACGT	18870	4556	3.90567	P2	TumorF	Epi_VCAN	0.0924288
CCRCC_P2_TumorF_Ds0CCJ0_TAAACCGAGCGTAATA	4421	1994	0.836915	P2	TumorF	Epi_VCAN	0.252851
CCRCC_P2_TumorF_Ds0CCJ0_TAAACCGAGTGTCCAT	11744	2871	4.00204	P2	TumorF	Epi_VCAN	0.387036
CCRCC_P2_TumorF_Ds0CCJ0_TAAACCGCACTAGTAC	8268	3125	10.6676	P2	TumorF	Epi_VCAN	0
CCRCC_P2_TumorF_Ds0CCJ0_TAAACCGTCCTTGCCA	11282	3613	3.12888	P2	TumorF	Epi_VCAN	0
CCRCC_P2_TumorF_Ds0CCJ0_TAAGAGATCGACGGAA	2819	1626	5.71125	P2	TumorF	Epi_VCAN	0.323901
CCRCC_P2_TumorF_Ds0CCJ0_TAAGCGTAGCTAAGAT	11941	3402	1.80889	P2	TumorF	Epi_VCAN	0.200515
CCRCC_P2_TumorF_Ds0CCJ0_TAAGCGTCACATAACC	13734	3440	1.49993	P2	TumorF	Epi_VCAM1	0.246777
CCRCC_P2_TumorF_Ds0CCJ0_TAAGCGTTCTCCCTGA	12153	3043	2.30396	P2	TumorF	Epi_VCAN	-0.15256
CCRCC_P2_TumorF_Ds0CCJ0_TAAGCGTTCTTCGAGA	6489	2874	10.0324	P2	TumorF	Epi_VCAN	0.369315
CCRCC_P2_TumorF_Ds0CCJ0_TAAGTGCCACGGCTAC	6326	1926	1.48593	P2	TumorF	Epi_VCAN	0.304941
CCRCC_P2_TumorF_Ds0CCJ0_TAAGTGCTCATATCGG	10139	3275	2.00217	P2	TumorF	Epi_VCAN	0.232986
CCRCC_P2_TumorF_Ds0CCJ0_TAAGTGCTCCGGCACA	11204	2975	5.26598	P2	TumorF	Epi_VCAN	0.50238
CCRCC_P2_TumorF_Ds0CCJ0_TACACGAAGACGCACA	11122	3495	0.935084	P2	TumorF	Epi_VCAN	-0.0251783
CCRCC_P2_TumorF_Ds0CCJ0_TACACGAAGCCAGAAC	8019	2752	1.82068	P2	TumorF	Epi_VCAN	0.173144
CCRCC_P2_TumorF_Ds0CCJ0_TACAGTGAGACAAAGG	31058	4898	2.95576	P2	TumorF	Epi_VCAN	0.0753949
CCRCC_P2_TumorF_Ds0CCJ0_TACAGTGAGGATGGAA	17281	4053	0.983739	P2	TumorF	Epi_VCAN	0.369549
CCRCC_P2_TumorF_Ds0CCJ0_TACAGTGCAAACCTAC	7710	2900	2.17899	P2	TumorF	Epi_VCAN	0.177848
CCRCC_P2_TumorF_Ds0CCJ0_TACAGTGGTTGGAGGT	25695	4963	8.33236	P2	TumorF	Epi_VCAN	0.371094
CCRCC_P2_TumorF_Ds0CCJ0_TACCTATAGCGATTCT	11305	3766	2.58293	P2	TumorF	Epi_VCAN	0.0945122
CCRCC_P2_TumorF_Ds0CCJ0_TACCTATAGTGTTTGC	9229	2943	6.7938	P2	TumorF	Epi_VCAN	0.498199
CCRCC_P2_TumorF_Ds0CCJ0_TACCTATGTAGTACCT	10561	3279	0.0378752	P2	TumorF	Epi_VCAN	0.334907
CCRCC_P2_TumorF_Ds0CCJ0_TACCTATGTCTCAACA	15484	4135	2.16352	P2	TumorF	Epi_VCAN	0.263218
CCRCC_P2_TumorF_Ds0CCJ0_TACCTTAAGGCAGTCA	2079	1323	0	P2	TumorF	Epi_VCAN	-0.312198
CCRCC_P2_TumorF_Ds0CCJ0_TACCTTAGTCTGCGGT	11988	3584	4.25425	P2	TumorF	Epi_VCAN	0.351379
CCRCC_P2_TumorF_Ds0CCJ0_TACCTTATCACAACGT	2626	1303	8.492	P2	TumorF	Epi_VCAN	0
CCRCC_P2_TumorF_Ds0CCJ0_TACGGATTCAAAGACA	5068	2397	3.90687	P2	TumorF	Epi_VCAN	0.243107
CCRCC_P2_TumorF_Ds0CCJ0_TACGGATTCAACGAAA	1855	1087	3.18059	P2	TumorF	Epi_VCAN	0.801598
CCRCC_P2_TumorF_Ds0CCJ0_TACGGGCAGCTAGTTC	4439	2074	6.39784	P2	TumorF	Epi_VCAN	0.364792
CCRCC_P2_TumorF_Ds0CCJ0_TACGGTATCACTCTTA	9459	2629	2.01924	P2	TumorF	Epi_VCAN	0.426388
CCRCC_P2_TumorF_Ds0CCJ0_TACGGTATCTTGTACT	4331	1987	0.900485	P2	TumorF	Epi_VCAN	0.83827
CCRCC_P2_TumorF_Ds0CCJ0_TACTCATCATCTACGA	6282	2623	3.72493	P2	TumorF	Epi_VCAN	0.415898
CCRCC_P2_TumorF_Ds0CCJ0_TACTCATGTTATCGGT	15061	3916	1.28146	P2	TumorF	Epi_VCAN	-0.113523
CCRCC_P2_TumorF_Ds0CCJ0_TACTCGCGTCACTGGC	3557	1850	0.224909	P2	TumorF	Epi_VCAN	0.276515
CCRCC_P2_TumorF_Ds0CCJ0_TACTTACAGTTCGCGC	14487	4056	3.18907	P2	TumorF	Epi_VCAN	0.458504
CCRCC_P2_TumorF_Ds0CCJ0_TACTTGTCAATGTTGC	13008	3857	1.62208	P2	TumorF	Epi_VCAN	-0.0785423
CCRCC_P2_TumorF_Ds0CCJ0_TAGACCAAGAGCTGGT	4738	2273	7.55593	P2	TumorF	Epi_VCAN	0.426056
CCRCC_P2_TumorF_Ds0CCJ0_TAGACCAAGTGTCCAT	12751	3728	5.10548	P2	TumorF	Epi_VCAN	0.399967
CCRCC_P2_TumorF_Ds0CCJ0_TAGACCAGTGACGGTA	5367	2312	11.0863	P2	TumorF	Epi_VCAN	-0.133261
CCRCC_P2_TumorF_Ds0CCJ0_TAGAGCTCAATCTACG	10738	3282	0.260756	P2	TumorF	Epi_VCAN	0.403168
CCRCC_P2_TumorF_Ds0CCJ0_TAGAGCTCATAAGACA	14230	4181	1.23682	P2	TumorF	Epi_VCAN	0.0748347
CCRCC_P2_TumorF_Ds0CCJ0_TAGAGCTCATCGACGC	10410	2758	0.0960615	P2	TumorF	Epi_VCAN	0.276314
CCRCC_P2_TumorF_Ds0CCJ0_TAGAGCTGTCTCGTTC	2253	1213	0.0443853	P2	TumorF	Epi_VCAN	0.569156
CCRCC_P2_TumorF_Ds0CCJ0_TAGCCGGAGGTCATCT	9949	3535	3.55815	P2	TumorF	Epi_VCAN	0.354021
CCRCC_P2_TumorF_Ds0CCJ0_TAGCCGGAGTGGCACA	3499	1794	0.485853	P2	TumorF	Epi_VCAN	0
CCRCC_P2_TumorF_Ds0CCJ0_TAGCCGGCACCACCAG	4508	2012	3.23869	P2	TumorF	Epi_VCAN	0.435277
CCRCC_P2_TumorF_Ds0CCJ0_TAGCCGGGTCAGATAA	10505	3022	0.0190386	P2	TumorF	Epi_VCAN	0.374442
CCRCC_P2_TumorF_Ds0CCJ0_TAGGCATAGAGGTTAT	9820	3317	3.32994	P2	TumorF	Epi_VCAN	0.283644
CCRCC_P2_TumorF_Ds0CCJ0_TAGTGGTGTCTAACGT	11080	3597	9.65704	P2	TumorF	Epi_VCAN	0.326832
CCRCC_P2_TumorF_Ds0CCJ0_TAGTGGTTCTAACTGG	3297	1552	13.9521	P2	TumorF	Epi_VCAN	0
CCRCC_P2_TumorF_Ds0CCJ0_TAGTGGTTCTATCCCG	12759	3248	2.20237	P2	TumorF	Epi_VCAN	0.201657
CCRCC_P2_TumorF_Ds0CCJ0_TAGTTGGAGTCATCCA	19472	4895	9.96302	P2	TumorF	Epi_VCAN	0.414384
CCRCC_P2_TumorF_Ds0CCJ0_TAGTTGGCATCAGTCA	12229	3566	0.351623	P2	TumorF	Epi_VCAN	-0.27158
CCRCC_P2_TumorF_Ds0CCJ0_TAGTTGGGTGCTGTAT	16096	4028	1.44135	P2	TumorF	Epi_VCAN	0.204988
CCRCC_P2_TumorF_Ds0CCJ0_TAGTTGGTCACAATGC	11891	3325	11.7484	P2	TumorF	Epi_VCAN	0.459263
CCRCC_P2_TumorF_Ds0CCJ0_TATCAGGCATTAACCG	3796	1211	17.5448	P2	TumorF	Epi_STMN1	0.275972
CCRCC_P2_TumorF_Ds0CCJ0_TATCAGGCATTCCTCG	13433	4277	1.95042	P2	TumorF	Epi_VCAN	0.307918
CCRCC_P2_TumorF_Ds0CCJ0_TATCAGGTCCACGTGG	10280	2983	1.00195	P2	TumorF	Epi_VCAN	0.23103
CCRCC_P2_TumorF_Ds0CCJ0_TATCAGGTCCACTGGG	20722	4497	2.82309	P2	TumorF	Epi_VCAN	0.0842144
CCRCC_P2_TumorF_Ds0CCJ0_TATCTCAAGACTAGAT	831	643	0	P2	TumorF	Epi_VCAN	0.549094
CCRCC_P2_TumorF_Ds0CCJ0_TATCTCACAGGATCGA	5249	1985	4.43894	P2	TumorF	Epi_VCAN	0
CCRCC_P2_TumorF_Ds0CCJ0_TATGCCCGTCCAAGTT	9626	2796	3.5321	P2	TumorF	Epi_VCAN	0.423158
CCRCC_P2_TumorF_Ds0CCJ0_TATGCCCTCCTAGTGA	3146	1619	3.75079	P2	TumorF	Epi_VCAN	0.305817
CCRCC_P2_TumorF_Ds0CCJ0_TATGCCCTCTAACTCT	6405	2977	0.10929	P2	TumorF	Epi_VCAN	0.379987
CCRCC_P2_TumorF_Ds0CCJ0_TATGCCCTCTGTGCAA	11945	3803	12.432	P2	TumorF	Epi_VCAN	0.391985
CCRCC_P2_TumorF_Ds0CCJ0_TATTACCCACGTAAGG	6926	2375	2.15131	P2	TumorF	Epi_VCAN	0.290381
CCRCC_P2_TumorF_Ds0CCJ0_TCAACGAGTTCTGTTT	4029	2043	1.53884	P2	TumorF	Epi_VCAN	-0.0810991
CCRCC_P2_TumorF_Ds0CCJ0_TCAACGATCACAGGCC	9646	2991	18.5258	P2	TumorF	Epi_VCAN	0.476763
CCRCC_P2_TumorF_Ds0CCJ0_TCAACGATCGGCGGTT	15997	4166	2.4067	P2	TumorF	Epi_VCAN	0.165828
CCRCC_P2_TumorF_Ds0CCJ0_TCAATCTAGAATTGTG	14979	3976	1.09487	P2	TumorF	Epi_VCAN	-0.0596079
CCRCC_P2_TumorF_Ds0CCJ0_TCAATCTCAATAGAGT	6055	2283	0.0330306	P2	TumorF	Epi_VCAN	0.433912
CCRCC_P2_TumorF_Ds0CCJ0_TCAATCTTCAGGTAAA	15308	4402	3.90645	P2	TumorF	Epi_VCAN	0.0320794
CCRCC_P2_TumorF_Ds0CCJ0_TCAATCTTCGAACGGA	7431	3095	19.4187	P2	TumorF	Epi_VCAN	0.382328
CCRCC_P2_TumorF_Ds0CCJ0_TCACAAGAGAGCAATT	11641	3289	0.893394	P2	TumorF	Epi_VCAN	0.179475
CCRCC_P2_TumorF_Ds0CCJ0_TCACAAGTCGATCCCT	2030	1068	3.44828	P2	TumorF	Epi_VCAN	0.570005
CCRCC_P2_TumorF_Ds0CCJ0_TCACAAGTCGTACCGG	16334	3892	1.54892	P2	TumorF	Epi_VCAN	0.221472
CCRCC_P2_TumorF_Ds0CCJ0_TCACGAACAAAGGAAG	10901	3472	1.77965	P2	TumorF	Epi_VCAN	-0.390991
CCRCC_P2_TumorF_Ds0CCJ0_TCAGATGCAAGGCTCC	7228	2617	0.968456	P2	TumorF	Epi_VCAN	-0.0787397
CCRCC_P2_TumorF_Ds0CCJ0_TCAGCAAGTTTGTTTC	13043	3681	0	P2	TumorF	Epi_VCAN	0.147203
CCRCC_P2_TumorF_Ds0CCJ0_TCAGCTCAGAGTGAGA	9799	3154	1.3879	P2	TumorF	Epi_VCAN	0.356118
CCRCC_P2_TumorF_Ds0CCJ0_TCAGGTAGTACAGTGG	7357	2996	2.7185	P2	TumorF	Epi_VCAN	0.06541
CCRCC_P2_TumorF_Ds0CCJ0_TCAGGTATCCGATATG	1723	1099	0	P2	TumorF	Epi_VCAN	0.541986
CCRCC_P2_TumorF_Ds0CCJ0_TCATTACCATCGACGC	10624	2882	1.70369	P2	TumorF	Epi_VCAN	0.458431
CCRCC_P2_TumorF_Ds0CCJ0_TCATTACTCCAAGCCG	11274	3713	1.64094	P2	TumorF	Epi_VCAN	0.32393
CCRCC_P2_TumorF_Ds0CCJ0_TCCACACCAGGCAGTA	13422	3652	0.99091	P2	TumorF	Epi_VCAN	0.251087
CCRCC_P2_TumorF_Ds0CCJ0_TCCACACGTCCGAATT	7719	3385	17.4375	P2	TumorF	Epi_VCAN	0.645833
CCRCC_P2_TumorF_Ds0CCJ0_TCCCGATAGTCCAGGA	4929	2132	5.47778	P2	TumorF	Epi_VCAN	0.418777
CCRCC_P2_TumorF_Ds0CCJ0_TCCCGATGTATGAAAC	2728	1221	7.07478	P2	TumorF	Epi_VCAN	0.453389
CCRCC_P2_TumorF_Ds0CCJ0_TCGAGGCAGCTTCGCG	7383	2528	12.1631	P2	TumorF	Epi_VCAN	0.280315
CCRCC_P2_TumorF_Ds0CCJ0_TCGAGGCAGGGAGTAA	15508	3911	3.86252	P2	TumorF	Epi_VCAN	0.132049
CCRCC_P2_TumorF_Ds0CCJ0_TCGAGGCAGTATTGGA	3760	1647	4.62766	P2	TumorF	Epi_VCAN	0.379811
CCRCC_P2_TumorF_Ds0CCJ0_TCGAGGCCAGTCGATT	17715	4596	2.19588	P2	TumorF	Epi_VCAN	-0.173362
CCRCC_P2_TumorF_Ds0CCJ0_TCGCGAGTCTGAGTGT	11013	3638	1.96132	P2	TumorF	Epi_VCAN	0.327848
CCRCC_P2_TumorF_Ds0CCJ0_TCGCGTTGTCGAATCT	4092	1670	1.85728	P2	TumorF	Epi_VCAN	0
CCRCC_P2_TumorF_Ds0CCJ0_TCGGGACAGGAGTCTG	10092	3217	0	P2	TumorF	Epi_VCAN	0.414475
CCRCC_P2_TumorF_Ds0CCJ0_TCGGGACGTAAGTAGT	2771	1158	2.20137	P2	TumorF	Epi_VCAN	0.326771
CCRCC_P2_TumorF_Ds0CCJ0_TCGGTAACACCATCCT	2841	1524	7.00458	P2	TumorF	Epi_VCAN	-0.266839
CCRCC_P2_TumorF_Ds0CCJ0_TCGGTAATCGATCCCT	5372	2034	1.95458	P2	TumorF	Epi_VCAN	0
CCRCC_P2_TumorF_Ds0CCJ0_TCGTACCAGACTAAGT	14259	3971	4.53047	P2	TumorF	Epi_VCAN	0.175732
CCRCC_P2_TumorF_Ds0CCJ0_TCGTACCGTCATGCAT	5976	1829	4.09973	P2	TumorF	Epi_VCAN	-0.291205
CCRCC_P2_TumorF_Ds0CCJ0_TCGTACCGTCCGAGTC	5179	2095	3.01216	P2	TumorF	Epi_VCAN	0.505986
CCRCC_P2_TumorF_Ds0CCJ0_TCGTAGACACAGGTTT	3431	1978	4.83824	P2	TumorF	Epi_VCAN	0.41087
CCRCC_P2_TumorF_Ds0CCJ0_TCGTAGACACGAGGTA	9465	3202	3.40201	P2	TumorF	Epi_VCAN	-0.0623666
CCRCC_P2_TumorF_Ds0CCJ0_TCTATTGAGCCGATTT	9100	3120	4.1978	P2	TumorF	Epi_VCAN	0.360479
CCRCC_P2_TumorF_Ds0CCJ0_TCTATTGGTGAGGCTA	5736	2507	1.95258	P2	TumorF	Epi_VCAN	-0.214939
CCRCC_P2_TumorF_Ds0CCJ0_TCTATTGGTGATGCCC	18451	4072	3.38735	P2	TumorF	Epi_VCAN	0.325815
CCRCC_P2_TumorF_Ds0CCJ0_TCTATTGGTTGATTCG	4143	1284	14.4823	P2	TumorF	Epi_CCNI	0.262577
CCRCC_P2_TumorF_Ds0CCJ0_TCTATTGTCATGCATG	17018	4078	1.26337	P2	TumorF	Epi_VCAN	0.32278
CCRCC_P2_TumorF_Ds0CCJ0_TCTATTGTCCCTAATT	16531	4309	1.05257	P2	TumorF	Epi_VCAN	0.0582859
CCRCC_P2_TumorF_Ds0CCJ0_TCTCATAAGGTGGGTT	12389	3479	1.30761	P2	TumorF	Epi_VCAN	0.0220719
CCRCC_P2_TumorF_Ds0CCJ0_TCTCATACAAGAAAGG	9603	2664	8.03915	P2	TumorF	Epi_STMN1	0.423599
CCRCC_P2_TumorF_Ds0CCJ0_TCTCTAAAGCCAGTTT	5510	2252	3.77495	P2	TumorF	Epi_VCAN	0.327742
CCRCC_P2_TumorF_Ds0CCJ0_TCTCTAAGTGCCTTGG	12447	3928	2.70748	P2	TumorF	Epi_VCAN	0.38287
CCRCC_P2_TumorF_Ds0CCJ0_TCTGAGACAGGACGTA	14542	3897	5.797	P2	TumorF	Epi_VCAN	0.31871
CCRCC_P2_TumorF_Ds0CCJ0_TCTGAGAGTCGCGTGT	10023	3013	0.00997705	P2	TumorF	Epi_VCAN	0.135167
CCRCC_P2_TumorF_Ds0CCJ0_TCTGAGAGTTCCCTTG	7928	2857	1.50101	P2	TumorF	Epi_VCAN	0.174502
CCRCC_P2_TumorF_Ds0CCJ0_TCTGGAACACAAGACG	17128	4348	0.94582	P2	TumorF	Epi_VCAN	0.280119
CCRCC_P2_TumorF_Ds0CCJ0_TCTGGAACATTGTGCA	14214	4050	2.09652	P2	TumorF	Epi_VCAN	0.242691
CCRCC_P2_TumorF_Ds0CCJ0_TCTTCGGAGAAGAAGC	14210	3920	0.760028	P2	TumorF	Epi_VCAN	0.322546
CCRCC_P2_TumorF_Ds0CCJ0_TCTTCGGAGACACTAA	12495	3519	1.58463	P2	TumorF	Epi_VCAN	0.261777
CCRCC_P2_TumorF_Ds0CCJ0_TCTTCGGGTGTAAGTA	6715	2428	1.66791	P2	TumorF	Epi_VCAN	0.112359
CCRCC_P2_TumorF_Ds0CCJ0_TCTTCGGGTTATGTGC	13496	3873	0.481624	P2	TumorF	Epi_VCAN	0.194406
CCRCC_P2_TumorF_Ds0CCJ0_TCTTTCCAGACTAGAT	7269	2518	1.54079	P2	TumorF	Epi_VCAN	0.188894
CCRCC_P2_TumorF_Ds0CCJ0_TCTTTCCGTCTAAACC	3894	2107	8.55162	P2	TumorF	Epi_VCAN	0.047828
CCRCC_P2_TumorF_Ds0CCJ0_TCTTTCCTCTATCCCG	2259	1143	14.9181	P2	TumorF	Epi_VCAN	0.709241
CCRCC_P2_TumorF_Ds0CCJ0_TGAAAGACACCGTTGG	11250	3267	2.15111	P2	TumorF	Epi_VCAN	-0.198481
CCRCC_P2_TumorF_Ds0CCJ0_TGAAAGAGTGTGACGA	12745	3290	0.619851	P2	TumorF	Epi_VCAN	0.149293
CCRCC_P2_TumorF_Ds0CCJ0_TGAAAGATCGCGTAGC	4999	2231	2.62052	P2	TumorF	Epi_VCAN	0.234978
CCRCC_P2_TumorF_Ds0CCJ0_TGACAACAGTTAGCGG	10901	3454	3.596	P2	TumorF	Epi_VCAN	-0.0491936
CCRCC_P2_TumorF_Ds0CCJ0_TGACAACCACGACGAA	3439	1739	13.2306	P2	TumorF	Epi_VCAN	0.707983
CCRCC_P2_TumorF_Ds0CCJ0_TGACGGCAGTCTCCTC	8928	2972	1.93772	P2	TumorF	Epi_VCAN	0.415459
CCRCC_P2_TumorF_Ds0CCJ0_TGACGGCAGTGTGGCA	15711	4025	6.68958	P2	TumorF	Epi_VCAN	0.399181
CCRCC_P2_TumorF_Ds0CCJ0_TGACGGCCAAGTCTGT	9940	2957	0.653924	P2	TumorF	Epi_VCAN	0.234329
CCRCC_P2_TumorF_Ds0CCJ0_TGACTTTGTGTTCTTT	13179	3389	1.2444	P2	TumorF	Epi_VCAN	0.536143
CCRCC_P2_TumorF_Ds0CCJ0_TGACTTTTCGCCTGAG	6917	2797	3.19503	P2	TumorF	Epi_VCAN	0.358149
CCRCC_P2_TumorF_Ds0CCJ0_TGAGAGGAGACACGAC	11243	3226	2.33923	P2	TumorF	Epi_VCAN	0.561851
CCRCC_P2_TumorF_Ds0CCJ0_TGAGAGGAGCTAGTGG	14091	3568	2.01547	P2	TumorF	Epi_VCAN	0.379044
CCRCC_P2_TumorF_Ds0CCJ0_TGAGAGGGTACTCGCG	15801	3943	1.77204	P2	TumorF	Epi_VCAN	0.0550111
CCRCC_P2_TumorF_Ds0CCJ0_TGAGAGGGTGGTCTCG	11201	3328	2.49085	P2	TumorF	Epi_VCAN	0.325015
CCRCC_P2_TumorF_Ds0CCJ0_TGAGCATAGTACGCCC	11944	3081	1.07167	P2	TumorF	Epi_VCAN	0.38402
CCRCC_P2_TumorF_Ds0CCJ0_TGAGCATCACTCTGTC	2461	1309	5.60748	P2	TumorF	Epi_VCAN	0.346889
CCRCC_P2_TumorF_Ds0CCJ0_TGAGCATTCAGTTCGA	13484	3503	1.75022	P2	TumorF	Epi_VCAN	-0.0502962
CCRCC_P2_TumorF_Ds0CCJ0_TGAGCATTCCTCATTA	7559	2722	1.00542	P2	TumorF	Epi_VCAN	0.188298
CCRCC_P2_TumorF_Ds0CCJ0_TGAGGGAAGGCTAGAC	18401	4460	0.815173	P2	TumorF	Epi_VCAN	0.335649
CCRCC_P2_TumorF_Ds0CCJ0_TGAGGGACAGGCTGAA	3357	1536	3.48525	P2	TumorF	Epi_VCAN	0.59681
CCRCC_P2_TumorF_Ds0CCJ0_TGAGGGATCGAATGCT	5561	2787	0	P2	TumorF	Epi_VCAN	0.303529
CCRCC_P2_TumorF_Ds0CCJ0_TGATTTCAGCACCGTC	2475	1406	6.62626	P2	TumorF	Epi_VCAN	0.345916
CCRCC_P2_TumorF_Ds0CCJ0_TGATTTCCATTCGACA	5823	2254	3.57204	P2	TumorF	Epi_VCAN	0.253511
CCRCC_P2_TumorF_Ds0CCJ0_TGATTTCGTTTAGCTG	1185	694	0.168776	P2	TumorF	Epi_STMN1	0.48008
CCRCC_P2_TumorF_Ds0CCJ0_TGATTTCTCCGTACAA	3476	2020	2.96318	P2	TumorF	Epi_VCAN	0.289786
CCRCC_P2_TumorF_Ds0CCJ0_TGATTTCTCGAGGTAG	11241	3881	7.82849	P2	TumorF	Epi_VCAN	0.123263
CCRCC_P2_TumorF_Ds0CCJ0_TGCACCTCAATGGATA	5382	2034	6.85619	P2	TumorF	Epi_VCAN	0.402729
CCRCC_P2_TumorF_Ds0CCJ0_TGCACCTGTATGCTTG	3081	1697	0.551769	P2	TumorF	Epi_VCAN	-0.428191
CCRCC_P2_TumorF_Ds0CCJ0_TGCACCTGTGTGAAAT	7892	3113	7.51394	P2	TumorF	Epi_VCAN	0.31141
CCRCC_P2_TumorF_Ds0CCJ0_TGCCAAAAGGACCACA	11984	3913	4.58111	P2	TumorF	Epi_VCAN	0.0043717
CCRCC_P2_TumorF_Ds0CCJ0_TGCCAAAAGGTCATCT	7868	2444	4.18149	P2	TumorF	Epi_VCAN	0.165769
CCRCC_P2_TumorF_Ds0CCJ0_TGCCAAAGTGCAGGTA	16566	4460	1.62984	P2	TumorF	Epi_VCAN	0.610385
CCRCC_P2_TumorF_Ds0CCJ0_TGCCAAAGTTAAGACA	17602	4360	1.4487	P2	TumorF	Epi_VCAN	0.310965
CCRCC_P2_TumorF_Ds0CCJ0_TGCCAAATCGGACAAG	18281	4612	3.3915	P2	TumorF	Epi_VCAN	0.608855
CCRCC_P2_TumorF_Ds0CCJ0_TGCCCATAGACACTAA	8098	2863	4.08743	P2	TumorF	Epi_VCAN	0.348512
CCRCC_P2_TumorF_Ds0CCJ0_TGCCCATAGATGTCGG	8082	2443	1.63326	P2	TumorF	Epi_VCAN	0.172217
CCRCC_P2_TumorF_Ds0CCJ0_TGCCCATAGCAACGGT	5375	2258	4.42791	P2	TumorF	Epi_VCAN	0.402965
CCRCC_P2_TumorF_Ds0CCJ0_TGCCCATCAACGATCT	5588	2213	2.91696	P2	TumorF	Epi_VCAN	0.395938
CCRCC_P2_TumorF_Ds0CCJ0_TGCCCATGTCAGATAA	5394	2111	0.723026	P2	TumorF	Epi_VCAN	0.402325
CCRCC_P2_TumorF_Ds0CCJ0_TGCCCATGTCTGCCAG	16804	3776	4.2966	P2	TumorF	Epi_VCAN	0.321
CCRCC_P2_TumorF_Ds0CCJ0_TGCCCATGTTGGGACA	3160	1421	4.14557	P2	TumorF	Epi_VCAN	0.425978
CCRCC_P2_TumorF_Ds0CCJ0_TGCCCATTCTCGGACG	1025	664	11.122	P2	TumorF	Epi_VCAN	0.508019
CCRCC_P2_TumorF_Ds0CCJ0_TGCCCTAGTCACAAGG	12554	3650	3.00303	P2	TumorF	Epi_VCAN	0.306205
CCRCC_P2_TumorF_Ds0CCJ0_TGCGCAGAGGCCGAAT	13638	3234	1.31251	P2	TumorF	Epi_VCAN	0.453417
CCRCC_P2_TumorF_Ds0CCJ0_TGCGCAGAGTCTTGCA	2594	1326	7.36315	P2	TumorF	Epi_VCAN	0.337903
CCRCC_P2_TumorF_Ds0CCJ0_TGCGTGGCACTGTTAG	10967	3200	1.98778	P2	TumorF	Epi_VCAN	0.366864
CCRCC_P2_TumorF_Ds0CCJ0_TGCGTGGGTAAAGGAG	13315	3383	7.31506	P2	TumorF	Epi_VCAN	0.333457
CCRCC_P2_TumorF_Ds0CCJ0_TGCGTGGGTTCAGCGC	2122	1224	6.07917	P2	TumorF	Epi_VCAN	0
CCRCC_P2_TumorF_Ds0CCJ0_TGCTACCGTGGTGTAG	8353	2866	0.814079	P2	TumorF	Epi_VCAN	0.449548
CCRCC_P2_TumorF_Ds0CCJ0_TGGACGCGTCGCGGTT	6738	2065	2.80499	P2	TumorF	Epi_VCAN	-0.269463
CCRCC_P2_TumorF_Ds0CCJ0_TGGACGCGTTTGACTG	14807	3451	2.90403	P2	TumorF	Epi_VCAN	0.49581
CCRCC_P2_TumorF_Ds0CCJ0_TGGCCAGAGAGTCTGG	11220	3350	1.16756	P2	TumorF	Epi_VCAN	0.244472
CCRCC_P2_TumorF_Ds0CCJ0_TGGCCAGAGGTGCAAC	7534	2921	0	P2	TumorF	Epi_VCAN	-0.383796
CCRCC_P2_TumorF_Ds0CCJ0_TGGCCAGCATTACGAC	2728	1315	11.3636	P2	TumorF	Epi_VCAN	0
CCRCC_P2_TumorF_Ds0CCJ0_TGGCCAGTCGTCTGAA	12990	3779	9.91532	P2	TumorF	Epi_VCAN	0.577092
CCRCC_P2_TumorF_Ds0CCJ0_TGGCGCAAGCTGATAA	13588	3695	2.09744	P2	TumorF	Epi_VCAN	0.542556
CCRCC_P2_TumorF_Ds0CCJ0_TGGCGCAAGGGAACGG	19514	4442	3.33094	P2	TumorF	Epi_VCAN	0.209316
CCRCC_P2_TumorF_Ds0CCJ0_TGGCGCACACATAACC	13798	3521	12.4003	P2	TumorF	Epi_VCAN	0.352195
CCRCC_P2_TumorF_Ds0CCJ0_TGGCGCACAGTTAACC	5426	2363	2.04571	P2	TumorF	Epi_VCAN	0.128732
CCRCC_P2_TumorF_Ds0CCJ0_TGGCGCATCACGCGGT	14274	4220	0.784643	P2	TumorF	Epi_VCAN	0.278582
CCRCC_P2_TumorF_Ds0CCJ0_TGGCGCATCCGCAAGC	3430	1727	3.93586	P2	TumorF	Epi_VCAN	-0.153212
CCRCC_P2_TumorF_Ds0CCJ0_TGGCTGGCAGGATTGG	12882	3827	1.14889	P2	TumorF	Epi_VCAN	-0.0358124
CCRCC_P2_TumorF_Ds0CCJ0_TGGGCGTGTGATGTCT	13565	3546	1.84298	P2	TumorF	Epi_VCAN	0.249524
CCRCC_P2_TumorF_Ds0CCJ0_TGGGCGTTCGAATGCT	10220	3033	0.136986	P2	TumorF	Epi_VCAN	0.199758
CCRCC_P2_TumorF_Ds0CCJ0_TGGGCGTTCTGAGGGA	17336	4408	2.57845	P2	TumorF	Epi_VCAN	0.248903
CCRCC_P2_TumorF_Ds0CCJ0_TGGTTAGTCGACAGCC	2698	1501	3.07635	P2	TumorF	Epi_VCAN	0
CCRCC_P2_TumorF_Ds0CCJ0_TGGTTCCAGCCCAATT	5052	2144	6.45289	P2	TumorF	Epi_VCAN	0.342426
CCRCC_P2_TumorF_Ds0CCJ0_TGGTTCCAGTTCGCGC	6837	2417	2.39871	P2	TumorF	Epi_VCAN	0.292439
CCRCC_P2_TumorF_Ds0CCJ0_TGGTTCCCAGCCAATT	3575	1905	2.65734	P2	TumorF	Epi_VCAN	0.413804
CCRCC_P2_TumorF_Ds0CCJ0_TGGTTCCCAGCGTCCA	19818	4485	2.64911	P2	TumorF	Epi_VCAN	0.430939
CCRCC_P2_TumorF_Ds0CCJ0_TGGTTCCCATATGCTG	1539	743	0	P2	TumorF	Epi_CCNI	0
CCRCC_P2_TumorF_Ds0CCJ0_TGGTTCCGTATGAATG	13263	3564	1.22898	P2	TumorF	Epi_VCAN	0.458673
CCRCC_P2_TumorF_Ds0CCJ0_TGTATTCAGCTGAAAT	5220	2223	2.04981	P2	TumorF	Epi_VCAN	0.336859
CCRCC_P2_TumorF_Ds0CCJ0_TGTATTCCATGCAACT	8164	3180	1.6536	P2	TumorF	Epi_VCAN	0.0587676
CCRCC_P2_TumorF_Ds0CCJ0_TGTATTCGTTCAGTAC	8383	2987	0.381725	P2	TumorF	Epi_VCAN	0.0967439
CCRCC_P2_TumorF_Ds0CCJ0_TGTCCCAAGGACCACA	4229	2062	6.90471	P2	TumorF	Epi_VCAN	0.0466773
CCRCC_P2_TumorF_Ds0CCJ0_TGTCCCACATTACGAC	4031	1601	0.694617	P2	TumorF	Epi_VCAN	0
CCRCC_P2_TumorF_Ds0CCJ0_TGTCCCATCCTGTAGA	4096	1978	2.85645	P2	TumorF	Epi_VCAN	0.264305
CCRCC_P2_TumorF_Ds0CCJ0_TGTGGTACACCCAGTG	11200	3311	2.76786	P2	TumorF	Epi_VCAN	0.161255
CCRCC_P2_TumorF_Ds0CCJ0_TGTGGTACACCCATTC	10682	2920	1.13275	P2	TumorF	Epi_VCAN	0.141298
CCRCC_P2_TumorF_Ds0CCJ0_TGTGGTACACCGAATT	12144	3467	13.027	P2	TumorF	Epi_VCAN	0.311631
CCRCC_P2_TumorF_Ds0CCJ0_TGTGGTACATGCTAGT	17143	4117	4.15913	P2	TumorF	Epi_VCAN	0.347728
CCRCC_P2_TumorF_Ds0CCJ0_TGTGTTTAGGGAAACA	17002	3797	3.37607	P2	TumorF	Epi_VCAN	0.258718
CCRCC_P2_TumorF_Ds0CCJ0_TGTGTTTAGTATGACA	21995	4877	14.2214	P2	TumorF	Epi_VCAN	0.239933
CCRCC_P2_TumorF_Ds0CCJ0_TGTGTTTCATAGTAAG	13020	3494	5.85253	P2	TumorF	Epi_VCAN	-0.415835
CCRCC_P2_TumorF_Ds0CCJ0_TGTGTTTCATGTCTCC	11796	3713	11.9702	P2	TumorF	Epi_VCAN	0.212059
CCRCC_P2_TumorF_Ds0CCJ0_TGTGTTTGTGTGACGA	16642	4123	2.76409	P2	TumorF	Epi_VCAN	0.32661
CCRCC_P2_TumorF_Ds0CCJ0_TGTGTTTGTGTTTGTG	5481	2310	3.81317	P2	TumorF	Epi_VCAN	-0.529546
CCRCC_P2_TumorF_Ds0CCJ0_TGTTCCGAGATCCCGC	5456	2391	2.71261	P2	TumorF	Epi_VCAN	0.400255
CCRCC_P2_TumorF_Ds0CCJ0_TGTTCCGAGTCCGTAT	4974	1941	0.0201045	P2	TumorF	Epi_VCAN	0
CCRCC_P2_TumorF_Ds0CCJ0_TGTTCCGGTTTAGGAA	11122	3519	1.67236	P2	TumorF	Epi_VCAN	0.221503
CCRCC_P2_TumorF_Ds0CCJ0_TGTTCCGTCACAGTAC	9654	3041	0.0414336	P2	TumorF	Epi_VCAN	0.422623
CCRCC_P2_TumorF_Ds0CCJ0_TGTTCCGTCTCCAGGG	3847	1571	2.59943	P2	TumorF	Epi_VCAN	0.279593
CCRCC_P2_TumorF_Ds0CCJ0_TTAACTCGTCATCGGC	14840	4659	18.1806	P2	TumorF	Epi_VCAN	0.138163
CCRCC_P2_TumorF_Ds0CCJ0_TTAACTCTCAACGGCC	4369	2035	7.5761	P2	TumorF	Epi_VCAN	0.254609
CCRCC_P2_TumorF_Ds0CCJ0_TTAACTCTCCGTAGGC	5566	1487	0.646784	P2	TumorF	Epi_VCAM1	0.303419
CCRCC_P2_TumorF_Ds0CCJ0_TTAGGACTCTGGCGAC	11256	3413	4.90405	P2	TumorF	Epi_VCAN	0.324197
CCRCC_P2_TumorF_Ds0CCJ0_TTAGGCAGTCTGATTG	8539	2921	3.24394	P2	TumorF	Epi_VCAN	-0.0774716
CCRCC_P2_TumorF_Ds0CCJ0_TTAGTTCAGGCCGAAT	11177	3275	6.52232	P2	TumorF	Epi_VCAN	0.413203
CCRCC_P2_TumorF_Ds0CCJ0_TTAGTTCTCGGCGCAT	11480	3402	3.49303	P2	TumorF	Epi_VCAN	0.35888
CCRCC_P2_TumorF_Ds0CCJ0_TTATGCTCAGTTTACG	3900	1996	0.74359	P2	TumorF	Epi_VCAN	0
CCRCC_P2_TumorF_Ds0CCJ0_TTATGCTGTACATGTC	4545	2375	3.38834	P2	TumorF	Epi_VCAN	-0.606914
CCRCC_P2_TumorF_Ds0CCJ0_TTCCCAGAGAGTACAT	14811	3645	1.87698	P2	TumorF	Epi_VCAN	0.458991
CCRCC_P2_TumorF_Ds0CCJ0_TTCCCAGCAATCAGAA	8971	2897	1.60517	P2	TumorF	Epi_VCAN	0.182816
CCRCC_P2_TumorF_Ds0CCJ0_TTCCCAGGTAAGGATT	4473	2150	4.65012	P2	TumorF	Epi_VCAN	0.570619
CCRCC_P2_TumorF_Ds0CCJ0_TTCCCAGTCTCCCTGA	8515	3085	7.89196	P2	TumorF	Epi_VCAN	0.258471
CCRCC_P2_TumorF_Ds0CCJ0_TTCGAAGAGCCCAATT	26672	4748	4.31914	P2	TumorF	Epi_VCAN	-0.0189742
CCRCC_P2_TumorF_Ds0CCJ0_TTCGAAGCAGTTCATG	10478	3656	9.57244	P2	TumorF	Epi_VCAN	0.374897
CCRCC_P2_TumorF_Ds0CCJ0_TTCGAAGGTGCACGAA	3106	1586	3.09079	P2	TumorF	Epi_VCAN	0.820368
CCRCC_P2_TumorF_Ds0CCJ0_TTCGGTCTCCGCATAA	5039	2129	1.38916	P2	TumorF	Epi_VCAN	0.233843
CCRCC_P2_TumorF_Ds0CCJ0_TTCTACAAGCTAGTTC	3771	1853	15.9639	P2	TumorF	Epi_VCAN	0.676491
CCRCC_P2_TumorF_Ds0CCJ0_TTCTACACAAACCTAC	4852	2155	1.15416	P2	TumorF	Epi_VCAN	0.898251
CCRCC_P2_TumorF_Ds0CCJ0_TTCTACAGTGACGCCT	14724	3782	3.47732	P2	TumorF	Epi_VCAN	0.347378
CCRCC_P2_TumorF_Ds0CCJ0_TTCTACATCAGATAAG	9791	2884	3.46236	P2	TumorF	Epi_VCAN	0.237971
CCRCC_P2_TumorF_Ds0CCJ0_TTCTCAAAGCCACTAT	6649	2775	1.91006	P2	TumorF	Epi_VCAN	0.281317
CCRCC_P2_TumorF_Ds0CCJ0_TTCTCAAAGCCAGTTT	8312	2775	0.0120308	P2	TumorF	Epi_VCAN	-0.0264375
CCRCC_P2_TumorF_Ds0CCJ0_TTCTCAATCGTGGTCG	14077	3681	1.07978	P2	TumorF	Epi_VCAN	0.0838625
CCRCC_P2_TumorF_Ds0CCJ0_TTCTCCTGTGACAAAT	13157	3786	1.87733	P2	TumorF	Epi_VCAN	0.202792
CCRCC_P2_TumorF_Ds0CCJ0_TTCTCCTGTGGTCTCG	12457	3917	9.08726	P2	TumorF	Epi_VCAN	0.344784
CCRCC_P2_TumorF_Ds0CCJ0_TTCTTAGAGACACGAC	15725	4332	2.55644	P2	TumorF	Epi_VCAN	0.333139
CCRCC_P2_TumorF_Ds0CCJ0_TTCTTAGAGTACGTTC	1432	807	7.19274	P2	TumorF	Epi_VCAN	0
CCRCC_P2_TumorF_Ds0CCJ0_TTCTTAGCATTTCACT	5352	2090	2.48505	P2	TumorF	Epi_VCAN	0.457015
CCRCC_P2_TumorF_Ds0CCJ0_TTCTTAGGTCCTGCTT	13228	4225	7.93015	P2	TumorF	Epi_VCAN	0.498813
CCRCC_P2_TumorF_Ds0CCJ0_TTCTTAGTCATCGGAT	17422	4110	3.58742	P2	TumorF	Epi_VCAN	0.289403
CCRCC_P2_TumorF_Ds0CCJ0_TTGAACGTCTTATCTG	7504	2678	0.0666311	P2	TumorF	Epi_VCAN	0.394652
CCRCC_P2_TumorF_Ds0CCJ0_TTGACTTCACACTGCG	18357	3983	2.26617	P2	TumorF	Epi_VCAN	0.336054
CCRCC_P2_TumorF_Ds0CCJ0_TTGACTTTCTTACCTA	4446	2258	0.359874	P2	TumorF	Epi_VCAN	0.252015
CCRCC_P2_TumorF_Ds0CCJ0_TTGCCGTAGAACAACT	14740	3861	5.07463	P2	TumorF	Epi_VCAN	0.316473
CCRCC_P2_TumorF_Ds0CCJ0_TTGCCGTCATAGTAAG	641	414	2.80811	P2	TumorF	Epi_CCNI	-1.43281
CCRCC_P2_TumorF_Ds0CCJ0_TTGCGTCAGATGTGGC	12950	3323	3.69884	P2	TumorF	Epi_VCAN	-0.0425387
CCRCC_P2_TumorF_Ds0CCJ0_TTGCGTCAGTGCCAGA	3837	1828	10.9982	P2	TumorF	Epi_VCAN	-0.116278
CCRCC_P2_TumorF_Ds0CCJ0_TTGCGTCCATATACCG	13796	3678	0.884314	P2	TumorF	Epi_VCAN	0.585254
CCRCC_P2_TumorF_Ds0CCJ0_TTGCGTCTCCCAGGTG	16470	3867	1.32362	P2	TumorF	Epi_VCAN	0.196657
CCRCC_P2_TumorF_Ds0CCJ0_TTGGAACCACAGGAGT	10758	3103	2.56553	P2	TumorF	Epi_VCAN	0.370245
CCRCC_P2_TumorF_Ds0CCJ0_TTGGAACGTTCCACTC	7384	2487	2.64085	P2	TumorF	Epi_VCAN	0.105493
CCRCC_P2_TumorF_Ds0CCJ0_TTGGAACTCCCAAGAT	9826	3270	3.6841	P2	TumorF	Epi_VCAN	0.572612
CCRCC_P2_TumorF_Ds0CCJ0_TTGGAACTCCTGCTTG	7803	2777	2.20428	P2	TumorF	Epi_VCAN	0.462386
CCRCC_P2_TumorF_Ds0CCJ0_TTGGAACTCGTTGACA	7956	2552	0.540473	P2	TumorF	Epi_VCAN	0
CCRCC_P2_TumorF_Ds0CCJ0_TTGGAACTCTCCCTGA	1841	1064	1.35796	P2	TumorF	Epi_VCAN	0.804362
CCRCC_P2_TumorF_Ds0CCJ0_TTGGCAAAGGCTCTTA	5471	2680	1.5902	P2	TumorF	Epi_VCAN	-0.307839
CCRCC_P2_TumorF_Ds0CCJ0_TTGGCAAAGGGATCTG	11803	3498	3.97357	P2	TumorF	Epi_VCAN	0.348832
CCRCC_P2_TumorF_Ds0CCJ0_TTGGCAATCATATCGG	15523	4443	1.64272	P2	TumorF	Epi_VCAN	0.175025
CCRCC_P2_TumorF_Ds0CCJ0_TTGTAGGCAAGTCTGT	10131	3173	1.25358	P2	TumorF	Epi_VCAN	-0.179348
CCRCC_P2_TumorF_Ds0CCJ0_TTTACTGCATCGTCGG	9480	2837	1.31857	P2	TumorF	Epi_VCAN	0.154023
CCRCC_P2_TumorF_Ds0CCJ0_TTTACTGTCAACGAAA	9619	2806	1.8713	P2	TumorF	Epi_VCAN	0.451996
CCRCC_P2_TumorF_Ds0CCJ0_TTTACTGTCGCCTGTT	4779	2053	4.6244	P2	TumorF	Epi_VCAN	0.424466
CCRCC_P2_TumorF_Ds0CCJ0_TTTATGCAGACAAGCC	2588	1331	1.19784	P2	TumorF	Epi_VCAN	0.936289
CCRCC_P2_TumorF_Ds0CCJ0_TTTATGCAGCCACCTG	13768	3390	3.53719	P2	TumorF	Epi_VCAN	-0.0806119
CCRCC_P2_TumorF_Ds0CCJ0_TTTATGCTCCGCGCAA	6741	2492	9.06394	P2	TumorF	Epi_VCAN	0.026375
CCRCC_P2_TumorF_Ds0CCJ0_TTTCCTCTCTAAGCCA	14398	3782	2.20864	P2	TumorF	Epi_VCAN	0.462399
CCRCC_P2_TumorF_Ds0CCJ0_TTTGCGCCAGGTGCCT	7995	3148	10.9694	P2	TumorF	Epi_VCAN	0.383297
CCRCC_P2_TumorF_Ds0CCJ0_TTTGCGCGTTCGTGAT	4272	1634	0.819288	P2	TumorF	Epi_VCAN	0.371526
CCRCC_P2_TumorF_Ds0CCJ0_TTTGTCAAGGGCTTCC	15918	4037	1.92863	P2	TumorF	Epi_VCAN	-0.0745817
CCRCC_P2_TumorF_Ds0CCJ0_TTTGTCACATTAGCCA	14480	3842	8.33564	P2	TumorF	Epi_VCAN	-0.0270289
CCRCC_P2_TumorF_Ds0CCJ0_TTTGTCAGTCCCTACT	3124	1490	2.14469	P2	TumorF	Epi_VCAN	0.504954
CCRCC_P2_TumorN_Ds0CCJ0_AACACGTAGCCGATTT	8023	2105	18.9455	P2	TumorN	Epi_VCAM1	0.457133
CCRCC_P2_TumorN_Ds0CCJ0_AACTTTCAGCGGATCA	12349	2361	3.21484	P2	TumorN	Epi_VCAM1	0.2925
CCRCC_P2_TumorN_Ds0CCJ0_AAGACCTGTATTACCG	13393	3443	4.42022	P2	TumorN	Epi_VCAM1	0.474907
CCRCC_P2_TumorN_Ds0CCJ0_AAGCCGCTCCAATGGT	12662	3228	7.22635	P2	TumorN	Epi_VCAM1	0.128794
CCRCC_P2_TumorN_Ds0CCJ0_CAGAATCTCCAGTAGT	14116	3533	4.57637	P2	TumorN	Epi_VCAM1	0.49863
CCRCC_P2_TumorN_Ds0CCJ0_CGTAGCGTCAGTACGT	5458	1544	6.00953	P2	TumorN	Epi_AQP3	0.222638
CCRCC_P2_TumorN_Ds0CCJ0_CTGGTCTAGAATGTTG	12709	3284	2.40774	P2	TumorN	Epi_VCAM1	0.124135
CCRCC_P2_TumorN_Ds0CCJ0_GAACCTAGTATTCGTG	2810	1273	16.0142	P2	TumorN	Epi_VCAM1	0.324435
CCRCC_P2_TumorN_Ds0CCJ0_GCATGATAGGCTCAGA	18509	3437	0.00540278	P2	TumorN	Epi_VCAM1	0.206052
CCRCC_P2_TumorN_Ds0CCJ0_GCCAAATAGAAGGCCT	12933	2897	5.96149	P2	TumorN	Epi_VCAM1	0.21715
CCRCC_P2_TumorN_Ds0CCJ0_GCCTCTATCGGACAAG	13905	3242	2.17188	P2	TumorN	Epi_VCAM1	0.326168
CCRCC_P2_TumorN_Ds0CCJ0_GTCACGGAGCGTGTCC	12147	2853	6.89882	P2	TumorN	Epi_VCAM1	0.408778
CCRCC_P2_TumorN_Ds0CCJ0_GTTCGGGCATTATCTC	13913	3220	4.75814	P2	TumorN	Epi_VCAM1	0.289684
CCRCC_P2_TumorN_Ds0CCJ0_GTTTCTAGTAGAAAGG	13975	3666	7.16279	P2	TumorN	Epi_VCAM1	0.525391
CCRCC_P2_TumorN_Ds0CCJ0_TAAACCGCATAGTAAG	11811	2371	3.93701	P2	TumorN	Epi_VCAM1	0.179346
CCRCC_P2_TumorN_Ds0CCJ0_TAGACCAGTCTAGTCA	14810	3931	6.3133	P2	TumorN	Epi_VCAM1	0.179485
CCRCC_P2_TumorN_Ds0CCJ0_TCTATTGAGTTAAGTG	15824	3250	6.11097	P2	TumorN	Epi_VCAM1	0.104744
CCRCC_P2_TumorN_Ds0CCJ0_TTGGCAATCCTCTAGC	13968	2887	4.37428	P2	TumorN	Epi_VCAM1	0.245232
CCRCC_P3_Normal_Ds0CCJ0_AAACGGGTCACTATTC	5064	1938	15.5411	P3	Normal	Epi_Normal	0.342021
CCRCC_P3_Normal_Ds0CCJ0_AAAGCAAAGAGCAATT	3875	1558	13.1097	P3	Normal	Epi_Normal	-0.115633
CCRCC_P3_Normal_Ds0CCJ0_AAAGCAACAGATCGGA	2493	1104	10.1885	P3	Normal	Epi_Normal	0.344674
CCRCC_P3_Normal_Ds0CCJ0_AACGTTGCAGTATCTG	10012	2050	17.9085	P3	Normal	Epi_Normal	0.283451
CCRCC_P3_Normal_Ds0CCJ0_AACGTTGTCAGGCGAA	9255	2717	5.81307	P3	Normal	Epi_Normal	0.590349
CCRCC_P3_Normal_Ds0CCJ0_AACTCTTAGCCTCGTG	12460	2768	18.0417	P3	Normal	Epi_Normal	0.317351
CCRCC_P3_Normal_Ds0CCJ0_AACTTTCAGGTCGGAT	9215	2664	9.70157	P3	Normal	Epi_Normal	0.30108
CCRCC_P3_Normal_Ds0CCJ0_AACTTTCGTAATCGTC	6278	2062	11.0067	P3	Normal	Epi_Normal	0.203758
CCRCC_P3_Normal_Ds0CCJ0_AACTTTCTCTGAAAGA	4509	1916	12.3087	P3	Normal	Epi_Normal	0.2362
CCRCC_P3_Normal_Ds0CCJ0_AAGGTTCCACTTAAGC	6901	2128	19.5769	P3	Normal	Epi_Normal	0.358552
CCRCC_P3_Normal_Ds0CCJ0_AAGTCTGCATCCCACT	5980	2197	11.1538	P3	Normal	Epi_Normal	0.454537
CCRCC_P3_Normal_Ds0CCJ0_AAGTCTGTCCCAACGG	8601	2731	9.42914	P3	Normal	Epi_Normal	-0.0722925
CCRCC_P3_Normal_Ds0CCJ0_AATCGGTCAAGGCTCC	10608	3124	9.53054	P3	Normal	Epi_Normal	0.287076
CCRCC_P3_Normal_Ds0CCJ0_ACACCAAAGTGTTAGA	4770	1868	11.3417	P3	Normal	Epi_Normal	0.478874
CCRCC_P3_Normal_Ds0CCJ0_ACACCCTTCCTCAATT	8135	2781	7.90412	P3	Normal	Epi_Normal	0.616551
CCRCC_P3_Normal_Ds0CCJ0_ACACTGAAGCTCTCGG	5669	2192	10.6192	P3	Normal	Epi_Normal	0.544926
CCRCC_P3_Normal_Ds0CCJ0_ACAGCCGTCAACCATG	11269	3155	18.3867	P3	Normal	Epi_Normal	0.570797
CCRCC_P3_Normal_Ds0CCJ0_ACATACGCAAACTGCT	13977	3639	11.4688	P3	Normal	Epi_Normal	0.398945
CCRCC_P3_Normal_Ds0CCJ0_ACCCACTGTTAAGACA	6556	2282	10.5705	P3	Normal	Epi_Normal	0.467868
CCRCC_P3_Normal_Ds0CCJ0_ACCGTAACAAGTTAAG	19184	4463	8.06401	P3	Normal	Epi_Normal	0.351351
CCRCC_P3_Normal_Ds0CCJ0_ACCTTTATCTGGCGTG	8260	2610	7.50605	P3	Normal	Epi_Normal	0.0131966
CCRCC_P3_Normal_Ds0CCJ0_ACGATACCACACATGT	3601	1396	6.13718	P3	Normal	Epi_Normal	0.284205
CCRCC_P3_Normal_Ds0CCJ0_ACGATACGTCTAGCCG	4974	1783	7.55931	P3	Normal	Epi_Normal	0.417108
CCRCC_P3_Normal_Ds0CCJ0_ACGATACGTGTGAATA	14244	2907	19.5732	P3	Normal	Epi_Normal	0.353851
CCRCC_P3_Normal_Ds0CCJ0_ACGATGTGTGTATGGG	15170	2961	18.7475	P3	Normal	Epi_Normal	0.00760838
CCRCC_P3_Normal_Ds0CCJ0_ACGCAGCAGACAAGCC	5390	2097	19.462	P3	Normal	Epi_Normal	0.224376
CCRCC_P3_Normal_Ds0CCJ0_ACGGCCAGTGTCGCTG	8016	2177	12.5	P3	Normal	Epi_Normal	0.575151
CCRCC_P3_Normal_Ds0CCJ0_ACGGCCAGTTATCCGA	5924	2351	8.94666	P3	Normal	Epi_Normal	0.226856
CCRCC_P3_Normal_Ds0CCJ0_ACGGGCTCAACGATGG	13141	3670	17.9591	P3	Normal	Epi_Normal	0.105936
CCRCC_P3_Normal_Ds0CCJ0_ACGGGCTCAAGCCTAT	11302	2820	13.6613	P3	Normal	Epi_Normal	0.277148
CCRCC_P3_Normal_Ds0CCJ0_ACGGGCTGTACCGTAT	16567	3280	18.8447	P3	Normal	Epi_Normal	0.0409939
CCRCC_P3_Normal_Ds0CCJ0_ACGGGTCCAATGCCAT	6665	2344	8.56714	P3	Normal	Epi_Normal	0.457722
CCRCC_P3_Normal_Ds0CCJ0_ACTGAACGTCTAGGTT	12666	3141	14.1797	P3	Normal	Epi_Normal	0.304788
CCRCC_P3_Normal_Ds0CCJ0_ACTGTCCCAGATGGGT	2866	1291	9.31612	P3	Normal	Epi_Normal	0.521716
CCRCC_P3_Normal_Ds0CCJ0_ACTTGTTAGATGAGAG	17622	3371	19.2997	P3	Normal	Epi_Normal	0.252506
CCRCC_P3_Normal_Ds0CCJ0_ACTTTCAAGCGTGAGT	5713	2046	9.87222	P3	Normal	Epi_Normal	0.48706
CCRCC_P3_Normal_Ds0CCJ0_ACTTTCACAAGCGTAG	5156	1926	9.34833	P3	Normal	Epi_Normal	0.132845
CCRCC_P3_Normal_Ds0CCJ0_ACTTTCATCCGAATGT	10548	3422	18.7903	P3	Normal	Epi_Normal	0.142608
CCRCC_P3_Normal_Ds0CCJ0_AGAATAGGTAGGCTGA	11989	3071	9.35858	P3	Normal	Epi_Normal	0.101824
CCRCC_P3_Normal_Ds0CCJ0_AGAATAGTCGCTTGTC	13741	3328	9.55535	P3	Normal	Epi_Normal	0.437072
CCRCC_P3_Normal_Ds0CCJ0_AGAATAGTCTGGTGTA	11474	2686	15.9752	P3	Normal	Epi_Normal	0.36239
CCRCC_P3_Normal_Ds0CCJ0_AGAGCTTAGTTATCGC	6005	2138	10.791	P3	Normal	Epi_Normal	0.388648
CCRCC_P3_Normal_Ds0CCJ0_AGAGTGGGTTCGGCAC	11157	2719	18.2576	P3	Normal	Epi_Normal	0.318151
CCRCC_P3_Normal_Ds0CCJ0_AGATCTGGTACAGTTC	5830	2118	6.53516	P3	Normal	Epi_Normal	-0.295811
CCRCC_P3_Normal_Ds0CCJ0_AGATCTGGTAGAGCTG	7883	1891	17.7217	P3	Normal	Epi_Normal	0.335716
CCRCC_P3_Normal_Ds0CCJ0_AGATCTGGTTGCGCAC	5615	1962	13.3571	P3	Normal	Epi_Normal	0.525745
CCRCC_P3_Normal_Ds0CCJ0_AGATTGCCACGGATAG	7135	2353	9.9089	P3	Normal	Epi_Normal	0.352772
CCRCC_P3_Normal_Ds0CCJ0_AGCATACAGTCAAGCG	6183	2283	6.53404	P3	Normal	Epi_Normal	0.747113
CCRCC_P3_Normal_Ds0CCJ0_AGCATACTCCTCATTA	10107	2602	18.5416	P3	Normal	Epi_Normal	0.405521
CCRCC_P3_Normal_Ds0CCJ0_AGCGGTCCATGAGCGA	6587	1998	13.5266	P3	Normal	Epi_Normal	-0.0110511
CCRCC_P3_Normal_Ds0CCJ0_AGCGTATGTGGTAACG	7519	2572	11.6106	P3	Normal	Epi_Normal	0.586972
CCRCC_P3_Normal_Ds0CCJ0_AGCTCCTCAAGGTTCT	7775	2346	16.6174	P3	Normal	Epi_Normal	-0.0836528
CCRCC_P3_Normal_Ds0CCJ0_AGCTCTCAGCTTATCG	5651	2166	17.2536	P3	Normal	Epi_Normal	0.434821
CCRCC_P3_Normal_Ds0CCJ0_AGCTCTCGTTGTACAC	18416	3418	15.8721	P3	Normal	Epi_Normal	0.296191
CCRCC_P3_Normal_Ds0CCJ0_AGCTTGAAGACCTAGG	6138	2237	16.1453	P3	Normal	Epi_Normal	0.379141
CCRCC_P3_Normal_Ds0CCJ0_AGCTTGACAGATAATG	5753	2139	9.16044	P3	Normal	Epi_Normal	0.32054
CCRCC_P3_Normal_Ds0CCJ0_AGTAGTCAGACTAGAT	12815	3100	15.8174	P3	Normal	Epi_Normal	0.302864
CCRCC_P3_Normal_Ds0CCJ0_AGTAGTCAGGCTCATT	12944	2837	15.0417	P3	Normal	Epi_Normal	0.397252
CCRCC_P3_Normal_Ds0CCJ0_AGTCTTTGTATGAAAC	6991	2574	11.5291	P3	Normal	Epi_Normal	0.0303989
CCRCC_P3_Normal_Ds0CCJ0_AGTGAGGAGGATGTAT	16105	4179	16.4048	P3	Normal	Epi_Normal	0.181151
CCRCC_P3_Normal_Ds0CCJ0_AGTGGGAGTCTGCGGT	11500	3415	16.0348	P3	Normal	Epi_Normal	0.215494
CCRCC_P3_Normal_Ds0CCJ0_AGTTGGTCAGTCACTA	5121	1895	12.2046	P3	Normal	Epi_Normal	0.425541
CCRCC_P3_Normal_Ds0CCJ0_ATCATCTGTTACCGAT	24030	4420	16.6916	P3	Normal	Epi_Normal	-0.0997536
CCRCC_P3_Normal_Ds0CCJ0_ATCATGGTCGGACAAG	7968	2519	8.88554	P3	Normal	Epi_Normal	0.424396
CCRCC_P3_Normal_Ds0CCJ0_ATCCGAACAAATACAG	7663	2682	12.1884	P3	Normal	Epi_Normal	0.390883
CCRCC_P3_Normal_Ds0CCJ0_ATCCGAACACAGACAG	8945	2960	9.4578	P3	Normal	Epi_Normal	0.295446
CCRCC_P3_Normal_Ds0CCJ0_ATCGAGTGTACTCAAC	8505	2482	17.1664	P3	Normal	Epi_Normal	-0.143983
CCRCC_P3_Normal_Ds0CCJ0_ATCGAGTGTGTTGAGG	4335	2042	15.4325	P3	Normal	Epi_Normal	0.261083
CCRCC_P3_Normal_Ds0CCJ0_ATCGAGTTCGACGGAA	7232	2577	13.1361	P3	Normal	Epi_Normal	0.32261
CCRCC_P3_Normal_Ds0CCJ0_ATGAGGGAGTTGTCGT	12669	3240	16.126	P3	Normal	Epi_Normal	0.373561
CCRCC_P3_Normal_Ds0CCJ0_ATGCGATCATCGATGT	11693	3047	12.8966	P3	Normal	Epi_Normal	0.34815
CCRCC_P3_Normal_Ds0CCJ0_ATTATCCCAGGGAGAG	10000	2445	16.58	P3	Normal	Epi_Normal	0.296473
CCRCC_P3_Normal_Ds0CCJ0_ATTCTACTCAGTGCAT	5563	1937	11.6484	P3	Normal	Epi_Normal	-0.0749283
CCRCC_P3_Normal_Ds0CCJ0_ATTGGACCACTTAAGC	15740	3706	10.8577	P3	Normal	Epi_Normal	0.401323
CCRCC_P3_Normal_Ds0CCJ0_ATTGGTGCAGTACACT	4379	1741	15.8484	P3	Normal	Epi_Normal	0.259394
CCRCC_P3_Normal_Ds0CCJ0_CAACCAAGTATCAGTC	7202	2437	17.7034	P3	Normal	Epi_Normal	0.443167
CCRCC_P3_Normal_Ds0CCJ0_CAACCTCCATAGACTC	13954	3446	17.7082	P3	Normal	Epi_Normal	0.245378
CCRCC_P3_Normal_Ds0CCJ0_CAACTAGAGATCTGAA	6102	1944	16.6011	P3	Normal	Epi_Normal	0.222859
CCRCC_P3_Normal_Ds0CCJ0_CAAGGCCAGACCTAGG	8571	2746	13.7557	P3	Normal	Epi_Normal	0.257489
CCRCC_P3_Normal_Ds0CCJ0_CAAGGCCGTTATTCTC	16408	3407	15.1999	P3	Normal	Epi_Normal	0.16708
CCRCC_P3_Normal_Ds0CCJ0_CACACAAGTTCCCTTG	8070	2572	11.0657	P3	Normal	Epi_Normal	0.485345
CCRCC_P3_Normal_Ds0CCJ0_CACACCTTCGCAAACT	10171	3271	8.34726	P3	Normal	Epi_Normal	0.582124
CCRCC_P3_Normal_Ds0CCJ0_CACAGTACAAGGCTCC	8010	1804	17.6155	P3	Normal	Epi_Normal	0.457439
CCRCC_P3_Normal_Ds0CCJ0_CACAGTACACACCGAC	8099	2603	18.1257	P3	Normal	Epi_Normal	0.171968
CCRCC_P3_Normal_Ds0CCJ0_CACCACTTCAACACGT	2109	939	17.9706	P3	Normal	Epi_Normal	0.640307
CCRCC_P3_Normal_Ds0CCJ0_CACCTTGTCAACGGGA	12283	3594	10.2581	P3	Normal	Epi_Normal	0.293202
CCRCC_P3_Normal_Ds0CCJ0_CACTCCACATTTCACT	7869	2715	15.0718	P3	Normal	Epi_Normal	0.460793
CCRCC_P3_Normal_Ds0CCJ0_CAGAATCCATCAGTCA	7640	2076	13.4555	P3	Normal	Epi_Normal	0.39053
CCRCC_P3_Normal_Ds0CCJ0_CAGAATCGTGACAAAT	3011	1032	13.6832	P3	Normal	Epi_Normal	0.312989
CCRCC_P3_Normal_Ds0CCJ0_CAGAGAGTCGTTACGA	5699	1837	19.3192	P3	Normal	Epi_Normal	0.155773
CCRCC_P3_Normal_Ds0CCJ0_CAGATCACATTCTCAT	19962	4730	13.8263	P3	Normal	Epi_Normal	0.20939
CCRCC_P3_Normal_Ds0CCJ0_CAGCATAAGACTAGGC	1297	717	3.93215	P3	Normal	Epi_Normal	0.462896
CCRCC_P3_Normal_Ds0CCJ0_CAGCGACGTCTGCAAT	6166	2115	12.8446	P3	Normal	Epi_Normal	0.378333
CCRCC_P3_Normal_Ds0CCJ0_CAGCGACTCGCTTGTC	5620	2172	6.74377	P3	Normal	Epi_Normal	0.218612
CCRCC_P3_Normal_Ds0CCJ0_CAGCTGGAGTGCTGCC	5001	2072	12.0576	P3	Normal	Epi_Normal	0.234921
CCRCC_P3_Normal_Ds0CCJ0_CAGCTGGCAAGTACCT	9700	2436	13.7113	P3	Normal	Epi_Normal	0.421748
CCRCC_P3_Normal_Ds0CCJ0_CAGCTGGTCTTGACGA	3457	1783	17.3561	P3	Normal	Epi_Normal	0.485432
CCRCC_P3_Normal_Ds0CCJ0_CAGTAACAGCGAAGGG	5528	1822	8.55644	P3	Normal	Epi_Normal	-0.497928
CCRCC_P3_Normal_Ds0CCJ0_CAGTAACAGTGGAGAA	6822	2315	11.3017	P3	Normal	Epi_Normal	-0.066577
CCRCC_P3_Normal_Ds0CCJ0_CATATGGAGCCAGGAT	6069	1501	15.0437	P3	Normal	Epi_Normal	0.311712
CCRCC_P3_Normal_Ds0CCJ0_CATCAGACATCCGTGG	13825	3079	16.9548	P3	Normal	Epi_Normal	0.308923
CCRCC_P3_Normal_Ds0CCJ0_CATCCACCACCCAGTG	5305	2104	11.1216	P3	Normal	Epi_Normal	0.536878
CCRCC_P3_Normal_Ds0CCJ0_CATCGGGTCACGATGT	6436	2256	7.7688	P3	Normal	Epi_Normal	0.464333
CCRCC_P3_Normal_Ds0CCJ0_CATCGGGTCGGCTACG	2595	1512	9.17148	P3	Normal	Epi_Normal	-0.264466
CCRCC_P3_Normal_Ds0CCJ0_CATGACACATGTCGAT	14713	3801	9.03962	P3	Normal	Epi_Normal	0.316776
CCRCC_P3_Normal_Ds0CCJ0_CATGCCTTCGGCGCAT	15391	3520	18.8292	P3	Normal	Epi_Normal	0.284802
CCRCC_P3_Normal_Ds0CCJ0_CATGGCGAGCCATCGC	13184	3256	18.2342	P3	Normal	Epi_Normal	0.426404
CCRCC_P3_Normal_Ds0CCJ0_CATGGCGCATCCGTGG	15170	3234	15.6757	P3	Normal	Epi_Normal	0.414088
CCRCC_P3_Normal_Ds0CCJ0_CATGGCGCATGTAAGA	10484	2663	11.3506	P3	Normal	Epi_Normal	0.314076
CCRCC_P3_Normal_Ds0CCJ0_CATTATCCAGACAGGT	12392	3661	16.4945	P3	Normal	Epi_Normal	0.397985
CCRCC_P3_Normal_Ds0CCJ0_CCAATCCAGGGCATGT	12744	2798	15.9134	P3	Normal	Epi_Normal	0.380681
CCRCC_P3_Normal_Ds0CCJ0_CCACGGACACGGTAGA	8003	2508	15.3692	P3	Normal	Epi_Normal	0.309624
CCRCC_P3_Normal_Ds0CCJ0_CCACTACCAGGGAGAG	10284	2506	17.9794	P3	Normal	Epi_Normal	0.118169
CCRCC_P3_Normal_Ds0CCJ0_CCACTACGTTAGTGGG	6591	2208	18.5708	P3	Normal	Epi_Normal	0.550794
CCRCC_P3_Normal_Ds0CCJ0_CCAGCGATCAAGAAGT	2507	1260	19.1863	P3	Normal	Epi_Normal	-0.496005
CCRCC_P3_Normal_Ds0CCJ0_CCATGTCCACGGCGTT	6225	1910	15.3735	P3	Normal	Epi_Normal	0.562107
CCRCC_P3_Normal_Ds0CCJ0_CCATGTCGTAAATGAC	12603	3218	17.5117	P3	Normal	Epi_Normal	0.234709
CCRCC_P3_Normal_Ds0CCJ0_CCGTACTCAGGGTTAG	7068	2533	13.4126	P3	Normal	Epi_Normal	0.446682
CCRCC_P3_Normal_Ds0CCJ0_CCGTGGAAGTGGGTTG	5933	2079	6.89365	P3	Normal	Epi_Normal	0.571656
CCRCC_P3_Normal_Ds0CCJ0_CCGTTCAAGGCAAAGA	6107	2199	13.0178	P3	Normal	Epi_Normal	0.610573
CCRCC_P3_Normal_Ds0CCJ0_CCTAAAGCAGGCTCAC	12258	3004	13.1751	P3	Normal	Epi_Normal	0.498325
CCRCC_P3_Normal_Ds0CCJ0_CCTACACTCATCGGAT	9766	2426	18.8306	P3	Normal	Epi_Normal	0.523713
CCRCC_P3_Normal_Ds0CCJ0_CCTCAGTCAGCTTCGG	4865	1911	18.2734	P3	Normal	Epi_Normal	0.584612
CCRCC_P3_Normal_Ds0CCJ0_CCTCAGTGTTGTGGAG	8255	2231	18.8371	P3	Normal	Epi_Normal	0.654251
CCRCC_P3_Normal_Ds0CCJ0_CCTTACGTCGTCGTTC	4300	1645	7.39535	P3	Normal	Epi_Normal	0.498801
CCRCC_P3_Normal_Ds0CCJ0_CCTTCCCCAACACCCG	1346	755	18.945	P3	Normal	Epi_VCAM1	0.455891
CCRCC_P3_Normal_Ds0CCJ0_CGAACATGTCGACTGC	7971	2775	13.0222	P3	Normal	Epi_Normal	0.00972248
CCRCC_P3_Normal_Ds0CCJ0_CGAACATGTTTGACTG	5678	1914	10.9898	P3	Normal	Epi_Normal	-0.0720844
CCRCC_P3_Normal_Ds0CCJ0_CGACCTTAGTGGTAAT	14095	3098	19.7375	P3	Normal	Epi_Normal	0.404674
CCRCC_P3_Normal_Ds0CCJ0_CGAGCACCAAGTTCTG	9541	2515	16.2352	P3	Normal	Epi_Normal	0.460556
CCRCC_P3_Normal_Ds0CCJ0_CGAGCCACACACGCTG	13526	3140	17.8545	P3	Normal	Epi_Normal	0.505116
CCRCC_P3_Normal_Ds0CCJ0_CGATCGGTCCACTGGG	15120	3329	14.8942	P3	Normal	Epi_Normal	0.483654
CCRCC_P3_Normal_Ds0CCJ0_CGATGGCAGTCATGCT	5971	1974	12.9794	P3	Normal	Epi_Normal	0.392015
CCRCC_P3_Normal_Ds0CCJ0_CGATGGCTCACAACGT	8393	2660	9.26963	P3	Normal	Epi_Normal	0.0635545
CCRCC_P3_Normal_Ds0CCJ0_CGATGTAAGGCATGGT	3054	1334	14.9312	P3	Normal	Epi_Normal	0.432294
CCRCC_P3_Normal_Ds0CCJ0_CGCGGTAAGCTATGCT	7391	2500	10.6616	P3	Normal	Epi_Normal	0.659481
CCRCC_P3_Normal_Ds0CCJ0_CGCGGTATCTCGTTTA	15999	3928	15.3885	P3	Normal	Epi_Normal	0.461977
CCRCC_P3_Normal_Ds0CCJ0_CGCGTTTAGGGTTTCT	3725	1463	14.4161	P3	Normal	Epi_Normal	0
CCRCC_P3_Normal_Ds0CCJ0_CGCGTTTGTCTTCTCG	13391	2934	13.3149	P3	Normal	Epi_Normal	0.295437
CCRCC_P3_Normal_Ds0CCJ0_CGCTATCAGGTGTTAA	16297	3564	16.3957	P3	Normal	Epi_Normal	0.357667
CCRCC_P3_Normal_Ds0CCJ0_CGCTATCAGTAGCGGT	3275	1479	9.52672	P3	Normal	Epi_Normal	0.552028
CCRCC_P3_Normal_Ds0CCJ0_CGGACGTTCCGCGGTA	10681	2548	19.427	P3	Normal	Epi_Normal	0.404133
CCRCC_P3_Normal_Ds0CCJ0_CGGACTGCAAGCTGTT	6914	2270	8.24414	P3	Normal	Epi_Normal	0.277126
CCRCC_P3_Normal_Ds0CCJ0_CGGACTGGTAGCTGCC	5013	1794	8.23858	P3	Normal	Epi_Normal	0.234579
CCRCC_P3_Normal_Ds0CCJ0_CGGAGCTAGAGGTAGA	6014	2261	13.718	P3	Normal	Epi_Normal	0.0766819
CCRCC_P3_Normal_Ds0CCJ0_CGGAGCTTCATCTGTT	9767	2814	11.0474	P3	Normal	Epi_Normal	0.300265
CCRCC_P3_Normal_Ds0CCJ0_CGGAGTCGTGGGTATG	2927	1307	6.83293	P3	Normal	Epi_Normal	0
CCRCC_P3_Normal_Ds0CCJ0_CGGCTAGTCAGTTCGA	7694	2296	13.556	P3	Normal	Epi_Normal	0.465051
CCRCC_P3_Normal_Ds0CCJ0_CGGGTCAAGTTTGCGT	14394	2991	19.6471	P3	Normal	Epi_Normal	0.320407
CCRCC_P3_Normal_Ds0CCJ0_CGGGTCAGTCGCCATG	15287	3200	16.0005	P3	Normal	Epi_Normal	0.476926
CCRCC_P3_Normal_Ds0CCJ0_CGGGTCATCAACACAC	15247	3476	16.5869	P3	Normal	Epi_Normal	0.402216
CCRCC_P3_Normal_Ds0CCJ0_CGGGTCATCTTGAGAC	5314	2012	18.5924	P3	Normal	Epi_Normal	0.226354
CCRCC_P3_Normal_Ds0CCJ0_CGTAGCGCACGCATCG	12567	3164	6.89902	P3	Normal	Epi_Normal	0.533908
CCRCC_P3_Normal_Ds0CCJ0_CGTAGGCCACAGATTC	3363	1352	14.8677	P3	Normal	Epi_Normal	0.546791
CCRCC_P3_Normal_Ds0CCJ0_CGTAGGCCATTCTCAT	8133	2209	14.7301	P3	Normal	Epi_Normal	0.330446
CCRCC_P3_Normal_Ds0CCJ0_CGTAGGCTCGCCCTTA	6839	2183	18.6138	P3	Normal	Epi_Normal	0.292392
CCRCC_P3_Normal_Ds0CCJ0_CGTCAGGGTCAGATAA	5949	2139	14.8092	P3	Normal	Epi_Normal	0.210903
CCRCC_P3_Normal_Ds0CCJ0_CGTCCATCAGGACCCT	9066	2330	18.4646	P3	Normal	Epi_Normal	0.434249
CCRCC_P3_Normal_Ds0CCJ0_CGTCCATTCCAAAGTC	3078	1452	8.02469	P3	Normal	Epi_Normal	0.430842
CCRCC_P3_Normal_Ds0CCJ0_CGTGAGCCAGCTGTTA	11507	3454	17.85	P3	Normal	Epi_Normal	0.299376
CCRCC_P3_Normal_Ds0CCJ0_CGTGAGCTCCGGGTGT	7117	2118	9.86371	P3	Normal	Epi_Normal	0.273652
CCRCC_P3_Normal_Ds0CCJ0_CGTGTCTCAGGGTTAG	4514	1809	18.21	P3	Normal	Epi_Normal	0.00397707
CCRCC_P3_Normal_Ds0CCJ0_CGTTCTGCAGCTTCGG	5226	1677	11.0984	P3	Normal	Epi_Normal	0.597024
CCRCC_P3_Normal_Ds0CCJ0_CGTTCTGTCTTGTTTG	11655	2910	17.4946	P3	Normal	Epi_Normal	0.463189
CCRCC_P3_Normal_Ds0CCJ0_CTAACTTTCATAAAGG	18274	4134	14.6383	P3	Normal	Epi_Normal	0.1579
CCRCC_P3_Normal_Ds0CCJ0_CTAAGACGTCCTAGCG	11227	2608	18.0636	P3	Normal	Epi_Normal	-0.0579602
CCRCC_P3_Normal_Ds0CCJ0_CTACATTCAAGCCATT	5499	1928	18.6034	P3	Normal	Epi_Normal	0.328077
CCRCC_P3_Normal_Ds0CCJ0_CTACCCACAGCATACT	6248	2077	17.7017	P3	Normal	Epi_Normal	0.418315
CCRCC_P3_Normal_Ds0CCJ0_CTAGAGTAGTAGATGT	3806	1596	11.8497	P3	Normal	Epi_Normal	0.467083
CCRCC_P3_Normal_Ds0CCJ0_CTAGCCTTCACATGCA	7804	2409	12.5705	P3	Normal	Epi_Normal	0.491783
CCRCC_P3_Normal_Ds0CCJ0_CTAGTGAAGAAACCAT	9452	2801	16.97	P3	Normal	Epi_Normal	0.157552
CCRCC_P3_Normal_Ds0CCJ0_CTCAGAAAGGACACCA	5568	2133	15.194	P3	Normal	Epi_Normal	0.407112
CCRCC_P3_Normal_Ds0CCJ0_CTCAGAACATTACCTT	8789	2616	17.2602	P3	Normal	Epi_Normal	0.297681
CCRCC_P3_Normal_Ds0CCJ0_CTCATTAAGCCCGAAA	2105	996	9.92874	P3	Normal	Epi_Normal	0.512126
CCRCC_P3_Normal_Ds0CCJ0_CTCGAAATCTGATTCT	12972	3755	14.1304	P3	Normal	Epi_Normal	0.171411
CCRCC_P3_Normal_Ds0CCJ0_CTCGAGGAGACTGTAA	11504	3230	10.0834	P3	Normal	Epi_Normal	0.527291
CCRCC_P3_Normal_Ds0CCJ0_CTCGAGGTCCACGTGG	7873	2524	12.727	P3	Normal	Epi_Normal	0.270366
CCRCC_P3_Normal_Ds0CCJ0_CTCGGAGCACCAGGCT	12630	3050	18.9707	P3	Normal	Epi_Normal	0.0766732
CCRCC_P3_Normal_Ds0CCJ0_CTCGGGAAGCTATGCT	9831	2504	16.3157	P3	Normal	Epi_Normal	0.283503
CCRCC_P3_Normal_Ds0CCJ0_CTCGTCAAGCCGCCTA	15375	3152	17.1252	P3	Normal	Epi_Normal	0.462323
CCRCC_P3_Normal_Ds0CCJ0_CTCGTCAAGTCCGGTC	2467	1075	9.40413	P3	Normal	Epi_Normal	0.82609
CCRCC_P3_Normal_Ds0CCJ0_CTCTAATCAAGCCATT	12296	3243	14.46	P3	Normal	Epi_Normal	0.602947
CCRCC_P3_Normal_Ds0CCJ0_CTCTAATGTCGGATCC	12970	3242	14.387	P3	Normal	Epi_Normal	0.421227
CCRCC_P3_Normal_Ds0CCJ0_CTCTGGTCAGTTTACG	17723	3414	19.9176	P3	Normal	Epi_Normal	0.443062
CCRCC_P3_Normal_Ds0CCJ0_CTCTGGTCATCGGTTA	6997	2643	14.0775	P3	Normal	Epi_Normal	-0.00407822
CCRCC_P3_Normal_Ds0CCJ0_CTCTGGTTCCCAGGTG	5655	2182	11.8302	P3	Normal	Epi_Normal	-0.0569395
CCRCC_P3_Normal_Ds0CCJ0_CTGAAACGTGGAAAGA	7795	2408	13.6498	P3	Normal	Epi_Normal	0.46258
CCRCC_P3_Normal_Ds0CCJ0_CTGAAACTCGATCCCT	6644	1912	17.0078	P3	Normal	Epi_Normal	0.482292
CCRCC_P3_Normal_Ds0CCJ0_CTGAAGTGTAAGGGAA	7772	2663	9.75296	P3	Normal	Epi_Normal	0.167161
CCRCC_P3_Normal_Ds0CCJ0_CTGAAGTGTCCGACGT	6365	1975	15.3024	P3	Normal	Epi_Normal	0.372714
CCRCC_P3_Normal_Ds0CCJ0_CTGATCCGTAGTACCT	9208	2792	12.8258	P3	Normal	Epi_Normal	0.18022
CCRCC_P3_Normal_Ds0CCJ0_CTGCCTAGTAGGAGTC	5066	2311	17.5286	P3	Normal	Epi_Normal	0.0404147
CCRCC_P3_Normal_Ds0CCJ0_CTGCCTAGTCATGCAT	20425	3892	16.2007	P3	Normal	Epi_Normal	0.279266
CCRCC_P3_Normal_Ds0CCJ0_CTGCGGACACAGCGTC	5608	1454	14.0335	P3	Normal	Epi_Normal	0.490623
CCRCC_P3_Normal_Ds0CCJ0_CTGGTCTAGGGCTTGA	14438	3264	12.0862	P3	Normal	Epi_Normal	0.21793
CCRCC_P3_Normal_Ds0CCJ0_CTGGTCTCAAGCGATG	8175	2726	4.91743	P3	Normal	Epi_Normal	0.746064
CCRCC_P3_Normal_Ds0CCJ0_CTGGTCTTCATGTAGC	7790	2613	16.9576	P3	Normal	Epi_Normal	0.44313
CCRCC_P3_Normal_Ds0CCJ0_CTGTGCTGTCACACGC	15487	3441	19.3194	P3	Normal	Epi_Normal	-0.0767401
CCRCC_P3_Normal_Ds0CCJ0_CTGTGCTGTGGGTATG	14835	3120	18.4833	P3	Normal	Epi_Normal	0.509225
CCRCC_P3_Normal_Ds0CCJ0_CTGTTTACATACGCCG	10801	2745	16.767	P3	Normal	Epi_Normal	0.477658
CCRCC_P3_Normal_Ds0CCJ0_CTTAACTTCGTGGACC	3736	1874	9.15418	P3	Normal	Epi_Normal	0.47061
CCRCC_P3_Normal_Ds0CCJ0_CTTACCGCACCTGGTG	9326	2577	19.6655	P3	Normal	Epi_Normal	0.356215
CCRCC_P3_Normal_Ds0CCJ0_CTTACCGGTTCTGGTA	8742	2388	16.2549	P3	Normal	Epi_Normal	0.318392
CCRCC_P3_Normal_Ds0CCJ0_CTTAGGACATGAACCT	4317	1814	17.489	P3	Normal	Epi_Normal	0.369682
CCRCC_P3_Normal_Ds0CCJ0_CTTGGCTAGCGCTTAT	9005	3053	15.0472	P3	Normal	Epi_Normal	0.476553
CCRCC_P3_Normal_Ds0CCJ0_CTTGGCTCAACTGCGC	15831	3579	13.3283	P3	Normal	Epi_Normal	0.0853209
CCRCC_P3_Normal_Ds0CCJ0_GAAACTCCAGCTCCGA	6344	2222	6.7623	P3	Normal	Epi_Normal	0.467063
CCRCC_P3_Normal_Ds0CCJ0_GAAACTCCAGCTCGAC	6875	2437	10.3709	P3	Normal	Epi_Normal	0.189949
CCRCC_P3_Normal_Ds0CCJ0_GAAATGAAGTGTTTGC	17765	3663	17.3712	P3	Normal	Epi_Normal	0.0964836
CCRCC_P3_Normal_Ds0CCJ0_GAAATGAGTTCAGGCC	4240	1786	16.6745	P3	Normal	Epi_Normal	0.545098
CCRCC_P3_Normal_Ds0CCJ0_GAAATGATCAGGATCT	2919	1265	12.6071	P3	Normal	Epi_Normal	0
CCRCC_P3_Normal_Ds0CCJ0_GAACGGATCTGTTGAG	5975	2179	15.1464	P3	Normal	Epi_Normal	0.38393
CCRCC_P3_Normal_Ds0CCJ0_GAATAAGGTGCAACTT	7999	2885	13.7892	P3	Normal	Epi_Normal	0.397234
CCRCC_P3_Normal_Ds0CCJ0_GAATGAAAGGCTAGGT	8304	2006	18.5814	P3	Normal	Epi_Normal	0.37656
CCRCC_P3_Normal_Ds0CCJ0_GACAGAGAGTAACCCT	9760	2868	18.6168	P3	Normal	Epi_Normal	0.284416
CCRCC_P3_Normal_Ds0CCJ0_GACCAATAGCTGATAA	6625	2475	19.2453	P3	Normal	Epi_Normal	-0.186961
CCRCC_P3_Normal_Ds0CCJ0_GACGCGTCAGGTTTCA	3716	1486	7.15823	P3	Normal	Epi_Normal	0.279283
CCRCC_P3_Normal_Ds0CCJ0_GACGCGTTCGGCGCTA	20617	4501	11.3547	P3	Normal	Epi_Normal	0.25577
CCRCC_P3_Normal_Ds0CCJ0_GACGGCTAGACTTTCG	9702	2767	19.5321	P3	Normal	Epi_Normal	0.42171
CCRCC_P3_Normal_Ds0CCJ0_GACGGCTTCGATCCCT	3046	1175	8.56861	P3	Normal	Epi_Normal	-0.741873
CCRCC_P3_Normal_Ds0CCJ0_GACTACATCGACCAGC	4807	1748	16.7256	P3	Normal	Epi_Normal	0.423388
CCRCC_P3_Normal_Ds0CCJ0_GATCAGTAGAGACGAA	8429	2630	9.77577	P3	Normal	Epi_Normal	0.414062
CCRCC_P3_Normal_Ds0CCJ0_GATCGTAAGTAACCCT	3481	1384	6.6073	P3	Normal	Epi_Normal	0.29557
CCRCC_P3_Normal_Ds0CCJ0_GATCGTATCCTGTACC	10168	2521	17.2207	P3	Normal	Epi_Normal	0.545253
CCRCC_P3_Normal_Ds0CCJ0_GATGAAATCTTGCATT	4867	1771	15.2661	P3	Normal	Epi_Normal	0.553868
CCRCC_P3_Normal_Ds0CCJ0_GATGAGGCACTAAGTC	14262	3813	9.9425	P3	Normal	Epi_Normal	0.377268
CCRCC_P3_Normal_Ds0CCJ0_GATGAGGGTCCGACGT	8720	2692	15.367	P3	Normal	Epi_Normal	0.518967
CCRCC_P3_Normal_Ds0CCJ0_GATGAGGTCGGCTTGG	3747	1517	7.95303	P3	Normal	Epi_Normal	0
CCRCC_P3_Normal_Ds0CCJ0_GATGCTACACCTTGTC	12271	2862	15.4429	P3	Normal	Epi_Normal	0.379213
CCRCC_P3_Normal_Ds0CCJ0_GATGCTATCATCTGTT	5325	2083	14.7981	P3	Normal	Epi_Normal	0.362142
CCRCC_P3_Normal_Ds0CCJ0_GATGCTATCGGCGCTA	13524	2879	15.2544	P3	Normal	Epi_Normal	0.473052
CCRCC_P3_Normal_Ds0CCJ0_GATTCAGCATGGTCTA	2320	1169	19.4397	P3	Normal	Epi_Normal	0.620984
CCRCC_P3_Normal_Ds0CCJ0_GATTCAGTCAACACTG	5011	1828	18.5791	P3	Normal	Epi_Normal	0.655257
CCRCC_P3_Normal_Ds0CCJ0_GATTCAGTCGCACTCT	8515	2662	12.0493	P3	Normal	Epi_Normal	0.322761
CCRCC_P3_Normal_Ds0CCJ0_GCAATCAAGAATTGTG	5391	2243	7.95771	P3	Normal	Epi_Normal	-0.00129603
CCRCC_P3_Normal_Ds0CCJ0_GCAATCAGTAAGTAGT	9437	2881	18.4804	P3	Normal	Epi_Normal	0.480949
CCRCC_P3_Normal_Ds0CCJ0_GCACATAGTGATGTCT	13684	3488	17.473	P3	Normal	Epi_Normal	0.430069
CCRCC_P3_Normal_Ds0CCJ0_GCACTCTTCGGCGCAT	13163	3372	14.556	P3	Normal	Epi_Normal	0.370554
CCRCC_P3_Normal_Ds0CCJ0_GCAGCCAAGACCACGA	8287	2589	8.95378	P3	Normal	Epi_Normal	0.327296
CCRCC_P3_Normal_Ds0CCJ0_GCATGCGTCTATCGCC	14484	3038	17.5228	P3	Normal	Epi_Normal	0.275424
CCRCC_P3_Normal_Ds0CCJ0_GCCTCTAAGTCCGTAT	6356	1748	18.6281	P3	Normal	Epi_Normal	0.372701
CCRCC_P3_Normal_Ds0CCJ0_GCCTCTAAGTTCGCGC	2868	1436	9.41423	P3	Normal	Epi_Normal	0.849276
CCRCC_P3_Normal_Ds0CCJ0_GCGACCAAGCCGGTAA	12183	2984	19.1989	P3	Normal	Epi_Normal	0.438722
CCRCC_P3_Normal_Ds0CCJ0_GCGAGAAGTGGTTTCA	5358	1948	15.2669	P3	Normal	Epi_Normal	0.332446
CCRCC_P3_Normal_Ds0CCJ0_GCGAGAATCTAACCGA	8611	2787	13.506	P3	Normal	Epi_Normal	0.320896
CCRCC_P3_Normal_Ds0CCJ0_GCGCAACAGACAAGCC	7941	1934	13.827	P3	Normal	Epi_Normal	0.334476
CCRCC_P3_Normal_Ds0CCJ0_GCGCAACGTTCCACGG	5853	1892	5.9115	P3	Normal	Epi_Normal	0.387615
CCRCC_P3_Normal_Ds0CCJ0_GCGCAGTAGACCACGA	5220	1904	8.96552	P3	Normal	Epi_Normal	0.408284
CCRCC_P3_Normal_Ds0CCJ0_GCGCAGTGTACATCCA	8308	2215	16.767	P3	Normal	Epi_Normal	0.326872
CCRCC_P3_Normal_Ds0CCJ0_GCGCCAAGTCTTGTCC	4614	1841	17.7937	P3	Normal	Epi_Normal	0.485238
CCRCC_P3_Normal_Ds0CCJ0_GCGCGATAGTCACGCC	8559	2197	13.2492	P3	Normal	Epi_Normal	0.426657
CCRCC_P3_Normal_Ds0CCJ0_GCTCCTATCACATACG	9425	2513	16.5305	P3	Normal	Epi_Normal	0.522987
CCRCC_P3_Normal_Ds0CCJ0_GCTCTGTCATGGATGG	10421	2788	17.5991	P3	Normal	Epi_Normal	-0.199225
CCRCC_P3_Normal_Ds0CCJ0_GCTGCAGCACATGGGA	5010	1856	12.0359	P3	Normal	Epi_Normal	0.343853
CCRCC_P3_Normal_Ds0CCJ0_GCTGCAGCACGAGAGT	14209	2755	18.6642	P3	Normal	Epi_Normal	0.404546
CCRCC_P3_Normal_Ds0CCJ0_GCTGCAGCATGTAGTC	13345	2946	18.3215	P3	Normal	Epi_Normal	0.313727
CCRCC_P3_Normal_Ds0CCJ0_GCTGGGTGTGACGCCT	18566	4465	17.9791	P3	Normal	Epi_Normal	0.206626
CCRCC_P3_Normal_Ds0CCJ0_GCTTCCACAGGACCCT	8457	2979	11.0323	P3	Normal	Epi_Normal	0.447226
CCRCC_P3_Normal_Ds0CCJ0_GCTTGAAGTATCAGTC	5986	2328	16.4718	P3	Normal	Epi_Normal	0.598036
CCRCC_P3_Normal_Ds0CCJ0_GCTTGAAGTGAGGGTT	4170	1856	14.6043	P3	Normal	Epi_Normal	0.615584
CCRCC_P3_Normal_Ds0CCJ0_GCTTGAAGTTTAGCTG	6859	2274	12.5529	P3	Normal	Epi_Normal	0.410949
CCRCC_P3_Normal_Ds0CCJ0_GGAAAGCTCGCTAGCG	10223	2439	17.666	P3	Normal	Epi_Normal	0.0642038
CCRCC_P3_Normal_Ds0CCJ0_GGAACTTTCAGAGGTG	3149	1747	10.0349	P3	Normal	Epi_Normal	0.851398
CCRCC_P3_Normal_Ds0CCJ0_GGACAAGGTTGCGTTA	3962	1753	18.0717	P3	Normal	Epi_Normal	0.51467
CCRCC_P3_Normal_Ds0CCJ0_GGACAGACAGTTTACG	11127	2956	11.908	P3	Normal	Epi_Normal	0.391597
CCRCC_P3_Normal_Ds0CCJ0_GGATGTTAGGCATGTG	13909	3075	19.455	P3	Normal	Epi_Normal	0.35721
CCRCC_P3_Normal_Ds0CCJ0_GGATGTTCACGAGGTA	6082	2213	8.96087	P3	Normal	Epi_Normal	0.223212
CCRCC_P3_Normal_Ds0CCJ0_GGATGTTGTTCAACCA	7224	2169	9.85604	P3	Normal	Epi_Normal	0.350633
CCRCC_P3_Normal_Ds0CCJ0_GGATTACCAATAACGA	6746	2249	10.1838	P3	Normal	Epi_Normal	0.437588
CCRCC_P3_Normal_Ds0CCJ0_GGCAATTCAAGTAATG	9315	3186	17.1014	P3	Normal	Epi_Normal	0.134216
CCRCC_P3_Normal_Ds0CCJ0_GGCAATTCATGACGGA	7263	1886	18.5598	P3	Normal	Epi_Normal	0.575816
CCRCC_P3_Normal_Ds0CCJ0_GGCCGATGTCTTCGTC	9287	2848	16.7869	P3	Normal	Epi_Normal	0.396448
CCRCC_P3_Normal_Ds0CCJ0_GGCCGATTCTGAAAGA	13664	2704	19.072	P3	Normal	Epi_Normal	0.329099
CCRCC_P3_Normal_Ds0CCJ0_GGCTCGAAGAACAATC	7285	2548	11.2835	P3	Normal	Epi_Normal	0.113637
CCRCC_P3_Normal_Ds0CCJ0_GGGACCTGTTCGGCAC	28783	4528	19.2405	P3	Normal	Epi_Normal	0.317391
CCRCC_P3_Normal_Ds0CCJ0_GGGACCTTCCCTAACC	7329	1925	10.206	P3	Normal	Epi_Normal	0.4519
CCRCC_P3_Normal_Ds0CCJ0_GGGAGATAGCTAGTTC	14826	3008	19.6007	P3	Normal	Epi_Normal	0.238096
CCRCC_P3_Normal_Ds0CCJ0_GGGAGATGTCACCCAG	4136	1679	10.7834	P3	Normal	Epi_Normal	0.156876
CCRCC_P3_Normal_Ds0CCJ0_GGGAGATGTTCGGCAC	11624	3342	13.4549	P3	Normal	Epi_Normal	0.356714
CCRCC_P3_Normal_Ds0CCJ0_GGGCACTGTTACGGAG	18724	4098	18.0998	P3	Normal	Epi_Normal	0.329124
CCRCC_P3_Normal_Ds0CCJ0_GGGCACTTCTGCGTAA	11227	2800	17.8765	P3	Normal	Epi_Normal	0.00563188
CCRCC_P3_Normal_Ds0CCJ0_GGGCATCAGATCTGCT	17280	3543	13.831	P3	Normal	Epi_Normal	0.043789
CCRCC_P3_Normal_Ds0CCJ0_GGGCATCGTGTTCTTT	8846	2258	16.2785	P3	Normal	Epi_Normal	0.516172
CCRCC_P3_Normal_Ds0CCJ0_GGGTTGCGTCGAATCT	6120	2154	11.3072	P3	Normal	Epi_Normal	-0.431496
CCRCC_P3_Normal_Ds0CCJ0_GGTATTGCAACTTGAC	6204	2336	15.2966	P3	Normal	Epi_Normal	0.586826
CCRCC_P3_Normal_Ds0CCJ0_GGTATTGGTTATCACG	12015	2984	18.7932	P3	Normal	Epi_Normal	-0.0929452
CCRCC_P3_Normal_Ds0CCJ0_GGTGAAGGTCATGCAT	10177	2547	16.0755	P3	Normal	Epi_Normal	0.350895
CCRCC_P3_Normal_Ds0CCJ0_GGTGCGTAGCAGCCTC	4601	1840	15.8226	P3	Normal	Epi_Normal	0.358539
CCRCC_P3_Normal_Ds0CCJ0_GGTGCGTGTTCCCTTG	10324	2409	16.9895	P3	Normal	Epi_Normal	0.348918
CCRCC_P3_Normal_Ds0CCJ0_GGTGTTACACTCTGTC	12520	2828	14.5767	P3	Normal	Epi_Normal	0.427741
CCRCC_P3_Normal_Ds0CCJ0_GGTGTTACAGATGGGT	2510	1239	10.1992	P3	Normal	Epi_Normal	0.343512
CCRCC_P3_Normal_Ds0CCJ0_GTACTTTAGACAGGCT	14768	3986	7.1506	P3	Normal	Epi_Normal	0.625274
CCRCC_P3_Normal_Ds0CCJ0_GTATTCTGTCCTAGCG	4762	1974	5.87988	P3	Normal	Epi_Normal	0.139394
CCRCC_P3_Normal_Ds0CCJ0_GTCACAATCGCACTCT	7849	2606	12.027	P3	Normal	Epi_Normal	0.506865
[truncated: 4,540 more rows]
