# Supplementary material for: Comprehensive Evaluation of the m6A Regulator Prognostic Risk Score in the Prediction of Immunotherapy Response in Clear Cell Renal Cell Carcinoma
Source: Front Immunol. 2022 Jun 17;13:818120. doi: 10.3389/fimmu.2022.818120 (PMC9248360; doi:10.3389/fimmu.2022.818120)
Supplement: Supplementary file 7 [file Table_6.xlsx]

## Sheet: Features-All
feature	group	avgExpr	logFC	statistic	auc	pval	padj	pct_in	pct_out
CD52	Bcell	3.00199	1.84306	179811095	0.875017	0	0	98.1179	50.0844
LAPTM5	Bcell	2.38786	0.538367	125283979	0.609671	4.30168e-76	1.21392e-74	95.4831	74.9084
LINC01781	Bcell	0.394677	0.387275	1.25452e+08	0.610486	0	0	22.8775	0.978533
CD53	Bcell	1.25752	0.397346	127963681	0.622711	3.94916e-103	1.47644e-101	73.1075	53.6843
TXNIP	Bcell	2.55682	0.656237	1.38242e+08	0.672729	3.38805e-184	2.31354e-182	92.8064	81.7209
FCRL2	Bcell	0.384709	0.383977	131435816	0.639607	0	0	27.9799	0.0628309
FCRL1	Bcell	0.514837	0.513566	1.39256e+08	0.677663	0	0	35.6336	0.125662
AIM2	Bcell	0.427051	0.386256	130445911	0.63479	0	0	30.322	3.95951
CD48	Bcell	1.01183	0.407551	1.29314e+08	0.629281	3.53004e-130	1.68893e-128	62.9862	40.1024
LY9	Bcell	0.474023	0.400435	127960397	0.622695	0	0	29.4019	4.8403
FCRLA	Bcell	0.850486	0.849243	1.57623e+08	0.767042	0	0	53.4923	0.160568
RCSD1	Bcell	1.04172	0.613207	1.42721e+08	0.694524	0	0	63.6972	32.6569
SELL	Bcell	1.16176	0.964124	1.5698e+08	0.763914	0	0	63.1117	14.6
GAS5	Bcell	1.33913	0.612399	142477235	0.693338	2.64591e-261	2.58248e-259	75.2823	49.3025
RALGPS2	Bcell	1.10032	1.07558	167947706	0.817286	0	0	64.7846	2.90302
FCMR	Bcell	1.50061	1.32463	1.74577e+08	0.849546	0	0	78.0427	11.0396
CD55	Bcell	0.840927	0.415115	127566051	0.620776	4.1099e-136	2.0383e-134	50.6901	29.662
PARP1	Bcell	0.735336	0.364798	1.28085e+08	0.623303	4.28531e-139	2.17843e-137	50.3137	30.5963
LBH	Bcell	0.818676	0.372768	1.27513e+08	0.620518	1.44611e-147	7.82975e-146	52.6558	25.9561
BCL11A	Bcell	0.402905	0.380064	131429019	0.639574	0	0	29.9875	2.59236
REL	Bcell	0.891202	0.381713	127443721	0.620181	1.79377e-118	7.76967e-117	56.0435	36.727
IGKC	Bcell	0.971431	0.925005	149371904	0.72689	0	0	47.8879	3.31375
IGKV3-20	Bcell	0.421232	0.397317	112122956	0.545625	3.7559e-233	3.2809e-231	10.5813	1.61382
AFF3	Bcell	0.918577	0.888771	1.60131e+08	0.779245	0	0	57.7164	3.28233
CXCR4	Bcell	1.55061	0.352962	121230227	0.589944	9.15432e-54	1.89512e-52	76.4115	62.1956
COBLL1	Bcell	0.40347	0.360957	129908532	0.632175	0	0	30.0293	4.15615
EEF1B2	Bcell	3.04145	1.08634	181625139	0.883844	0	0	99.2472	87.2337
LINC01857	Bcell	0.650269	0.639353	143494786	0.69829	0	0	40.527	1.29501
SP110	Bcell	0.946842	0.473183	1.34268e+08	0.653391	3.56284e-192	2.55193e-190	59.6821	36.471
SP140	Bcell	0.698926	0.504783	1.3739e+08	0.668584	0	0	47.0096	13.853
SP100	Bcell	1.12618	0.447825	1.33114e+08	0.647772	4.61176e-154	2.60486e-152	68.6324	49.0593
FOXP1	Bcell	0.913726	0.568217	1.38972e+08	0.676281	5.72003e-294	6.32504e-292	56.2108	28.5113
MTRNR2L12	Bcell	3.18501	0.322295	119041758	0.579294	4.55915e-40	7.21442e-39	98.5362	94.7385
IFT57	Bcell	0.687875	0.553295	140252477	0.682512	0	0	46.1313	13.0618
EAF2	Bcell	0.414979	0.324515	1.25194e+08	0.609231	1.75158e-269	1.74686e-267	29.5692	9.44558
PARP15	Bcell	0.54047	0.468765	137141361	0.667372	0	0	38.6867	5.06254
MBD4	Bcell	0.578057	0.353411	1.26902e+08	0.617543	4.19891e-169	2.60924e-167	40.3597	20.1897
CCDC50	Bcell	0.569006	0.370179	1.27994e+08	0.622859	1.01774e-195	7.4352e-194	39.565	18.6631
SMIM14	Bcell	0.889826	0.705574	145829169	0.70965	0	0	53.325	17.8731
RHOH	Bcell	0.672962	0.364145	1.27386e+08	0.619898	9.6724e-179	6.42503e-177	44.4166	19.6335
JCHAIN	Bcell	0.496542	0.483854	1.30601e+08	0.635546	0	0	27.9381	0.926174
PLAC8	Bcell	0.787739	0.631742	142834767	0.695078	0	0	48.808	11.6877
ARHGAP24	Bcell	0.747945	0.613061	144205972	0.701751	0	0	49.519	12.7931
PPM1K	Bcell	0.634867	0.472568	135909988	0.66138	0	0	43.831	12.401
DAPP1	Bcell	0.465998	0.358729	128676028	0.626177	0	0	33.8352	10.1786
BANK1	Bcell	1.52756	1.5146	1.85197e+08	0.901225	0	0	80.6357	1.60451
SNHG8	Bcell	0.907213	0.358912	126844205	0.617263	1.22852e-105	4.73315e-104	58.0928	41.6196
TMEM154	Bcell	0.523316	0.410338	132855996	0.646519	0	0	37.8084	9.49328
2021-03-01	Bcell	0.840771	0.611605	1.44279e+08	0.702105	0	0	55.0397	20.1024
MEF2C	Bcell	0.970081	0.652992	1.4487e+08	0.704981	0	0	60.0167	25.0113
TNFAIP8	Bcell	0.732404	0.463471	1.3499e+08	0.656902	3.06983e-277	3.12977e-275	50.1046	22.2142
SNX2	Bcell	1.02149	0.649472	146375489	0.712309	0	0	63.4463	32.4452
CXXC5	Bcell	0.474584	0.356964	128314147	0.624416	0	0	34.128	10.6231
CD74	Bcell	5.41906	1.22017	1.54107e+08	0.749934	0	0	100	95.539
NPM1	Bcell	1.96305	0.357821	127633218	0.621103	1.2028e-91	4.00215e-90	90.5061	80.7447
RACK1	Bcell	3.30702	0.601228	1.60005e+08	0.778636	0	0	99.4563	95.5762
LY86	Bcell	0.681753	0.349074	1.27682e+08	0.621343	3.84593e-150	2.10411e-148	47.4279	25.9515
CD83	Bcell	0.838319	0.513326	128766627	0.626618	2.41983e-187	1.69023e-185	43.5383	21.3846
RIPOR2	Bcell	0.87935	0.62932	144004618	0.700771	0	0	55.9598	17.5182
HIST1H4C	Bcell	1.36489	0.764038	147141886	0.716038	0	0	72.6056	40.8017
HIST1H1E	Bcell	0.736934	0.356363	123263026	0.599836	3.52594e-101	1.29441e-99	43.7892	26.4786
LTB	Bcell	2.21347	1.81352	1.79853e+08	0.87522	0	0	87.7039	21.1705
HLA-DRA	Bcell	3.8857	1.46504	151419753	0.736856	0	0	99.8327	73.4609
HLA-DRB5	Bcell	2.67799	0.683414	128933903	0.627432	1.71778e-102	6.37651e-101	96.1522	72.7209
HLA-DRB1	Bcell	2.77325	0.338002	1.1445e+08	0.556949	1.42061e-21	1.33872e-20	98.3689	82.035
HLA-DQA1	Bcell	2.04263	0.767913	1.38258e+08	0.672807	7.45955e-202	5.58337e-200	91.2171	53.6995
HLA-DQB1	Bcell	2.25927	0.885803	142469552	0.693301	1.9049e-248	1.76958e-246	93.8101	55.9521
HLA-DQA2	Bcell	1.52036	0.716789	1.39147e+08	0.67713	4.01165e-241	3.62544e-239	72.4801	40.3095
HLA-DOB	Bcell	0.614381	0.587153	144290585	0.702163	0	0	42.5345	2.93443
HLA-DPA1	Bcell	3.3042	0.777551	1.34769e+08	0.65583	2.28163e-150	1.25015e-148	99.5399	81.0483
HLA-DPB1	Bcell	2.97102	0.815445	137405258	0.668657	6.33614e-177	4.14864e-175	98.5362	76.0463
EEF1A1	Bcell	5.05038	0.693414	1.80137e+08	0.8766	0	0	100	99.5823
BACH2	Bcell	0.44383	0.432364	1.31461e+08	0.63973	0	0	28.8164	0.991332
PNISR	Bcell	1.25312	0.499728	1.35825e+08	0.660967	4.4441e-178	2.94138e-176	72.3547	52.0356
CD24	Bcell	0.635303	0.334776	131046067	0.637711	0	0	41.7399	11.1467
STX7	Bcell	0.638888	0.372736	1.2824e+08	0.624055	5.99292e-162	3.55505e-160	44.2493	24.8345
EZR	Bcell	1.32259	0.601742	1.37771e+08	0.670438	1.30876e-207	1.01059e-205	71.56	47.1325
TOMM7	Bcell	2.05568	0.429849	135492608	0.659349	8.00109e-157	4.60453e-155	92.5554	83.5918
STK17A	Bcell	0.849305	0.456409	131718797	0.640985	2.81394e-195	2.05165e-193	52.9486	27.1476
NCF1	Bcell	1.24226	0.745142	147815793	0.719318	0	0	70.389	31.8285
TMEM243	Bcell	0.815043	0.480853	1.35993e+08	0.661783	3.45438e-254	3.29255e-252	54.7051	27.4734
ORAI2	Bcell	0.427939	0.328656	1.26277e+08	0.614502	1.14307e-283	1.20918e-281	31.2422	9.89935
SYPL1	Bcell	0.702962	0.395737	130766979	0.636353	4.82687e-184	3.28991e-182	48.8917	26.9789
BLK	Bcell	0.766633	0.763631	155094523	0.754738	0	0	51.1501	0.223399
ADAM28	Bcell	0.723749	0.600249	141283426	0.687529	0	0	45.9222	11.1385
PNOC	Bcell	0.346382	0.343351	129989397	0.632569	0	0	26.767	0.279248
PLPP5	Bcell	0.525975	0.381174	1.23859e+08	0.602737	3.30008e-174	2.10429e-172	31.6604	13.8891
TCEA1	Bcell	0.887886	0.304828	124278525	0.604778	1.69428e-81	5.13346e-80	58.051	45.1638
SNHG6	Bcell	1.10069	0.319332	1.24405e+08	0.605394	2.33576e-76	6.63235e-75	66.5412	54.3045
TPD52	Bcell	0.601039	0.498588	1.38335e+08	0.67318	0	0	42.4927	9.82605
PLEKHF2	Bcell	0.409189	0.311083	1.25477e+08	0.61061	3.52055e-279	3.63999e-277	30.2802	9.30595
PABPC1	Bcell	2.35436	0.561104	140437374	0.683412	2.59055e-207	1.98361e-205	93.5174	82.2619
YWHAZ	Bcell	1.60655	0.330092	1.26064e+08	0.613467	1.66537e-81	5.05006e-80	83.1451	74.0031
EIF3E	Bcell	1.24399	0.393472	130264055	0.633905	2.16741e-119	9.47784e-118	73.0657	57.8707
MTSS1	Bcell	0.536814	0.309546	124394792	0.605344	2.91881e-153	1.63601e-151	37.2647	17.3018
EEF1D	Bcell	2.58882	0.459768	140539973	0.683911	1.92233e-207	1.47503e-205	97.8252	91.8669
CD72	Bcell	0.510014	0.422675	130093636	0.633076	0	0	33.417	8.38327
PAX5	Bcell	0.430226	0.430053	135306079	0.658441	0	0	31.7022	0.0162895
ZCCHC7	Bcell	0.480247	0.336622	126777037	0.616936	1.921e-232	1.67009e-230	34.839	13.248
SYK	Bcell	0.753325	0.512071	1.37035e+08	0.666855	0	0	49.3099	21.814
ATP6V1G1	Bcell	1.31151	0.333568	126616669	0.616156	9.84713e-88	3.156e-86	76.788	64.1771
SNHG7	Bcell	0.650199	0.358596	125736021	0.611871	6.62062e-133	3.22665e-131	42.8691	24.646
ADK	Bcell	0.502	0.361915	126432648	0.615261	1.01865e-228	8.71113e-227	33.9607	13.0653
PDLIM1	Bcell	0.595662	0.384867	1.31232e+08	0.638616	2.46798e-295	2.74561e-293	42.5345	14.7932
BLNK	Bcell	0.535461	0.475715	1.38141e+08	0.672237	0	0	39.3141	6.53907
ADD3	Bcell	0.594336	0.350038	1.26939e+08	0.617727	7.82712e-170	4.87212e-168	41.238	20.1315
EIF3F	Bcell	1.47801	0.363162	129513276	0.630252	3.67399e-108	1.45848e-106	80.343	68.7032
SWAP70	Bcell	0.773015	0.568096	141736557	0.689734	0	0	51.652	18.5188
MTRNR2L8	Bcell	2.6276	0.318124	112624893	0.548068	8.64343e-17	6.73963e-16	59.5148	59.0273
CD82	Bcell	0.81914	0.378018	126858511	0.617333	3.41283e-128	1.59125e-126	51.2756	29.7865
MS4A1	Bcell	2.52792	2.50944	2.00401e+08	0.975213	0	0	95.2739	1.14375
CYB561A3	Bcell	0.614368	0.499401	1.37506e+08	0.669149	0	0	42.6182	11.8692
EEF1G	Bcell	2.71213	0.889523	171844607	0.836249	0	0	98.4107	85.557
RASGRP2	Bcell	0.599135	0.455346	134974236	0.656827	0	0	41.8653	12.5988
FAU	Bcell	3.70106	0.641719	1.70811e+08	0.831218	0	0	99.8745	97.8568
MALAT1	Bcell	5.32524	0.474746	1.38363e+08	0.673316	2.27261e-184	1.55476e-182	100	99.3158
POLD4	Bcell	1.2144	0.3593	1.27103e+08	0.618523	4.32432e-94	1.46958e-92	70.2217	57.6892
TBC1D10C	Bcell	0.629786	0.320156	125864443	0.612495	4.94924e-154	2.79117e-152	43.9565	20.2758
PTPRCAP	Bcell	0.667868	0.438941	1.33357e+08	0.648957	0	0	45.2112	13.5389
UCP2	Bcell	1.29503	0.395225	1.26043e+08	0.613365	3.80586e-89	1.23601e-87	69.7616	52.387
BIRC3	Bcell	1.12568	0.752954	1.46364e+08	0.712254	0	0	63.028	24.3539
POU2AF1	Bcell	0.519156	0.514087	1.40874e+08	0.685535	0	0	37.4739	0.358369
CXCR5	Bcell	0.328579	0.325882	127584499	0.620866	0	0	24.3831	0.212927
PTPN6	Bcell	0.897693	0.348985	124807565	0.607352	5.17704e-92	1.73204e-90	55.3325	38.9377
CD69	Bcell	1.27932	0.784625	1.40931e+08	0.685814	0	0	60.8114	25.1265
NACA	Bcell	3.02955	0.346812	1.34503e+08	0.654535	5.26264e-147	2.82431e-145	99.3308	96.0533
ATP2B1	Bcell	0.583281	0.308414	1.23947e+08	0.603162	2.23708e-116	9.45487e-115	40.987	23.7605
BTG1	Bcell	2.58804	0.63011	1.3866e+08	0.674762	5.53182e-188	3.88619e-186	95.3576	85.2894
LINC02397	Bcell	0.482836	0.478388	1.36906e+08	0.666225	0	0	33.6261	0.501484
HVCN1	Bcell	0.803282	0.655809	144439347	0.702887	0	0	50.23	13.9519
ERP29	Bcell	1.35427	0.453849	1.34696e+08	0.655471	4.67512e-158	2.71609e-156	76.8298	60.4968
RUBCNL	Bcell	0.384274	0.363872	130045371	0.632841	0	0	28.3982	2.20839
COMMD6	Bcell	1.61058	0.322029	125648189	0.611443	1.5354e-78	4.48858e-77	84.9017	74.9898
GPR183	Bcell	0.659104	0.410785	1.28588e+08	0.62575	1.94033e-222	1.62513e-220	40.8197	16.7002
SRSF5	Bcell	1.19728	0.425232	131060837	0.637783	4.70178e-130	2.2466e-128	70.8908	53.1223
TCL1A	Bcell	0.791276	0.790921	1.35299e+08	0.658409	0	0	31.7022	0.0267613
IGHA1	Bcell	0.518424	0.512393	1.32415e+08	0.644372	0	0	29.3183	0.551516
IGHD	Bcell	0.554338	0.55355	1.37884e+08	0.670986	0	0	34.2535	0.0686486
IGHM	Bcell	1.49106	1.48211	1.7113e+08	0.832773	0	0	66.8758	0.658561
FAM30A	Bcell	0.422102	0.421442	130631520	0.635694	0	0	27.1853	0.0511955
IGHV3-23	Bcell	0.332089	0.327822	1.15022e+08	0.559735	0	0	12.2125	0.292047
IGHV5-78	Bcell	0.332182	0.332034	127747429	0.621659	0	0	24.3413	0.00930828
LINC00926	Bcell	1.3463	1.34159	176306661	0.857963	0	0	71.811	0.524754
TSPAN3	Bcell	0.673252	0.377746	1.29061e+08	0.628049	6.38962e-173	4.06018e-171	46.5077	24.6646
ISG20	Bcell	1.24795	0.748255	1.46945e+08	0.715081	0	0	70.3053	32.0752
PRKCB	Bcell	0.67065	0.488968	1.36536e+08	0.664427	0	0	45.5876	14.9258
CD19	Bcell	0.724239	0.721595	1.52182e+08	0.740567	0	0	48.3061	0.311827
CORO1A	Bcell	1.69538	0.358998	119964253	0.583783	2.2495e-46	4.01826e-45	83.647	64.874
PLCG2	Bcell	0.495227	0.339908	1.27018e+08	0.618109	1.35741e-236	1.20006e-234	35.3827	13.2678
IRF8	Bcell	0.898021	0.717647	1.48262e+08	0.721491	0	0	55.2907	15.9963
P2RX5	Bcell	0.750593	0.731486	150939190	0.734517	0	0	48.1807	1.39741
TNFRSF13B	Bcell	0.435067	0.43039	133318790	0.648771	0	0	30.0711	0.307173
EVI2B	Bcell	0.964721	0.368138	126880635	0.617441	3.28201e-107	1.29305e-105	60.6859	40.5794
CCR7	Bcell	0.616565	0.592915	140627311	0.684336	0	0	38.3522	1.56146
LIMD2	Bcell	1.69716	0.76249	1.4539e+08	0.707512	3.00346e-292	3.30119e-290	82.3923	52.864
CD79B	Bcell	1.52928	1.44856	1.78629e+08	0.869263	0	0	76.8716	6.28192
SYNGR2	Bcell	1.30997	0.319958	123096136	0.599024	3.36283e-65	8.28284e-64	74.404	60.7807
SMCHD1	Bcell	1.0454	0.593502	140387381	0.683169	5.03612e-287	5.45346e-285	63.028	33.3492
TCF4	Bcell	0.625822	0.445516	1.33502e+08	0.649664	0	0	42.3672	14.3313
CIRBP	Bcell	1.49744	0.304089	124498192	0.605847	1.85852e-71	4.94358e-70	81.0958	72.1054
GNG7	Bcell	0.461836	0.42375	1.34477e+08	0.654409	0	0	34.1698	4.15964
EEF2	Bcell	2.53073	0.816522	158724467	0.772403	0	0	92.89	80.7016
AC119396.1	Bcell	0.588916	0.539138	140897363	0.68565	0	0	40.7779	4.46448
FCER2	Bcell	0.654578	0.652476	1.4208e+08	0.691404	0	0	38.4358	0.219908
HSH2D	Bcell	0.36103	0.305798	1.26346e+08	0.61484	0	0	27.3944	4.69486
NIBAN3	Bcell	0.877252	0.876434	1.57055e+08	0.76428	0	0	52.9067	0.0767933
UBA52	Bcell	2.859	0.525316	150263093	0.731227	0	0	98.7871	93.326
CD22	Bcell	0.54431	0.536377	141424193	0.688214	0	0	38.2685	0.801675
CD79A	Bcell	2.65223	2.62667	2.02063e+08	0.983299	0	0	96.9887	1.60102
POU2F2	Bcell	0.966295	0.716484	147574356	0.718143	0	0	58.2183	19.6009
NOP53	Bcell	1.41831	0.572962	1.41354e+08	0.687872	3.88605e-233	3.38651e-231	77.5826	57.6683
CD37	Bcell	3.09844	1.86165	1.97036e+08	0.958837	0	0	99.4145	64.8252
SPIB	Bcell	0.718407	0.696104	149355218	0.726809	0	0	46.8841	1.96056
PKIG	Bcell	0.47308	0.362653	1.29094e+08	0.628211	0	0	34.3371	10.0367
STK4	Bcell	0.900947	0.322937	1.24356e+08	0.605155	7.0294e-86	2.21224e-84	58.0092	41.0833
CD40	Bcell	0.592016	0.418541	1.32107e+08	0.642871	1.36183e-285	1.45744e-283	41.6562	16.7479
ZFAS1	Bcell	1.55076	0.523251	1.37158e+08	0.667453	3.64463e-181	2.45667e-179	81.8068	62.6901
BCAS4	Bcell	0.413064	0.315494	127279176	0.61938	0	0	31.284	7.17552
VPREB3	Bcell	0.574256	0.573727	1.4004e+08	0.681476	0	0	36.3446	0.0709756
SMARCB1	Bcell	0.654605	0.383549	1.2905e+08	0.627996	6.328e-171	3.96595e-169	45.0857	25.0986
RAC2	Bcell	1.64432	0.499084	129953768	0.632395	1.53727e-114	6.45987e-113	81.9741	61.5719
EIF3L	Bcell	1.27509	0.460538	134342889	0.653754	3.20778e-159	1.88456e-157	74.1949	55.1643
TNFRSF13C	Bcell	0.331489	0.330193	128211512	0.623917	0	0	24.885	0.103555
SLC25A6	Bcell	1.92204	0.32104	124710437	0.60688	6.75187e-72	1.81044e-70	88.5822	79.5811
UXT	Bcell	0.970126	0.307545	1.24945e+08	0.60802	1.13235e-82	3.46822e-81	62.9444	50.0483
BTK	Bcell	0.4782	0.338373	127420280	0.620067	3.1649e-233	2.77126e-231	35.3409	14.0846
TSC22D3	Bcell	2.39507	0.543964	1.31743e+08	0.641101	9.05008e-124	4.08436e-122	91.7189	80.3107
SEPTIN6	Bcell	0.872742	0.422513	131125252	0.638096	1.06335e-165	6.46507e-164	56.4199	32.9699
EIF1AY	Bcell	0.471203	0.33208	126116689	0.613723	2.50726e-252	2.37741e-250	33.166	11.1944
VWA1	Endothelial	0.613111	0.603964	3.25094e+08	0.664019	0	0	33.6924	1.28165
GNB1	Endothelial	0.568684	0.325545	2.88474e+08	0.589221	3.09997e-210	6.786e-209	35.7287	22.6558
RBP7	Endothelial	1.04786	0.897579	346258845	0.707249	0	0	49.5456	11.4365
DHRS3	Endothelial	0.56647	0.468545	308592134	0.630314	0	0	33.7933	10.2932
CDA	Endothelial	0.516049	0.355582	295323367	0.603211	0	0	31.7738	12.8201
PINK1	Endothelial	0.520397	0.486047	3.17259e+08	0.648016	0	0	32.4638	3.76726
ECE1	Endothelial	0.832878	0.737547	3.48685e+08	0.712205	0	0	48.3507	8.26516
HSPG2	Endothelial	1.65305	1.6371	415290503	0.84825	0	0	70.2794	1.66032
LUZP1	Endothelial	0.473037	0.380776	302839902	0.618564	0	0	31.0838	8.93754
ID3	Endothelial	1.87072	1.5581	400943121	0.818945	0	0	74.857	17.9698
CLIC4	Endothelial	0.924497	0.747584	346120200	0.706966	0	0	51.8007	16.5303
SELENON	Endothelial	0.35589	0.310389	2.91577e+08	0.595559	0	0	23.3087	5.02949
MAP3K6	Endothelial	0.412914	0.358218	2.96424e+08	0.605459	0	0	25.1599	4.63141
FCN3	Endothelial	1.283	1.28218	361334817	0.738043	0	0	47.6607	0.091026
WASF2	Endothelial	0.962967	0.317886	289241253	0.590788	2.27667e-140	3.8471e-139	54.3083	47.8518
TINAGL1	Endothelial	0.866198	0.810993	355794720	0.726727	0	0	48.62	3.71022
FAM167B	Endothelial	1.06866	1.06594	3.71787e+08	0.759391	0	0	52.0195	0.22089
MARCKSL1	Endothelial	0.669241	0.467123	305794047	0.624598	0	0	37.7819	15.9648
GJA4	Endothelial	0.41318	0.354758	295528990	0.603631	0	0	23.4265	2.41522
MACF1	Endothelial	0.932139	0.529963	3.15742e+08	0.644918	0	0	52.1542	31.654
TIE1	Endothelial	0.879894	0.878622	368481007	0.752639	0	0	50.6059	0.108018
PIK3R3	Endothelial	0.772304	0.733799	3.47375e+08	0.709529	0	0	44.3117	3.04634
PLPP3	Endothelial	2.26046	2.2162	4.33177e+08	0.884784	0	0	78.1892	4.63505
NFIA	Endothelial	0.58966	0.493884	3.16868e+08	0.647218	0	0	36.5533	9.21305
LEPROT	Endothelial	0.89661	0.591488	3.26928e+08	0.667765	0	0	51.6156	27.6149
ADGRL4	Endothelial	1.17935	1.17812	393194470	0.803118	0	0	60.6866	0.0958808
ADGRL2	Endothelial	0.315392	0.30832	292886510	0.598234	0	0	20.3972	0.893269
CCN1	Endothelial	0.431189	0.372637	2.91571e+08	0.595547	0	0	23.1572	4.54402
GBP4	Endothelial	0.805213	0.507255	3.11678e+08	0.636617	0	0	44.9512	21.3062
TGFBR3	Endothelial	0.493434	0.454324	311184605	0.635609	0	0	29.8889	3.13251
ARHGAP29	Endothelial	1.09104	0.99633	375962408	0.76792	0	0	58.5998	7.85858
CNN3	Endothelial	1.34591	1.22112	3.93928e+08	0.804616	0	0	66.2908	9.9182
PALMD	Endothelial	0.501297	0.500399	3.1543e+08	0.64428	0	0	28.9297	0.0934534
S1PR1	Endothelial	1.00103	0.972381	374703309	0.765349	0	0	54.5944	2.07782
RHOC	Endothelial	1.64757	0.831145	355215086	0.725543	0	0	75.0421	51.7793
ATP1A1	Endothelial	0.775071	0.328095	286137627	0.584449	7.38891e-144	1.27207e-142	44.2949	34.4867
GJA5	Endothelial	0.427243	0.424231	3.00547e+08	0.613882	0	0	23.0057	0.275505
S100A6	Endothelial	3.01822	0.656303	320045246	0.653707	0	0	93.2346	85.2999
S100A16	Endothelial	0.8263	0.70054	3.44017e+08	0.70267	0	0	47.9973	8.54917
S100A13	Endothelial	0.823046	0.649552	3.3641e+08	0.687133	0	0	47.8458	11.8273
NPR1	Endothelial	0.525924	0.514954	3.22183e+08	0.658073	0	0	32.6153	1.36175
RAB13	Endothelial	0.941023	0.694995	341351111	0.697225	0	0	53.3322	20.6326
SHE	Endothelial	0.390666	0.388035	305733828	0.624475	0	0	25.1262	0.275505
ADAM15	Endothelial	0.647629	0.533976	3.14092e+08	0.641547	0	0	36.7048	11.7035
EFNA1	Endothelial	0.821433	0.743467	343065712	0.700727	0	0	44.6819	5.52346
FDPS	Endothelial	0.596218	0.322196	287689937	0.58762	7.05956e-193	1.46312e-191	37.0919	24.3598
LMNA	Endothelial	0.88331	0.507441	3.1028e+08	0.633762	0	0	47.8795	25.4375
NES	Endothelial	0.490446	0.469588	309932702	0.633052	0	0	28.0882	1.72464
PEA15	Endothelial	0.89098	0.497048	3.14334e+08	0.642041	0	0	51.2285	32.364
PBX1	Endothelial	0.774028	0.714424	3.41575e+08	0.697682	0	0	43.3692	5.23339
MGST3	Endothelial	1.20919	0.455257	3.09873e+08	0.632929	8.66227e-293	2.41468e-291	64.0862	49.5255
RASAL2	Endothelial	0.447408	0.403369	304356237	0.621661	0	0	28.1387	4.80982
CSRP1	Endothelial	0.661619	0.349053	2.92283e+08	0.597001	6.37258e-226	1.46971e-224	40.0202	25.8441
NUCKS1	Endothelial	1.06975	0.34773	295194089	0.602947	1.06747e-174	2.0716e-173	58.8018	51.2428
CD46	Endothelial	0.720515	0.345685	288852952	0.589995	1.0079e-172	1.94979e-171	42.2585	31.3105
CD34	Endothelial	1.62177	1.60794	4.23948e+08	0.865933	0	0	73.6621	1.0644
EPHX1	Endothelial	0.617361	0.469149	3.11601e+08	0.63646	0	0	37.7146	13.2121
CDC42BPA	Endothelial	0.362893	0.32205	294069723	0.600651	0	0	23.9482	4.59985
NID1	Endothelial	0.366343	0.330312	2.92426e+08	0.597294	0	0	22.4672	3.4954
LAPTM4A	Endothelial	1.15343	0.436655	3.0852e+08	0.630166	2.70207e-283	7.34758e-282	61.7469	48.5933
RHOB	Endothelial	1.95725	0.774914	3.27154e+08	0.668227	0	0	75.4965	55.7104
EHD3	Endothelial	0.931228	0.911815	3.24465e+08	0.662734	0	0	33.9111	1.98437
CRIM1	Endothelial	0.465437	0.389603	298510577	0.609721	0	0	27.7684	6.88278
EPAS1	Endothelial	2.53864	2.45029	464780661	0.949336	0	0	91.5012	6.64247
SPTBN1	Endothelial	2.08824	1.9271	445848070	0.910665	0	0	85.5772	13.1891
DYSF	Endothelial	0.508773	0.462167	312726820	0.638759	0	0	31.4709	4.72122
VAMP5	Endothelial	1.65135	1.03653	377128890	0.770303	0	0	75.2609	43.525
TBC1D8	Endothelial	0.494433	0.348338	290030013	0.5924	0	0	29.6197	13.6855
LIMS2	Endothelial	1.09711	1.07171	3.84505e+08	0.785369	0	0	58.4483	2.59242
TANC1	Endothelial	0.322961	0.307932	2.93845e+08	0.600191	0	0	21.4911	1.70886
RBMS1	Endothelial	0.700561	0.496055	3.12576e+08	0.638451	0	0	41.5685	18.5208
NOSTRIN	Endothelial	0.957998	0.947639	371431847	0.758666	0	0	52.4403	1.31563
ITGA6	Endothelial	0.586165	0.531718	317270636	0.64804	0	0	33.9448	5.82688
NCKAP1	Endothelial	0.385163	0.353913	2.9863e+08	0.609966	0	0	25.0252	3.72843
CALCRL	Endothelial	1.0843	1.06714	3.82245e+08	0.780752	0	0	57.1525	1.99286
TFPI	Endothelial	0.54029	0.468579	3.07326e+08	0.627726	0	0	30.377	5.76741
CAVIN2	Endothelial	2.00323	1.98213	434202549	0.886879	0	0	77.9704	1.80353
HECW2	Endothelial	0.609404	0.603228	326154762	0.666186	0	0	33.6924	0.611695
BMPR2	Endothelial	0.939583	0.818464	3.5423e+08	0.723531	0	0	52.0027	12.2327
KLF7	Endothelial	0.449133	0.325067	2.90882e+08	0.59414	0	0	29.0306	12.49
FN1	Endothelial	1.12106	0.866472	324883224	0.663589	0	0	43.4702	12.615
IGFBP5	Endothelial	3.15161	3.04724	416825907	0.851386	0	0	72.4167	5.61327
TNS1	Endothelial	0.442205	0.343483	2.96412e+08	0.605434	0	0	28.6772	8.83438
SNED1	Endothelial	0.338637	0.32494	2.93572e+08	0.599635	0	0	21.1377	1.4103
LMCD1	Endothelial	0.365755	0.307958	290029630	0.592399	0	0	22.6018	4.42751
VGLL4	Endothelial	0.463322	0.352203	296159169	0.604919	0	0	29.9394	10.8418
FGD5	Endothelial	0.414283	0.408026	3.10184e+08	0.633565	0	0	27.2635	0.688157
SH3BP5	Endothelial	1.20252	0.897093	357026111	0.729242	0	0	60.3332	24.7882
GALNT15	Endothelial	0.328133	0.325839	293425625	0.599335	0	0	20.0942	0.269437
RBMS3	Endothelial	0.370444	0.354145	3.00766e+08	0.614328	0	0	24.2511	1.61298
TGFBR2	Endothelial	2.16563	1.87875	426770830	0.871699	0	0	81.3867	23.6692
CMTM8	Endothelial	0.496648	0.483641	3.13898e+08	0.641152	0	0	29.4009	1.52438
CSRNP1	Endothelial	0.755119	0.490119	308981290	0.631108	0	0	42.5614	21.0756
CTNNB1	Endothelial	0.664376	0.37916	295291075	0.603145	4.91627e-263	1.25744e-261	39.8687	24.6523
NKTR	Endothelial	0.671485	0.301907	2.82342e+08	0.576697	4.51089e-132	7.26048e-131	39.448	29.115
CLEC3B	Endothelial	0.835654	0.827362	352858352	0.720729	0	0	44.6651	0.746414
MAP4	Endothelial	0.764131	0.421486	3.01566e+08	0.615962	3.59497e-303	1.03524e-301	44.8502	28.1113
LAMB2	Endothelial	0.814662	0.756274	3.50924e+08	0.716779	0	0	47.2568	5.80503
GNAI2	Endothelial	1.12125	0.465076	3.09754e+08	0.632686	9.77034e-301	2.78291e-299	60.2491	46.1854
HYAL2	Endothelial	1.3461	1.32567	4.04422e+08	0.826049	0	0	66.1393	2.29992
SEMA3G	Endothelial	0.34173	0.341163	291325786	0.595046	0	0	19.0508	0.0461199
FLNB	Endothelial	0.411459	0.329342	2.9159e+08	0.595586	0	0	25.6816	7.6474
DNASE1L3	Endothelial	0.84955	0.8353	3.27034e+08	0.667982	0	0	34.3487	0.945457
FAM107A	Endothelial	0.980943	0.976086	3.66585e+08	0.748766	0	0	50.0337	0.444207
PTPRG	Endothelial	0.559305	0.540042	3.24864e+08	0.66355	0	0	34.315	2.15307
MTRNR2L12	Endothelial	3.51953	0.694829	333999357	0.682209	0	0	97.4924	94.6501
COL8A1	Endothelial	0.33122	0.322208	283687082	0.579444	0	0	16.5264	0.706362
ZBTB20	Endothelial	0.61462	0.337067	292490842	0.597426	3.04047e-263	7.78757e-262	37.7987	20.8607
ARHGAP31	Endothelial	0.499549	0.420833	3.07568e+08	0.628222	0	0	32.0263	8.16807
FSTL1	Endothelial	0.383742	0.351656	2.9799e+08	0.608659	0	0	24.2343	2.84487
PDIA5	Endothelial	0.428046	0.379011	2.9776e+08	0.608189	0	0	26.0687	5.56473
MYLK	Endothelial	0.553842	0.466406	310899994	0.635027	0	0	32.6489	6.30022
HEG1	Endothelial	1.0372	0.983937	3.72149e+08	0.760132	0	0	54.9478	4.61684
PLXND1	Endothelial	0.622021	0.522727	3.18382e+08	0.65031	0	0	37.3107	9.72158
SLCO2A1	Endothelial	1.50786	1.50578	4.11244e+08	0.839985	0	0	68.0916	0.235454
RBP1	Endothelial	0.345382	0.32483	2.95605e+08	0.603786	0	0	22.4167	1.86421
TM4SF18	Endothelial	1.0759	1.03181	372214332	0.760265	0	0	54.3925	3.66289
TM4SF1	Endothelial	1.89957	1.80758	4.26679e+08	0.871512	0	0	77.4655	6.01015
WWTR1	Endothelial	0.733476	0.621417	332555901	0.679261	0	0	42.797	7.97874
SEC62	Endothelial	1.48333	0.815429	3.60289e+08	0.735907	0	0	73.4769	49.7973
TNFSF10	Endothelial	1.05415	0.658105	325260725	0.66436	0	0	53.7193	29.7036
ST6GAL1	Endothelial	0.527107	0.393618	2.97327e+08	0.607305	0	0	31.555	12.5543
HES1	Endothelial	0.924612	0.890471	346992552	0.708748	0	0	43.8405	3.12037
ADD1	Endothelial	0.632898	0.418665	302166134	0.617188	0	0	38.6065	19.4796
LDB2	Endothelial	1.23946	1.23063	394706030	0.806205	0	0	61.6459	0.794961
LIMCH1	Endothelial	1.08205	1.0502	381668005	0.779574	0	0	57.792	3.88499
KDR	Endothelial	1.25742	1.25626	388766871	0.794074	0	0	58.8691	0.091026
IGFBP7	Endothelial	2.27797	1.90107	375798724	0.767586	0	0	64.9781	18.7987
AFF1	Endothelial	0.552543	0.362382	294413945	0.601354	0	0	34.3655	17.5911
SPARCL1	Endothelial	1.37377	1.29843	345398509	0.705492	0	0	43.6385	3.016
EMCN	Endothelial	2.47251	2.45881	4.46234e+08	0.911453	0	0	82.6153	1.03163
SPRY1	Endothelial	1.17836	1.126	3.70227e+08	0.756206	0	0	53.8371	4.14715
MGST2	Endothelial	0.934564	0.717399	345749555	0.706209	0	0	53.8539	21.4603
GASK1B	Endothelial	0.453894	0.391743	3.00724e+08	0.614242	0	0	27.8694	6.25046
SORBS2	Endothelial	0.523033	0.462818	3.12581e+08	0.638462	0	0	31.9589	5.02585
LIFR	Endothelial	0.914669	0.905723	361808255	0.73901	0	0	48.4517	1.13358
SELENOP	Endothelial	1.01294	0.764612	3.46308e+08	0.707349	0	0	54.0727	13.8311
ITGA1	Endothelial	0.579296	0.520866	318546232	0.650645	0	0	33.8438	4.08889
ESM1	Endothelial	1.14733	1.14339	3.45069e+08	0.704819	0	0	41.1478	0.2573
PLPP1	Endothelial	2.91945	2.79712	4.69332e+08	0.958633	0	0	92.9485	10.5165
IL6ST	Endothelial	1.66998	1.39295	405713762	0.828689	0	0	75.4123	22.4579
PLK2	Endothelial	0.661022	0.525754	3.11275e+08	0.635794	0	0	36.486	12.3079
IPO11	Endothelial	0.37068	0.333766	296723832	0.606072	0	0	24.3857	3.69566
CRHBP	Endothelial	1.60134	1.59651	3.70811e+08	0.757398	0	0	51.7334	0.491541
MEF2C	Endothelial	0.703701	0.395543	298434113	0.609565	3.328e-294	9.3268e-293	41.6526	24.8271
SEMA6A	Endothelial	0.503664	0.479591	312049102	0.637375	0	0	29.5523	2.71136
C5orf24	Endothelial	0.506642	0.34094	2.92408e+08	0.597256	0	0	32.447	16.2136
CTNNA1	Endothelial	0.721327	0.406	301316494	0.615453	2.06572e-301	5.90222e-300	43.8741	28.0469
ECSCR	Endothelial	1.32692	1.32536	409413675	0.836246	0	0	67.3174	0.131078
ARAP3	Endothelial	0.447541	0.430198	3.10925e+08	0.635079	0	0	28.4921	1.84844
PCDH12	Endothelial	0.325937	0.320578	296136840	0.604873	0	0	21.4238	0.51096
SPRY4	Endothelial	0.385345	0.378077	301540200	0.61591	0	0	23.7799	0.700294
AFAP1L1	Endothelial	0.364356	0.36026	302144706	0.617144	0	0	23.8977	0.591062
CD74	Endothelial	4.68115	0.481634	2.88198e+08	0.588657	1.04533e-115	1.53532e-114	98.6705	95.4426
SYNPO	Endothelial	0.402098	0.364378	2.9935e+08	0.611436	0	0	25.6816	4.17263
GPX3	Endothelial	0.696298	0.388577	294451118	0.60143	0	0	34.8872	15.5169
SPARC	Endothelial	2.99644	2.74508	4.58125e+08	0.935741	0	0	93.3356	11.5215
FLT4	Endothelial	0.589017	0.582071	3.29397e+08	0.672809	0	0	35.2238	0.963662
BTNL9	Endothelial	0.77047	0.757124	3.42321e+08	0.699206	0	0	40.7775	1.33262
SERPINB6	Endothelial	1.09599	0.814757	353879297	0.722815	0	0	59.1552	26.6706
NRN1	Endothelial	0.334279	0.329944	299207178	0.611144	0	0	22.6355	0.481831
NEDD9	Endothelial	0.914346	0.733694	3.44819e+08	0.704308	0	0	51.279	14.5217
EDN1	Endothelial	0.344309	0.333531	284739122	0.581593	0	0	17.2669	1.08867
GFOD1	Endothelial	0.443584	0.35639	298408383	0.609513	0	0	28.0714	6.76141
HLA-E	Endothelial	3.5166	1.08715	4.20607e+08	0.859108	0	0	98.418	94.5797
FLOT1	Endothelial	0.811513	0.450767	3.06476e+08	0.625991	0	0	47.3073	31.597
HSPA1A	Endothelial	2.38657	0.498485	2.86383e+08	0.58495	5.60283e-110	7.96695e-109	75.3282	67.3034
NOTCH4	Endothelial	1.01006	0.990977	375093533	0.766146	0	0	54.342	2.0402
HLA-DRA	Endothelial	2.7417	0.301682	2.67825e+08	0.547045	1.94082e-34	1.30198e-33	89.3639	73.0794
HLA-DRB1	Endothelial	2.98092	0.575215	300864718	0.61453	9.34776e-193	1.93626e-191	93.9751	81.6479
CDKN1A	Endothelial	0.904959	0.358073	2.81953e+08	0.575901	4.44189e-117	6.56349e-116	43.9078	34.2537
ADGRF5	Endothelial	1.88553	1.85181	4.36171e+08	0.890898	0	0	79.2662	2.09603
CD109	Endothelial	0.354905	0.312717	2.89731e+08	0.591788	0	0	22.3157	4.73335
TMEM30A	Endothelial	0.555591	0.343319	2.91485e+08	0.595371	5.91883e-270	1.54629e-268	34.6011	19.1094
MYO6	Endothelial	0.4555	0.421634	309065662	0.631281	0	0	28.896	3.09124
GJA1	Endothelial	0.472638	0.447325	304142744	0.621225	0	0	26.237	2.42615
SERINC1	Endothelial	0.894286	0.464824	3.09302e+08	0.631763	0	0	51.582	34.9783
NCOA7	Endothelial	0.761825	0.62255	3.29147e+08	0.672297	0	0	43.5039	12.2946
CCN2	Endothelial	0.472319	0.447862	294962826	0.602475	0	0	21.9791	1.64939
SGK1	Endothelial	1.39373	0.756824	3.23318e+08	0.660392	0	0	59.4076	36.1191
PHACTR2	Endothelial	0.576038	0.471338	3.1302e+08	0.639357	0	0	35.5941	9.91334
UTRN	Endothelial	0.8243	0.479281	3.08102e+08	0.629313	0	0	46.6341	26.9037
SASH1	Endothelial	0.536791	0.496202	319097816	0.651772	0	0	33.6587	4.36075
GINM1	Endothelial	0.591919	0.394659	301227699	0.615271	0	0	37.7146	19.2696
AKAP12	Endothelial	0.700442	0.618132	319188538	0.651957	0	0	35.6446	6.80753
SYNE1	Endothelial	1.21598	0.996335	3.53127e+08	0.721279	0	0	54.8132	16.6505
MYCT1	Endothelial	0.599011	0.598777	3.36126e+08	0.686553	0	0	37.3275	0.0206326
SUN1	Endothelial	0.399185	0.329986	2.93248e+08	0.598973	0	0	25.7152	7.04177
FSCN1	Endothelial	0.60449	0.542385	3.22001e+08	0.657701	0	0	36.0485	5.92155
RAC1	Endothelial	0.812588	0.424654	3.02656e+08	0.618188	1.72367e-284	4.70105e-283	47.5934	33.2318
TSPAN13	Endothelial	0.364843	0.346744	2.98539e+08	0.609779	0	0	23.3423	1.54137
RAPGEF5	Endothelial	0.442712	0.431178	3.10526e+08	0.634265	0	0	27.7516	1.06318
AQP1	Endothelial	1.25571	1.21608	3.50869e+08	0.716666	0	0	45.4561	3.43957
FKBP9	Endothelial	0.434325	0.392484	303771072	0.620466	0	0	28.0377	5.06954
RAMP3	Endothelial	1.77581	1.77305	420586236	0.859067	0	0	71.9118	0.304634
IGFBP3	Endothelial	0.55717	0.449166	2.70273e+08	0.552044	3.44012e-219	7.74842e-218	15.5335	5.7577
GRB10	Endothelial	0.469256	0.455263	3.11335e+08	0.635916	0	0	28.5089	1.721
SBDS	Endothelial	0.683917	0.307219	287411894	0.587052	2.31327e-162	4.29352e-161	42.4773	31.0896
HIP1	Endothelial	0.394233	0.326434	292945953	0.598355	0	0	25.2777	6.59029
HSPB1	Endothelial	1.9218	0.381973	285500609	0.583148	5.28207e-106	7.33696e-105	74.5877	65.6431
GNG11	Endothelial	2.32137	2.25471	459185039	0.937906	0	0	88.6234	6.31478
PDK4	Endothelial	1.18707	0.581724	312700996	0.638706	0	0	55.8903	30.0762
EPHB4	Endothelial	0.3986	0.393699	3.05836e+08	0.624684	0	0	25.3955	0.571644
TRIM56	Endothelial	0.490583	0.303442	2.84447e+08	0.580995	9.42364e-218	2.10442e-216	30.1919	16.6529
SERPINE1	Endothelial	0.439123	0.356006	289107776	0.590516	0	0	23.4265	5.85722
SYPL1	Endothelial	0.607138	0.310057	2.8741e+08	0.587049	9.09509e-179	1.79455e-177	38.5056	26.7835
BCAP29	Endothelial	0.491309	0.304832	285426077	0.582996	8.03424e-218	1.79634e-216	31.1006	17.7513
CAV1	Endothelial	0.694502	0.460754	3.03003e+08	0.618897	0	0	35.308	11.252
PODXL	Endothelial	1.52204	1.51614	415373578	0.848419	0	0	69.9428	0.700294
CALD1	Endothelial	0.889561	0.629729	333764704	0.68173	0	0	49.9495	12.6029
HIPK2	Endothelial	0.774334	0.599745	3.24505e+08	0.662816	0	0	43.8573	16.0691
GIMAP8	Endothelial	0.65282	0.548263	3.20779e+08	0.655206	0	0	38.2363	9.54681
GIMAP7	Endothelial	1.39084	0.841527	347562971	0.709913	0	0	66.6274	33.6614
GIMAP4	Endothelial	1.11244	0.446096	304696101	0.622356	1.23914e-265	3.19618e-264	58.9027	42.5698
GIMAP6	Endothelial	0.620343	0.461586	311366157	0.63598	0	0	37.7819	12.4075
GIMAP1	Endothelial	0.731858	0.367064	2.95187e+08	0.602932	4.49898e-243	1.08835e-241	43.2514	27.5166
GIMAP5	Endothelial	0.671629	0.402094	3.0089e+08	0.614582	0	0	39.8351	19.2332
ANGPT2	Endothelial	0.341474	0.313899	2.7558e+08	0.562884	0	0	14.1703	1.73678
DLC1	Endothelial	0.785985	0.75419	348777147	0.712393	0	0	44.5641	2.95653
MTUS1	Endothelial	0.555347	0.533577	322608284	0.658942	0	0	33.4231	2.05355
DPYSL2	Endothelial	0.523831	0.3361	289592085	0.591505	6.69753e-252	1.66081e-250	33.0024	18.8715
FGFR1	Endothelial	0.385699	0.338487	2.947e+08	0.601938	0	0	24.655	5.14722
TACC1	Endothelial	1.47285	1.11092	3.8478e+08	0.78593	0	0	71.2386	30.3092
TCIM	Endothelial	0.728305	0.708939	3.3547e+08	0.685212	0	0	38.2868	1.59599
PLAT	Endothelial	1.85676	1.83376	394256252	0.805286	0	0	61.9657	1.92975
PREX2	Endothelial	0.396637	0.393939	3.06242e+08	0.625513	0	0	25.345	0.297352
CA2	Endothelial	0.425488	0.369401	288874407	0.590039	0	0	22.5177	5.33049
MATN2	Endothelial	0.449314	0.429337	3.06013e+08	0.625046	0	0	26.7082	2.10816
ENPP2	Endothelial	0.643401	0.628589	2.94676e+08	0.601888	0	0	21.6257	1.53652
ASAP1	Endothelial	0.575471	0.457364	3.10615e+08	0.634445	0	0	35.8633	11.7933
PTK2	Endothelial	0.378816	0.304931	2.9116e+08	0.594708	0	0	25.1767	7.24203
PLEC	Endothelial	0.689694	0.336559	2.86161e+08	0.584496	2.91413e-161	5.37602e-160	39.7678	28.6781
NFIB	Endothelial	0.608581	0.522502	317352144	0.648206	0	0	35.6109	7.55759
TEK	Endothelial	0.981737	0.981303	3.72355e+08	0.760552	0	0	52.1373	0.0436925
KLF9	Endothelial	0.90979	0.733709	3.45328e+08	0.705349	0	0	51.6661	16.1978
GNAQ	Endothelial	0.522155	0.32182	288323610	0.588914	3.37942e-232	7.93904e-231	33.238	19.5342
COL15A1	Endothelial	0.324999	0.31993	290373580	0.593101	0	0	19.1013	0.565575
SLC44A1	Endothelial	0.465196	0.405262	302088230	0.617029	0	0	28.5762	6.59878
KLF4	Endothelial	0.830922	0.368161	285785041	0.583729	1.57858e-151	2.80746e-150	42.5109	30.677
CTNNAL1	Endothelial	0.426892	0.373015	298690586	0.610089	0	0	26.3211	5.09018
PALM2-AKAP2	Endothelial	0.818408	0.668953	335794700	0.685876	0	0	46.5332	12.9621
GSN	Endothelial	1.91114	1.42032	3.97112e+08	0.811119	0	0	78.0545	31.745
STOM	Endothelial	1.31276	1.0355	374799631	0.765545	0	0	65.4325	23.9945
OLFML2A	Endothelial	0.33859	0.304219	291659663	0.595728	0	0	21.2723	2.1203
SH2D3C	Endothelial	0.448018	0.371917	3.01116e+08	0.615043	0	0	28.694	6.53567
ENG	Endothelial	2.45672	2.2512	4.57655e+08	0.934781	0	0	89.8519	17.5037
SPTAN1	Endothelial	0.901399	0.558051	317246483	0.64799	0	0	49.5961	26.2034
LRRC8A	Endothelial	0.40921	0.375145	301134193	0.61508	0	0	26.0182	3.64347
ASS1	Endothelial	0.42231	0.321349	283024946	0.578091	0	0	21.9455	6.91798
AIF1L	Endothelial	0.38495	0.361274	2.94048e+08	0.600607	0	0	22.2821	2.58271
NOTCH1	Endothelial	0.373048	0.317566	2.9278e+08	0.598016	0	0	24.1333	5.19941
EGFL7	Endothelial	1.90757	1.85824	4.42812e+08	0.904464	0	0	82.1441	5.35233
NPDC1	Endothelial	1.38852	1.29063	401412818	0.819904	0	0	67.8559	8.56859
ITGA8	Endothelial	0.455045	0.4536	306216554	0.625461	0	0	25.1935	0.117727
JCAD	Endothelial	0.605655	0.583676	329051407	0.672103	0	0	36.1326	2.32784
ZEB1	Endothelial	0.651441	0.540198	3.24074e+08	0.661936	0	0	39.4817	7.91198
ITGB1	Endothelial	1.79351	1.1552	388396202	0.793317	0	0	79.384	45.4123
NRP1	Endothelial	0.830176	0.73242	3.4013e+08	0.694731	0	0	45.1027	8.82103
DEPP1	Endothelial	0.803932	0.706696	3.19165e+08	0.65191	0	0	35.8802	6.83181
UNC5B	Endothelial	0.413053	0.383408	297902494	0.608479	0	0	24.2848	3.19683
DDIT4	Endothelial	1.6348	0.546285	304428575	0.621809	5.36997e-234	1.26641e-232	67.6876	57.1146
TSPAN14	Endothelial	0.70772	0.354258	2.93584e+08	0.599659	4.46951e-219	1.00608e-217	43.2009	29.3953
MMRN2	Endothelial	0.87056	0.867875	3.64486e+08	0.744479	0	0	49.0744	0.291283
ADIRF	Endothelial	1.18638	0.906401	344901024	0.704476	0	0	53.4837	12.4317
PDLIM1	Endothelial	0.878677	0.704879	339025420	0.692475	0	0	48.4517	13.1709
ITPRIP	Endothelial	0.832291	0.721898	343156650	0.700913	0	0	47.1054	10.2071
HTRA1	Endothelial	0.490154	0.43346	3.0401e+08	0.620954	0	0	28.896	5.99801
IFITM2	Endothelial	2.789	1.61319	4.22166e+08	0.862293	0	0	93.4702	62.1817
IFITM1	Endothelial	2.06047	1.1726	3.63723e+08	0.742921	0	0	79.586	41.8477
IFITM3	Endothelial	3.92047	2.74875	463427665	0.946572	0	0	98.9061	52.2878
CD151	Endothelial	1.03024	0.599272	3.25122e+08	0.664077	0	0	56.1595	29.8626
TSPAN4	Endothelial	0.809642	0.570879	323941118	0.661665	0	0	47.1054	20.743
H19	Endothelial	0.384774	0.381101	284544551	0.581195	0	0	16.5096	0.30342
CD81	Endothelial	1.2795	0.928091	3.61428e+08	0.738234	0	0	64.1871	27.7253
CAVIN3	Endothelial	0.495484	0.316936	2.89321e+08	0.590952	0	0	29.1989	11.5081
DCHS1	Endothelial	0.314197	0.309814	294254826	0.601029	0	0	20.616	0.481831
SWAP70	Endothelial	0.661005	0.472492	311434375	0.636119	0	0	40.3904	17.903
PIK3C2A	Endothelial	0.764324	0.652426	3.35956e+08	0.686206	0	0	44.7661	10.8564
NUCB2	Endothelial	0.725429	0.460777	3.08579e+08	0.630286	0	0	43.2009	21.981
CD59	Endothelial	1.7393	1.44001	400748228	0.818547	0	0	73.4265	23.9107
LMO2	Endothelial	0.477277	0.440135	309668581	0.632512	0	0	29.5355	3.87164
TP53I11	Endothelial	0.451706	0.402806	301294623	0.615408	0	0	27.1121	4.98459
APLNR	Endothelial	0.495694	0.495187	3.12909e+08	0.639131	0	0	27.8694	0.0558293
SERPING1	Endothelial	0.904496	0.51106	307462469	0.628006	0	0	46.7014	25.7106
CTNND1	Endothelial	0.582031	0.421527	3.04345e+08	0.621638	0	0	36.6712	16.7464
TMEM109	Endothelial	0.797085	0.395925	3.00197e+08	0.613166	2.09683e-262	5.35563e-261	47.5597	32.9174
AHNAK	Endothelial	1.5698	0.555085	3.1763e+08	0.648774	0	0	71.5416	60.1706
ARL2	Endothelial	0.716343	0.477942	3.13861e+08	0.641075	0	0	44.3285	22.4628
NEAT1	Endothelial	1.93721	0.351829	2.85763e+08	0.583684	5.58117e-106	7.74655e-105	79.3336	69.8121
CCDC85B	Endothelial	1.12844	0.626849	3.29448e+08	0.672913	0	0	59.6264	39.106
CCND1	Endothelial	0.785428	0.653031	3.23002e+08	0.659746	0	0	40.1717	11.3091
PDE2A	Endothelial	0.553913	0.546196	324281817	0.66236	0	0	33.1202	0.882346
SERPINH1	Endothelial	0.732848	0.522202	3.17394e+08	0.648291	0	0	42.4268	14.66
LRRC32	Endothelial	0.742001	0.728321	343443480	0.701499	0	0	41.1646	1.1445
PRCP	Endothelial	0.736744	0.446799	2.96321e+08	0.60525	1.1194e-261	2.85117e-260	39.9024	26.4704
PRSS23	Endothelial	0.915434	0.807668	329377774	0.672769	0	0	40.2221	7.30393
FZD4	Endothelial	0.858586	0.83876	360685492	0.736717	0	0	48.6873	2.17127
PDGFD	Endothelial	0.57493	0.562189	324721526	0.663259	0	0	33.4567	0.884773
RDX	Endothelial	0.917758	0.750048	346123746	0.706974	0	0	51.582	16.5376
ZBTB16	Endothelial	1.12114	0.806419	347628452	0.710047	0	0	58.1454	23.9605
FXYD6	Endothelial	0.917247	0.827788	3.52701e+08	0.720409	0	0	49.209	7.21654
MPZL2	Endothelial	0.346087	0.32086	2.89106e+08	0.590512	0	0	20.5823	2.97959
ARHGEF12	Endothelial	0.589501	0.5029	318415590	0.650378	0	0	36.5365	8.28337
ESAM	Endothelial	1.59875	1.56775	4.24349e+08	0.866753	0	0	74.453	2.16035
ROBO4	Endothelial	0.997273	0.994023	3.77065e+08	0.770173	0	0	54.2242	0.341044
ETS1	Endothelial	0.629379	0.361871	2.97954e+08	0.608585	0	0	38.0512	16.381
APLP2	Endothelial	0.940688	0.306242	284421976	0.580945	1.40043e-115	2.05357e-114	51.3463	44.6404
JAM3	Endothelial	0.314988	0.306164	2.9381e+08	0.60012	0	0	20.8011	0.888414
TSPAN9	Endothelial	0.380775	0.348019	298521433	0.609744	0	0	25.0421	3.79882
VWF	Endothelial	1.00001	0.99634	3.27336e+08	0.668598	0	0	33.9448	0.319198
CD9	Endothelial	1.92148	1.40916	3.97721e+08	0.812364	0	0	78.8455	31.5593
RBP5	Endothelial	0.496324	0.390205	294128811	0.600772	0	0	25.8331	5.74799
SLC2A3	Endothelial	0.933882	0.340406	276348357	0.564454	7.80438e-83	9.17302e-82	42.6792	35.9905
A2M	Endothelial	2.33237	1.98483	435958444	0.890465	0	0	86.7721	20.5755
APOLD1	Endothelial	0.830198	0.795438	3.46389e+08	0.707515	0	0	43.5207	2.63976
EMP1	Endothelial	0.581004	0.554608	3.21351e+08	0.656373	0	0	33.3894	2.85215
MGP	Endothelial	2.46862	2.35565	429287618	0.87684	0	0	79.1148	3.69687
PPFIBP1	Endothelial	1.04284	0.994829	3.74712e+08	0.765366	0	0	55.8734	5.10595
TMTC1	Endothelial	0.470679	0.454235	3.11058e+08	0.63535	0	0	28.4753	1.79989
ANO6	Endothelial	0.682797	0.461705	302075894	0.617004	0	0	38.5729	20.3522
RAPGEF3	Endothelial	0.362152	0.35597	298916135	0.61055	0	0	22.686	0.68573
HDAC7	Endothelial	0.563502	0.436441	3.09475e+08	0.632118	0	0	35.7287	11.2605
LIMA1	Endothelial	0.696128	0.604091	332405894	0.678954	0	0	42.1407	8.34163
ACVRL1	Endothelial	0.68386	0.673315	343891308	0.702414	0	0	41.2824	1.18698
GRASP	Endothelial	0.602764	0.482136	309254687	0.631667	0	0	34.9209	11.0639
NR4A1	Endothelial	0.802686	0.314401	278367261	0.568578	1.73776e-108	2.44818e-107	39.0778	28.0433
TNS2	Endothelial	0.731145	0.698068	345637714	0.705981	0	0	43.6048	3.49661
ITGA5	Endothelial	0.526522	0.419496	303671898	0.620264	0	0	32.346	10.6221
CD63	Endothelial	1.52459	0.315712	2.88921e+08	0.590135	3.24013e-125	5.00811e-124	73.7462	63.4185
RBMS2	Endothelial	0.564535	0.4985	317744921	0.649008	0	0	35.1733	7.37432
PTPRB	Endothelial	1.82178	1.81988	4.41114e+08	0.900995	0	0	80.2592	0.16142
SOCS2	Endothelial	0.497951	0.475215	3.17943e+08	0.649412	0	0	31.6392	2.12515
NTN4	Endothelial	0.69551	0.68716	3.30468e+08	0.674995	0	0	35.6446	0.912688
ELK3	Endothelial	0.637062	0.558598	327242522	0.668408	0	0	39.3975	7.65954
HSP90B1	Endothelial	1.53146	0.381096	301140559	0.615093	4.39367e-201	9.32789e-200	71.003	66.1723
PXN	Endothelial	0.489636	0.357208	295227776	0.603016	0	0	30.8987	12.5143
DYNLL1	Endothelial	1.37691	0.312241	2.95688e+08	0.603955	4.56367e-165	8.60118e-164	68.1084	65.2183
FLT1	Endothelial	2.03684	2.01982	4.35986e+08	0.890521	0	0	78.5762	1.59599
POMP	Endothelial	1.15383	0.355934	2.97581e+08	0.607824	5.56612e-185	1.12618e-183	60.2827	56.4811
HMGB1	Endothelial	2.01956	0.33072	313450889	0.640238	4.5068e-287	1.24118e-285	85.8129	86.7794
LHFPL6	Endothelial	0.467719	0.38045	3.05981e+08	0.624981	0	0	30.3265	5.28679
RGCC	Endothelial	0.870016	0.646247	302188877	0.617235	0	0	35.0555	15.1686
TSC22D1	Endothelial	1.64931	1.38135	3.90143e+08	0.796884	0	0	69.5052	18.2987
ITM2B	Endothelial	3.25274	1.02864	4.05637e+08	0.828533	0	0	97.3073	89.7917
PCDH17	Endothelial	0.345273	0.341721	297545616	0.60775	0	0	21.8445	0.33619
EDNRB	Endothelial	0.426689	0.398977	295085390	0.602725	0	0	22.4672	2.19798
DOCK9	Endothelial	0.66116	0.648256	3.36379e+08	0.687069	0	0	38.2699	1.03648
EFNB2	Endothelial	0.699284	0.696341	3.39326e+08	0.693088	0	0	38.8421	0.321625
ARGLU1	Endothelial	0.98552	0.379032	2.94171e+08	0.600859	2.15429e-177	4.2301e-176	53.8371	44.996
LINC00551	Endothelial	0.328674	0.327142	285702039	0.583559	0	0	16.8294	0.132291
COL4A1	Endothelial	1.03127	0.987271	364675072	0.744865	0	0	51.3463	3.07911
COL4A2	Endothelial	1.25428	1.17901	382409727	0.781089	0	0	59.9798	5.53074
LAMP1	Endothelial	0.625719	0.4013	3.01135e+08	0.615083	0	0	38.9263	20.3838
TMEM255B	Endothelial	0.439203	0.408056	3.07446e+08	0.627973	0	0	28.2901	3.39831
GAS6	Endothelial	0.832619	0.783939	350384236	0.715676	0	0	46.3817	5.06954
RNASE1	Endothelial	3.39235	3.04964	461032014	0.941679	0	0	97.5093	11.905
DAD1	Endothelial	1.20876	0.412664	310134945	0.633465	6.50315e-281	1.75921e-279	64.7425	57.0466
ADCY4	Endothelial	0.584009	0.575006	3.2887e+08	0.671732	0	0	35.0219	0.885987
CLEC14A	Endothelial	1.18148	1.1805	3.89395e+08	0.795357	0	0	59.1215	0.0898124
FERMT2	Endothelial	0.396247	0.361679	302297910	0.617457	0	0	26.5399	3.65318
KTN1	Endothelial	1.03691	0.588342	326536457	0.666966	0	0	57.3713	36.4201
SYNE2	Endothelial	1.23857	0.857021	3.48486e+08	0.711798	0	0	60.8044	24.1583
CALM1	Endothelial	2.29617	0.604014	3.46742e+08	0.708236	0	0	88.0848	84.9042
IFI27	Endothelial	3.15944	2.90355	4.69117e+08	0.958193	0	0	95.1027	13.6114
EML1	Endothelial	0.327068	0.315228	2.94278e+08	0.601077	0	0	21.4574	1.50254
WARS	Endothelial	1.00326	0.626386	3.25384e+08	0.664612	0	0	53.3659	27.2823
DYNC1H1	Endothelial	0.736372	0.320668	286620374	0.585435	7.79119e-149	1.37099e-147	43.8573	33.8326
CRIP2	Endothelial	1.93728	1.75351	4.28939e+08	0.876127	0	0	80.5958	11.7618
TJP1	Endothelial	0.717884	0.673583	342527425	0.699628	0	0	43.1841	4.95424
MEIS2	Endothelial	1.05194	1.02621	374635392	0.76521	0	0	54.5439	2.73564
SRP14	Endothelial	2.1625	0.463436	327588291	0.669114	0	0	85.1397	86.2259
DLL4	Endothelial	0.491071	0.489742	315661716	0.644753	0	0	29.0643	0.143214
EHD4	Endothelial	0.682589	0.575323	323714112	0.661201	0	0	39.8856	10.6185
EID1	Endothelial	1.30152	0.347518	3.01687e+08	0.61621	8.82754e-208	1.91408e-206	67.452	62.6441
TMOD3	Endothelial	0.683471	0.344341	2.91471e+08	0.595344	4.73257e-201	1.00357e-199	41.9556	29.3978
CCPG1	Endothelial	0.610272	0.336134	290056203	0.592453	1.93748e-213	4.27707e-212	37.8997	24.4896
ANXA2	Endothelial	1.51011	0.425664	3.01311e+08	0.615442	2.58031e-210	5.65183e-209	69.3033	57.0636
RAB11A	Endothelial	0.869736	0.433611	305456185	0.623908	1.06256e-295	2.99159e-294	50.6227	36.5621
UACA	Endothelial	1.0166	0.925799	363447759	0.742359	0	0	53.7361	8.63534
TMEM204	Endothelial	1.56919	1.52054	414797524	0.847243	0	0	71.1882	3.47598
SLC9A3R2	Endothelial	2.2159	2.20321	443237728	0.905333	0	0	81.3867	1.50982
EMP2	Endothelial	1.00228	0.951939	377317796	0.770689	0	0	57.0683	5.27223
GPRC5B	Endothelial	0.399923	0.388485	304973412	0.622922	0	0	25.6816	1.37267
IL4R	Endothelial	0.507784	0.400516	300617246	0.614024	0	0	30.7472	9.54438
TAOK2	Endothelial	0.349328	0.301394	291046603	0.594476	0	0	23.0562	4.79889
MT2A	Endothelial	2.63275	1.18142	349478647	0.713826	0	0	80.7977	64.7135
MT1E	Endothelial	1.11949	0.882259	335179788	0.68462	0	0	47.8795	14.0835
MT1M	Endothelial	0.910154	0.879983	3.37878e+08	0.690132	0	0	39.6163	2.01714
MT1X	Endothelial	0.867185	0.488355	291414262	0.595227	2.1131e-218	4.73326e-217	39.5321	25.7689
CX3CL1	Endothelial	0.674846	0.659204	335380330	0.68503	0	0	38.2699	1.86057
CDH5	Endothelial	1.07777	1.07677	387445380	0.791375	0	0	58.3305	0.100735
DYNC1LI2	Endothelial	0.513623	0.323442	2.90398e+08	0.593152	8.9177e-268	2.31323e-266	33.3558	18.1615
RIPOR1	Endothelial	0.471557	0.362369	296155228	0.604911	0	0	30.0067	11.3637
NQO1	Endothelial	0.363965	0.300167	2.88917e+08	0.590125	0	0	23.6116	6.58786
GABARAPL2	Endothelial	1.07548	0.326832	2.95704e+08	0.603988	4.34489e-174	8.40969e-173	59.5927	54.6787
CDH13	Endothelial	0.507797	0.500604	3.15162e+08	0.643734	0	0	29.3504	0.775542
PIEZO1	Endothelial	0.425338	0.341283	293312277	0.599104	0	0	26.7418	8.33313
YWHAE	Endothelial	0.91541	0.322299	2.92394e+08	0.597227	8.26646e-165	1.55638e-163	52.8273	45.1841
MYO1C	Endothelial	0.818298	0.723291	342947243	0.700485	0	0	46.4995	10.0201
TMEM88	Endothelial	1.13825	1.1302	3.79849e+08	0.775858	0	0	55.6042	0.818021
NAA38	Endothelial	0.926653	0.436613	304250330	0.621445	1.87287e-271	4.9139e-270	52.2046	39.8815
ARHGEF15	Endothelial	0.393591	0.393492	308172649	0.629457	0	0	25.9004	0.0109231
PMP22	Endothelial	0.535429	0.383542	2.9406e+08	0.600632	0	0	30.8819	13.0143
CCL14	Endothelial	0.84336	0.840035	323244322	0.660241	0	0	32.245	0.260941
IGFBP4	Endothelial	1.7313	1.63509	4.24364e+08	0.866782	0	0	76.4557	7.7445
JUP	Endothelial	0.459415	0.391441	300129402	0.613028	0	0	28.5089	7.56851
CAVIN1	Endothelial	1.21063	1.11888	384388706	0.785131	0	0	61.5449	7.69109
RAMP2	Endothelial	2.6422	2.63703	4.67087e+08	0.954047	0	0	90.8785	0.542515
VAT1	Endothelial	0.59935	0.395805	3.01153e+08	0.615119	0	0	37.2602	17.7598
SOST	Endothelial	0.854796	0.854473	317539905	0.64859	0	0	29.7375	0.026701
CALCOCO2	Endothelial	0.806336	0.353356	2.92312e+08	0.59706	1.39067e-180	2.77234e-179	47.4756	37.4445
CA4	Endothelial	0.502128	0.495161	295674209	0.603928	0	0	21.2723	0.575285
ICAM2	Endothelial	1.18302	0.98782	369747421	0.755226	0	0	60.4342	16.5243
PECAM1	Endothelial	2.53815	2.07723	4.50611e+08	0.920393	0	0	90.5419	32.7754
DDX5	Endothelial	2.13316	0.317116	3.07439e+08	0.627959	2.85742e-239	6.81775e-238	86.2673	87.5646
CDC42EP4	Endothelial	0.381164	0.338635	2.95071e+08	0.602696	0	0	24.3689	4.63869
CASKIN2	Endothelial	0.662534	0.657743	339665217	0.693782	0	0	39.1619	0.608054
SEC14L1	Endothelial	1.52435	1.22818	397835950	0.812598	0	0	73.4265	25.2773
SOCS3	Endothelial	0.763662	0.584944	3.05741e+08	0.62449	0	0	36.0316	14.8894
TIMP2	Endothelial	0.848138	0.639834	3.32619e+08	0.679389	0	0	48.6873	19.3303
BAIAP2	Endothelial	0.430669	0.33534	291253608	0.594899	0	0	27.1457	10.1755
MYL12A	Endothelial	2.13458	0.414078	3.18797e+08	0.651157	0	0	86.1326	85.7793
MYL12B	Endothelial	2.33854	0.894798	391568784	0.799797	0	0	89.3639	80.5144
PTPRM	Endothelial	0.598957	0.548692	326647526	0.667192	0	0	37.3612	5.27708
SLC14A1	Endothelial	0.588935	0.583804	3.14147e+08	0.641659	0	0	28.6267	0.345899
TCF4	Endothelial	1.0597	0.929887	3.6703e+08	0.749675	0	0	56.9505	12.0713
TLE5	Endothelial	0.840779	0.471216	3.09211e+08	0.631578	0	0	48.7378	29.4366
NFIC	Endothelial	0.669996	0.371499	2.96629e+08	0.605879	8.41635e-269	2.18939e-267	41.3497	25.7422
INSR	Endothelial	0.62614	0.545514	3.00638e+08	0.614066	0	0	29.2158	8.5164
KANK3	Endothelial	0.439849	0.435376	311812175	0.636891	0	0	27.7516	0.444207
CDC37	Endothelial	1.25999	0.423137	3.10932e+08	0.635093	1.8087e-284	4.92929e-283	65.584	59.2276
SLC44A2	Endothelial	0.931624	0.763354	3.49374e+08	0.713612	0	0	52.3729	14.444
DOCK6	Endothelial	0.462693	0.452598	3.14068e+08	0.641498	0	0	29.1821	1.11173
TPM4	Endothelial	0.849401	0.317171	2.86158e+08	0.58449	6.54757e-135	1.07129e-133	47.7112	38.7504
KLF2	Endothelial	1.27522	0.981083	360510493	0.736359	0	0	60.7203	22.0732
F2RL3	Endothelial	0.379747	0.379246	2.9735e+08	0.607351	0	0	21.5079	0.0424788
PLVAP	Endothelial	1.7763	1.7679	382717806	0.781719	0	0	56.7149	0.784038
BST2	Endothelial	1.98207	0.884647	368443795	0.752563	0	0	82.3965	65.3434
ARRDC2	Endothelial	0.802505	0.654856	326292500	0.666467	0	0	42.797	13.8566
JUND	Endothelial	0.758239	0.307838	281891769	0.575777	1.50484e-117	2.23262e-116	42.6119	33.903
KIAA0355	Endothelial	0.396732	0.361168	301668151	0.616171	0	0	26.1865	3.44443
COX7A1	Endothelial	0.758786	0.730286	3.48171e+08	0.711155	0	0	43.9751	2.10695
PPP1R14A	Endothelial	0.419824	0.372702	2.94456e+08	0.60144	0	0	23.1067	2.97716
ACTN4	Endothelial	1.08773	0.576489	3.23728e+08	0.661229	0	0	59.0037	38.8232
PRX	Endothelial	0.37246	0.370019	2.95579e+08	0.603733	0	0	20.9694	0.26701
PCAT19	Endothelial	0.472994	0.472312	317613184	0.648739	0	0	29.8048	0.0679661
RABAC1	Endothelial	1.13467	0.32738	294453343	0.601434	6.73158e-164	1.2577e-162	61.444	56.4471
CEACAM1	Endothelial	0.683641	0.672998	332908248	0.67998	0	0	36.7385	1.00371
BCAM	Endothelial	1.23616	1.1461	382815528	0.781918	0	0	60.8549	7.40588
NECTIN2	Endothelial	0.427014	0.306782	2.88567e+08	0.589412	0	0	28.3238	13.0228
EXOC3L2	Endothelial	0.527301	0.52691	321210774	0.656088	0	0	31.2521	0.0449062
SELENOW	Endothelial	1.58174	0.714246	341695983	0.69793	0	0	72.5008	57.2906
RASIP1	Endothelial	0.365317	0.362902	302853149	0.618591	0	0	23.9313	0.251232
PRMT1	Endothelial	0.664666	0.342216	2.90185e+08	0.592716	8.81473e-196	1.84253e-194	40.4746	28.1404
FKBP1A	Endothelial	1.88539	0.962579	3.77176e+08	0.770398	0	0	79.2999	60.4911
HSPA12B	Endothelial	0.312322	0.312085	295365494	0.603297	0	0	20.6833	0.0279147
JAG1	Endothelial	0.383904	0.315319	284952876	0.582029	0	0	21.5584	5.82445
BTBD3	Endothelial	0.392174	0.371108	3.01543e+08	0.615915	0	0	25.2272	2.57058
DSTN	Endothelial	1.12862	0.688696	3.38448e+08	0.691295	0	0	60.8381	30.9222
RRBP1	Endothelial	0.662371	0.356479	292537687	0.597522	2.96357e-223	6.75824e-222	40.239	26.7702
RIN2	Endothelial	0.46367	0.382797	298649646	0.610006	0	0	28.997	8.94968
THBD	Endothelial	0.49046	0.385685	2.90836e+08	0.594046	0	0	26.237	8.77612
CD93	Endothelial	0.900618	0.752502	340274476	0.695026	0	0	47.728	13.3481
ID1	Endothelial	1.82866	1.72762	4.12597e+08	0.842748	0	0	72.0464	7.18984
NORAD	Endothelial	0.62423	0.330744	2.8888e+08	0.59005	3.42645e-198	7.2117e-197	38.1858	25.321
TGM2	Endothelial	0.859957	0.795866	3.49843e+08	0.714571	0	0	47.0044	6.22982
SERINC3	Endothelial	0.838494	0.445063	3.07084e+08	0.627233	0	0	49.3773	33.1881
PKIG	Endothelial	0.439579	0.342365	296149414	0.604899	0	0	28.795	9.38903
GNAS	Endothelial	1.41971	0.787583	3.51751e+08	0.718468	0	0	70.0101	47.3991
SOX18	Endothelial	0.379993	0.37958	3.01588e+08	0.616007	0	0	23.2413	0.0485472
JAM2	Endothelial	0.434828	0.414243	309769187	0.632718	0	0	28.105	1.7744
APP	Endothelial	2.98078	2.60332	471806264	0.963686	0	0	95.7422	27.1403
CYYR1	Endothelial	0.789341	0.784504	356502004	0.728172	0	0	45.9778	0.553438
ADAMTS1	Endothelial	0.502015	0.445249	3.03245e+08	0.619392	0	0	27.1962	3.50875
SON	Endothelial	1.51612	0.392614	3.08589e+08	0.630307	1.0373e-253	2.59156e-252	74.7391	70.7224
ERG	Endothelial	0.666213	0.664463	3.45228e+08	0.705144	0	0	41.1478	0.150496
ETS2	Endothelial	1.0363	0.753204	338355355	0.691106	0	0	53.2144	23.4677
PTTG1IP	Endothelial	1.22215	0.784435	3.5025e+08	0.715402	0	0	63.3962	34.6409
COL18A1	Endothelial	0.468557	0.354206	296221257	0.605045	0	0	28.795	8.64019
CLDN5	Endothelial	0.867212	0.866247	3.4739e+08	0.709559	0	0	41.9724	0.0849576
TTC28	Endothelial	0.332287	0.305243	291969737	0.596362	0	0	21.9455	3.18834
SMTN	Endothelial	0.374453	0.349091	297130635	0.606903	0	0	23.6284	2.69194
SELENOM	Endothelial	0.930471	0.549789	3.19397e+08	0.652383	0	0	51.9859	24.9399
TIMP3	Endothelial	2.93798	2.87204	468869582	0.957688	0	0	92.5278	4.62898
APOL3	Endothelial	0.508546	0.3655	296504342	0.605624	0	0	31.9758	13.2473
MYH9	Endothelial	1.43006	0.464048	3.09828e+08	0.632839	5.90919e-272	1.55599e-270	68.8657	61.5518
CDC42EP1	Endothelial	0.414655	0.348178	2.97566e+08	0.607791	0	0	27.1794	6.8221
TRIOBP	Endothelial	0.454027	0.35577	296285025	0.605176	0	0	29.2326	10.1634
CYB5R3	Endothelial	1.04487	0.537513	3.17297e+08	0.648094	0	0	56.5803	37.5756
SHANK3	Endothelial	0.373871	0.37281	302449118	0.617766	0	0	23.6621	0.134719
IL3RA	Endothelial	0.352378	0.311798	2.92318e+08	0.597073	0	0	22.7701	3.87164
CD99	Endothelial	1.7116	0.488944	3.16925e+08	0.647334	0	0	77.2635	69.2587
TMEM47	Endothelial	0.552336	0.51952	320594932	0.65483	0	0	33.4736	3.13372
TSPAN7	Endothelial	1.27339	1.26034	391882126	0.800437	0	0	60.6866	1.12994
DIPK2B	Endothelial	0.395502	0.395153	3.04255e+08	0.621454	0	0	24.3184	0.0315557
SHROOM4	Endothelial	0.531251	0.528154	324889659	0.663602	0	0	33.0024	0.383523
MSN	Endothelial	1.34482	0.409593	3.06991e+08	0.627043	3.27492e-249	8.07717e-248	67.8223	61.3576
STARD8	Endothelial	0.500708	0.460048	308355550	0.62983	0	0	29.5355	4.69816
EFNB1	Endothelial	0.807112	0.765881	3.43214e+08	0.70103	0	0	43.1505	4.64718
BEX5	Endothelial	0.317653	0.304879	2.87617e+08	0.587471	0	0	18.5628	1.20883
TCEAL9	Endothelial	0.480143	0.364924	298221891	0.609132	0	0	30.7641	10.8054
BEX3	Endothelial	0.945347	0.727726	343405120	0.701421	0	0	52.4234	15.5412
TCEAL4	Endothelial	0.531034	0.31026	287746605	0.587736	1.27938e-214	2.83625e-213	34.2982	21.0064
PLS3	Endothelial	0.497467	0.456627	3.13501e+08	0.640339	0	0	31.2858	3.91655
F8	Endothelial	0.623741	0.59837	3.2332e+08	0.660396	0	0	34.1131	2.79996
AGRN	Epithelial	0.474683	0.442052	479714952	0.724957	0	0	48.076	2.81372
SDF4	Epithelial	0.753797	0.35924	434972339	0.657341	0	0	65.7067	32.0961
AURKAIP1	Epithelial	0.85179	0.348311	4.25546e+08	0.643095	0	0	70.4138	39.8566
ERRFI1	Epithelial	0.475685	0.429869	4.60358e+08	0.695704	0	0	43.1752	3.76037
ENO1	Epithelial	2.07489	1.02622	532700070	0.805029	0	0	92.909	63.9487
AKR7A2	Epithelial	0.559185	0.345731	4.47245e+08	0.675887	0	0	56.0503	19.1178
MICOS10	Epithelial	1.13598	0.427758	430541673	0.650645	0	0	78.6786	50.6619
NBL1	Epithelial	0.433826	0.411861	4.65702e+08	0.703781	0	0	42.7396	1.77091
RNF186	Epithelial	0.311734	0.311049	431028889	0.651381	0	0	30.3364	0.0561994
TCEA3	Epithelial	0.945084	0.929778	567322485	0.857352	0	0	72.592	1.59606
CLIC4	Epithelial	0.587662	0.397664	4.55205e+08	0.687917	0	0	54.1384	15.2663
IFI6	Epithelial	1.00631	0.352468	4.07685e+08	0.616103	0	0	66.4448	39.8516
FABP3	Epithelial	0.579509	0.54162	4.62238e+08	0.698546	0	0	42.788	3.51683
SERINC2	Epithelial	0.698143	0.671342	493976802	0.74651	0	0	51.4158	2.83245
AK2	Epithelial	0.768873	0.471299	4.67233e+08	0.706094	0	0	67.3403	25.5145
NDUFS5	Epithelial	1.4716	0.518156	443774599	0.670643	0	0	86.4956	62.249
HYI	Epithelial	0.53089	0.455362	4.68684e+08	0.708287	0	0	48.6326	7.19727
PTPRF	Epithelial	0.353599	0.339697	4.61496e+08	0.697424	0	0	40.8519	1.18144
PRDX1	Epithelial	1.64838	0.551556	440439420	0.665603	0	0	88.2623	63.4804
TSPAN1	Epithelial	0.819324	0.815036	489406641	0.739603	0	0	48.197	0.34469
UQCRH	Epithelial	1.33614	0.3621	4.07293e+08	0.615511	4.5158e-275	3.00733e-274	81.607	62.6773
PDZK1IP1	Epithelial	1.71503	1.70293	5.77094e+08	0.872119	0	0	74.9758	1.08527
ECHDC2	Epithelial	0.555399	0.442796	4.76403e+08	0.719952	0	0	54.2957	8.82955
TMEM59	Epithelial	1.23702	0.371964	414734730	0.626757	0	0	80.1549	58.1689
LINC01358	Epithelial	0.34132	0.329123	4.28868e+08	0.648116	0	0	30.7236	1.10401
PGM1	Epithelial	0.407662	0.312944	4.43872e+08	0.670791	0	0	43.3688	8.22385
AK4	Epithelial	0.81186	0.79693	5.38287e+08	0.813473	0	0	63.8916	1.54486
GADD45A	Epithelial	0.756205	0.657735	5.01473e+08	0.757838	0	0	59.3296	7.94035
CRYZ	Epithelial	0.839833	0.756202	5.34831e+08	0.80825	0	0	68.514	7.08862
ARHGAP29	Epithelial	0.554593	0.433413	458124046	0.692328	0	0	47.4952	7.53322
CNN3	Epithelial	0.785126	0.637865	5.1671e+08	0.780865	0	0	67.6186	8.14642
SLC16A4	Epithelial	0.436629	0.428673	479756131	0.725019	0	0	45.8495	0.860476
LAMTOR5	Epithelial	1.30459	0.778897	4.98852e+08	0.753877	0	0	81.2561	41.0368
RHOC	Epithelial	1.36649	0.54516	4.42962e+08	0.669415	0	0	81.7643	50.4109
ATP1A1	Epithelial	1.10805	0.704954	4.82153e+08	0.728641	0	0	72.3621	31.3056
LINC02802	Epithelial	0.603314	0.576681	506921977	0.766073	0	0	55.7115	2.48277
PDZK1	Epithelial	0.632384	0.629436	480857433	0.726684	0	0	45.5591	0.239784
PDE4DIP	Epithelial	0.583656	0.306481	430201867	0.650132	0	0	54.8766	21.4594
ECM1	Epithelial	0.401175	0.357739	408412372	0.617203	0	0	26.5368	3.18463
CERS2	Epithelial	0.744245	0.590344	503181455	0.76042	0	0	65.5978	13.6902
PSMD4	Epithelial	0.767381	0.336087	431361741	0.651884	0	0	69.2038	34.6613
SELENBP1	Epithelial	0.473305	0.443633	4.71576e+08	0.712658	0	0	45.196	2.39784
PSMB4	Epithelial	0.656666	0.326066	4.38974e+08	0.663388	0	0	64.4603	27.6551
S100A10	Epithelial	3.39062	1.75723	5.7514e+08	0.869165	0	0	96.0673	70.1281
S100A11	Epithelial	2.87638	0.858112	4.59728e+08	0.694752	0	0	94.8209	76.686
S100A6	Epithelial	3.11884	0.786333	4.51402e+08	0.68217	0	0	94.6999	84.9186
S100A2	Epithelial	0.355731	0.35157	419295243	0.633649	0	0	27.1297	0.415876
S100A16	Epithelial	1.03932	0.955866	550172904	0.831435	0	0	72.1684	4.91058
S100A13	Epithelial	1.38015	1.28299	592820598	0.895885	0	0	84.6442	6.98496
S100A1	Epithelial	1.55933	1.54827	556392040	0.840833	0	0	68.6592	0.971626
SLC39A1	Epithelial	0.73436	0.522011	488675526	0.738498	0	0	66.9652	19.1328
JTB	Epithelial	1.08011	0.414307	432745678	0.653976	0	0	79.5741	48.7324
RAB13	Epithelial	1.03272	0.81631	535185666	0.808786	0	0	77.287	17.212
C1orf43	Epithelial	1.17254	0.644138	4.8682e+08	0.735694	0	0	81.4497	41.2729
HAX1	Epithelial	0.963311	0.619745	4.93419e+08	0.745666	0	0	75.4961	28.3582
PMVK	Epithelial	0.790975	0.612453	508384946	0.768284	0	0	69.0707	16.4539
SHC1	Epithelial	0.639954	0.510514	482893424	0.72976	0	0	57.6839	11.4097
CKS1B	Epithelial	0.463739	0.373775	4.66273e+08	0.704643	0	0	50.2783	8.58352
EFNA1	Epithelial	0.731919	0.666274	484712132	0.732509	0	0	50.7986	3.75662
KRTCAP2	Epithelial	1.57664	0.568153	462159066	0.698426	0	0	88.94	64.9715
MUC1	Epithelial	0.544764	0.541556	4.86658e+08	0.735449	0	0	47.3984	0.365921
MTX1	Epithelial	0.520582	0.369521	464080509	0.70133	0	0	55.8809	14.3021
SCAMP3	Epithelial	0.615738	0.359204	450828449	0.681303	0	0	60.7212	21.6493
SSR2	Epithelial	1.71459	0.646894	4.77186e+08	0.721135	0	0	88.9884	66.7861
LAMTOR2	Epithelial	0.867929	0.40177	4.41806e+08	0.667668	0	0	72.834	37.3739
LMNA	Epithelial	0.978152	0.626788	4.85284e+08	0.733373	0	0	72.0716	22.2899
GLMP	Epithelial	0.566517	0.378598	458436101	0.6928	0	0	57.2241	17.2295
CCT3	Epithelial	0.783462	0.338908	4.30288e+08	0.650261	0	0	69.6031	35.2458
NAXE	Epithelial	0.680329	0.417519	460888634	0.696506	0	0	63.5165	22.446
HDGF	Epithelial	0.477971	0.370144	462870698	0.699502	0	0	50.9439	10.0759
DUSP23	Epithelial	1.0408	0.70396	496385962	0.750151	0	0	73.4632	28.2321
TAGLN2	Epithelial	2.24096	1.02068	503747192	0.761275	0	0	91.4206	66.4877
TSTD1	Epithelial	0.942528	0.594746	488115470	0.737652	0	0	75.9318	25.4284
UFC1	Epithelial	1.18318	0.594282	4.73869e+08	0.716123	0	0	81.9458	44.4325
NDUFS2	Epithelial	0.803552	0.474316	468432057	0.707906	0	0	70.438	27.8949
SDHC	Epithelial	1.0312	0.553493	473428411	0.715457	0	0	79.332	37.7598
PBX1	Epithelial	0.416686	0.340919	433659328	0.655357	0	0	36.6288	4.82316
MGST3	Epithelial	1.89834	1.22873	565323227	0.85433	0	0	90.4647	46.3808
TMCO1	Epithelial	0.850383	0.439563	4.55904e+08	0.688974	0	0	72.9671	32.3646
MPZL1	Epithelial	0.424568	0.336297	445214321	0.672819	0	0	43.6471	8.80458
MPC2	Epithelial	1.15768	0.79185	517959844	0.782754	0	0	80.1791	29.7582
ATP1B1	Epithelial	1.85528	1.72419	6.15242e+08	0.929768	0	0	90.1137	11.5496
MYOCOS	Epithelial	0.642271	0.640571	481433593	0.727554	0	0	45.6438	0.151114
PRDX6	Epithelial	1.52171	0.868197	521860800	0.788649	0	0	87.3064	47.7345
GAS5	Epithelial	1.27247	0.583781	4.37268e+08	0.660811	0	0	75.1331	47.4123
CACYBP	Epithelial	0.895547	0.366119	4.29435e+08	0.648973	0	0	71.4303	37.1478
QSOX1	Epithelial	0.590207	0.3837	4.50347e+08	0.680576	0	0	55.3727	18.1736
TMEM9	Epithelial	0.983333	0.854491	552928179	0.835599	0	0	76.7909	11.2012
PHLDA3	Epithelial	0.549783	0.516687	4.92763e+08	0.744675	0	0	51.9119	2.6701
SHISA4	Epithelial	0.343894	0.300425	435241007	0.657747	0	0	36.06	4.39105
TIMM17A	Epithelial	0.538457	0.312518	441309430	0.666918	0	0	55.8567	20.042
ELF3	Epithelial	0.441458	0.437949	461019149	0.696703	0	0	39.6902	0.369667
ADIPOR1	Epithelial	0.702707	0.305979	425499594	0.643025	0	0	65.4163	32.9541
SNRPE	Epithelial	0.744428	0.44258	461669860	0.697687	0	0	66.5174	25.4646
ETNK2	Epithelial	0.367484	0.364184	445805975	0.673713	0	0	35.0436	0.28849
CDK18	Epithelial	0.644934	0.618185	516904712	0.781159	0	0	58.773	2.79998
NUCKS1	Epithelial	1.05221	0.33847	4.12244e+08	0.622993	0	0	78.5939	48.9809
PTPN14	Epithelial	0.376147	0.342434	4.38187e+08	0.662199	0	0	35.2977	2.59641
KCTD3	Epithelial	0.392021	0.367297	4.638e+08	0.700906	0	0	42.6912	2.35413
CAPN2	Epithelial	0.76146	0.443329	4.59044e+08	0.693719	0	0	66.4206	24.6054
CNIH4	Epithelial	0.725088	0.436761	4.65864e+08	0.704025	0	0	67.2556	23.635
SRP9	Epithelial	0.948349	0.430662	4.43221e+08	0.669807	0	0	75.5445	39.3446
EPHX1	Epithelial	0.642359	0.510332	472601003	0.714206	0	0	53.9811	10.8228
ARF1	Epithelial	1.68382	0.661122	4.80325e+08	0.725879	0	0	90.0169	64.8366
GUK1	Epithelial	1.90497	0.86419	5.13044e+08	0.775325	0	0	90.8035	65.3924
AGT	Epithelial	0.350598	0.337749	4.29473e+08	0.64903	0	0	30.8083	0.931662
NTPCR	Epithelial	0.510893	0.388922	4.7038e+08	0.71085	0	0	54.5983	11.2187
TOMM20	Epithelial	1.20337	0.562315	465455794	0.703408	0	0	82.7565	47.3898
MTR	Epithelial	0.484781	0.349856	443700796	0.670532	0	0	46.7691	11.6408
AKT3	Epithelial	0.408993	0.331737	4.38895e+08	0.663269	0	0	39.545	6.23814
COX20	Epithelial	0.719506	0.480002	4.7521e+08	0.718149	0	0	65.2832	20.2181
SH3YL1	Epithelial	0.450991	0.400905	467103967	0.705899	0	0	46.0431	4.52343
ACP1	Epithelial	0.817966	0.485129	4.72261e+08	0.713692	0	0	71.999	27.7225
ADI1	Epithelial	0.83303	0.598408	4.93502e+08	0.745792	0	0	68.6471	21.0173
IAH1	Epithelial	0.735835	0.431876	4.62481e+08	0.698912	0	0	67.304	25.5183
YWHAQ	Epithelial	1.25689	0.694348	488421548	0.738115	0	0	82.8291	40.9069
HPCAL1	Epithelial	0.872667	0.681457	495934413	0.749468	0	0	64.1094	16.7637
PDIA6	Epithelial	1.12592	0.539723	4.55421e+08	0.688244	0	0	77.6864	42.237
LAPTM4A	Epithelial	1.67781	1.02782	5.37969e+08	0.812992	0	0	88.1171	45.4903
SDC1	Epithelial	0.543939	0.540264	4.94526e+08	0.74734	0	0	49.8185	0.385903
RHOB	Epithelial	2.15979	1.02082	4.83131e+08	0.73012	0	0	89.4724	53.6942
SF3B6	Epithelial	0.971675	0.45194	4.50117e+08	0.680228	0	0	77.7711	40.6122
TP53I3	Epithelial	0.369066	0.305654	4.44651e+08	0.671967	0	0	41.4085	6.78764
HADHA	Epithelial	0.997069	0.398069	4.28229e+08	0.64715	0	0	74.516	44.8034
HADHB	Epithelial	0.860455	0.554097	4.8363e+08	0.730873	0	0	71.6844	26.6123
KHK	Epithelial	0.710738	0.690896	471849414	0.71307	0	0	44.0465	1.83959
ATRAID	Epithelial	1.13759	0.631834	482975141	0.729884	0	0	79.6346	39.3296
TRIM54	Epithelial	0.302465	0.301436	419714479	0.634283	0	0	26.9482	0.0899191
MPV17	Epithelial	0.636912	0.363326	446862739	0.67531	0	0	60.8543	24.0409
GALNT14	Epithelial	0.353748	0.347659	448485405	0.677762	0	0	36.1326	0.550754
DPY30	Epithelial	0.61401	0.389387	463085902	0.699827	0	0	62.0886	19.5099
LINC01320	Epithelial	0.507528	0.505471	466193271	0.704523	0	0	41.0697	0.164852
MORN2	Epithelial	0.438024	0.400558	4.81625e+08	0.727844	0	0	49.6854	3.91648
COX7A2L	Epithelial	0.982091	0.394267	430381277	0.650403	0	0	74.9516	44.3688
SLC3A1	Epithelial	0.806658	0.799804	4.94129e+08	0.74674	0	0	49.8185	0.590718
MCFD2	Epithelial	0.458094	0.322584	452297346	0.683523	0	0	50.8955	12.7198
EPCAM	Epithelial	0.501792	0.499093	476908211	0.720715	0	0	44.3974	0.271006
SPTBN1	Epithelial	0.649738	0.396027	469481353	0.709492	0	0	60.5639	13.6714
RTN4	Epithelial	1.47864	0.86568	518692184	0.78386	0	0	87.4274	44.1727
CFAP36	Epithelial	0.682531	0.58282	513172918	0.77552	0	0	64.3756	8.32501
MDH1	Epithelial	0.81856	0.405415	4.44689e+08	0.672025	0	0	70.1718	32.8704
RAB1A	Epithelial	0.613657	0.330427	4.4267e+08	0.668973	0	0	61.6893	24.689
ANXA4	Epithelial	1.96971	1.75015	6.12492e+08	0.925612	0	0	90.5131	19.2664
PCBP1	Epithelial	0.775133	0.336074	4.29767e+08	0.649475	0	0	68.986	34.996
SPR	Epithelial	0.544972	0.518453	500073022	0.755723	0	0	53.7996	2.82621
NAT8	Epithelial	0.4682	0.465746	4.37752e+08	0.661542	0	0	32.4903	0.186083
BOLA3	Epithelial	0.524196	0.362336	4.55633e+08	0.688564	0	0	53.4245	13.9287
WDR54	Epithelial	0.49876	0.408961	474495850	0.71707	0	0	51.8756	7.01369
WBP1	Epithelial	0.670428	0.396718	4.56299e+08	0.68957	0	0	63.2139	22.6571
EVA1A	Epithelial	0.35096	0.348053	448750446	0.678163	0	0	35.939	0.325957
REG1A	Epithelial	0.348621	0.34751	395005476	0.596942	0	0	19.47	0.0861724
SUCLG1	Epithelial	0.690529	0.406632	4.50902e+08	0.681414	0	0	62.4637	24.8214
CAPG	Epithelial	1.13109	0.474381	4.34086e+08	0.656001	0	0	75.3146	38.0907
RNF181	Epithelial	1.08283	0.510952	4.57773e+08	0.691798	0	0	79.4046	43.6058
MAL	Epithelial	0.989346	0.959945	556390834	0.840832	0	0	70.3049	2.1718
COX5B	Epithelial	2.09023	0.870317	524761857	0.793033	0	0	93.5382	71.2271
FHL2	Epithelial	0.434515	0.417877	470370796	0.710836	0	0	43.7318	1.45119
CHCHD5	Epithelial	0.657706	0.369608	450289324	0.680488	0	0	63.3833	24.7702
PAX8	Epithelial	0.472199	0.45506	466895052	0.705583	0	0	42.7517	1.73719
DBI	Epithelial	1.32253	0.399357	416522707	0.629459	0	0	84.0634	59.4665
TMEM37	Epithelial	0.924234	0.872359	5.15433e+08	0.778935	0	0	59.257	4.87811
MZT2B	Epithelial	0.798465	0.519122	477526435	0.72165	0	0	68.0421	23.7174
MZT2A	Epithelial	0.83965	0.630234	4.97654e+08	0.752067	0	0	67.1104	17.4555
ACMSD	Epithelial	0.317181	0.31671	435599544	0.658289	0	0	31.7038	0.0449595
DARS	Epithelial	0.986746	0.60893	4.87771e+08	0.737131	0	0	76.6457	29.6883
LRP2	Epithelial	0.506761	0.503722	4.51569e+08	0.682422	0	0	36.7256	0.258517
METTL5	Epithelial	0.546102	0.320247	446344307	0.674526	0	0	57.5266	19.5237
ATP5MC3	Epithelial	1.90611	0.876279	501339379	0.757636	0	0	89.7628	64.2135
UBE2E3	Epithelial	0.533302	0.312664	444304961	0.671445	0	0	56.486	19.1153
TFPI	Epithelial	0.532769	0.473871	4.57195e+08	0.690925	0	0	42.4613	3.80657
HSPD1	Epithelial	1.54495	0.819236	497956898	0.752525	0	0	87.6089	45.6801
HSPE1	Epithelial	1.93416	0.894803	496658635	0.750563	0	0	93.4172	57.8617
SPATS2L	Epithelial	0.701276	0.561796	496138685	0.749777	0	0	62.379	12.0679
NDUFB3	Epithelial	0.948865	0.487689	456592200	0.690013	0	0	74.044	36.657
SUMO1	Epithelial	0.81735	0.318748	423218792	0.639579	0	0	72.471	39.2659
TNS1	Epithelial	0.447213	0.358969	4.45888e+08	0.673836	0	0	42.3887	6.84384
AAMP	Epithelial	0.600282	0.334383	4.45962e+08	0.673948	0	0	61.1326	23.2478
PNKD	Epithelial	0.707266	0.375454	4.47139e+08	0.675728	0	0	65.7188	27.5227
TMBIM1	Epithelial	0.698354	0.366381	441632316	0.667406	0	0	63.3591	27.5852
CNPPD1	Epithelial	0.61118	0.321445	4.37714e+08	0.661484	0	0	59.8621	24.2981
CHPF	Epithelial	0.424616	0.397101	4.69657e+08	0.709757	0	0	44.6031	2.35788
MFF	Epithelial	0.663015	0.327884	4.36843e+08	0.660168	0	0	63.5165	28.0123
HDLBP	Epithelial	0.790113	0.455571	4.62655e+08	0.699175	0	0	69.228	28.1784
ACY1	Epithelial	0.374852	0.308908	429870413	0.649631	0	0	36.6893	6.75392
GBE1	Epithelial	0.377416	0.308043	4.43465e+08	0.670175	0	0	41.2996	6.74643
DCBLD2	Epithelial	0.666519	0.634852	4.42461e+08	0.668658	0	0	35.697	2.24173
NIT2	Epithelial	0.73813	0.592314	503425102	0.760788	0	0	64.9564	13.0283
TFG	Epithelial	0.650291	0.461488	477422093	0.721492	0	0	62.1128	16.7911
IFT57	Epithelial	0.485202	0.370286	464773052	0.702376	0	0	51.9724	10.0335
ZBTB20	Epithelial	1.04481	0.82143	5.2585e+08	0.794677	0	0	75.363	16.4927
NDUFB4	Epithelial	1.50959	0.78657	5.07672e+08	0.767206	0	0	87.7904	51.3313
GOLGB1	Epithelial	0.682483	0.37759	446505752	0.67477	0	0	62.3185	24.458
FAM162A	Epithelial	1.33406	1.03672	5.57618e+08	0.842686	0	0	84.1602	24.98
SEMA5B	Epithelial	0.331009	0.314402	435746532	0.658511	0	0	33.2043	1.39624
MGLL	Epithelial	1.40421	1.29753	582986301	0.881023	0	0	81.4376	8.62099
SEC61A1	Epithelial	0.609744	0.385398	453537802	0.685397	0	0	58.2769	19.6061
RPN1	Epithelial	0.983817	0.36879	4.23169e+08	0.639503	0	0	75.7502	45.228
IL20RB	Epithelial	0.453631	0.4511	4.57262e+08	0.691026	0	0	38.4318	0.243531
RNF7	Epithelial	1.00433	0.368987	4.2451e+08	0.64153	0	0	78.1099	47.1513
PLOD2	Epithelial	1.17305	1.13676	572904235	0.865787	0	0	75.484	2.17804
CP	Epithelial	0.357569	0.351513	4.32145e+08	0.653068	0	0	31.1471	0.535768
TM4SF18	Epithelial	0.421111	0.339364	4.28943e+08	0.648229	0	0	34.7773	4.21621
TM4SF1	Epithelial	0.570771	0.394054	4.28379e+08	0.647377	0	0	38.94	7.91413
WWTR1	Epithelial	0.808973	0.722726	5.0469e+08	0.7627	0	0	58.6036	5.3377
PFN2	Epithelial	0.469952	0.446658	4.8817e+08	0.737734	0	0	49.9032	2.1156
MME	Epithelial	0.310903	0.308572	431311278	0.651808	0	0	30.5663	0.191078
SSR3	Epithelial	1.21757	0.606182	463351701	0.700228	0	0	77.2749	45.1606
TIPARP	Epithelial	0.871524	0.681923	4.66695e+08	0.705281	0	0	53.7149	15.7758
SEC62	Epithelial	1.03985	0.349823	418050221	0.631768	0	0	79.2352	48.5163
TNIK	Epithelial	0.407478	0.316185	4.22333e+08	0.638239	0	0	34.6442	6.29808
FNDC3B	Epithelial	0.519084	0.348966	4.54084e+08	0.686222	0	0	54.2231	15.1189
TNFSF10	Epithelial	0.71432	0.302287	412766004	0.623782	0	0	56.7522	28.6942
NDUFB5	Epithelial	0.826864	0.409081	4.44641e+08	0.671952	0	0	69.7604	34.3878
DNAJC19	Epithelial	0.680469	0.443415	472211458	0.713618	0	0	65.0411	20.0919
AP2M1	Epithelial	0.961692	0.347695	420116403	0.63489	0	0	75.7502	45.6302
POLR2H	Epithelial	0.563106	0.426186	479142432	0.724092	0	0	58.5552	12.4013
P3H2	Epithelial	0.728119	0.691712	5.0755e+08	0.767023	0	0	56.3771	3.72165
CCDC50	Epithelial	0.490061	0.310238	438937914	0.663334	0	0	50.3146	16.0206
LINC00887	Epithelial	0.383389	0.382403	449786731	0.679729	0	0	36.0358	0.0899191
OCIAD2	Epithelial	1.14747	0.921372	5.32588e+08	0.80486	0	0	75.847	15.235
IGFBP7	Epithelial	1.46622	1.06068	5.12816e+08	0.77498	0	0	71.9506	16.7399
UGT2B7	Epithelial	1.22923	1.21823	5.81115e+08	0.878195	0	0	76.2706	1.01783
SPP1	Epithelial	2.02872	1.88412	560119696	0.846467	0	0	74.2982	6.62154
BDH2	Epithelial	0.499668	0.407367	4.64764e+08	0.702362	0	0	49.044	7.61939
NDUFC1	Epithelial	1.26383	0.758104	502754764	0.759775	0	0	83.4947	38.8013
SLC25A4	Epithelial	0.51581	0.456506	476400648	0.719948	0	0	49.3103	4.63083
SORBS2	Epithelial	0.428629	0.372093	442447704	0.668638	0	0	37.9961	3.62174
FAT1	Epithelial	0.32991	0.311845	447953958	0.676959	0	0	37.2217	1.6635
SDHA	Epithelial	0.751658	0.45346	4.64959e+08	0.702657	0	0	67.0015	24.3643
PDCD6	Epithelial	0.982841	0.462698	452028302	0.683116	0	0	77.2386	40.2625
CMBL	Epithelial	0.735448	0.724772	5.16664e+08	0.780796	0	0	57.0426	1.10526
RETREG1	Epithelial	0.523232	0.499118	4.73446e+08	0.715483	0	0	45.1476	1.94825
CDH6	Epithelial	0.324216	0.308318	4.30587e+08	0.650713	0	0	31.5586	1.31257
DAB2	Epithelial	0.896687	0.556221	467568005	0.7066	0	0	65.7309	22.471
NDUFS4	Epithelial	0.74696	0.506006	4.85177e+08	0.733212	0	0	68.635	21.5568
MAP1B	Epithelial	0.406558	0.315037	4.17833e+08	0.63144	0	0	31.9095	4.82815
TBCA	Epithelial	1.3926	0.710787	496473120	0.750282	0	0	87.6452	49.473
BHMT2	Epithelial	0.567109	0.562361	4.89935e+08	0.740401	0	0	48.4995	0.429613
BHMT	Epithelial	0.704193	0.701908	4.75518e+08	0.718614	0	0	43.8771	0.174843
VCAN	Epithelial	0.987775	0.594771	4.20155e+08	0.634949	0	0	45.075	18.386
COX7C	Epithelial	2.58563	0.886863	5.33621e+08	0.806421	0	0	96.0552	84.3728
GLRX	Epithelial	1.18827	0.613293	4.65398e+08	0.703321	0	0	77.2023	41.1655
FAM174A	Epithelial	0.41754	0.337815	4.60211e+08	0.695482	0	0	47.471	7.54196
PAM	Epithelial	0.505	0.365759	456827089	0.690368	0	0	50.4598	9.94855
NREP	Epithelial	0.356734	0.315223	448923281	0.678424	0	0	39.7749	3.70542
EPB41L4A-AS1	Epithelial	0.769453	0.567742	4.78133e+08	0.722567	0	0	61.3504	17.2645
REEP5	Epithelial	1.19772	0.4714	442206994	0.668274	0	0	83.1196	51.6473
AP3S1	Epithelial	0.79179	0.453276	458910228	0.693516	0	0	67.2798	27.5277
LOX	Epithelial	0.438955	0.424571	455555343	0.688446	0	0	38.8069	1.04281
PPIC	Epithelial	0.404099	0.347007	4.60578e+08	0.696037	0	0	44.6273	4.46099
GRAMD2B	Epithelial	0.469983	0.402908	466313769	0.704705	0	0	47.12	5.50255
ALDH7A1	Epithelial	0.459201	0.417864	481482004	0.727627	0	0	49.8548	4.11505
HINT1	Epithelial	2.46306	1.01899	5.24841e+08	0.793153	0	0	93.9255	78.3782
P4HA2	Epithelial	0.810676	0.780141	543015166	0.820618	0	0	66.6505	2.71755
SLC22A5	Epithelial	0.574144	0.55982	4.88273e+08	0.737891	0	0	48.8625	1.41623
RAD50	Epithelial	0.585083	0.401612	4.64666e+08	0.702215	0	0	58.0954	15.8832
UQCRQ	Epithelial	1.93558	1.134	551345478	0.833207	0	0	91.4932	55.0017
AFF4	Epithelial	0.71618	0.343552	434607848	0.65679	0	0	65.15	29.9381
C5orf15	Epithelial	0.723353	0.573893	5.02906e+08	0.760004	0	0	65.5131	13.9137
VDAC1	Epithelial	1.70868	1.20047	5.66089e+08	0.855487	0	0	88.105	39.2047
SKP1	Epithelial	2.09477	0.832292	519414505	0.784952	0	0	93.2357	74.0334
UBE2B	Epithelial	0.861795	0.356697	4.30115e+08	0.65	0	0	73.3785	39.0099
CDKN2AIPNL	Epithelial	0.402379	0.307865	4.51602e+08	0.682472	0	0	46.394	8.70716
CAMLG	Epithelial	0.645248	0.358301	445147409	0.672718	0	0	61.4593	24.4467
TXNDC15	Epithelial	0.546259	0.341473	450684809	0.681086	0	0	56.2076	17.4118
CXCL14	Epithelial	2.34822	2.31955	5.944e+08	0.898272	0	0	80.6631	2.1693
SPOCK1	Epithelial	0.564451	0.544002	4.87411e+08	0.736587	0	0	48.8383	1.28509
EGR1	Epithelial	0.75785	0.545703	455645044	0.688582	0	0	52.1781	14.1548
HSPA9	Epithelial	1.04044	0.638165	4.89487e+08	0.739725	0	0	77.9647	31.8713
CTNNA1	Epithelial	0.849659	0.55935	4.8766e+08	0.736964	0	0	71.6844	24.7178
UBE2D2	Epithelial	1.5505	0.785534	498156977	0.752827	0	0	87.4274	53.9015
CXXC5	Epithelial	0.63609	0.561321	496098170	0.749716	0	0	56.6554	6.57408
CYSTM1	Epithelial	1.82119	1.55234	599916915	0.906609	0	0	89.3877	21.5444
PFDN1	Epithelial	0.555277	0.303617	4.41001e+08	0.666452	0	0	58.7609	22.0676
EIF4EBP3	Epithelial	0.813901	0.699788	5.19027e+08	0.784366	0	0	66.0213	11.5783
NDUFA2	Epithelial	1.33214	0.725641	5.00062e+08	0.755705	0	0	85.8664	45.4354
ZMAT2	Epithelial	0.696947	0.332053	4.37383e+08	0.660984	0	0	66.3843	29.8781
TAF7	Epithelial	0.806544	0.384863	4.38276e+08	0.662333	0	0	67.5702	31.5891
RNF14	Epithelial	0.404201	0.302808	445989926	0.673991	0	0	45.1839	9.27415
NDFIP1	Epithelial	0.927457	0.316259	413495371	0.624884	0	0	74.3345	45.1806
SPINK13	Epithelial	0.429618	0.42864	453276791	0.685003	0	0	37.0886	0.0899191
ABLIM3	Epithelial	0.320916	0.311909	438366345	0.66247	0	0	33.3858	0.857978
CSNK1A1	Epithelial	0.846815	0.366621	4.31983e+08	0.652824	0	0	71.3456	37.4688
SMIM3	Epithelial	1.03966	0.856773	489870013	0.740304	0	0	58.9424	14.6581
GPX3	Epithelial	1.94832	1.78108	514124072	0.776957	0	0	62.0765	12.1491
TNIP1	Epithelial	1.15097	0.848722	511006109	0.772245	0	0	73.3543	24.8501
SPARC	Epithelial	1.04899	0.676246	4.75179e+08	0.718101	0	0	60.818	12.505
ATOX1	Epithelial	1.27054	0.794433	5.11791e+08	0.773431	0	0	83.2527	36.1699
HAVCR1	Epithelial	0.382881	0.377755	4.60603e+08	0.696074	0	0	39.7507	0.542012
CLINT1	Epithelial	0.571778	0.330452	442627492	0.66891	0	0	57.3209	21.1172
TTC1	Epithelial	0.589011	0.362798	456327040	0.689613	0	0	60.213	19.6923
FABP6	Epithelial	0.448666	0.446552	4.65274e+08	0.703133	0	0	40.8398	0.243531
CCNG1	Epithelial	0.606066	0.420728	4.6414e+08	0.70142	0	0	57.696	16.2504
NPM1	Epithelial	2.30962	0.7664	500717431	0.756697	0	0	93.2841	79.742
DUSP1	Epithelial	2.72892	0.621646	414231927	0.625997	0	0	91.5053	75.9679
ERGIC1	Epithelial	1.06593	0.868234	536548707	0.810846	0	0	75.0726	18.1349
ATP6V0E1	Epithelial	1.86579	0.632908	4.83219e+08	0.730253	0	0	91.3359	72.4573
KIAA1191	Epithelial	0.742084	0.610139	510346456	0.771248	0	0	65.9971	11.4872
HIGD2A	Epithelial	1.53792	0.484853	436401408	0.659501	0	0	87.3306	64.2859
PRELID1	Epithelial	1.60602	0.715064	4.67673e+08	0.70676	0	0	84.3417	56.895
LMAN2	Epithelial	1.42067	0.871504	5.20137e+08	0.786043	0	0	84.378	41.7499
DDX41	Epithelial	0.516771	0.388346	4.67054e+08	0.705824	0	0	54.2473	12.2178
TMED9	Epithelial	1.5502	0.965121	526407971	0.795521	0	0	85.576	43.2486
NHP2	Epithelial	1.2474	0.810475	5.17851e+08	0.782589	0	0	81.7885	35.026
PHYKPL	Epithelial	0.580842	0.347982	4.46279e+08	0.674428	0	0	57.1515	19.7385
CANX	Epithelial	1.57894	0.904563	516399217	0.780395	0	0	87.5847	47.0377
SQSTM1	Epithelial	1.85914	0.952809	509686338	0.770251	0	0	91.3722	57.0561
RACK1	Epithelial	3.42606	0.776651	5.30895e+08	0.802301	0	0	97.592	95.4841
DCDC2	Epithelial	0.6283	0.611282	4.44873e+08	0.672303	0	0	35.4671	1.08028
HIST1H1C	Epithelial	1.06541	0.866853	5.21745e+08	0.788474	0	0	70.8737	14.9565
HIST1H2AC	Epithelial	0.764317	0.594789	4.70574e+08	0.711143	0	0	54.9492	12.8285
DDR1	Epithelial	0.309936	0.300012	447437968	0.676179	0	0	36.3625	1.08777
CFB	Epithelial	0.562402	0.538653	500843822	0.756888	0	0	53.6423	2.30293
RNF5	Epithelial	0.632517	0.363623	4.50634e+08	0.68101	0	0	61.9918	22.8682
DNPH1	Epithelial	0.700955	0.365952	4.4054e+08	0.665755	0	0	62.7541	26.7409
GSTA2	Epithelial	0.407159	0.405396	4.25039e+08	0.64233	0	0	28.606	0.148616
GSTA1	Epithelial	0.403674	0.401711	4.24519e+08	0.641544	0	0	28.4608	0.15611
COL21A1	Epithelial	0.346504	0.327958	4.08727e+08	0.617678	0	0	24.9032	1.38126
EPHA7	Epithelial	0.538791	0.521497	432744239	0.653974	0	0	31.7764	0.954141
LINC02532	Epithelial	0.758326	0.755142	531094120	0.802603	0	0	60.7817	0.318463
CD24	Epithelial	2.64913	2.581	633191254	0.956894	0	0	93.2115	3.59052
GTF3C6	Epithelial	0.675868	0.348626	438748881	0.663048	0	0	62.7783	27.3741
ENPP3	Epithelial	0.359341	0.355474	440348643	0.665466	0	0	33.4221	0.314717
PERP	Epithelial	0.566455	0.528601	495349908	0.748585	0	0	53.0373	2.8362
AIG1	Epithelial	0.509373	0.386161	4.64032e+08	0.701257	0	0	53.0736	12.4013
AKAP12	Epithelial	0.496091	0.410616	452605091	0.683988	0	0	42.9816	5.21406
SOD2	Epithelial	1.15529	0.507384	437261300	0.6608	0	0	74.0198	39.2534
SLC22A2	Epithelial	0.428568	0.427215	4.54582e+08	0.686975	0	0	37.5121	0.116145
C7orf50	Epithelial	0.678789	0.378562	448398085	0.67763	0	0	63.105	25.2735
KDELR2	Epithelial	0.825989	0.323282	420466546	0.635419	0	0	69.2764	38.865
RPA3	Epithelial	0.627117	0.387067	456120974	0.689301	0	0	60.1646	19.7572
NDUFA4	Epithelial	1.54894	0.378712	4.07153e+08	0.6153	3.01369e-268	1.97997e-267	86.6045	69.5474
AC019117.2	Epithelial	0.46359	0.462662	4.61588e+08	0.697563	0	0	39.5934	0.0861724
TOMM7	Epithelial	1.91711	0.308505	4.05887e+08	0.613387	2.25759e-254	1.43805e-253	92.0136	82.9903
MALSU1	Epithelial	0.57734	0.428427	4.79558e+08	0.72472	0	0	59.8742	13.4666
SNX10	Epithelial	0.708858	0.37264	427444708	0.645965	0	0	55.772	27.6501
CREB5	Epithelial	0.620573	0.519247	449203245	0.678847	0	0	44.349	9.45149
PSMA2	Epithelial	1.03188	0.394414	429631847	0.64927	0	0	77.7227	46.7379
POLD2	Epithelial	0.470595	0.367129	4.68383e+08	0.707831	0	0	52.2991	9.4465
TMED4	Epithelial	0.76529	0.444254	4.63374e+08	0.700262	0	0	68.6955	26.099
IGFBP3	Epithelial	0.93339	0.87724	4.78348e+08	0.722891	0	0	46.9748	2.22924
DDC	Epithelial	0.310281	0.309391	420765658	0.635871	0	0	27.2507	0.0749326
SEC61G	Epithelial	1.3655	0.731246	495665683	0.749062	0	0	84.5958	46.1859
EGFR	Epithelial	0.34895	0.340321	456973076	0.690589	0	0	39.0005	0.82176
CHCHD2	Epithelial	2.27078	0.713025	5.15854e+08	0.779571	0	0	93.9981	82.0799
SBDS	Epithelial	0.737878	0.375657	4.46536e+08	0.674817	0	0	67.5944	28.1671
CLDN3	Epithelial	0.397063	0.395919	4.55461e+08	0.688304	0	0	37.7662	0.101159
CLDN4	Epithelial	0.46429	0.46245	456254227	0.689503	0	0	38.0566	0.154861
EIF4H	Epithelial	0.829618	0.32227	422176865	0.638004	0	0	71.7812	39.472
TMEM120A	Epithelial	0.510811	0.329133	445379590	0.673069	0	0	52.4201	16.0343
MDH2	Epithelial	1.131	0.468459	444262054	0.67138	0	0	79.7193	48.7149
HSPB1	Epithelial	3.17293	1.7733	5.71456e+08	0.863599	0	0	97.8824	62.9796
HGF	Epithelial	0.538954	0.473898	408935127	0.617993	0	0	28.3519	5.91468
TMEM243	Epithelial	0.717752	0.40879	441495268	0.667199	0	0	58.9303	25.04
SRI	Epithelial	1.00204	0.417142	4.38036e+08	0.66197	0	0	77.4201	42.6579
COL1A2	Epithelial	0.369166	0.302444	4.05847e+08	0.613325	0	0	26.5126	3.45814
PON2	Epithelial	0.760333	0.596295	498956678	0.754036	0	0	64.5329	13.0995
PDK4	Epithelial	1.95071	1.44104	502026487	0.758675	0	0	69.8814	27.8837
SEM1	Epithelial	1.13357	0.308081	4.01983e+08	0.607486	3.36177e-245	2.10081e-244	81.8006	56.112
ARPC1A	Epithelial	0.99767	0.74179	516061979	0.779886	0	0	74.2861	21.8366
PDAP1	Epithelial	0.677537	0.311015	431752746	0.652475	0	0	64.8112	29.6421
COPS6	Epithelial	0.694416	0.309099	428125220	0.646993	0	0	64.8717	31.3568
TRIP6	Epithelial	0.491442	0.432226	4.82939e+08	0.72983	0	0	52.1902	6.09701
MUC3A	Epithelial	0.323226	0.319027	444801277	0.672195	0	0	34.8379	0.374663
SERPINE1	Epithelial	0.50701	0.441222	4.25714e+08	0.643349	0	0	33.0106	4.35858
AP1S1	Epithelial	0.74802	0.604164	5.06666e+08	0.765687	0	0	65.743	12.9758
PLOD3	Epithelial	0.549396	0.431852	4.73699e+08	0.715865	0	0	54.7435	11.1887
ZNHIT1	Epithelial	1.06869	0.525092	463169103	0.699953	0	0	79.804	41.8611
FIS1	Epithelial	1.18682	0.513717	451071270	0.68167	0	0	79.453	48.8922
IFT22	Epithelial	0.50985	0.474651	498407190	0.753205	0	0	54.2473	3.34449
SYPL1	Epithelial	0.662891	0.380555	449870168	0.679855	0	0	61.8466	24.0346
DNAJB9	Epithelial	0.541066	0.377793	452288631	0.68351	0	0	51.9724	14.2672
CAV2	Epithelial	0.634672	0.571792	4.92973e+08	0.744994	0	0	54.1142	4.47597
CAV1	Epithelial	1.2798	1.11982	5.05704e+08	0.764232	0	0	60.4792	7.95659
MET	Epithelial	0.816624	0.797968	542568359	0.819943	0	0	65.4889	1.42996
NDUFA5	Epithelial	0.759246	0.460316	467873407	0.707062	0	0	68.4172	25.0987
WASL	Epithelial	0.501088	0.378605	467732565	0.706849	0	0	53.5455	10.573
POT1-AS1	Epithelial	0.552854	0.549632	470399717	0.71088	0	0	42.4371	0.293486
HILPDA	Epithelial	1.18495	1.1427	5.58184e+08	0.843541	0	0	71.2972	3.63423
CALU	Epithelial	0.591785	0.396671	459120511	0.693834	0	0	56.9095	16.444
CALD1	Epithelial	1.37487	1.18338	562361736	0.849855	0	0	80.8688	8.32875
TMEM140	Epithelial	0.44275	0.300529	439939528	0.664847	0	0	46.4061	11.5871
AC083862.3	Epithelial	0.432068	0.405173	4.56159e+08	0.689359	0	0	40.4647	2.55395
PTN	Epithelial	0.389531	0.367089	4.38297e+08	0.662365	0	0	34.1965	1.56859
HIPK2	Epithelial	0.540907	0.359619	4.4341e+08	0.670092	0	0	49.8427	14.6456
NDUFB2	Epithelial	1.44004	0.526758	445505416	0.673259	0	0	85.7091	59.3928
SSBP1	Epithelial	1.02332	0.512608	4.63949e+08	0.701132	0	0	79.4409	39.9291
PDIA4	Epithelial	0.585268	0.334829	440805112	0.666156	0	0	56.8006	21.0386
RARRES2	Epithelial	1.2077	1.18918	529281913	0.799864	0	0	60.8785	1.38375
TMEM176B	Epithelial	1.57883	1.13532	478339292	0.722878	0	0	59.5111	26.2177
TMEM176A	Epithelial	1.75248	1.46138	4.95081e+08	0.748179	0	0	59.499	20.6664
AOC1	Epithelial	0.703165	0.700295	4.78283e+08	0.722793	0	0	44.7604	0.236038
RHEB	Epithelial	0.695553	0.3414	4.35714e+08	0.658462	0	0	64.1941	29.5659
WDR60	Epithelial	0.464954	0.381102	4.63965e+08	0.701155	0	0	48.4753	7.29344
DEFB1	Epithelial	0.867439	0.83826	4.82154e+08	0.728643	0	0	47.6162	2.25672
TUSC3	Epithelial	0.52852	0.503729	502559766	0.759481	0	0	54.3562	2.19802
SLC39A14	Epithelial	0.486255	0.463246	4.76022e+08	0.719376	0	0	45.9947	2.00195
NEFL	Epithelial	0.640414	0.633195	498918397	0.753978	0	0	51.3795	0.609451
BNIP3L	Epithelial	1.45082	0.948847	527040799	0.796477	0	0	83.1438	38.1532
PNMA2	Epithelial	0.322828	0.31945	448623141	0.67797	0	0	35.9753	0.395894
EPHX2	Epithelial	0.386833	0.313842	448094684	0.677172	0	0	41.6263	4.82441
CLU	Epithelial	2.49134	2.39896	6.20984e+08	0.938447	0	0	90.4163	5.0517
ZNF395	Epithelial	0.368435	0.349605	459922611	0.695046	0	0	40.9487	1.76341
RBPMS	Epithelial	0.838018	0.776504	545439045	0.824281	0	0	69.9782	4.56214
EIF4EBP1	Epithelial	0.667667	0.358082	430321313	0.650312	0	0	56.7885	26.6697
VDAC3	Epithelial	0.652907	0.34934	4.46971e+08	0.675473	0	0	64.3756	25.5732
SMIM19	Epithelial	0.558478	0.353445	451800454	0.682772	0	0	56.7038	18.1349
RAB2A	Epithelial	0.960721	0.437667	446592936	0.674902	0	0	76.8877	40.4948
ASPH	Epithelial	0.58329	0.434817	470358055	0.710817	0	0	56.2561	13.1769
LACTB2	Epithelial	0.487069	0.406366	4.57699e+08	0.691685	0	0	46.0915	7.91538
ELOC	Epithelial	0.774937	0.337039	432328575	0.653346	0	0	70.6196	35.1559
NBN	Epithelial	0.525708	0.34079	449283292	0.678968	0	0	53.7875	15.9944
MTDH	Epithelial	1.28652	0.356174	4.08276e+08	0.616997	5.92271e-285	4.03306e-284	83.9424	59.8449
RIDA	Epithelial	0.670553	0.62999	5.02518e+08	0.759417	0	0	55.4574	4.1088
COX6C	Epithelial	1.75784	0.617893	4.67712e+08	0.706817	0	0	90.7188	69.0566
SYBU	Epithelial	0.35235	0.345712	4.47947e+08	0.676948	0	0	35.9874	0.538266
NDUFB9	Epithelial	1.37613	0.705528	487724542	0.737061	0	0	83.9545	48.6912
NDRG1	Epithelial	1.0999	0.963259	5.46859e+08	0.826427	0	0	74.3587	11.416
LY6E	Epithelial	2.06779	1.03972	510688962	0.771766	0	0	86.0358	58.4811
GSDMD	Epithelial	0.620444	0.348184	432337039	0.653358	0	0	54.211	22.4723
GRINA	Epithelial	1.00557	0.450193	440100519	0.665091	0	0	73.8746	39.5781
GPAA1	Epithelial	0.503965	0.310005	4.42257e+08	0.66835	0	0	52.8921	16.9572
CYC1	Epithelial	0.983165	0.611877	4.84126e+08	0.731623	0	0	73.5358	31.1844
SLC39A4	Epithelial	0.461522	0.377299	465721730	0.70381	0	0	49.5523	8.33375
VPS28	Epithelial	1.29968	0.440542	4.32978e+08	0.654326	0	0	83.9061	58.4761
PPP1R16A	Epithelial	0.67713	0.650207	518798335	0.784021	0	0	59.1965	2.7725
GLIS3	Epithelial	0.536999	0.518999	472877894	0.714625	0	0	44.4942	1.57483
NFIB	Epithelial	0.64209	0.574622	503023825	0.760182	0	0	57.5992	4.47472
RRAGA	Epithelial	0.5088	0.310461	445483657	0.673226	0	0	54.7556	17.4618
PLIN2	Epithelial	1.48025	0.924121	4.83872e+08	0.731239	0	0	73.3906	36.4322
MLLT3	Epithelial	0.469764	0.352402	4.13625e+08	0.62508	0	0	33.2285	8.13393
NDUFB6	Epithelial	0.841279	0.464318	4.63727e+08	0.700796	0	0	72.8098	30.9759
AQP3	Epithelial	0.815053	0.744467	4.87632e+08	0.736922	0	0	52.0208	4.63083
STOML2	Epithelial	0.6251	0.403563	464256326	0.701596	0	0	61.8224	19.7685
CA9	Epithelial	0.849424	0.841696	5.40747e+08	0.817191	0	0	64.0247	0.67814
HINT2	Epithelial	0.650878	0.413025	460596894	0.696065	0	0	61.302	20.3916
CLTA	Epithelial	1.13838	0.41748	429446257	0.64899	0	0	81.2439	50.7543
GRHPR	Epithelial	0.562488	0.329656	4.43352e+08	0.670005	0	0	57.1394	21.0148
ZFAND5	Epithelial	1.02831	0.355513	417567028	0.631038	0	0	75.5082	42.5317
ALDH1A1	Epithelial	0.435243	0.32624	428626798	0.647751	0	0	39.4966	9.74748
PRUNE2	Epithelial	0.497802	0.485295	480717602	0.726472	0	0	46.515	1.30133
CTSL	Epithelial	0.712711	0.356384	444031924	0.671032	0	0	64.2909	24.9925
NINJ1	Epithelial	0.826992	0.332396	4.24064e+08	0.640856	0	0	68.9013	35.1708
SEC61B	Epithelial	1.4249	0.413723	424187954	0.641043	0	0	86.7256	64.4732
TXN	Epithelial	1.64227	0.911936	520398483	0.786439	0	0	89.1578	49.5604
PTGR1	Epithelial	0.650402	0.610164	5.03756e+08	0.761288	0	0	55.893	4.17374
KIF12	Epithelial	0.384756	0.382667	464801079	0.702419	0	0	40.7188	0.246029
NDUFA8	Epithelial	0.577458	0.347712	4.5198e+08	0.683043	0	0	59.6805	20.7301
NEK6	Epithelial	0.420209	0.317044	4.46739e+08	0.675123	0	0	46.031	10.3869
PSMB7	Epithelial	0.642884	0.32157	4.37895e+08	0.661757	0	0	63.4802	27.4391
HSPA5	Epithelial	1.33421	0.502969	4.33611e+08	0.655284	0	0	82.1999	50.8555
DPM2	Epithelial	0.504072	0.304443	444929189	0.672388	0	0	54.804	17.6616
COQ4	Epithelial	0.513399	0.33245	4.53844e+08	0.68586	0	0	55.6268	16.0006
CERCAM	Epithelial	0.374449	0.345997	4.37298e+08	0.660855	0	0	34.499	2.14932
WDR34	Epithelial	0.375282	0.350562	469067237	0.708866	0	0	44.4337	2.35288
PTPA	Epithelial	0.686278	0.536958	489070902	0.739096	0	0	61.302	13.328
ASS1	Epithelial	0.822551	0.772217	5.08413e+08	0.768327	0	0	56.9942	2.86492
AGPAT2	Epithelial	0.625387	0.440096	473697403	0.715863	0	0	61.0963	17.0297
TMEM141	Epithelial	0.785009	0.53173	484524639	0.732226	0	0	68.3204	21.944
PHPT1	Epithelial	1.35607	0.876879	525887468	0.794734	0	0	85.3098	36.3835
EDF1	Epithelial	1.6234	0.309724	3.99912e+08	0.604357	1.98246e-217	1.16207e-216	90.8882	75.8417
NPDC1	Epithelial	0.641815	0.504287	4.83904e+08	0.731287	0	0	56.6433	8.00654
PFKP	Epithelial	1.11207	1.01071	560678609	0.847311	0	0	76.2101	8.01654
AKR1C3	Epithelial	0.844755	0.804551	5.31048e+08	0.802533	0	0	63.6012	3.37197
NET1	Epithelial	0.457874	0.385965	4.45165e+08	0.672744	0	0	40.8519	6.14072
ATP5F1C	Epithelial	1.09714	0.421677	432253676	0.653232	0	0	79.9855	49.3281
OPTN	Epithelial	0.700007	0.369657	448172017	0.677289	0	0	64.2667	21.3883
VIM	Epithelial	3.23941	0.658938	457741732	0.691751	0	0	89.9322	88.0845
DEPP1	Epithelial	0.659904	0.568296	470035546	0.710329	0	0	47.6283	4.77695
CISD1	Epithelial	0.605466	0.468414	471931501	0.713194	0	0	55.0944	12.2065
PCBD1	Epithelial	1.25207	0.99284	5.59756e+08	0.845917	0	0	83.3132	22.7558
DDIT4	Epithelial	2.00054	0.965611	4.77396e+08	0.721453	0	0	84.136	55.1104
P4HA1	Epithelial	0.611829	0.464417	4.76601e+08	0.720251	0	0	57.8896	13.3105
VDAC2	Epithelial	1.20589	0.609391	475492197	0.718576	0	0	81.2682	44.7272
KCNMA1	Epithelial	0.612936	0.44764	440523809	0.66573	0	0	46.152	13.5478
PRXL2A	Epithelial	0.62963	0.539885	507608816	0.767111	0	0	61.9555	8.1664
GHITM	Epithelial	0.940368	0.374119	426734290	0.644891	0	0	73.9109	43.1174
SNCG	Epithelial	0.731634	0.686714	4.89909e+08	0.740363	0	0	51.2101	3.12843
ADIRF	Epithelial	1.74358	1.54739	574145494	0.867663	0	0	83.0833	8.18638
PDLIM1	Epithelial	0.839424	0.682015	512786137	0.774935	0	0	67.2919	10.2033
PGAM1	Epithelial	1.58355	0.822829	502202772	0.758941	0	0	86.3988	51.7397
GOT1	Epithelial	0.459302	0.37821	4.54734e+08	0.687205	0	0	45.1718	7.29219
DPCD	Epithelial	0.510461	0.486241	5.03697e+08	0.7612	0	0	54.8403	2.74128
ATP5MD	Epithelial	1.26653	0.435365	4.24911e+08	0.642136	0	0	83.3616	56.1719
PRDX3	Epithelial	0.939261	0.476346	4.56146e+08	0.689339	0	0	75.2299	36.7994
BNIP3	Epithelial	1.81105	1.73457	6.14572e+08	0.928757	0	0	88.2623	6.31182
PRAP1	Epithelial	0.451089	0.449399	4.34554e+08	0.656709	0	0	31.4739	0.141123
ECHS1	Epithelial	0.900837	0.558047	4.81834e+08	0.72816	0	0	74.1409	28.9564
IFITM3	Epithelial	2.45437	1.21104	4.90824e+08	0.741746	0	0	92.7033	51.5761
CDHR5	Epithelial	0.459896	0.458095	455375125	0.688174	0	0	37.7904	0.162354
EPS8L2	Epithelial	0.513783	0.467147	486798905	0.735662	0	0	51.3553	3.32451
PNPLA2	Epithelial	0.670208	0.333225	437191348	0.660694	0	0	63.4076	27.5052
CD151	Epithelial	1.67438	1.32728	5.71459e+08	0.863603	0	0	86.7982	25.9379
TSPAN4	Epithelial	0.748349	0.519815	475992955	0.719332	0	0	62.6573	18.3735
CHID1	Epithelial	0.448588	0.302584	448357260	0.677569	0	0	51.0044	13.6452
CTSD	Epithelial	1.83404	0.461913	411540701	0.62193	8.18199e-302	5.78237e-301	89.0731	66.5426
SLC22A18	Epithelial	0.584141	0.485709	480738930	0.726504	0	0	54.6467	9.77495
CAVIN3	Epithelial	1.2258	1.13182	562352407	0.849841	0	0	75.6292	6.20317
ADM	Epithelial	0.595962	0.46354	455297615	0.688057	0	0	47.8824	9.68129
MTRNR2L8	Epithelial	3.33781	1.12496	420425617	0.635358	0	0	87.0886	56.1457
LINC00958	Epithelial	0.341272	0.334892	4.4564e+08	0.673463	0	0	35.3945	0.726846
NUCB2	Epithelial	0.640513	0.380459	454862768	0.6874	0	0	60.7333	19.5561
USH1C	Epithelial	0.709033	0.701444	529796664	0.800642	0	0	60.7817	0.711859
LDHA	Epithelial	2.77526	1.75382	595980268	0.90066	0	0	94.5668	61.1899
HTATIP2	Epithelial	0.537577	0.300738	4.33347e+08	0.654884	0	0	53.9811	20.8974
BBOX1	Epithelial	0.539572	0.538053	4.64772e+08	0.702375	0	0	40.5978	0.136127
RCN1	Epithelial	0.60345	0.472421	481127204	0.727091	0	0	57.8775	12.0691
CD59	Epithelial	0.776543	0.419654	458027205	0.692182	0	0	66.2391	23.2166
MDK	Epithelial	1.06469	0.98685	518435626	0.783473	0	0	61.4956	5.66365
NDUFS3	Epithelial	0.689476	0.371792	448751600	0.678164	0	0	65.6462	27.1131
TNKS1BP1	Epithelial	0.361962	0.326423	449501183	0.679297	0	0	39.2909	3.07348
SERPING1	Epithelial	1.32684	0.991816	532604404	0.804885	0	0	80.7478	21.5881
SELENOH	Epithelial	1.22446	0.350397	4.09243e+08	0.618458	2.64691e-294	1.83972e-293	83.531	58.1027
FTH1	Epithelial	4.29263	0.514862	418787548	0.632882	0	0	99.1288	97.8994
BSCL2	Epithelial	0.58149	0.440668	4.80678e+08	0.726412	0	0	59.2933	13.102
PLAAT3	Epithelial	0.945829	0.64465	496656932	0.75056	0	0	73.6931	23.1317
COX8A	Epithelial	1.69577	0.45276	432999149	0.654359	0	0	89.3272	72.0564
BAD	Epithelial	0.530162	0.347473	456744061	0.690243	0	0	56.486	15.832
TRMT112	Epithelial	1.36354	0.474673	4.3919e+08	0.663714	0	0	87.2459	59.5439
PRDX5	Epithelial	1.72458	0.991246	542234513	0.819438	0	0	90.1985	51.9495
LTBP3	Epithelial	0.399106	0.307312	4.50061e+08	0.680143	0	0	45.1113	7.81172
YIF1A	Epithelial	0.55374	0.306829	436352676	0.659427	0	0	55.8809	21.4832
CDK2AP2	Epithelial	1.06001	0.513005	449424916	0.679182	0	0	73.4874	38.7751
GSTP1	Epithelial	2.09878	0.629418	457946261	0.69206	0	0	92.1225	73.7886
NDUFV1	Epithelial	0.849308	0.404646	4.46062e+08	0.6741	0	0	73.56	35.4169
CCND1	Epithelial	0.504336	0.361866	431004986	0.651345	0	0	41.2149	10.3644
FOLR1	Epithelial	0.510061	0.506545	485678541	0.733969	0	0	47.1442	0.402138
C11orf54	Epithelial	0.648433	0.567019	480292579	0.72583	0	0	52.0087	7.18229
BIRC3	Epithelial	0.690905	0.328538	4.1531e+08	0.627626	0	0	50.9197	22.767
ACAT1	Epithelial	0.444274	0.312386	4.30485e+08	0.650559	0	0	42.9453	12.2902
C11orf1	Epithelial	0.475508	0.402595	471780095	0.712966	0	0	49.9516	6.90628
CRYAB	Epithelial	3.33434	3.2234	636585883	0.962024	0	0	94.1433	5.98087
HSPB2	Epithelial	0.648779	0.624463	516483318	0.780522	0	0	58.2648	2.03941
NNMT	Epithelial	1.9604	1.90538	5.89908e+08	0.891483	0	0	80.2517	3.47063
REXO2	Epithelial	0.530805	0.338046	4.46265e+08	0.674407	0	0	53.3156	16.4477
FXYD2	Epithelial	2.16644	2.02767	5.38225e+08	0.813378	0	0	66.4085	7.51449
SLC37A4	Epithelial	0.712545	0.676909	5.07448e+08	0.766868	0	0	56.3529	3.6642
FKBP4	Epithelial	0.562451	0.344116	4.48625e+08	0.677973	0	0	56.0261	17.8989
CD9	Epithelial	1.13259	0.579726	4.6171e+08	0.697748	0	0	76.44	30.4364
LTBR	Epithelial	0.803031	0.571432	4.90776e+08	0.741672	0	0	67.6307	21.4669
GAPDH	Epithelial	4.41377	1.42837	5.82657e+08	0.880526	0	0	98.9593	96.2009
MLF2	Epithelial	1.09847	0.675326	500434753	0.756269	0	0	80.5058	34.3928
PTMS	Epithelial	0.609868	0.360885	4.42753e+08	0.6691	0	0	55.5542	19.3888
TPI1	Epithelial	3.03139	1.5996	5.91036e+08	0.893188	0	0	96.2367	76.2676
ENO2	Epithelial	0.997178	0.927648	5.47092e+08	0.826779	0	0	70.3533	4.9955
C12orf57	Epithelial	1.6883	0.755123	4.72118e+08	0.713477	0	0	88.3591	53.0485
PHB2	Epithelial	1.03251	0.431817	4.39488e+08	0.664165	0	0	78.1946	45.037
LPCAT3	Epithelial	0.499135	0.389311	454591545	0.68699	0	0	47.6767	9.996
C1S	Epithelial	0.993182	0.955877	5.50899e+08	0.832532	0	0	69.0465	2.24048
C1R	Epithelial	0.519745	0.489508	4.70949e+08	0.711709	0	0	44.7967	2.24423
RBP5	Epithelial	0.993505	0.950014	495715629	0.749138	0	0	52.1176	2.45279
YBX3	Epithelial	0.671998	0.442209	457650294	0.691612	0	0	58.0106	19.4
H2AFJ	Epithelial	0.740651	0.34433	4.30057e+08	0.649912	0	0	63.6859	31.3793
RERG	Epithelial	0.354107	0.33511	442521308	0.668749	0	0	35.4308	1.48991
DERA	Epithelial	0.423575	0.30492	4.34354e+08	0.656407	0	0	43.2599	11.8306
MGST1	Epithelial	1.7919	1.69143	601637119	0.909209	0	0	84.8863	8.05275
LDHB	Epithelial	1.77669	0.879524	5.00683e+08	0.756644	0	0	88.1171	56.6066
TM7SF3	Epithelial	0.576651	0.455872	4.68219e+08	0.707584	0	0	52.5169	10.9951
ZCRB1	Epithelial	0.583946	0.349408	4.52781e+08	0.684253	0	0	60.0557	20.308
ANO6	Epithelial	0.55461	0.333678	440143861	0.665156	0	0	53.2188	18.3123
SLC38A1	Epithelial	0.592457	0.334362	439949296	0.664862	0	0	54.4409	16.6987
TMEM106C	Epithelial	0.589829	0.482601	488419629	0.738112	0	0	57.6839	8.62724
ARF3	Epithelial	0.625087	0.302691	431567813	0.652196	0	0	61.6167	27.5727
TUBA1C	Epithelial	0.685009	0.43413	462844984	0.699463	0	0	62.8993	21.6468
TMBIM6	Epithelial	2.04549	0.69241	484329885	0.731931	0	0	93.8529	75.6756
KRT8	Epithelial	1.22415	1.20705	5.89759e+08	0.891258	0	0	79.211	1.7197
KRT18	Epithelial	1.35317	1.32715	568022036	0.858409	0	0	72.9913	2.13433
IGFBP6	Epithelial	0.408815	0.383132	4.41681e+08	0.667479	0	0	35.5397	1.92202
C12orf10	Epithelial	0.672908	0.47419	480417696	0.726019	0	0	63.8432	17.8714
PRR13	Epithelial	1.54049	0.43583	425413486	0.642895	0	0	88.4318	67.5842
PCBP2	Epithelial	2.05326	0.373213	4.14498e+08	0.626399	0	0	92.8727	82.2922
ATP5MC2	Epithelial	2.66291	0.679372	511684983	0.773271	0	0	95.8253	88.4242
HOXC10	Epithelial	0.407341	0.392961	460366458	0.695717	0	0	40.4647	1.18893
COPZ1	Epithelial	0.860138	0.43108	4.51572e+08	0.682426	0	0	72.6404	33.9007
PPP1R1A	Epithelial	0.511844	0.509507	4.71039e+08	0.711846	0	0	42.5823	0.249775
CD63	Epithelial	2.1995	1.06943	527202232	0.796721	0	0	92.3282	61.2012
MYL6B	Epithelial	0.643801	0.535861	5.02975e+08	0.760108	0	0	62.3306	9.54016
NABP2	Epithelial	0.446658	0.305416	4.44504e+08	0.671746	0	0	48.4027	12.3526
SLC39A5	Epithelial	0.349202	0.348362	429559375	0.649161	0	0	29.9008	0.0674393
CNPY2	Epithelial	0.959928	0.595016	487299294	0.736419	0	0	75.847	29.6034
ATP5F1B	Epithelial	1.45841	0.49789	437017480	0.660432	0	0	84.6442	61.5571
PTGES3	Epithelial	1.32096	0.393167	4.17383e+08	0.63076	0	0	85.5639	60.5105
SHMT2	Epithelial	0.687412	0.489699	4.73815e+08	0.716041	0	0	60.8301	17.7253
NDUFA4L2	Epithelial	2.39056	2.25161	539321623	0.815036	0	0	66.7594	5.09791
OS9	Epithelial	0.904684	0.364559	4.27762e+08	0.646444	0	0	74.4797	41.1192
CDK4	Epithelial	0.52733	0.333516	4.47292e+08	0.675958	0	0	54.3804	17.3257
CSRP2	Epithelial	0.445009	0.383364	4.51834e+08	0.682823	0	0	40.8277	3.49685
NDUFA12	Epithelial	0.968036	0.41624	439917534	0.664814	0	0	76.6336	42.4006
SLC25A3	Epithelial	1.40354	0.328244	401243470	0.606369	2.92601e-231	1.77045e-230	83.1317	65.5597
ARL1	Epithelial	0.657155	0.491982	4.90427e+08	0.741145	0	0	64.0489	14.5082
HSP90B1	Epithelial	1.857	0.75128	4.7788e+08	0.722183	0	0	90.4163	64.0286
C12orf75	Epithelial	1.38159	1.19518	557160456	0.841995	0	0	78.5697	12.2702
ISCU	Epithelial	1.12387	0.335173	4.09778e+08	0.619266	4.50543e-307	3.22833e-306	79.5741	52.9086
MMAB	Epithelial	0.388763	0.336816	4.62063e+08	0.698281	0	0	45.2686	5.12164
MVK	Epithelial	0.603042	0.57832	4.95941e+08	0.749478	0	0	52.1055	2.45529
TCTN1	Epithelial	0.456612	0.400948	4.79319e+08	0.724358	0	0	50.847	5.58622
OAS1	Epithelial	0.628459	0.326524	421174599	0.636489	0	0	52.7106	23.8835
PEBP1	Epithelial	2.1981	1.37516	572145796	0.864641	0	0	93.8529	53.292
HSPB8	Epithelial	0.80681	0.785513	5.16658e+08	0.780786	0	0	57.696	1.65976
COX6A1	Epithelial	2.29546	0.880843	5.27393e+08	0.797009	0	0	93.7561	78.3108
DYNLL1	Epithelial	1.60135	0.5689	453530842	0.685387	0	0	89.1941	62.9583
MLEC	Epithelial	0.914295	0.691981	4.92831e+08	0.744778	0	0	64.908	19.3876
ACADS	Epithelial	0.450849	0.369693	4.67967e+08	0.707204	0	0	49.9274	7.773
ARL6IP4	Epithelial	1.27883	0.448242	4.34144e+08	0.656089	0	0	82.3451	56.9775
TMED2	Epithelial	1.00146	0.536049	465617985	0.703653	0	0	75.2541	36.5496
UBC	Epithelial	3.07252	0.476144	445259416	0.672887	0	0	97.4468	94.6311
RAN	Epithelial	1.336	0.354568	4.10116e+08	0.619778	2.97379e-295	2.07361e-294	82.5629	62.9134
PXMP2	Epithelial	0.327053	0.311022	434037285	0.655928	0	0	32.7081	1.45744
CRYL1	Epithelial	0.860267	0.678226	4.98417e+08	0.75322	0	0	64.2546	16.7524
TSC22D1	Epithelial	0.669418	0.340381	4.42713e+08	0.669038	0	0	57.1394	18.09
ESD	Epithelial	0.719926	0.427471	4.63047e+08	0.699768	0	0	67.183	25.5732
RNASE4	Epithelial	0.366967	0.308389	4.44859e+08	0.672281	0	0	40.6946	5.86222
EGLN3	Epithelial	0.647185	0.631061	5.05886e+08	0.764508	0	0	54.2957	1.55485
LGALS3	Epithelial	1.20561	0.329481	3.95505e+08	0.597696	2.252e-213	1.30585e-212	71.7933	48.911
IFI27	Epithelial	1.30934	0.946703	5.09929e+08	0.770617	0	0	72.3015	13.6015
SERPINA1	Epithelial	1.63154	0.701443	415603137	0.62807	0	0	56.1471	41.5064
MEG3	Epithelial	0.429604	0.390739	4.13342e+08	0.624653	0	0	27.4443	2.49401
CKB	Epithelial	0.994382	0.932056	5.45262e+08	0.824013	0	0	69.1312	5.1666
AHNAK2	Epithelial	0.36204	0.353624	445924683	0.673892	0	0	35.6244	0.849236
CRIP2	Epithelial	1.07277	0.850618	530503726	0.80171	0	0	75.3267	10.3095
SNRPN	Epithelial	0.716595	0.441079	465065015	0.702818	0	0	64.9322	20.8575
AC022613.1	Epithelial	0.503312	0.494857	479613736	0.724804	0	0	45.7527	0.815516
EMC7	Epithelial	0.693453	0.386765	4.49782e+08	0.679721	0	0	63.7706	25.873
EMC4	Epithelial	0.95006	0.536268	474875261	0.717643	0	0	76.5368	33.2863
SRP14	Epithelial	2.09	0.396894	439033518	0.663478	0	0	94.3974	85.302
SPINT1	Epithelial	0.504977	0.440699	462855581	0.699479	0	0	46.1762	6.91003
PDIA3	Epithelial	1.60118	0.606977	4.56968e+08	0.690581	0	0	87.7299	61.0151
CASC4	Epithelial	0.453402	0.303945	4.42539e+08	0.668776	0	0	48.6447	13.0845
GATM	Epithelial	0.715887	0.648623	470975780	0.71175	0	0	47.5678	6.91503
SQOR	Epithelial	0.713948	0.362625	436538866	0.659708	0	0	62.7662	28.7591
DUT	Epithelial	0.825361	0.330928	4.24676e+08	0.641781	0	0	70.668	37.8959
EID1	Epithelial	1.38059	0.444825	4.29815e+08	0.649547	0	0	86.8466	60.503
ANXA2	Epithelial	1.92521	0.895949	4.7444e+08	0.716986	0	0	86.6167	54.9218
TPM1	Epithelial	1.45557	1.28047	563099520	0.85097	0	0	79.4046	11.6895
CA12	Epithelial	1.86014	1.83596	622808592	0.941204	0	0	89.2183	1.48117
PPIB	Epithelial	1.96473	0.474276	4.36056e+08	0.658978	0	0	91.7715	78.4456
CALML4	Epithelial	0.489934	0.416373	4.6429e+08	0.701647	0	0	47.5315	7.30842
LARP6	Epithelial	0.314583	0.301558	4.40888e+08	0.666281	0	0	34.62	1.30258
PKM	Epithelial	2.68878	1.47957	582345250	0.880054	0	0	95.789	67.498
COX5A	Epithelial	1.39753	0.484807	437087218	0.660537	0	0	82.8412	59.8224
IMP3	Epithelial	0.893812	0.537337	474247826	0.716695	0	0	72.2047	28.6467
TSPAN3	Epithelial	0.936465	0.69583	500738392	0.756728	0	0	68.8045	20.7613
TMED3	Epithelial	0.739488	0.531486	489335747	0.739496	0	0	66.3964	18.8668
MTHFS	Epithelial	0.535011	0.358996	4.51764e+08	0.682716	0	0	53.6544	15.5735
NMB	Epithelial	0.551688	0.491662	4.77272e+08	0.721266	0	0	49.4192	4.84064
SLC28A1	Epithelial	0.505479	0.504495	4.67225e+08	0.706082	0	0	41.2996	0.0899191
ANPEP	Epithelial	0.738818	0.647089	4.66248e+08	0.704606	0	0	47.471	8.03402
CIB1	Epithelial	1.33406	0.520191	4.47817e+08	0.676752	0	0	83.4342	55.2927
NGRN	Epithelial	0.675246	0.387537	453696077	0.685637	0	0	63.6375	23.314
SELENOS	Epithelial	0.790881	0.412087	4.47834e+08	0.676777	0	0	67.8485	30.3427
NME4	Epithelial	0.772465	0.626317	506226827	0.765022	0	0	65.1742	13.4629
RAB11FIP3	Epithelial	0.316976	0.307368	4.27018e+08	0.64532	0	0	29.9129	0.804276
METTL26	Epithelial	1.49545	1.05086	5.50091e+08	0.831311	0	0	85.818	34.9935
MCRIP2	Epithelial	0.583851	0.480363	474368547	0.716877	0	0	52.9284	10.3369
STUB1	Epithelial	0.64278	0.397221	443912536	0.670852	0	0	55.2759	21.0486
GNPTG	Epithelial	0.762993	0.375127	4.42544e+08	0.668783	0	0	68.7318	32.3109
NME3	Epithelial	0.966786	0.55903	475910003	0.719207	0	0	75.2541	32.4433
FAHD1	Epithelial	0.474686	0.409788	4.69008e+08	0.708776	0	0	48.3059	6.44295
NDUFB10	Epithelial	1.36041	0.679658	4.88954e+08	0.738919	0	0	85.6365	49.9088
MLST8	Epithelial	0.406643	0.304099	4.47784e+08	0.676702	0	0	46.1641	9.81741
ATP6V0C	Epithelial	1.99208	0.52573	4.32579e+08	0.653725	0	0	92.1588	74.112
ELOB	Epithelial	1.66299	0.351785	4.08709e+08	0.617651	3.28377e-276	2.19404e-275	90.2348	74.8414
TNFRSF12A	Epithelial	1.05261	0.998015	529569476	0.800298	0	0	63.5649	4.84939
HCFC1R1	Epithelial	1.47509	1.18507	5.62466e+08	0.850012	0	0	82.9138	23.8785
BICDL2	Epithelial	0.348167	0.344443	445478387	0.673218	0	0	34.9952	0.343441
IL32	Epithelial	1.64611	0.32264	381676545	0.576799	1.43538e-136	6.71131e-136	77.1902	44.6536
TRAP1	Epithelial	0.51781	0.412644	4.7317e+08	0.715066	0	0	53.6544	10.2295
PAM16	Epithelial	0.441509	0.318878	4.54927e+08	0.687496	0	0	50.2904	11.0663
CARHSP1	Epithelial	0.817318	0.540604	4.75819e+08	0.719069	0	0	66.1544	21.0136
ACSM5	Epithelial	0.358306	0.345999	4.45345e+08	0.673017	0	0	35.9269	1.42996
ACSM2A	Epithelial	0.440241	0.438615	4.47744e+08	0.676641	0	0	35.4671	0.14487
LYRM1	Epithelial	0.450891	0.349908	457263322	0.691028	0	0	48.0397	8.48736
UQCRC2	Epithelial	0.762656	0.350932	434357702	0.656412	0	0	68.1752	33.7671
NDUFAB1	Epithelial	1.27822	0.798584	5.14982e+08	0.778253	0	0	82.6113	38.1619
NUPR1	Epithelial	1.28981	1.13225	5.59747e+08	0.845903	0	0	78.6544	10.2595
TUFM	Epithelial	0.983356	0.413082	4.35648e+08	0.658362	0	0	74.5039	43.4834
QPRT	Epithelial	0.60986	0.549766	4.92414e+08	0.744148	0	0	54.1868	5.55625
MVP	Epithelial	0.827849	0.49315	4.68386e+08	0.707837	0	0	69.7967	27.5002
CDIPT	Epithelial	0.544694	0.322165	4.43737e+08	0.670586	0	0	55.9293	19.2702
SEZ6L2	Epithelial	0.608224	0.599706	515181513	0.778555	0	0	56.5102	0.857978
TMEM219	Epithelial	1.28416	0.574681	463859472	0.700996	0	0	83.3011	50.2448
ALDOA	Epithelial	2.02996	1.15753	5.43512e+08	0.821369	0	0	90.1621	54.1925
TMEM265	Epithelial	0.450579	0.436353	4.71667e+08	0.712794	0	0	43.9255	1.35003
HSD3B7	Epithelial	0.696043	0.673168	520004308	0.785843	0	0	59.1844	2.57768
VKORC1	Epithelial	1.80026	1.34977	5.75706e+08	0.870021	0	0	88.5528	35.1259
BCKDK	Epithelial	0.648793	0.46119	474408133	0.716937	0	0	61.0116	17.9551
IRX3	Epithelial	0.435552	0.416222	4.64234e+08	0.701561	0	0	41.9773	1.49615
CRNDE	Epithelial	0.367827	0.355513	4.57342e+08	0.691146	0	0	39.424	1.09027
MT3	Epithelial	0.708772	0.702593	483512911	0.730697	0	0	46.5755	0.498302
MT2A	Epithelial	2.39843	0.957178	4.64483e+08	0.701938	0	0	90.2711	63.2693
MT1E	Epithelial	0.985056	0.759539	458734067	0.69325	0	0	50.5324	12.8297
MT1F	Epithelial	0.677071	0.500098	467461849	0.70644	0	0	55.7962	12.3252
MT1X	Epithelial	0.873715	0.509721	4.34177e+08	0.656139	0	0	55.9414	23.6762
ARL2BP	Epithelial	0.596831	0.388569	462591235	0.699079	0	0	60.092	18.0488
COQ9	Epithelial	0.514162	0.419369	476200171	0.719645	0	0	53.5334	9.1068
POLR2C	Epithelial	0.623963	0.396978	462217226	0.698514	0	0	61.3988	19.1902
ADGRG1	Epithelial	0.602251	0.42731	470047734	0.710348	0	0	56.6312	10.8402
CDH16	Epithelial	0.596256	0.594475	483561841	0.730771	0	0	46.2972	0.149865
CIAO2B	Epithelial	1.07912	0.472319	4.49651e+08	0.679524	0	0	80.7599	45.9686
CES2	Epithelial	0.993166	0.922263	5.08149e+08	0.767927	0	0	58.2406	6.54036
CES4A	Epithelial	0.361419	0.34561	4.41608e+08	0.667369	0	0	35.0799	1.60605
TRADD	Epithelial	0.649818	0.472988	4.77736e+08	0.721967	0	0	60.818	15.9369
HSF4	Epithelial	0.55718	0.549935	488055753	0.737562	0	0	48.1728	0.731841
NOL3	Epithelial	1.09403	1.05703	5.61256e+08	0.848184	0	0	71.9869	3.20711
TMEM208	Epithelial	0.79053	0.52378	4.82709e+08	0.729481	0	0	69.1554	23.1916
NQO1	Epithelial	0.453627	0.407787	473050930	0.714886	0	0	47.2168	3.65796
CFDP1	Epithelial	0.626155	0.375657	4.56554e+08	0.689956	0	0	62.1733	21.121
GCSH	Epithelial	0.577269	0.509708	4.79446e+08	0.72455	0	0	51.0286	6.57533
HSBP1	Epithelial	1.13397	0.565127	469058715	0.708853	0	0	82.1636	42.1271
APRT	Epithelial	1.25808	0.350824	4.10036e+08	0.619657	2.77224e-298	1.9453e-297	81.4497	59.8349
TRAPPC2L	Epithelial	0.645843	0.357415	4.49485e+08	0.679272	0	0	63.456	23.9335
YWHAE	Epithelial	1.21499	0.662148	489796787	0.740193	0	0	83.9545	41.7499
SERPINF2	Epithelial	0.377507	0.328318	434360842	0.656417	0	0	36.302	5.19408
TXNDC17	Epithelial	0.996021	0.633195	4.92117e+08	0.743699	0	0	75.7744	30.0642
ACADVL	Epithelial	1.12789	0.680351	4.95421e+08	0.748692	0	0	80.5663	35.1746
CLDN7	Epithelial	0.647144	0.632464	4.91256e+08	0.742398	0	0	49.7096	1.57358
SNHG29	Epithelial	1.78937	0.518707	439867978	0.664739	0	0	90.1258	72.1813
SHMT1	Epithelial	0.440297	0.376055	4.56795e+08	0.69032	0	0	44.4579	6.1095
B9D1	Epithelial	0.329967	0.317933	4.57873e+08	0.69195	0	0	39.7628	1.30008
SLC47A1	Epithelial	0.414193	0.402037	443734001	0.670582	0	0	35.334	1.39499
ALDOC	Epithelial	0.351151	0.312713	4.5139e+08	0.682152	0	0	40.1864	3.22834
RAB34	Epithelial	0.448876	0.315055	447930328	0.676923	0	0	50	13.6565
TMEM98	Epithelial	0.347075	0.331162	461047521	0.696746	0	0	41.0697	1.5561
IGFBP4	Epithelial	0.536464	0.364362	4.46485e+08	0.674739	0	0	46.3214	8.86202
KRT19	Epithelial	0.720325	0.712715	5.11355e+08	0.772772	0	0	55.1791	0.68938
FKBP10	Epithelial	0.848277	0.805502	539423367	0.81519	0	0	66.3964	3.23584
ACLY	Epithelial	0.617545	0.483148	479619592	0.724813	0	0	57.3209	11.9343
COA3	Epithelial	1.0199	0.707708	510283234	0.771153	0	0	76.8635	26.7921
VAT1	Epithelial	0.76056	0.585131	495307940	0.748522	0	0	64.5087	14.3821
NFE2L1	Epithelial	0.430303	0.314413	445627275	0.673443	0	0	46.2125	10.2982
ATP5MC1	Epithelial	0.956435	0.502889	460367484	0.695719	0	0	74.5886	36.1974
PHB	Epithelial	0.797955	0.426628	455937478	0.689024	0	0	70.6922	30.831
ITGA3	Epithelial	0.380588	0.350451	4.52078e+08	0.683192	0	0	39.303	2.30293
ABCC3	Epithelial	0.428899	0.364247	4.49329e+08	0.679037	0	0	42.425	6.66525
NME1	Epithelial	0.713867	0.495764	478280531	0.722789	0	0	64.0852	19.0204
NME2	Epithelial	2.03983	0.670475	469081467	0.708887	0	0	91.953	70.534
VMP1	Epithelial	0.800029	0.303062	410765250	0.620759	0	0	66.0092	37.2565
SLC9A3R1	Epithelial	1.08209	0.704044	484609477	0.732354	0	0	72.1684	25.9029
ATP5PD	Epithelial	1.22906	0.492159	4.46158e+08	0.674245	0	0	84.0513	52.3129
LGALS3BP	Epithelial	1.11042	0.847582	518923697	0.78421	0	0	74.7217	18.6632
P4HB	Epithelial	1.91691	1.26279	5.59279e+08	0.845197	0	0	88.7585	45.7363
SLC16A3	Epithelial	1.0501	0.724239	502907972	0.760007	0	0	74.0924	26.2114
FN3K	Epithelial	0.663566	0.622121	5.21418e+08	0.787979	0	0	61.4472	3.9989
ENOSF1	Epithelial	0.462677	0.361421	462091631	0.698324	0	0	49.6491	8.65346
NDUFV2	Epithelial	1.15641	0.587226	474432234	0.716974	0	0	81.6554	43.3223
IMPA2	Epithelial	0.489483	0.436776	460410568	0.695784	0	0	44.2159	5.67864
CDH2	Epithelial	0.398225	0.388405	457034051	0.690681	0	0	39.0852	0.915426
DSG2	Epithelial	0.348468	0.344228	454578091	0.68697	0	0	37.8872	0.520781
ACAA2	Epithelial	0.869896	0.603092	487679489	0.736993	0	0	68.4898	22.7308
SEC11C	Epithelial	0.764226	0.392906	446664470	0.67501	0	0	67.3282	28.8116
LMAN1	Epithelial	0.910698	0.547172	476091453	0.719481	0	0	73.2333	27.7825
CYB5A	Epithelial	1.75062	1.57384	5.61959e+08	0.849247	0	0	77.4685	15.4224
CNDP2	Epithelial	1.20533	0.890407	5.20102e+08	0.785992	0	0	76.1375	26.5636
BSG	Epithelial	1.73948	1.04123	544624509	0.82305	0	0	90.2106	49.6116
GPX4	Epithelial	1.76439	0.492604	4.27182e+08	0.645567	0	0	88.8311	68.8917
ATP5F1D	Epithelial	1.10634	0.419141	427208392	0.645608	0	0	75.2178	48.4526
NDUFS7	Epithelial	0.970608	0.357642	421892579	0.637574	0	0	75.2057	46.3208
GAMT	Epithelial	0.67831	0.623605	486290709	0.734894	0	0	51.2706	4.7732
NFIC	Epithelial	0.89628	0.631911	4.99999e+08	0.755611	0	0	72.7493	22.0489
SMIM24	Epithelial	0.68191	0.672144	4.81456e+08	0.727588	0	0	46.2004	0.713108
EEF2	Epithelial	2.17793	0.487205	4.30264e+08	0.650225	0	0	93.5019	79.7445
MYDGF	Epithelial	1.21185	0.700334	4.93371e+08	0.745595	0	0	80.2638	39.3271
MICOS13	Epithelial	0.964406	0.492259	460879760	0.696493	0	0	76.5005	37.5175
NDUFA11	Epithelial	1.4397	0.422947	4.29261e+08	0.648709	0	0	87.0523	65.2912
CLPP	Epithelial	0.61045	0.30207	4.3668e+08	0.659922	0	0	61.3988	24.8401
ALKBH7	Epithelial	1.0691	0.567214	4.72759e+08	0.714446	0	0	78.9932	39.1173
CD70	Epithelial	0.753114	0.649962	4.68703e+08	0.708315	0	0	48.1486	6.3343
NDUFA7	Epithelial	1.0098	0.556807	475893215	0.719182	0	0	78.5697	35.9851
ANGPTL4	Epithelial	1.03023	0.99855	5.09634e+08	0.770172	0	0	55.9414	2.36162
TMEM205	Epithelial	1.15697	0.88337	5.4112e+08	0.817753	0	0	80.9656	23.334
PRKCSH	Epithelial	0.667128	0.352253	4.46088e+08	0.674139	0	0	64.9685	26.4624
PRDX2	Epithelial	1.03255	0.700903	4.66162e+08	0.704475	0	0	59.2812	23.8947
RAD23A	Epithelial	0.861173	0.324513	421018996	0.636254	0	0	73.4269	41.334
GADD45GIP1	Epithelial	0.884139	0.452116	4.56672e+08	0.690133	0	0	74.5523	34.6526
C19orf53	Epithelial	1.14496	0.379351	4.21696e+08	0.637278	0	0	82.212	54.0076
TECR	Epithelial	0.99626	0.491929	4.58843e+08	0.693415	0	0	78.2188	38.0483
NDUFB7	Epithelial	1.16278	0.596188	476798116	0.720549	0	0	82.5387	43.0375
GDF15	Epithelial	0.406008	0.392071	432956985	0.654295	0	0	32.0426	1.17145
NDUFA13	Epithelial	1.60764	0.41679	4.27712e+08	0.646369	0	0	90.5131	71.964
PDCD5	Epithelial	0.828881	0.492866	4.7064e+08	0.711242	0	0	71.2851	27.9424
GPI	Epithelial	1.39496	0.88409	524008552	0.791895	0	0	85.1646	38.8838
HPN	Epithelial	0.700869	0.69854	501702131	0.758185	0	0	51.8151	0.219802
TMEM147	Epithelial	0.669292	0.331955	437266677	0.660808	0	0	64.3272	29.0751
COX6B1	Epithelial	1.72872	0.368976	412958907	0.624074	1.75312e-306	1.25349e-305	91.2754	75.7581
POLR2I	Epithelial	0.748299	0.474069	4.76079e+08	0.719463	0	0	68.9497	23.1679
SPINT2	Epithelial	1.20415	0.980304	5.06593e+08	0.765576	0	0	63.819	20.0532
C19orf33	Epithelial	0.719323	0.70674	503830689	0.761401	0	0	53.2188	1.04406
PSMD8	Epithelial	0.979203	0.360785	4.23196e+08	0.639545	0	0	76.4521	46.0273
ECH1	Epithelial	1.30876	0.730089	496734349	0.750677	0	0	83.6762	43.1462
FBXO17	Epithelial	0.350938	0.339991	454679520	0.687123	0	0	38.5528	1.07528
BLVRB	Epithelial	0.982554	0.558032	474579399	0.717196	0	0	75.9076	31.5529
TMEM91	Epithelial	0.636535	0.566326	4.66953e+08	0.705671	0	0	46.6481	6.43546
BCKDHA	Epithelial	0.543767	0.338171	450522590	0.680841	0	0	56.9942	18.7506
BCAM	Epithelial	0.467173	0.330989	4.48855e+08	0.67832	0	0	45.3291	7.45829
EHD2	Epithelial	0.489998	0.429707	4.78633e+08	0.723322	0	0	49.9274	4.13503
SELENOW	Epithelial	1.52559	0.67302	474894169	0.717672	0	0	87.1007	55.3427
KDELR1	Epithelial	1.35187	0.731934	4.96837e+08	0.750833	0	0	85.1041	45.5765
NUCB1	Epithelial	1.07022	0.476372	447435729	0.676176	0	0	79.1626	43.7182
NAPSA	Epithelial	0.462569	0.345299	408639344	0.617546	0	0	33.4947	11.0675
EMC10	Epithelial	0.739265	0.444328	4.62221e+08	0.69852	0	0	65.985	25.2073
ETFB	Epithelial	0.987807	0.618276	490544635	0.741323	0	0	76.2464	30.5962
PPP2R1A	Epithelial	0.802221	0.311277	4.21256e+08	0.636612	0	0	70.4138	38.0857
TNNT1	Epithelial	0.447715	0.420306	4.56408e+08	0.689735	0	0	40.4163	2.43406
ISOC2	Epithelial	0.817783	0.668335	507797366	0.767396	0	0	65.5615	13.9674
EPN1	Epithelial	0.591175	0.339908	446306984	0.67447	0	0	59.9347	22.6746
CHMP2A	Epithelial	0.940257	0.436639	448463832	0.67773	0	0	76.8635	39.2372
RBCK1	Epithelial	1.02641	0.598732	478948538	0.723799	0	0	76.2948	33.8108
PSMF1	Epithelial	0.80399	0.331299	426387133	0.644367	0	0	70.3291	37.4488
DDRGK1	Epithelial	0.732058	0.436472	4.63762e+08	0.700849	0	0	67.1225	25.321
TMEM230	Epithelial	0.829128	0.325376	4.23373e+08	0.639812	0	0	71.5271	39.2509
DSTN	Epithelial	1.44246	1.0549	5.50529e+08	0.831974	0	0	86.6045	27.3953
RRBP1	Epithelial	0.802543	0.521456	474315938	0.716798	0	0	66.7231	23.6462
SMIM26	Epithelial	0.938152	0.47327	457457357	0.691321	0	0	76.1617	36.9867
NAA20	Epithelial	0.576748	0.347873	4.52593e+08	0.68397	0	0	59.9347	20.5977
CST3	Epithelial	2.67361	0.59	3.59156e+08	0.542765	3.82509e-40	1.15723e-39	95.2081	56.0521
PYGB	Epithelial	0.405954	0.332416	4.39079e+08	0.663547	0	0	40.0774	7.17105
HM13	Epithelial	1.0907	0.527426	457584410	0.691513	0	0	77.9526	42.3394
BCL2L1	Epithelial	0.514182	0.309521	441647587	0.667429	0	0	53.122	16.9323
AHCY	Epithelial	0.489565	0.324467	4.42193e+08	0.668253	0	0	50.605	16.2416
MMP24OS	Epithelial	0.742488	0.49771	472521565	0.714086	0	0	63.7948	21.4757
EIF6	Epithelial	0.767383	0.389261	445053143	0.672575	0	0	68.1268	31.4342
ERGIC3	Epithelial	0.990527	0.469478	451060663	0.681654	0	0	75.363	40.4311
SPAG4	Epithelial	0.434328	0.421886	474990265	0.717817	0	0	44.8088	1.2189
NORAD	Epithelial	0.5894	0.301911	4.30233e+08	0.650178	0	0	56.4134	23.0667
MYL9	Epithelial	0.886792	0.738145	5.05438e+08	0.76383	0	0	60.6486	6.06329
RPN2	Epithelial	0.890451	0.327565	416227541	0.629013	0	0	71.0794	41.7986
PKIG	Epithelial	0.503147	0.422423	4.83347e+08	0.730446	0	0	53.7996	6.24563
SLPI	Epithelial	0.740573	0.711733	4.27651e+08	0.646277	0	0	30.5421	1.33505
SDC4	Epithelial	0.476457	0.42857	4.68678e+08	0.708277	0	0	46.1399	4.19497
WFDC2	Epithelial	1.14369	1.13842	538697061	0.814092	0	0	63.1413	0.472075
CTSA	Epithelial	0.990121	0.485665	4.50951e+08	0.681489	0	0	74.4434	37.4738
ZMYND8	Epithelial	0.463619	0.33127	4.44643e+08	0.671956	0	0	47.0837	11.406
STAU1	Epithelial	0.611632	0.320995	438564806	0.66277	0	0	60.3098	24.3231
ZFAS1	Epithelial	1.43211	0.430736	4.09402e+08	0.618698	8.16023e-292	5.64066e-291	83.4463	61.1187
PPDPF	Epithelial	2.69238	0.962201	536548549	0.810845	0	0	96.4303	83.8233
STMN3	Epithelial	0.401318	0.355303	462188101	0.69847	0	0	44.0102	3.55805
TNFRSF6B	Epithelial	0.369341	0.358758	437717851	0.66149	0	0	33.2769	0.98911
ATP5PF	Epithelial	1.49367	0.699857	4.86169e+08	0.73471	0	0	87.9477	55.0717
APP	Epithelial	1.52624	1.07416	545030087	0.823663	0	0	87.9961	25.9504
SOD1	Epithelial	1.70777	0.684185	472965091	0.714756	0	0	90.4042	61.9955
CFAP298	Epithelial	0.484001	0.309305	4.49664e+08	0.679544	0	0	53.5939	14.8541
ATP5PO	Epithelial	1.75166	0.846752	5.18083e+08	0.78294	0	0	89.7507	59.9773
SLC5A3	Epithelial	0.407257	0.302089	4.32775e+08	0.654021	0	0	40.3316	8.53232
CBR1	Epithelial	0.897045	0.664899	507154647	0.766425	0	0	71.4545	20.9087
PIGP	Epithelial	0.454272	0.307178	447499792	0.676273	0	0	50.7381	13.8263
GET1	Epithelial	0.484259	0.409398	4.7826e+08	0.722759	0	0	52.2628	7.10486
MX1	Epithelial	0.590338	0.302751	3.95517e+08	0.597714	0	0	40.4889	20.6552
PFKL	Epithelial	0.874896	0.576869	491236215	0.742368	0	0	73.1123	25.6594
SUMO3	Epithelial	0.689391	0.300985	4.24638e+08	0.641723	0	0	64.2909	32.0049
PTTG1IP	Epithelial	1.17585	0.756106	4.95625e+08	0.749001	0	0	77.2144	32.3809
COL18A1	Epithelial	0.474523	0.371059	4.64833e+08	0.702467	0	0	48.2817	6.04456
COL6A1	Epithelial	0.396347	0.339854	436355758	0.659432	0	0	36.2536	3.79284
COL6A2	Epithelial	0.469658	0.390613	4.44511e+08	0.671756	0	0	39.7265	4.46099
DGCR6L	Epithelial	0.560475	0.305124	4.37198e+08	0.660704	0	0	56.8611	21.7304
CHCHD10	Epithelial	1.19095	0.826592	4.77024e+08	0.72089	0	0	63.2139	29.702
MIF	Epithelial	3.85393	2.37368	639362019	0.96622	0	0	98.1607	78.6005
DDT	Epithelial	1.11245	0.655071	487152801	0.736197	0	0	78.1825	36.4397
XBP1	Epithelial	0.707006	0.334971	4.31522e+08	0.652126	0	0	63.0566	28.909
NIPSNAP1	Epithelial	0.518403	0.418936	472985199	0.714787	0	0	52.4322	8.34874
UQCR10	Epithelial	1.62097	0.601496	464427786	0.701855	0	0	89.061	64.0573
MTFP1	Epithelial	0.668118	0.570684	5.01538e+08	0.757936	0	0	60.213	8.01404
GAL3ST1	Epithelial	0.535534	0.533319	472812681	0.714526	0	0	43.1147	0.25602
TCN2	Epithelial	0.903531	0.783427	4.85364e+08	0.733494	0	0	54.4773	11.0775
SELENOM	Epithelial	1.39201	1.07491	546540024	0.825945	0	0	83.3858	20.9149
APOL1	Epithelial	0.456688	0.374657	449335593	0.679047	0	0	43.2478	6.95
TXN2	Epithelial	0.831573	0.461369	463256973	0.700085	0	0	71.8296	31.2444
TST	Epithelial	0.417893	0.361215	4.53384e+08	0.685165	0	0	43.0542	6.11949
MPST	Epithelial	0.532205	0.382795	459812972	0.694881	0	0	53.8238	14.126
LGALS2	Epithelial	0.545152	0.301365	4.03831e+08	0.610279	0	0	38.0445	15.1464
LGALS1	Epithelial	2.10267	0.613199	421908819	0.637599	0	0	83.7488	64.4345
H1F0	Epithelial	0.550365	0.369607	431703757	0.652401	0	0	45.317	14.3658
KDELR3	Epithelial	0.440617	0.425718	4.76059e+08	0.719432	0	0	45.3896	1.44995
TOMM22	Epithelial	0.752797	0.31604	424836702	0.642024	0	0	67.4734	35.6879
ST13	Epithelial	1.50235	0.765669	500933821	0.757024	0	0	87.6694	51.8533
RBX1	Epithelial	1.03323	0.31484	406892570	0.614906	1.60468e-288	1.10214e-287	78.6907	51.1115
ACO2	Epithelial	0.753842	0.538251	4.81939e+08	0.728318	0	0	64.182	19.4912
PMM1	Epithelial	0.533807	0.412207	470170453	0.710533	0	0	53.8722	10.578
NDUFA6	Epithelial	1.11617	0.499129	449237841	0.678899	0	0	77.9405	46.0361
CYB5R3	Epithelial	1.42567	0.973198	5.30533e+08	0.801754	0	0	83.8577	34.2092
PIM3	Epithelial	0.439278	0.325081	437652865	0.661392	0	0	42.7759	9.77121
PLXNB2	Epithelial	0.503159	0.349583	4.50512e+08	0.680825	0	0	51.8998	14.6493
MIOX	Epithelial	0.327491	0.326206	419427170	0.633849	0	0	26.8756	0.102408
ODF3B	Epithelial	0.677218	0.476889	470928795	0.711679	0	0	60.5276	18.5595
CLTRN	Epithelial	0.570652	0.568285	463717507	0.700781	0	0	40.3437	0.217304
PRDX4	Epithelial	0.881524	0.688509	516540005	0.780608	0	0	71.2367	17.6179
MAOA	Epithelial	0.360402	0.353155	441470338	0.667161	0	0	34.0634	0.591967
MAOB	Epithelial	0.342259	0.330818	453932708	0.685994	0	0	38.2623	0.951644
TIMP1	Epithelial	1.69455	0.890124	491674508	0.743031	0	0	84.5595	42.0284
WDR13	Epithelial	0.43571	0.305121	4.47647e+08	0.676494	0	0	48.9593	12.0317
PCSK1N	Epithelial	1.15458	1.1393	539075770	0.814665	0	0	63.7827	1.12149
PLP2	Epithelial	0.985932	0.35476	416211911	0.62899	0	0	71.9627	41.921
MAGED2	Epithelial	0.532984	0.302549	4.38722e+08	0.663008	0	0	54.2957	18.3422
COX7B	Epithelial	1.11651	0.308669	394649142	0.596403	5.4439e-199	3.03923e-198	78.3035	55.1641
PGK1	Epithelial	2.00773	0.99227	5.30756e+08	0.802092	0	0	92.5097	63.1095
BEX2	Epithelial	0.343624	0.312826	441443095	0.66712	0	0	36.2173	2.4403
TCEAL9	Epithelial	0.561752	0.465538	482354077	0.728945	0	0	54.6225	7.76426
BEX3	Epithelial	1.18145	1.0093	5.59831e+08	0.84603	0	0	80.9535	11.5271
TCEAL4	Epithelial	0.640109	0.439589	473805229	0.716026	0	0	62.3669	17.724
MORF4L2	Epithelial	0.652714	0.444795	4.72403e+08	0.713907	0	0	62.4395	18.1324
RNF128	Epithelial	0.368985	0.362715	451796345	0.682766	0	0	37.2096	0.668149
PGRMC1	Epithelial	1.19914	1.04546	571652803	0.863896	0	0	82.1031	13.5116
RTL8C	Epithelial	0.634791	0.380027	453873623	0.685905	0	0	61.2899	21.7142
RTL8A	Epithelial	0.775699	0.628686	516203231	0.780099	0	0	69.0465	13.057
FHL1	Epithelial	0.510302	0.45264	4.68768e+08	0.708414	0	0	46.5029	4.27365
FUNDC2	Epithelial	0.783921	0.387356	439253516	0.663811	0	0	66.7473	32.3134
MXRA8	Fibroblast	0.386123	0.37436	1.73263e+08	0.632177	0	0	27.6398	1.47328
FBLIM1	Fibroblast	0.497999	0.488461	187626612	0.684585	0	0	37.7019	0.864702
ECE1	Fibroblast	0.440307	0.306538	1.7352e+08	0.633115	0	0	37.205	9.96875
ID3	Fibroblast	2.03803	1.68191	219005431	0.799075	0	0	71.3975	19.9199
CLIC4	Fibroblast	0.947649	0.747704	2.09411e+08	0.76407	0	0	66.4907	17.1025
IFI6	Fibroblast	1.03499	0.361344	1.65644e+08	0.604376	3.83755e-111	5.34264e-110	60.8075	41.6408
TINAGL1	Fibroblast	1.10419	1.03206	210163508	0.766814	0	0	57.1118	4.82518
MARCKSL1	Fibroblast	0.615115	0.396011	176510400	0.644026	0	0	44.9379	16.3917
GJA4	Fibroblast	1.46486	1.43488	2.1666e+08	0.790518	0	0	59.2547	1.73175
HEYL	Fibroblast	0.635502	0.634243	194007704	0.707867	0	0	41.677	0.150383
TMEM59	Fibroblast	1.27911	0.3936	1.73256e+08	0.63215	6.51635e-153	1.19852e-151	81.5217	59.4201
JUN	Fibroblast	2.60972	0.556757	168245125	0.613869	3.6922e-108	5.00883e-107	89.3478	77.3356
LEPROT	Fibroblast	0.744024	0.414214	180792418	0.659649	0	0	57.5776	28.1569
NEXN	Fibroblast	0.455664	0.443518	1.82855e+08	0.667174	0	0	34.5031	1.22656
CCN1	Fibroblast	0.622916	0.559701	184839791	0.674417	0	0	39.1615	4.53381
GBP2	Fibroblast	0.732244	0.324371	1.65546e+08	0.60402	1.27118e-132	2.03527e-131	49.9068	30.234
ARHGAP29	Fibroblast	0.707039	0.565943	1.94882e+08	0.711058	0	0	52.3292	9.7185
CNN3	Fibroblast	1.09948	0.926308	2.21811e+08	0.809313	0	0	73.1056	11.4632
GSTM1	Fibroblast	0.414752	0.319747	176771860	0.64498	0	0	37.8571	8.93487
GSTM3	Fibroblast	0.417707	0.367462	175832665	0.641553	0	0	32.6708	4.91095
RHOC	Fibroblast	1.35142	0.497208	178886698	0.652696	3.9714e-212	9.60088e-211	81.0559	52.2957
NGF	Fibroblast	0.306057	0.305801	1.69427e+08	0.618183	0	0	23.6646	0.0328963
ECM1	Fibroblast	0.702259	0.649014	1.9652e+08	0.717033	0	0	47.0186	3.79365
SELENBP1	Fibroblast	0.619545	0.569116	198766595	0.725231	0	0	49.2236	4.78171
S100A16	Fibroblast	0.501188	0.340726	163138328	0.595236	6.63374e-247	1.83941e-245	28.913	10.5327
RAB13	Fibroblast	1.03195	0.767137	210333178	0.767433	0	0	70.7764	21.0184
SHC1	Fibroblast	0.499649	0.334647	175938810	0.64194	0	0	42.5466	14.7246
LMNA	Fibroblast	1.67104	1.30874	234339878	0.855026	0	0	86.118	24.7086
NAXE	Fibroblast	0.633372	0.344044	177524673	0.647726	1.08185e-296	3.46127e-295	54.441	25.2232
NES	Fibroblast	0.459878	0.422846	1.81331e+08	0.661616	0	0	34.8447	2.31214
TAGLN2	Fibroblast	2.24549	0.964904	206708016	0.754206	0	0	90.528	67.999
ADAMTS4	Fibroblast	0.478239	0.472127	1.7693e+08	0.645555	0	0	29.5342	0.454674
NDUFS2	Fibroblast	0.670396	0.308014	171774240	0.626745	3.22664e-192	7.2099e-191	55.1553	30.9942
OLFML2B	Fibroblast	0.53363	0.474846	1.80107e+08	0.657148	0	0	36.118	5.66873
RGS5	Fibroblast	3.46421	3.43672	2.30826e+08	0.842205	0	0	69.1304	2.09009
PBX1	Fibroblast	0.40226	0.305744	176215797	0.642951	0	0	36.0559	6.72964
MGST3	Fibroblast	1.60684	0.853393	2.08023e+08	0.759004	0	0	85.1553	49.194
PRDX6	Fibroblast	1.02386	0.300056	166338749	0.606913	1.57382e-106	2.10308e-105	71.677	50.6708
RGS16	Fibroblast	0.721053	0.664836	1.85932e+08	0.678401	0	0	39.1925	4.00865
LAMC1	Fibroblast	0.411407	0.368363	1.82768e+08	0.666857	0	0	37.236	3.99807
CFH	Fibroblast	0.350227	0.322964	173424057	0.632765	0	0	29.1925	2.9031
TMEM9	Fibroblast	0.556447	0.360818	1.77744e+08	0.648528	0	0	45.8385	16.259
CSRP1	Fibroblast	1.47396	1.18096	2.23621e+08	0.815916	0	0	77.6398	24.8743
NAV1	Fibroblast	0.402351	0.310267	1.66398e+08	0.607128	0	0	28.6646	7.77057
LMOD1	Fibroblast	0.358722	0.358472	173053069	0.631411	0	0	26.3043	0.0246722
BTG2	Fibroblast	0.84441	0.321462	1.60919e+08	0.587138	2.302e-84	2.56407e-83	50.559	36.1742
ATP2B4	Fibroblast	0.520378	0.306648	1.75291e+08	0.639578	0	0	45.559	15.9629
NFASC	Fibroblast	0.318396	0.310585	175366208	0.639851	0	0	28.7578	0.872926
NUCKS1	Fibroblast	1.27685	0.551544	188312375	0.687087	0	0	80.7143	50.6556
ATF3	Fibroblast	1.11594	0.62632	178063388	0.649692	1.79326e-269	5.31458e-268	55.8075	30.5548
SRP9	Fibroblast	0.858181	0.311561	1.69296e+08	0.617703	3.92801e-140	6.62836e-139	63.354	41.951
EPHX1	Fibroblast	0.715734	0.55624	1.93293e+08	0.70526	0	0	53.2298	13.4088
ARF1	Fibroblast	1.47932	0.409713	1.7529e+08	0.639572	1.61387e-165	3.17919e-164	83.1056	66.5903
GUK1	Fibroblast	1.41402	0.303454	164892648	0.601637	1.56271e-88	1.80774e-87	81.5528	67.2482
NID1	Fibroblast	0.501317	0.459829	1.84874e+08	0.674542	0	0	38.1988	3.50698
AKT3	Fibroblast	0.403484	0.306361	176353458	0.643453	0	0	37.2671	8.29809
ADI1	Fibroblast	0.650739	0.373759	1.79632e+08	0.655414	0	0	54.3789	24.3797
YWHAQ	Fibroblast	1.25542	0.651674	1.97509e+08	0.720641	0	0	79.1304	43.5312
LAPTM4A	Fibroblast	1.5545	0.838932	2.09271e+08	0.763558	0	0	85.4969	48.1155
RHOB	Fibroblast	1.87668	0.666514	179636218	0.655431	1.88319e-214	4.59512e-213	85.9006	55.9495
SF3B6	Fibroblast	0.862465	0.311816	1.70248e+08	0.621177	4.29036e-146	7.49912e-145	66.0559	43.2574
LBH	Fibroblast	0.817562	0.375243	1.72924e+08	0.630942	3.83923e-231	1.00731e-229	55.2795	25.5968
LTBP1	Fibroblast	0.466051	0.449283	1.78032e+08	0.649576	0	0	31.0559	1.15959
EPAS1	Fibroblast	1.33396	1.12167	2.14905e+08	0.784115	0	0	67.6398	10.2589
CALM2	Fibroblast	1.97415	0.579129	1.88232e+08	0.686792	2.01338e-288	6.26097e-287	92.1429	75.3889
SPTBN1	Fibroblast	0.904741	0.637208	201487937	0.73516	0	0	64.8137	16.2895
CFAP36	Fibroblast	0.471149	0.328902	1.79668e+08	0.655546	0	0	44.0373	12.416
ANTXR1	Fibroblast	0.403441	0.386243	1.82223e+08	0.664868	0	0	34.5963	1.7858
ANXA4	Fibroblast	0.67937	0.307278	1.67229e+08	0.61016	1.57365e-167	3.12858e-166	47.1429	25.1292
MTHFD2	Fibroblast	0.766702	0.480046	180779321	0.659602	0	0	53.0124	24.644
CYTOR	Fibroblast	0.81529	0.370723	1.74268e+08	0.635844	5.50555e-222	1.39067e-220	59.1304	30.4996
ECRG4	Fibroblast	0.37851	0.37552	1.72627e+08	0.629856	0	0	26.2112	0.257296
MIR4435-2HG	Fibroblast	0.513421	0.345321	176800776	0.645085	0	0	42.9814	13.7953
ZEB2	Fibroblast	0.998375	0.441182	1.77153e+08	0.64637	4.2271e-225	1.08345e-223	65.9006	38.4029
KLHL23	Fibroblast	0.329857	0.325851	173617586	0.633471	0	0	27.0807	0.437051
CYBRD1	Fibroblast	0.425806	0.352499	1.8071e+08	0.659348	0	0	39.0373	7.70713
MAP3K20	Fibroblast	0.817152	0.71875	209205142	0.763318	0	0	60.1553	9.9335
FRZB	Fibroblast	1.44169	1.44004	2.21199e+08	0.807079	0	0	61.4907	0.162132
COL3A1	Fibroblast	0.784712	0.775572	1.97736e+08	0.721469	0	0	44.8137	0.492269
COL5A2	Fibroblast	0.415238	0.410961	1.79839e+08	0.65617	0	0	31.5839	0.374783
MYO1B	Fibroblast	0.770454	0.747871	207945739	0.758722	0	0	53.4472	2.20053
NBEAL1	Fibroblast	0.455752	0.304509	1.74719e+08	0.637488	0	0	41.3665	14.089
ABI2	Fibroblast	0.427044	0.318677	1.78118e+08	0.649893	0	0	40.2174	10.3941
FN1	Fibroblast	1.47058	1.2015	212413562	0.775024	0	0	67.2671	12.7015
IGFBP5	Fibroblast	1.49073	1.22607	211112811	0.770278	0	0	63.7267	8.07839
TNS1	Fibroblast	0.683398	0.582816	194227144	0.708668	0	0	49.3478	8.68697
KCNE4	Fibroblast	0.778026	0.774263	1.98053e+08	0.722629	0	0	44.7516	0.249072
ITM2C	Fibroblast	1.26604	1.01153	212993535	0.77714	0	0	69.441	16.1356
EFHD1	Fibroblast	0.751177	0.738117	2.02632e+08	0.739335	0	0	48.7267	0.957517
COL6A3	Fibroblast	0.52742	0.376125	1.74617e+08	0.637116	0	0	40.0311	13.7965
SEPTIN2	Fibroblast	0.811882	0.331994	1.73087e+08	0.631533	2.76297e-182	5.88978e-181	64.0683	38.4299
CRTAP	Fibroblast	1.10605	0.609636	1.95022e+08	0.71157	0	0	75.2484	38.081
MAP4	Fibroblast	0.85776	0.505178	189756065	0.692355	0	0	64.9689	27.8855
IMPDH2	Fibroblast	0.638139	0.403213	1.82997e+08	0.667694	0	0	53.7888	21.7703
LAMB2	Fibroblast	0.662379	0.574045	197418279	0.720311	0	0	50.8075	6.99633
MUSTN1	Fibroblast	0.568293	0.564408	1.74646e+08	0.637222	0	0	27.7329	0.346586
ARF4	Fibroblast	0.798398	0.372852	177167953	0.646425	4.71531e-237	1.26436e-235	62.4534	35.0545
DCBLD2	Fibroblast	0.587535	0.515258	181285124	0.661447	0	0	36.6149	4.18958
FILIP1L	Fibroblast	0.80774	0.720189	1.97259e+08	0.719728	0	0	49.8758	7.87983
TFG	Fibroblast	0.526807	0.305985	173723714	0.633858	8.45711e-288	2.62543e-286	46.0559	20.0844
CCDC80	Fibroblast	0.683653	0.671147	195077000	0.711769	0	0	43.354	1.22539
ZBTB20	Fibroblast	0.947476	0.671735	200475855	0.731467	0	0	64.9379	20.3757
FSTL1	Fibroblast	0.588168	0.55257	196168499	0.715751	0	0	45.9006	2.70924
NDUFB4	Fibroblast	1.18056	0.39848	174705214	0.637439	1.37594e-170	2.77318e-169	74.5031	53.9945
MYLK	Fibroblast	1.31191	1.23824	2.30078e+08	0.839474	0	0	71.9565	5.65581
RBP1	Fibroblast	0.373209	0.343321	1.75204e+08	0.639259	0	0	30.1553	2.22872
ZBTB38	Fibroblast	0.730891	0.300228	1.69947e+08	0.620079	1.48992e-176	3.08616e-175	56.5839	29.844
PLOD2	Fibroblast	0.624221	0.499809	172137079	0.628069	0	0	32.8882	8.13361
TM4SF1	Fibroblast	0.836549	0.646536	1.90223e+08	0.694058	0	0	49.2236	9.36369
WWTR1	Fibroblast	0.653594	0.51864	1.83586e+08	0.669842	0	0	42.9193	9.0876
PFN2	Fibroblast	0.41814	0.366417	183800320	0.670624	0	0	39.1615	5.35387
GOLIM4	Fibroblast	0.46214	0.310599	1.74138e+08	0.635368	0	0	40.9317	14.5073
AP2M1	Fibroblast	1.15068	0.523228	188291352	0.68701	0	0	77.1118	47.3636
EIF4A2	Fibroblast	1.27634	0.386255	172449744	0.62921	1.41482e-146	2.48007e-145	79.7826	59.0618
LPP	Fibroblast	1.03823	0.766536	2.09915e+08	0.765907	0	0	71.3043	23.3705
SOD3	Fibroblast	1.37667	1.34963	225770400	0.823759	0	0	66.1801	2.77856
SGCB	Fibroblast	0.484016	0.407967	1.88716e+08	0.688561	0	0	44.6894	7.00103
IGFBP7	Fibroblast	3.80921	3.42944	2.52783e+08	0.92232	0	0	90.9317	19.2937
PARM1	Fibroblast	0.436281	0.425547	180986919	0.660359	0	0	33.0745	1.24888
SEPTIN11	Fibroblast	0.603649	0.459054	185389977	0.676424	0	0	46.9876	12.6651
SEC31A	Fibroblast	0.602367	0.323961	176818540	0.64515	5.9612e-291	1.86803e-289	53.5404	24.6746
SPARCL1	Fibroblast	1.78448	1.68316	222216203	0.81079	0	0	65.9627	3.47056
PDLIM5	Fibroblast	0.789005	0.584206	194160391	0.708424	0	0	57.4224	19.1668
ENPEP	Fibroblast	0.335955	0.307334	1.69411e+08	0.618123	0	0	26.2112	2.85963
SYNPO2	Fibroblast	0.342688	0.33646	173577483	0.633325	0	0	27.1739	0.512242
JADE1	Fibroblast	0.489233	0.379609	178330992	0.650668	0	0	39.472	9.92763
EDNRA	Fibroblast	0.637263	0.636751	195542526	0.713467	0	0	42.7329	0.0505193
ARHGAP10	Fibroblast	0.440777	0.332735	173140414	0.63173	0	0	35.3416	9.30495
GUCY1A1	Fibroblast	0.643417	0.614525	194453362	0.709493	0	0	44.3168	3.46233
GUCY1B1	Fibroblast	0.719439	0.693433	202792577	0.73992	0	0	50	2.82908
CPE	Fibroblast	1.084	1.04862	209572391	0.764658	0	0	54.7826	2.48367
PALLD	Fibroblast	0.642734	0.589301	193346071	0.705453	0	0	45.4348	5.72043
PDLIM3	Fibroblast	0.504427	0.498199	183495871	0.669513	0	0	34.3789	0.52869
SORBS2	Fibroblast	0.412074	0.332861	168474681	0.614706	0	0	28.7267	6.00945
FAT1	Fibroblast	0.410326	0.376823	184950607	0.674821	0	0	38.354	3.72785
CDH6	Fibroblast	0.371732	0.33936	175150147	0.639063	0	0	30.7143	3.1369
SELENOP	Fibroblast	0.613792	0.325909	169384674	0.618026	2.09399e-271	6.23105e-270	40.2174	15.6422
ITGA1	Fibroblast	0.654321	0.582072	192100318	0.700908	0	0	45.0932	4.61488
PLPP1	Fibroblast	0.887477	0.598825	2.00208e+08	0.730489	0	0	62.3602	14.3099
PLK2	Fibroblast	0.511043	0.353287	1.75364e+08	0.639843	0	0	40.528	12.9282
MAP1B	Fibroblast	1.76255	1.70366	2.5334e+08	0.924349	0	0	87.1429	4.34348
SSBP2	Fibroblast	0.455622	0.367513	184537394	0.673313	0	0	43.1366	8.85732
VCAN	Fibroblast	0.900337	0.468778	1.617e+08	0.589988	6.50027e-132	1.03803e-130	36.8323	20.2794
EDIL3	Fibroblast	0.503795	0.48236	1.91799e+08	0.699808	0	0	41.8012	1.96438
MEF2C	Fibroblast	0.70745	0.386786	170172734	0.620902	3.20727e-201	7.44857e-200	45.5901	25.2162
NREP	Fibroblast	0.431259	0.373887	177304659	0.646924	0	0	34.8447	6.02942
PRR16	Fibroblast	0.34523	0.335671	179930438	0.656504	0	0	32.3292	1.14432
PPIC	Fibroblast	0.610903	0.541071	1.98847e+08	0.725524	0	0	50.9938	6.6004
P4HA2	Fibroblast	0.454411	0.364167	178151855	0.650015	0	0	37.4845	7.60962
SKP1	Fibroblast	2.02104	0.706451	2.04751e+08	0.747066	0	0	92.6087	75.195
SPOCK1	Fibroblast	0.446582	0.389436	1.67208e+08	0.610086	0	0	26.3665	4.95324
HNRNPA0	Fibroblast	1.02125	0.408384	1.77486e+08	0.647584	1.21788e-209	2.90964e-208	70.7453	45.8833
EGR1	Fibroblast	0.989479	0.753757	1.92004e+08	0.700557	0	0	53.8509	16.3448
CTNNA1	Fibroblast	0.721278	0.392966	1.80468e+08	0.658467	0	0	57.7019	28.03
CYSTM1	Fibroblast	1.18175	0.796721	207937996	0.758694	0	0	75.4037	26.0938
PDGFRB	Fibroblast	1.04255	1.03752	2.17314e+08	0.792905	0	0	58.882	0.501668
SMIM3	Fibroblast	0.835706	0.594327	192920169	0.703899	0	0	57.0497	17.354
GPX3	Fibroblast	0.800265	0.484051	1.79634e+08	0.655423	0	0	46.9876	15.6786
ANXA6	Fibroblast	0.934335	0.377475	173379851	0.632603	1.84243e-191	4.10936e-190	64.9689	36.0766
SPARC	Fibroblast	3.28499	2.95676	261375993	0.953671	0	0	98.0124	13.9609
EBF1	Fibroblast	0.586994	0.559926	195682288	0.713977	0	0	44.8447	2.0243
SLIT3	Fibroblast	0.907075	0.886792	2.20097e+08	0.803059	0	0	62.0186	1.7435
DBN1	Fibroblast	0.348752	0.307057	1.77202e+08	0.646548	0	0	33.323	4.13436
PDLIM7	Fibroblast	0.615677	0.508908	1.91143e+08	0.697416	0	0	48.3851	10.3741
SQSTM1	Fibroblast	1.37529	0.394189	1.70527e+08	0.622193	5.2961e-131	8.41331e-130	78.882	59.5622
TMEM14C	Fibroblast	0.894538	0.408779	180222792	0.657571	2.33474e-260	6.72335e-259	68.5093	38.3535
ID4	Fibroblast	0.36015	0.35701	174733772	0.637543	0	0	27.795	0.321914
SOX4	Fibroblast	0.597211	0.406757	1.80369e+08	0.658106	0	0	46.087	14.7105
DCDC2	Fibroblast	0.39851	0.336574	1.6574e+08	0.604727	0	0	24.5963	3.5293
HIST1H2AC	Fibroblast	0.521844	0.307895	161547903	0.589433	5.81153e-155	1.08138e-153	32.7329	16.165
TUBB	Fibroblast	1.53078	0.709855	195125188	0.711945	0	0	80.6522	53.944
DDAH2	Fibroblast	0.731953	0.442974	185325396	0.676189	0	0	58.1988	25.5616
HSPA1A	Fibroblast	2.61376	0.718324	1.72107e+08	0.627958	3.7677e-139	6.29688e-138	90.0932	67.0015
HSPA1B	Fibroblast	1.77264	0.416679	1.62535e+08	0.593036	1.62039e-77	1.70132e-76	76.8323	57.6672
CDKN1A	Fibroblast	1.27073	0.726227	1.84574e+08	0.673445	0	0	62.7019	33.8514
MOCS1	Fibroblast	0.497621	0.490818	188790207	0.688831	0	0	38.3851	0.754265
HSP90AB1	Fibroblast	2.34433	0.552352	182797914	0.666967	7.7176e-229	2.00335e-227	94.7516	82.5039
RCAN2	Fibroblast	0.323765	0.301806	1.70043e+08	0.620428	0	0	25.7453	1.59312
ADGRF5	Fibroblast	0.691467	0.553356	188365742	0.687282	0	0	45.0621	5.85789
DST	Fibroblast	0.781977	0.619627	1.98688e+08	0.724942	0	0	57.0497	14.6471
COL12A1	Fibroblast	0.313178	0.310625	170169286	0.620889	0	0	24.3789	0.203252
FILIP1	Fibroblast	0.450257	0.436932	1.81981e+08	0.663985	0	0	33.7267	0.858828
TENT5A	Fibroblast	0.615295	0.41875	176306725	0.643283	0	0	43.7578	16.6502
PNRC1	Fibroblast	1.62411	0.330707	162673163	0.593538	1.84729e-74	1.88862e-73	86.1491	71.1746
EPHA7	Fibroblast	0.411734	0.35873	1.63287e+08	0.595778	0	0	22.205	3.14277
FHL5	Fibroblast	0.327256	0.327105	171616883	0.626171	0	0	25.2484	0.0164481
CD24	Fibroblast	0.838336	0.54875	159063979	0.58037	1.63855e-166	3.24001e-165	26.5839	11.4221
SNX3	Fibroblast	1.09599	0.35553	171664484	0.626345	2.33525e-146	4.09155e-145	73.1677	52.1242
PLN	Fibroblast	0.862348	0.861469	201141476	0.733896	0	0	46.8323	0.0693172
SERINC1	Fibroblast	0.817033	0.369784	175466507	0.640217	2.10007e-217	5.17955e-216	61.3975	35.1379
PTPRK	Fibroblast	0.486606	0.435979	189730032	0.69226	0	0	42.9503	4.66422
CCN2	Fibroblast	0.476491	0.43787	173302139	0.63232	0	0	28.6025	2.04897
TCF21	Fibroblast	0.320474	0.320268	1.68676e+08	0.61544	0	0	23.1056	0.0187979
AIG1	Fibroblast	0.462049	0.314163	1.77573e+08	0.647902	0	0	43.7888	15.1628
AKAP12	Fibroblast	0.656741	0.553011	194610457	0.710067	0	0	49.441	7.20781
SMOC2	Fibroblast	0.334062	0.333602	1.70259e+08	0.621215	0	0	24.2857	0.0481696
PDGFA	Fibroblast	0.364862	0.345587	177166340	0.646419	0	0	31.2112	2.17938
SEPTIN7	Fibroblast	1.43728	0.664083	194587718	0.709984	0	0	84.4099	53.2144
AEBP1	Fibroblast	0.523201	0.487516	1.78232e+08	0.650309	0	0	32.764	3.0805
SBDS	Fibroblast	0.867345	0.487761	188629422	0.688244	0	0	66.646	30.5395
HSPB1	Fibroblast	2.97277	1.46048	221346635	0.807618	0	0	96.1801	65.1123
CD36	Fibroblast	0.623134	0.45008	1.62433e+08	0.592663	3.28376e-199	7.56381e-198	29.1304	12.8977
HGF	Fibroblast	0.472962	0.377327	169207739	0.617381	0	0	30.1242	7.17726
COL1A2	Fibroblast	1.59634	1.55812	245430241	0.895491	0	0	80.8075	2.77034
SEM1	Fibroblast	1.1807	0.338736	169910605	0.619945	1.84282e-127	2.85077e-126	77.9814	57.7788
ARPC1A	Fibroblast	0.864972	0.560113	1.95983e+08	0.715073	0	0	65.8385	25.2643
PCOLCE	Fibroblast	0.46275	0.443062	178411332	0.650962	0	0	32.0186	2.2205
CAV2	Fibroblast	0.852864	0.764354	213655123	0.779554	0	0	62.3913	7.10442
CAV1	Fibroblast	1.94922	1.7482	2.40691e+08	0.878199	0	0	83.7888	10.1873
WASL	Fibroblast	0.509741	0.36515	183261517	0.668658	0	0	46.8944	13.3712
CALU	Fibroblast	0.831984	0.62245	2.00362e+08	0.731052	0	0	61.4596	18.6698
CALD1	Fibroblast	2.93118	2.72844	268808340	0.980789	0	0	98.4783	11.9613
PTN	Fibroblast	0.525208	0.486144	183067608	0.667951	0	0	36.646	3.40946
EPHB6	Fibroblast	0.410018	0.340677	179169444	0.653728	0	0	36.8634	6.04822
ANGPT2	Fibroblast	0.651049	0.625146	1.89955e+08	0.69308	0	0	39.9689	1.15842
DLC1	Fibroblast	0.460053	0.39181	1.79795e+08	0.656009	0	0	36.118	4.60665
TUSC3	Fibroblast	0.578356	0.525599	200671250	0.73218	0	0	51.2422	5.40674
SLC7A2	Fibroblast	0.377681	0.375366	1.75754e+08	0.641267	0	0	28.5093	0.324263
BMP1	Fibroblast	0.384189	0.354847	183292221	0.66877	0	0	36.677	3.11927
SORBS3	Fibroblast	0.725133	0.592551	2.01036e+08	0.733513	0	0	57.4845	12.8754
PDLIM2	Fibroblast	0.6804	0.450037	187856082	0.685422	0	0	56.087	19.6097
CLU	Fibroblast	0.734706	0.433716	1.61624e+08	0.58971	2.40275e-192	5.37222e-191	30.4658	12.3784
RBPMS	Fibroblast	0.721049	0.609094	2.03461e+08	0.74236	0	0	57.4534	8.91254
ADGRA2	Fibroblast	0.348315	0.338844	1.7557e+08	0.640593	0	0	28.913	0.808309
TACC1	Fibroblast	0.832276	0.410588	1.74997e+08	0.638503	7.38733e-224	1.88158e-222	56.4286	32.1784
RAB2A	Fibroblast	0.92685	0.376579	1.7623e+08	0.643001	4.40178e-203	1.02814e-201	68.1988	42.9802
SULF1	Fibroblast	0.325365	0.311383	1.69173e+08	0.617254	0	0	24.3789	0.88585
GEM	Fibroblast	1.06219	0.990365	2.08702e+08	0.761481	0	0	56.5839	5.41026
SDC2	Fibroblast	0.56674	0.529596	191090976	0.697225	0	0	42.7019	4.18605
CPQ	Fibroblast	0.574248	0.404742	1.84501e+08	0.673181	0	0	49.7205	16.7595
COL14A1	Fibroblast	0.459815	0.457212	1.81875e+08	0.6636	0	0	32.9814	0.328963
FBXO32	Fibroblast	0.438098	0.371131	174960276	0.63837	0	0	32.7329	5.01668
MYC	Fibroblast	0.648621	0.537912	187825545	0.685311	0	0	45.6522	9.82659
PTK2	Fibroblast	0.805842	0.738361	209416520	0.764089	0	0	57.9193	6.57691
PTP4A3	Fibroblast	0.787619	0.733364	2.04276e+08	0.745334	0	0	53.2298	5.30688
NFIB	Fibroblast	0.518032	0.411819	1.83734e+08	0.670381	0	0	42.4534	8.19587
RRAGA	Fibroblast	0.535277	0.319541	177112335	0.646222	0	0	48.8509	19.8952
TPM2	Fibroblast	1.98443	1.96547	236893582	0.864343	0	0	73.5714	1.96438
CLTA	Fibroblast	1.05846	0.309799	167017678	0.60939	1.2021e-109	1.65594e-108	73.9752	52.8361
KLF9	Fibroblast	0.526428	0.31238	169543559	0.618606	2.0279e-249	5.64865e-248	40.5901	17.7511
TLE1	Fibroblast	0.394039	0.338804	178357366	0.650765	0	0	35.2484	5.3292
FRMD3	Fibroblast	0.498197	0.469821	182986325	0.667654	0	0	35.9627	2.99591
NTRK2	Fibroblast	0.335291	0.327303	1.71112e+08	0.624328	0	0	25.559	0.740166
S1PR3	Fibroblast	0.561075	0.551158	1.87787e+08	0.685172	0	0	37.795	0.909347
TXN	Fibroblast	1.12453	0.320565	1.65981e+08	0.605608	1.41012e-102	1.82762e-101	71.9255	52.5589
ATP6V1G1	Fibroblast	1.28538	0.309703	165272991	0.603024	5.88848e-92	7.03638e-91	82.3602	63.8435
GSN	Fibroblast	1.58461	1.03602	209755635	0.765326	0	0	78.3851	33.2135
STOM	Fibroblast	0.879916	0.553167	187465573	0.683997	0	0	58.6646	25.5757
OLFML2A	Fibroblast	0.813543	0.787411	1.98676e+08	0.724901	0	0	46.5528	1.7764
HSPA5	Fibroblast	1.20109	0.335007	165342258	0.603277	8.03857e-98	1.00968e-96	72.0807	53.0958
ENG	Fibroblast	0.784521	0.443752	1.75453e+08	0.640166	7.36736e-301	2.38842e-299	48.1988	21.3932
AK1	Fibroblast	0.423913	0.371217	1.79534e+08	0.655059	0	0	35.6832	4.97086
CERCAM	Fibroblast	0.516871	0.473303	180135387	0.657252	0	0	34.9379	4.04977
ASS1	Fibroblast	0.419925	0.308597	162772813	0.593902	0	0	25.8075	7.25246
TUBB4B	Fibroblast	0.830886	0.397634	1.75286e+08	0.639558	6.60022e-223	1.67527e-221	59.3478	33.1477
OPTN	Fibroblast	0.723474	0.372107	1.78996e+08	0.653095	0	0	58.6025	24.1435
RSU1	Fibroblast	0.671233	0.389176	1.80575e+08	0.658858	0	0	55.3106	24.9319
VIM	Fibroblast	3.89467	1.29994	2.27952e+08	0.831719	0	0	99.6273	87.8272
AL133415.1	Fibroblast	0.569882	0.329131	168730197	0.615638	6.33759e-227	1.637e-225	41.2733	18.8378
ITGB1	Fibroblast	1.67765	0.998021	2.14439e+08	0.782413	0	0	87.4224	46.1946
NRP1	Fibroblast	0.74536	0.620973	2.01564e+08	0.735438	0	0	56.3354	9.55637
DEPP1	Fibroblast	0.67454	0.549808	1.82524e+08	0.665967	0	0	40.7764	7.57554
PRKG1	Fibroblast	0.416222	0.411321	182257438	0.664995	0	0	33.4472	0.514592
ARID5B	Fibroblast	0.776697	0.479532	180446353	0.658387	0	0	51.7702	21.0818
VCL	Fibroblast	0.744227	0.626054	2.03092e+08	0.741012	0	0	57.6398	11.2729
VDAC2	Fibroblast	1.08075	0.443404	180199651	0.657487	2.42037e-235	6.41943e-234	72.3292	47.2308
PLAC9	Fibroblast	1.27164	1.26226	2.22866e+08	0.813162	0	0	63.0745	0.603882
PRXL2A	Fibroblast	0.51702	0.391021	183621274	0.669971	0	0	45.2484	11.986
ADIRF	Fibroblast	2.50931	2.25039	249790412	0.911399	0	0	89.2857	12.3901
ACTA2	Fibroblast	2.15129	2.11003	2.26718e+08	0.827214	0	0	67.0186	3.48466
PDLIM1	Fibroblast	1.16382	0.978264	223440649	0.815258	0	0	74.7516	13.3042
BNIP3	Fibroblast	0.579175	0.353302	171590251	0.626074	0	0	39.3168	13.0199
IFITM2	Fibroblast	1.96008	0.701327	1.85993e+08	0.678625	1.22257e-272	3.64987e-271	90.3106	63.3018
IFITM1	Fibroblast	1.87437	0.941954	193208448	0.704951	0	0	79.1925	43.0695
IFITM3	Fibroblast	3.49188	2.21604	241920409	0.882684	0	0	98.8199	53.7819
CD151	Fibroblast	1.58636	1.15727	2.27249e+08	0.829152	0	0	85.7143	29.5855
PHLDA2	Fibroblast	0.452649	0.335841	1.72239e+08	0.628442	0	0	35.4348	10.3189
CAVIN3	Fibroblast	1.08215	0.915657	2.16701e+08	0.790667	0	0	68.7888	10.5762
ILK	Fibroblast	0.976041	0.609828	197660519	0.721195	0	0	69.1304	31.5687
MTRNR2L8	Fibroblast	3.13025	0.842893	167476427	0.611064	2.95618e-109	4.06306e-108	75.4348	58.4203
MRVI1	Fibroblast	0.382798	0.369664	1.77185e+08	0.646487	0	0	30.4969	1.37107
DKK3	Fibroblast	0.667145	0.649846	1.95568e+08	0.713561	0	0	43.882	1.21364
PARVA	Fibroblast	0.524521	0.487976	196582137	0.717261	0	0	46.8634	3.86649
C11orf58	Fibroblast	1.0623	0.305832	167756757	0.612087	8.90389e-114	1.2656e-112	74.2857	54.4915
LDHA	Fibroblast	1.78	0.616973	1.8016e+08	0.657341	5.40936e-212	1.30599e-210	81.646	63.6567
RCN1	Fibroblast	0.60838	0.449542	1.87491e+08	0.68409	0	0	50.0932	15.0782
CD59	Fibroblast	1.20527	0.839731	2.10495e+08	0.768024	0	0	75.3106	25.423
C11orf96	Fibroblast	0.323707	0.313339	1.70023e+08	0.620355	0	0	24.8447	0.757789
MDK	Fibroblast	0.750153	0.601936	1.84966e+08	0.674877	0	0	44.1615	9.62804
ARHGAP1	Fibroblast	0.599345	0.469454	191901014	0.700181	0	0	51.3975	12.4571
SERPING1	Fibroblast	1.84098	1.46663	238695193	0.870917	0	0	89.6894	24.7556
PRDX5	Fibroblast	1.16306	0.349739	1.70318e+08	0.621432	6.3092e-133	1.01282e-131	76.118	54.7488
EFEMP2	Fibroblast	0.443821	0.395371	185808953	0.677953	0	0	40.2484	5.06368
CD248	Fibroblast	0.72904	0.727451	196470033	0.716852	0	0	43.4783	0.139809
GSTP1	Fibroblast	1.82309	0.306003	158256339	0.577423	3.44939e-51	2.73508e-50	90.5901	74.933
ARHGEF17	Fibroblast	0.565056	0.552787	1.94233e+08	0.708689	0	0	42.8261	1.38869
SERPINH1	Fibroblast	1.34699	1.14287	2.28785e+08	0.834759	0	0	78.0124	14.2018
PRSS23	Fibroblast	1.30827	1.18953	223192308	0.814352	0	0	69.0994	7.2642
CRYAB	Fibroblast	1.64772	1.28196	217317770	0.792918	0	0	73.9441	11.9695
HSPB2	Fibroblast	0.564545	0.500037	194663543	0.71026	0	0	47.5776	5.77565
ZBTB16	Fibroblast	0.735924	0.380838	170238145	0.62114	2.31872e-200	5.36456e-199	47.8261	25.4441
NNMT	Fibroblast	0.803519	0.591814	189217081	0.690388	0	0	49.1925	9.19569
TAGLN	Fibroblast	2.32804	2.27927	232497108	0.848302	0	0	71.4286	4.656
PCSK7	Fibroblast	0.489262	0.304479	162904645	0.594383	3.43679e-185	7.4344e-184	32.8261	14.7046
FXYD6	Fibroblast	0.827925	0.708614	200225349	0.730553	0	0	53.9752	8.37915
MCAM	Fibroblast	1.06286	1.04251	2.10288e+08	0.767267	0	0	54.5031	1.34757
THY1	Fibroblast	1.48752	1.46113	2.18317e+08	0.796565	0	0	60.4037	1.58137
ESAM	Fibroblast	0.695049	0.579722	1.89202e+08	0.690333	0	0	44.9379	5.58884
NRIP2	Fibroblast	0.356812	0.356115	1.75763e+08	0.641299	0	0	28.323	0.070492
CD9	Fibroblast	1.16578	0.579817	185312017	0.67614	0	0	70	33.4062
GAPDH	Fibroblast	3.64009	0.54077	185535987	0.676957	1.57318e-255	4.48441e-254	98.4161	96.3849
MLF2	Fibroblast	0.914781	0.444671	183684370	0.670201	1.16773e-306	3.84353e-305	68.6025	37.5758
PTMS	Fibroblast	0.78101	0.517114	1.9028e+08	0.694267	0	0	59.0062	21.4014
TPI1	Fibroblast	2.01803	0.45311	176662609	0.644581	4.67673e-173	9.5361e-172	90.0311	77.6857
C12orf57	Fibroblast	1.84948	0.87765	203978285	0.744247	0	0	90.6211	55.0555
C1S	Fibroblast	0.844423	0.744845	1.95336e+08	0.712715	0	0	48.6025	6.97284
C1R	Fibroblast	0.53164	0.472845	184869586	0.674526	0	0	39.5652	4.96381
A2M	Fibroblast	1.48995	1.04706	200459338	0.731407	0	0	64.5031	23.5349
H2AFJ	Fibroblast	0.885882	0.474651	182959015	0.667555	0	0	62.795	33.3275
MGP	Fibroblast	2.63611	2.45414	2.30572e+08	0.841278	0	0	72.8571	6.34546
RERG	Fibroblast	0.454709	0.419659	1.81385e+08	0.661812	0	0	35.4037	3.50228
EPS8	Fibroblast	1.02748	0.875606	2.10594e+08	0.768386	0	0	62.8882	14.4262
LDHB	Fibroblast	1.30864	0.341647	1.66563e+08	0.607733	1.2223e-102	1.5853e-101	81.4596	58.7257
KCNJ8	Fibroblast	0.468626	0.467853	183489588	0.66949	0	0	33.9752	0.102213
ABCC9	Fibroblast	0.323743	0.323317	170862375	0.623418	0	0	24.7205	0.0399455
SSPN	Fibroblast	0.463493	0.389539	1.84609e+08	0.673576	0	0	41.8012	7.87631
PPFIBP1	Fibroblast	0.442572	0.340035	180094818	0.657104	0	0	39.3478	7.35467
SLC38A2	Fibroblast	0.646217	0.326396	171058777	0.624135	2.03298e-210	4.87929e-209	49.9068	25.3407
TUBA1B	Fibroblast	1.52375	0.379497	1.65703e+08	0.604593	2.05687e-95	2.54423e-94	81.2422	62.0306
TUBA1A	Fibroblast	1.26007	0.630736	189197243	0.690316	0	0	74.0683	41.6208
NR4A1	Fibroblast	1.1957	0.712224	179829275	0.656135	0	0	54.7516	27.8032
TNS2	Fibroblast	0.378105	0.309348	172885471	0.6308	0	0	31.5217	5.23638
PCBP2	Fibroblast	2.14942	0.450896	181408373	0.661897	3.22428e-215	7.88321e-214	92.8261	82.921
ITGA7	Fibroblast	0.333036	0.324502	1.7857e+08	0.65154	0	0	31.1801	0.948118
CD63	Fibroblast	2.11841	0.9219	2.07533e+08	0.757217	0	0	92.7329	63.0305
MYL6	Fibroblast	3.11594	0.651113	2.06203e+08	0.752364	0	0	98.3851	94.6602
ATP5F1B	Fibroblast	1.32748	0.332511	166345018	0.606936	3.08044e-99	3.91348e-98	81.4907	63.0446
LRP1	Fibroblast	0.641353	0.301446	1.6914e+08	0.617132	6.3194e-179	1.32396e-177	50.4037	27.2311
NDUFA4L2	Fibroblast	3.03412	2.78608	2.51619e+08	0.918072	0	0	91.3043	7.82344
DCTN2	Fibroblast	0.710056	0.350745	1.77191e+08	0.64651	3.62041e-256	1.03363e-254	59.441	30.825
CDK4	Fibroblast	0.542403	0.329394	1.77242e+08	0.646694	0	0	48.2919	19.7519
MSRB3	Fibroblast	0.52394	0.505946	1.92626e+08	0.702824	0	0	42.1429	1.81282
CPM	Fibroblast	0.850375	0.589816	1.81561e+08	0.662454	0	0	48.0124	19.1633
PHLDA1	Fibroblast	1.78494	1.5015	232211978	0.847262	0	0	80.7453	18.4595
CSRP2	Fibroblast	1.20144	1.1457	2.1792e+08	0.795115	0	0	62.0807	4.90507
PPP1R12A	Fibroblast	0.840143	0.349189	1.72444e+08	0.629189	5.5458e-178	1.15725e-176	62.6087	37.6392
NUDT4	Fibroblast	0.759453	0.608063	194457550	0.709509	0	0	53.0745	13.3712
SLC25A3	Fibroblast	1.51429	0.42373	174525261	0.636783	4.8072e-159	9.17353e-158	87.0497	66.4528
HSP90B1	Fibroblast	1.73413	0.579247	1.84229e+08	0.67219	2.0061e-251	5.6481e-250	86.3354	65.7467
PEBP1	Fibroblast	1.60125	0.67424	1.94305e+08	0.708952	0	0	87.7329	55.9272
DYNLL1	Fibroblast	1.66813	0.604491	1.90717e+08	0.695861	0	0	86.3665	64.62
TMED2	Fibroblast	0.913451	0.412946	178689923	0.651978	5.73076e-240	1.54798e-238	65.8075	39.2006
RASL11A	Fibroblast	0.378666	0.347213	174887241	0.638103	0	0	30.3727	2.94187
LHFPL6	Fibroblast	1.6284	1.57288	2.36302e+08	0.862184	0	0	74.6894	4.40928
TSC22D1	Fibroblast	1.42134	1.10058	215623026	0.786734	0	0	73.7888	19.7742
ESD	Fibroblast	0.72026	0.402485	1.83124e+08	0.668155	0	0	60.1242	28.3061
EDNRB	Fibroblast	0.516441	0.479364	1.82463e+08	0.665746	0	0	35.559	2.35091
GPC6	Fibroblast	0.490902	0.459648	192105341	0.700926	0	0	42.9193	2.88312
COL4A1	Fibroblast	0.894049	0.813289	201816022	0.736357	0	0	51.9255	4.60078
COL4A2	Fibroblast	1.24828	1.13508	2.20616e+08	0.804952	0	0	67.1118	7.00221
NDRG2	Fibroblast	0.619823	0.529618	1.8898e+08	0.689522	0	0	45	8.37563
PSMB5	Fibroblast	0.677576	0.416332	185738341	0.677695	0	0	58.0124	23.858
SPTSSA	Fibroblast	0.547418	0.370103	1.81113e+08	0.660819	0	0	48.1988	17.3704
FERMT2	Fibroblast	0.449419	0.405296	186659958	0.681058	0	0	40.0621	3.87354
ZFP36L1	Fibroblast	2.06939	0.73901	190569106	0.695321	0	0	89.4099	68.7121
ACTN1	Fibroblast	0.91041	0.738339	2.0689e+08	0.75487	0	0	63.1366	16.8535
ERH	Fibroblast	0.922455	0.320941	170396500	0.621718	9.08943e-143	1.55823e-141	69.7516	46.2815
PGF	Fibroblast	0.945571	0.907195	203798114	0.743589	0	0	50.9006	2.85375
FOS	Fibroblast	2.83312	0.711823	1.7168e+08	0.626401	1.44406e-134	2.33661e-133	83.6335	70.673
IFI27	Fibroblast	1.10348	0.676952	1.88841e+08	0.689017	0	0	58.354	17.6077
CLMN	Fibroblast	0.571167	0.507668	189049990	0.689778	0	0	43.354	6.58631
MEG3	Fibroblast	0.374941	0.310852	1.68796e+08	0.61588	0	0	27.3602	3.97575
CRIP2	Fibroblast	1.70153	1.45276	239707437	0.87461	0	0	86.8634	13.726
CRIP1	Fibroblast	2.15442	0.968686	196850664	0.71824	0	0	87.8261	57.2701
TJP1	Fibroblast	0.406709	0.329094	180366535	0.658095	0	0	38.2919	6.36191
EMC4	Fibroblast	0.797246	0.345894	1.74454e+08	0.636524	3.45319e-202	8.05034e-201	62.2671	36.3892
SRP14	Fibroblast	2.04931	0.331148	172987248	0.631171	1.05787e-141	1.80173e-140	94.2857	85.8452
PDIA3	Fibroblast	1.39374	0.355722	1.67243e+08	0.610213	2.21484e-105	2.93502e-104	79.6894	62.9024
DUT	Fibroblast	0.846681	0.333444	172417528	0.629092	6.58823e-172	1.33667e-170	64.9068	40.0559
FBN1	Fibroblast	0.350598	0.3358	1.74496e+08	0.636675	0	0	28.5093	1.13257
EID1	Fibroblast	1.7614	0.813683	211575078	0.771965	0	0	90.2484	61.9355
TPM1	Fibroblast	1.82767	1.59077	2.37768e+08	0.867534	0	0	83.3851	15.5517
PPIB	Fibroblast	1.99745	0.480125	182096724	0.664408	1.05799e-222	2.68169e-221	91.8012	79.2342
OAZ2	Fibroblast	0.607257	0.443976	1.83288e+08	0.668754	0	0	47.4224	15.8478
RASL12	Fibroblast	0.366169	0.365073	1.7901e+08	0.653144	0	0	30.7453	0.142159
UACA	Fibroblast	0.879921	0.754344	2.03743e+08	0.743388	0	0	57.1118	9.94995
CD276	Fibroblast	0.341808	0.301043	176860256	0.645302	0	0	33.4783	4.86982
CSPG4	Fibroblast	0.61111	0.606333	193930756	0.707587	0	0	41.8944	0.473471
TSPAN3	Fibroblast	0.973854	0.693398	204890731	0.747576	0	0	68.9752	23.6019
MORF4L1	Fibroblast	1.30805	0.474848	183047022	0.667876	1.52296e-247	4.23249e-246	81.3975	57.7776
ACAN	Fibroblast	0.300995	0.300872	1.65575e+08	0.604127	0	0	20.8385	0.0152733
MFGE8	Fibroblast	1.58038	1.52827	247315559	0.902369	0	0	82.7329	4.87335
NGRN	Fibroblast	0.771906	0.464888	1.88053e+08	0.68614	0	0	61.5839	25.7813
NR2F2	Fibroblast	0.716136	0.672739	204970060	0.747865	0	0	52.9503	3.99572
MPG	Fibroblast	0.665156	0.316636	1.73965e+08	0.63474	2.22691e-221	5.60956e-220	56.677	29.9239
NME4	Fibroblast	0.592186	0.402101	183781549	0.670556	0	0	50.4348	17.0849
TMEM204	Fibroblast	0.525748	0.389001	176909147	0.645481	0	0	37.2981	6.92349
TNFRSF12A	Fibroblast	0.456699	0.320417	169095780	0.616972	0	0	32.9503	9.48705
HCFC1R1	Fibroblast	1.20698	0.836602	2.1031e+08	0.76735	0	0	74.8758	27.681
VASN	Fibroblast	0.470854	0.450654	187377035	0.683674	0	0	38.6335	2.25457
[truncated: 1,031 more rows]

## Sheet: Features-Epithelial
feature	group	avgExpr	logFC	statistic	auc	pval	padj	pct_in	pct_out
SDF4	Epi_AQP3	1.10429	0.33447	3518275	0.650746	1.84061e-52	2.86673e-50	82.3893	66.6846
ENO1	Epi_AQP3	2.57131	0.493288	3.71827e+06	0.687737	4.94374e-78	1.63014e-75	99.2791	93.8578
TCEA3	Epi_AQP3	1.27708	0.320166	3407704	0.630294	4.51323e-39	4.53816e-37	87.5386	73.1861
SERINC2	Epi_AQP3	1.34887	0.606305	3899384	0.721236	3.92721e-114	2.93347e-111	88.2595	56.5374
TSPAN1	Epi_AQP3	1.40076	0.500156	3496985	0.646808	2.69325e-52	4.17693e-50	82.0803	53.2148
PDZK1IP1	Epi_AQP3	2.38228	0.611335	3288504	0.608247	1.96042e-27	1.18601e-25	97.1164	72.9705
TMEM59	Epi_AQP3	1.70383	0.440205	3600561	0.665965	1.09798e-61	2.30961e-59	95.9835	80.4598
JUN	Epi_AQP3	2.78227	0.680228	3714379	0.687017	1.59858e-77	5.22408e-75	98.4552	88.0927
CRYZ	Epi_AQP3	1.20283	0.358187	3.52307e+06	0.651633	1.14323e-52	1.80359e-50	86.0968	69.3786
ATP1A1	Epi_AQP3	1.59804	0.450106	3580233	0.662206	1.772e-59	3.39565e-57	91.967	73.5812
PDZK1	Epi_AQP3	1.07587	0.43234	3.56112e+06	0.658671	1.32329e-62	2.84904e-60	78.3728	48.4734
S100A10	Epi_AQP3	3.72231	0.397795	3416178	0.631862	2.11636e-39	2.15768e-37	100	97.9167
S100A1	Epi_AQP3	2.60997	0.975264	3.89298e+06	0.720051	3.57667e-108	2.21881e-105	98.8671	70.6178
EFNA1	Epi_AQP3	1.31089	0.517079	3670867	0.678969	1.52916e-75	4.82489e-73	86.9207	56.1422
DUSP23	Epi_AQP3	1.39842	0.344958	3.35791e+06	0.621085	5.42244e-34	4.41037e-32	85.8908	73.1861
ATP1B1	Epi_AQP3	2.56226	0.66998	4.04991e+06	0.749078	6.43652e-136	9.06089e-133	99.2791	91.3973
MYOCOS	Epi_AQP3	1.18028	0.516802	3.70929e+06	0.686076	1.24811e-84	4.7095e-82	81.7714	49.3894
GLUL	Epi_AQP3	1.76439	0.73477	4.05747e+06	0.750477	3.57634e-139	5.9499e-136	92.173	73.653
BTG2	Epi_AQP3	1.13429	0.356163	3.39402e+06	0.627764	2.60059e-39	2.644e-37	77.7549	58.1717
EPHX1	Epi_AQP3	1.24413	0.652584	3.98898e+06	0.737807	3.64808e-135	4.76869e-132	84.243	51.3829
GUK1	Epi_AQP3	2.21275	0.304998	3303577	0.611035	1.92933e-28	1.22384e-26	97.1164	91.6667
HPCAL1	Epi_AQP3	1.55644	0.71186	4047784	0.748685	1.0794e-140	1.88129e-137	91.6581	62.0151
PDIA6	Epi_AQP3	1.50585	0.390071	3.55236e+06	0.65705	1.32113e-55	2.29168e-53	91.967	77.4964
LAPTM4A	Epi_AQP3	2.09031	0.459279	3682198	0.681065	8.61635e-73	2.48123e-70	97.6313	87.8772
RHOB	Epi_AQP3	2.96285	0.848894	3994018	0.73874	4.36019e-125	4.09198e-122	99.2791	88.9547
HADHA	Epi_AQP3	1.37739	0.354271	3.48315e+06	0.64425	2.56357e-47	3.4496e-45	90.6282	75.3592
KHK	Epi_AQP3	1.23436	0.486757	3547051	0.656068	3.13078e-61	6.43763e-59	80.5355	46.5338
ATRAID	Epi_AQP3	1.55701	0.403583	3.62882e+06	0.671193	1.47274e-65	3.43336e-63	93.6148	80.0287
GALNT14	Epi_AQP3	0.76246	0.413723	3694350	0.683313	2.77099e-92	1.20739e-89	66.1174	37.5718
LINC01320	Epi_AQP3	0.926191	0.401214	3.55527e+06	0.657588	5.23535e-64	1.14742e-61	71.1637	44.5582
SLC3A1	Epi_AQP3	1.51386	0.690617	3.83598e+06	0.709509	1.93011e-104	1.12133e-101	87.3326	52.5682
EFEMP1	Epi_AQP3	0.679415	0.466963	3699585	0.684281	4.77699e-125	4.37107e-122	54.7889	21.0309
ANXA4	Epi_AQP3	2.48764	0.638121	3.99538e+06	0.738991	2.67223e-125	2.64341e-122	98.5582	91.0381
WDR54	Epi_AQP3	0.811218	0.325557	3.54129e+06	0.655002	3.21068e-59	6.05743e-57	72.7085	51.1853
REG1A	Epi_AQP3	0.819716	0.470275	3.41049e+06	0.63081	1.06222e-68	2.60929e-66	45.5201	19.7198
CAPG	Epi_AQP3	1.60038	0.488333	3.69608e+06	0.683632	1.42174e-75	4.52495e-73	92.8939	74.7486
VAMP8	Epi_AQP3	1.52032	0.437767	3434362	0.635225	2.04757e-42	2.39435e-40	92.276	66.4332
RNF149	Epi_AQP3	0.813713	0.307784	3484745	0.644544	3.2828e-51	4.90424e-49	71.7817	53.2148
TMEM37	Epi_AQP3	1.76261	0.863568	4129101	0.763725	3.93764e-160	9.60811e-157	94.5417	57.3994
CXCR4	Epi_AQP3	0.645741	0.310374	3.48241e+06	0.644111	2.898e-59	5.52446e-57	59.8352	36.2967
TFPI	Epi_AQP3	0.977434	0.413307	3.61218e+06	0.668115	3.11785e-71	8.20981e-69	78.1668	45.9411
TNS1	Epi_AQP3	0.769516	0.312125	3.43986e+06	0.636241	1.59607e-48	2.19616e-46	66.3234	44.7917
TMBIM1	Epi_AQP3	1.01197	0.321443	3.49157e+06	0.645806	1.04853e-49	1.50499e-47	80.4325	63.2184
TMEM45A	Epi_AQP3	0.414159	0.320284	3474461	0.642642	8.52383e-106	5.19968e-103	38.9289	12.8772
PDIA5	Epi_AQP3	0.604619	0.302641	3.51218e+06	0.649618	9.54889e-65	2.1574e-62	59.4233	35.0395
MGLL	Epi_AQP3	1.81499	0.450709	3588622	0.663757	4.32011e-60	8.54704e-58	94.6447	80.9806
CNBP	Epi_AQP3	1.82098	0.355449	3.50397e+06	0.6481	2.57479e-49	3.6386e-47	95.7775	87.2306
IL20RB	Epi_AQP3	1.07312	0.619736	4.03208e+06	0.74578	7.11094e-156	1.53099e-152	81.3594	40.4454
CP	Epi_AQP3	0.785358	0.422013	3.61152e+06	0.667992	1.40361e-82	4.98772e-80	63.1308	32.9921
TM4SF18	Epi_AQP3	0.916755	0.49651	3693326	0.683123	1.22198e-93	5.38864e-91	67.0443	35.8836
MME	Epi_AQP3	0.606015	0.321908	3517352	0.650575	2.85363e-69	7.20316e-67	57.1576	31.268
SSR3	Epi_AQP3	1.77748	0.532391	3.69116e+06	0.682723	1.43386e-74	4.41013e-72	95.1596	77.6221
TIPARP	Epi_AQP3	1.76269	0.901809	4.13829e+06	0.765425	1.75715e-163	4.94719e-160	92.688	55.6394
P3H2	Epi_AQP3	1.1479	0.364045	3493263	0.646119	9.68814e-50	1.39605e-47	82.0803	64.1164
LINC00887	Epi_AQP3	0.762082	0.387232	3.65042e+06	0.675188	4.0592e-84	1.50071e-81	67.6622	37.6796
SLC2A9	Epi_AQP3	0.573069	0.303672	3.49224e+06	0.64593	1.29509e-66	3.11852e-64	55.5098	30.0826
IGFBP7	Epi_AQP3	2.42314	0.868915	3.97257e+06	0.734772	5.88639e-122	5.25483e-119	97.7343	76.347
UGT2B7	Epi_AQP3	1.62822	0.414842	3464459	0.640792	3.52516e-45	4.48001e-43	92.276	74.7306
CCNI	Epi_AQP3	1.77091	0.34987	3.36105e+06	0.621664	6.4411e-34	5.21573e-32	91.6581	83.2256
SPP1	Epi_AQP3	3.05348	0.796885	3.67698e+06	0.6801	3.98165e-72	1.10403e-69	98.8671	84.2852
BDH2	Epi_AQP3	0.804649	0.310914	3499186	0.647215	1.17394e-53	1.93546e-51	71.0608	51.2751
ANXA5	Epi_AQP3	1.53275	0.364991	3.51889e+06	0.65086	2.59029e-51	3.88554e-49	92.585	80.2622
CPE	Epi_AQP3	1.14632	0.986261	4.32755e+06	0.80043	0	0	69.9279	14.5295
SORBS2	Epi_AQP3	0.8818	0.469917	3736461	0.691102	1.06901e-96	5.2169e-94	70.0309	40.4274
CMBL	Epi_AQP3	1.18018	0.433956	3.60354e+06	0.666517	5.5194e-65	1.27054e-62	82.5953	59.5366
RETREG1	Epi_AQP3	0.857313	0.303044	3.38994e+06	0.627009	5.23762e-41	5.7916e-39	69.6189	48.9943
CDH6	Epi_AQP3	0.633346	0.322541	3462294	0.640391	5.98686e-61	1.21064e-58	55.5098	30.9986
BHMT2	Epi_AQP3	0.875996	0.311888	3.43539e+06	0.635416	1.83137e-45	2.35193e-43	73.5324	51.6703
BHMT	Epi_AQP3	1.56493	0.920413	4182931	0.773682	2.23251e-185	1.16732e-181	88.0536	44.3606
AP3S1	Epi_AQP3	1.17414	0.39372	3611721	0.66803	1.06004e-64	2.38027e-62	86.3028	66.2536
GRAMD2B	Epi_AQP3	0.941484	0.504879	3857632	0.713514	9.31578e-114	6.81934e-111	74.7683	46.4978
HINT1	Epi_AQP3	3.03449	0.513246	3541829	0.655102	7.65952e-54	1.26853e-51	99.4851	94.6121
SLC22A5	Epi_AQP3	0.968556	0.373983	3551234	0.656842	4.28569e-60	8.52502e-58	77.5489	51.8319
VDAC1	Epi_AQP3	2.21334	0.520731	3856139	0.713238	3.33107e-100	1.76696e-97	97.6313	88.5417
SKP1	Epi_AQP3	2.50179	0.37675	3.65979e+06	0.67692	1.65555e-69	4.20798e-67	99.1761	94.181
CXCL14	Epi_AQP3	3.68138	1.35156	3829186	0.708252	2.60397e-96	1.23777e-93	99.3821	76.7241
TGFBI	Epi_AQP3	1.34885	0.791611	3924611	0.725902	1.42082e-129	1.67754e-126	76.725	43.5345
TMEM173	Epi_AQP3	0.73876	0.332394	3.51747e+06	0.650596	8.71341e-60	1.69638e-57	65.3965	43.0855
UBE2D2	Epi_AQP3	2.07557	0.538628	3.85923e+06	0.713809	8.99016e-101	4.91118e-98	97.8373	87.069
SPINK13	Epi_AQP3	0.994643	0.583723	3.97295e+06	0.734844	2.97301e-146	5.72712e-143	77.7549	38.1825
CD74	Epi_AQP3	3.58631	1.08539	3.86662e+06	0.715177	5.55995e-102	3.08333e-99	98.3522	89.1523
SMIM3	Epi_AQP3	2.32955	1.41627	4705863	0.870404	0	0	97.6313	53.2687
GPX3	Epi_AQP3	3.13612	1.11567	3.58615e+06	0.663301	4.34921e-61	8.84363e-59	97.9403	65.0862
TNIP1	Epi_AQP3	1.94637	0.802253	4163522	0.770092	2.23722e-161	5.8489e-158	96.3955	73.4375
ANXA6	Epi_AQP3	0.740343	0.312772	3504290	0.648159	1.32211e-56	2.37209e-54	67.1473	45.6897
FABP6	Epi_AQP3	0.772856	0.304139	3.38325e+06	0.625771	1.55247e-42	1.82121e-40	63.0278	42.6724
NPM1	Epi_AQP3	2.74965	0.461329	3732178	0.69031	3.92894e-80	1.3193e-77	99.1761	94.1631
DUSP1	Epi_AQP3	3.55746	0.784995	3.87628e+06	0.716963	1.35092e-103	7.60692e-101	99.691	91.9361
ERGIC1	Epi_AQP3	1.57006	0.537244	3815547	0.70573	1.71597e-94	7.75384e-92	94.3357	73.5453
PRELID1	Epi_AQP3	2.02622	0.358646	3.19954e+06	0.591792	5.47697e-20	2.19085e-18	96.2925	84.5905
LMAN2	Epi_AQP3	1.81042	0.418737	3579673	0.662102	8.36644e-59	1.55442e-56	95.4686	84.0517
TMED9	Epi_AQP3	2.06799	0.541057	3756272	0.694766	5.39322e-84	1.97397e-81	97.2194	85.6322
CANX	Epi_AQP3	1.88946	0.332431	3.34626e+06	0.61893	2.05484e-32	1.52554e-30	96.3955	87.4282
RACK1	Epi_AQP3	3.92856	0.517951	3.82188e+06	0.7069	2.35807e-94	1.05253e-91	99.897	98.4914
AC019117.2	Epi_AQP3	1.00651	0.533968	3911500	0.723477	1.12089e-127	1.24321e-124	80.9475	41.972
SNX10	Epi_AQP3	1.10068	0.315973	3.35391e+06	0.620345	1.18248e-34	9.81404e-33	81.0505	60.9195
IGFBP3	Epi_AQP3	1.69717	0.714175	3623590	0.670225	2.93828e-71	7.79304e-69	80.1236	49.3714
TMEM243	Epi_AQP3	1.31536	0.592974	3920108	0.725069	2.67927e-116	2.043e-113	84.964	61.2428
GNG11	Epi_AQP3	0.76813	0.312065	3442723	0.636772	5.35497e-49	7.52708e-47	66.3234	44.5043
PON2	Epi_AQP3	1.10154	0.406337	3.65877e+06	0.676732	2.11927e-72	5.92118e-70	82.4923	61.8534
PDK4	Epi_AQP3	3.35577	1.34088	4082933	0.755186	3.09984e-144	5.67285e-141	99.691	73.0603
ARPC1A	Epi_AQP3	1.34847	0.36628	3.51299e+06	0.649768	4.82818e-51	7.18359e-49	87.5386	73.4016
ARPC1B	Epi_AQP3	1.54407	0.523139	3745126	0.692704	1.82833e-83	6.62561e-81	91.0402	71.5517
SERPINE1	Epi_AQP3	1.18262	0.701024	3870438	0.715882	1.01096e-131	1.2334e-128	72.9145	33.3154
TSPAN12	Epi_AQP3	0.64547	0.31374	3.5466e+06	0.655984	9.81164e-69	2.42646e-66	62.4099	36.3326
POT1-AS1	Epi_AQP3	1.16088	0.58563	3.88259e+06	0.718129	1.82095e-118	1.51474e-115	83.0072	45.2766
PTN	Epi_AQP3	0.82229	0.426482	3.65472e+06	0.675982	2.46307e-87	9.59051e-85	67.3532	35.1114
GSTK1	Epi_AQP3	1.60271	0.352235	3.41298e+06	0.63127	2.74907e-39	2.78722e-37	92.585	79.9928
RARRES2	Epi_AQP3	2.12865	0.839313	3.89456e+06	0.720344	1.49791e-109	9.6184e-107	98.1462	65.5352
TMEM176B	Epi_AQP3	2.94409	1.27554	4.27142e+06	0.790048	1.19041e-188	7.26169e-185	99.5881	64.6013
TMEM176A	Epi_AQP3	3.19058	1.32913	4.03734e+06	0.746754	3.23838e-137	5.15339e-134	99.794	64.2062
AOC1	Epi_AQP3	1.44236	0.716873	3936274	0.728059	1.05079e-126	1.13117e-123	88.3625	47.5036
BNIP3L	Epi_AQP3	1.89445	0.455759	3.54056e+06	0.654868	6.55695e-54	1.09087e-51	96.2925	81.3937
CLU	Epi_AQP3	3.29028	0.757962	3770637	0.697423	4.14824e-86	1.59821e-83	99.691	91.7744
SARAF	Epi_AQP3	2.25967	0.453699	3.53948e+06	0.654668	1.38093e-53	2.26652e-51	98.1462	89.5474
TRIM55	Epi_AQP3	0.530576	0.304031	3.51108e+06	0.649414	2.22063e-73	6.45058e-71	52.9351	27.4246
RIDA	Epi_AQP3	0.971235	0.31188	3398806	0.628649	2.35333e-40	2.49665e-38	76.3131	55.352
SYBU	Epi_AQP3	0.771362	0.419847	3.73942e+06	0.691649	2.3955e-100	1.28938e-97	68.0742	37.5539
NDRG1	Epi_AQP3	1.45702	0.338296	3354266	0.62041	1.63532e-33	1.29836e-31	89.9073	75.0539
LY6E	Epi_AQP3	2.55312	0.508431	3429777	0.634377	6.07325e-41	6.65529e-39	98.2492	84.7162
EEF1D	Epi_AQP3	2.77064	0.584385	3.92342e+06	0.725682	6.59056e-112	4.46706e-109	99.3821	94.0733
GRINA	Epi_AQP3	1.52125	0.496249	3.79919e+06	0.702703	1.12811e-91	4.85763e-89	92.379	74.8204
VPS28	Epi_AQP3	1.70584	0.409439	3.66192e+06	0.677314	5.34906e-70	1.3691e-67	95.2626	84.0697
PLIN2	Epi_AQP3	2.1607	0.611913	3451209	0.638341	8.68089e-44	1.04861e-41	96.9104	72.1264
AQP3	Epi_AQP3	1.80626	1.04952	4315899	0.798276	3.95828e-211	3.62193e-207	91.5551	50.4131
ANXA1	Epi_AQP3	1.5193	0.452763	3.55589e+06	0.657704	1.30682e-56	2.35621e-54	90.5252	70.5999
PSAT1	Epi_AQP3	0.637426	0.343476	3552334	0.657045	6.06141e-74	1.81847e-71	58.5994	32.2019
NPDC1	Epi_AQP3	1.1203	0.484558	3802108	0.703244	3.34255e-97	1.6759e-94	84.552	55.7471
PFKP	Epi_AQP3	1.59929	0.529085	3776207	0.698453	6.12552e-88	2.43696e-85	93.0999	74.7845
KLF6	Epi_AQP3	2.23005	0.474537	3455016	0.639045	1.02734e-43	1.2369e-41	93.5118	85.4885
NET1	Epi_AQP3	1.00182	0.552689	3917882	0.724658	3.71013e-129	4.24358e-126	78.1668	42.3132
VIM	Epi_AQP3	3.93657	0.84129	3842860	0.710781	6.11271e-98	3.10738e-95	100	88.6674
KCNMA1	Epi_AQP3	1.0188	0.400384	3491084	0.645716	4.0646e-54	6.88743e-52	73.9444	46.2823
CERNA2	Epi_AQP3	0.634279	0.393883	3.57414e+06	0.661078	8.06241e-90	3.31564e-87	53.3471	24.3894
C10orf99	Epi_AQP3	0.73944	0.511766	3360420	0.621549	1.92567e-72	5.42164e-70	37.5901	14.7989
SNCG	Epi_AQP3	1.27516	0.610074	3816078	0.705828	1.32444e-104	7.81868e-102	83.4192	46.7672
PDLIM1	Epi_AQP3	1.06284	0.303065	3396035	0.628136	1.08646e-38	1.0661e-36	80.2266	64.1164
CDHR5	Epi_AQP3	0.836153	0.376221	3511279	0.649452	1.33681e-61	2.79592e-59	66.0144	38.1645
CD151	Epi_AQP3	2.13436	0.493629	3.6036e+06	0.666527	7.08196e-62	1.50702e-59	97.7343	86.7996
TSPAN4	Epi_AQP3	1.18476	0.432036	3680512	0.680753	3.57198e-75	1.11742e-72	84.1401	63.6315
CTSD	Epi_AQP3	2.35198	0.483477	3531383	0.65317	1.38053e-52	2.16862e-50	98.0433	89.6911
CAVIN3	Epi_AQP3	1.61727	0.442353	3532670	0.653408	2.15202e-53	3.48522e-51	91.967	73.5632
MTRNR2L8	Epi_AQP3	3.50541	0.32366	2.86412e+06	0.529753	0.00301199	0.0154271	97.5283	85.3448
LDHA	Epi_AQP3	3.41304	0.724185	4154157	0.768359	2.14423e-157	4.90505e-154	99.794	95.6537
BBOX1	Epi_AQP3	1.0072	0.465414	3672793	0.679326	5.08331e-83	1.82406e-80	76.4161	42.5826
CD82	Epi_AQP3	0.721256	0.3195	3437825	0.635866	1.26934e-49	1.8148e-47	61.586	42.2773
SERPING1	Epi_AQP3	2.01861	0.676505	4.04656e+06	0.748459	9.74573e-136	1.32112e-132	96.9104	81.8427
AHNAK	Epi_AQP3	1.43753	0.469843	3616858	0.66898	9.21389e-65	2.09464e-62	89.2894	70.4921
SMCO4	Epi_AQP3	0.94493	0.411648	3.63374e+06	0.672103	2.90437e-74	8.78535e-72	76.2101	46.875
C11orf54	Epi_AQP3	1.14234	0.52028	3802861	0.703383	2.21385e-98	1.14126e-95	82.0803	53.8075
BIRC3	Epi_AQP3	1.33707	0.651939	3.87664e+06	0.717029	3.01682e-112	2.08337e-109	82.6982	52.8017
CRYAB	Epi_AQP3	4.05921	0.658147	3372771	0.623833	5.85717e-35	4.951e-33	100	92.9239
ZBTB16	Epi_AQP3	0.830268	0.351932	3548367	0.656312	1.09237e-61	2.30961e-59	70.9578	47.5395
NNMT	Epi_AQP3	3.07955	1.11318	4.18176e+06	0.773465	2.23384e-164	6.81341e-161	99.2791	78.4303
FXYD2	Epi_AQP3	3.20307	0.821393	3.25628e+06	0.602286	1.17394e-24	6.19124e-23	99.5881	72.9885
SLC37A4	Epi_AQP3	1.22089	0.509928	3750886	0.69377	2.67436e-88	1.07565e-85	83.7281	56.5014
CD9	Epi_AQP3	1.62328	0.471542	3686141	0.681794	6.86942e-74	2.04413e-71	93.9238	77.0833
GAPDH	Epi_AQP3	4.79002	0.433661	3.34336e+06	0.618394	4.29008e-32	3.13239e-30	100	99.2816
TPI1	Epi_AQP3	3.72185	0.742942	4.05328e+06	0.7497	1.55244e-136	2.32088e-133	100	96.7672
ENO2	Epi_AQP3	1.28383	0.325752	3329002	0.615737	1.53987e-31	1.10511e-29	84.655	67.6185
LPCAT3	Epi_AQP3	0.861687	0.343833	3538333	0.654456	3.27064e-59	6.13891e-57	73.1205	49.9641
RBP5	Epi_AQP3	1.68116	0.640052	3.60323e+06	0.666458	9.44231e-66	2.21537e-63	90.4222	54.9749
RERG	Epi_AQP3	0.739536	0.375156	3.64275e+06	0.673768	2.46678e-82	8.6814e-80	67.1473	38.3082
MGST1	Epi_AQP3	2.20121	0.509997	3.49171e+06	0.645832	5.56746e-48	7.60353e-46	98.6612	81.7529
LDHB	Epi_AQP3	2.14632	0.350515	3.34786e+06	0.619226	1.47461e-32	1.10826e-30	97.3223	88.2723
TM7SF3	Epi_AQP3	0.998927	0.425748	3.68211e+06	0.681049	1.15656e-78	3.8483e-76	78.7848	53.574
TUBA1B	Epi_AQP3	1.72959	0.439493	3563664	0.659141	7.27685e-57	1.31851e-54	92.276	81.0884
TMBIM6	Epi_AQP3	2.3761	0.341112	3.46334e+06	0.640585	1.48801e-44	1.83996e-42	99.2791	94.0014
KRT8	Epi_AQP3	1.63541	0.358363	3399347	0.628749	7.86845e-38	7.48034e-36	92.688	80.9267
KRT18	Epi_AQP3	1.92987	0.498007	3.42e+06	0.632569	3.02305e-40	3.15233e-38	95.7775	74.2816
PCBP2	Epi_AQP3	2.38962	0.421666	3.61585e+06	0.668793	1.91349e-63	4.14412e-61	98.0433	92.3851
PPP1R1A	Epi_AQP3	0.933913	0.36506	3.51262e+06	0.649699	2.45742e-56	4.38751e-54	74.6653	47.9526
CD63	Epi_AQP3	2.67054	0.487204	3.73564e+06	0.69095	1.15132e-80	3.90182e-78	99.3821	93.2292
ATP5F1B	Epi_AQP3	1.80414	0.32319	3323554	0.61473	2.55472e-30	1.77767e-28	94.7477	84.4828
NDUFA4L2	Epi_AQP3	2.68065	0.614122	3149052	0.582454	3.45887e-17	1.13847e-15	78.0639	60.2909
CSRP2	Epi_AQP3	0.794833	0.334155	3465452	0.640976	9.45464e-53	1.50456e-50	66.0144	42.6724
HSPB8	Epi_AQP3	1.28012	0.393355	3.49784e+06	0.646967	4.00769e-50	5.79784e-48	87.0237	64.5295
SCARB1	Epi_AQP3	0.617739	0.346991	3.53303e+06	0.653475	8.67729e-73	2.48123e-70	55.8187	30.6573
UBC	Epi_AQP3	3.60101	0.535869	3.83698e+06	0.709694	7.23513e-97	3.57855e-94	100	98.2759
CRYL1	Epi_AQP3	1.28011	0.368295	3478465	0.643382	2.66824e-47	3.57729e-45	86.9207	69.0374
ITM2B	Epi_AQP3	3.38643	0.840384	4.19351e+06	0.775639	5.84926e-166	1.94626e-162	100	93.301
LINC00462	Epi_AQP3	0.670513	0.439838	3755357	0.694597	2.41421e-125	2.45452e-122	59.5263	25.2874
EGLN3	Epi_AQP3	1.05564	0.484488	3747663	0.693174	3.47895e-91	1.48062e-88	78.5788	49.7126
NFKBIA	Epi_AQP3	1.16649	0.343491	3396181	0.628163	1.54379e-38	1.50678e-36	80.6385	65.643
LGALS3	Epi_AQP3	1.79196	0.554427	3592589	0.664491	2.15475e-61	4.48102e-59	94.6447	70.2047
PGF	Epi_AQP3	1.06105	0.771492	4.0845e+06	0.755476	2.25596e-219	2.75235e-215	70.0309	22.2881
FOS	Epi_AQP3	1.99473	0.48848	3371842	0.623661	2.15657e-35	1.84422e-33	86.9207	72.7909
SERPINA1	Epi_AQP3	3.21455	1.53068	4.21295e+06	0.779234	2.76476e-177	1.12437e-173	98.9701	59.9318
SCG5	Epi_AQP3	0.432021	0.315929	3.52337e+06	0.651689	7.14081e-111	4.75201e-108	42.5335	14.1523
SPINT1	Epi_AQP3	0.918801	0.388168	3.5686e+06	0.660055	1.64889e-63	3.59232e-61	72.1936	49.9641
PDIA3	Epi_AQP3	1.97827	0.435358	3.64405e+06	0.674009	2.24407e-67	5.43942e-65	97.1164	87.7155
B2M	Epi_AQP3	4.15948	0.313236	3.4677e+06	0.641392	4.8557e-45	6.1496e-43	100	99.2996
GATM	Epi_AQP3	1.1696	0.481275	3630156	0.671439	4.91816e-72	1.35346e-69	81.7714	49.6049
TPM1	Epi_AQP3	1.94304	0.416405	3367965	0.622944	1.26068e-34	1.04159e-32	93.8208	81.6092
PKM	Epi_AQP3	3.37836	0.738007	4347199	0.804065	1.79911e-201	1.31699e-197	99.691	97.3958
IMP3	Epi_AQP3	1.29191	0.421682	3.66654e+06	0.678169	1.03206e-71	2.77753e-69	86.7147	71.5517
TSPAN3	Epi_AQP3	1.59132	0.618618	4.02264e+06	0.744034	1.58734e-132	2.00339e-129	92.276	72.0366
SLC28A1	Epi_AQP3	1.04129	0.517938	3.82449e+06	0.707383	2.14926e-108	1.35629e-105	80.7415	44.199
AKAP13	Epi_AQP3	0.820347	0.319405	3426389	0.63375	5.1699e-45	6.52495e-43	67.2503	50.3772
ANPEP	Epi_AQP3	1.17304	0.394673	3425538	0.633593	8.64181e-45	1.07952e-42	80.8445	48.4555
CIB1	Epi_AQP3	1.6799	0.316194	3379039	0.624992	1.11266e-35	9.62753e-34	93.8208	84.0697
AC090164.5	Epi_AQP3	0.588791	0.313506	3478167	0.643327	1.60905e-64	3.59102e-62	54.8919	29.9928
STUB1	Epi_AQP3	1.00127	0.309875	3414362	0.631526	1.77088e-41	2.0005e-39	79.8146	58.2974
NME3	Epi_AQP3	1.30192	0.34473	3.52825e+06	0.652591	8.74694e-53	1.39802e-50	87.4356	75.1976
ATP6V0C	Epi_AQP3	2.43273	0.33222	3.3409e+06	0.617939	7.2353e-32	5.24394e-30	99.3821	93.1394
IL32	Epi_AQP3	2.12632	0.38696	3091625	0.571832	6.66392e-13	1.5615e-11	97.2194	76.2392
CARHSP1	Epi_AQP3	1.17969	0.396401	3564293	0.659257	9.11927e-59	1.68573e-56	85.5819	63.398
TUFM	Epi_AQP3	1.30113	0.324836	3.4487e+06	0.637877	1.833e-43	2.19966e-41	87.9506	74.3894
TMEM265	Epi_AQP3	0.761365	0.309843	3402412	0.629316	4.41284e-44	5.36592e-42	63.0278	44.8096
HSD3B7	Epi_AQP3	1.10283	0.462524	3.67739e+06	0.680176	4.13375e-77	1.33893e-74	79.7116	55.6573
VKORC1	Epi_AQP3	2.1075	0.346503	3275886	0.605913	4.86474e-26	2.77343e-24	98.0433	88.7392
BCKDK	Epi_AQP3	0.950456	0.314302	3.4737e+06	0.642501	3.80225e-48	5.21222e-46	77.137	60.0754
MT3	Epi_AQP3	1.28191	0.508609	3.58535e+06	0.663151	3.50532e-65	8.12013e-63	82.0803	50.1796
MT1E	Epi_AQP3	1.66868	0.621955	3577612	0.661721	2.27265e-62	4.86439e-60	87.5386	54.7055
CDH16	Epi_AQP3	1.07798	0.432863	3.61377e+06	0.668409	4.25461e-69	1.0666e-66	78.9907	51.329
CES2	Epi_AQP3	1.84054	0.816055	3938140	0.728405	1.56531e-119	1.33237e-116	92.7909	60.3448
TRADD	Epi_AQP3	0.950802	0.321023	3492866	0.646046	1.39349e-50	2.04831e-48	77.034	59.5546
HSF4	Epi_AQP3	1.11148	0.559438	3.93965e+06	0.728684	1.2e-125	1.25489e-122	84.0371	50.6645
NOL3	Epi_AQP3	1.8788	0.831959	4.25044e+06	0.786169	7.36128e-182	3.36788e-178	96.3955	70.0611
CYBA	Epi_AQP3	1.61965	0.496052	3.65937e+06	0.676844	3.27181e-70	8.43322e-68	94.1298	74.6767
APRT	Epi_AQP3	1.64494	0.406447	3587004	0.663458	6.91326e-60	1.35311e-57	93.5118	80.9806
SLC47A1	Epi_AQP3	0.836389	0.425182	3.62911e+06	0.671245	5.4403e-81	1.86094e-78	67.5592	37.069
SYNGR2	Epi_AQP3	1.32813	0.419493	3.66822e+06	0.678479	8.42319e-72	2.28368e-69	88.4655	72.5395
P4HB	Epi_AQP3	2.2704	0.431551	3433080	0.634988	2.9882e-41	3.34468e-39	98.2492	88.2004
SLC16A3	Epi_AQP3	1.3854	0.373705	3466847	0.641234	1.20715e-45	1.56123e-43	89.2894	72.2881
ACAA2	Epi_AQP3	1.15296	0.308923	3380176	0.625203	9.7878e-37	8.82373e-35	81.7714	66.7565
CYB5A	Epi_AQP3	2.54302	0.6853	3496813	0.646776	1.1914e-48	1.64552e-46	98.2492	79.7414
CNDP2	Epi_AQP3	1.84539	0.628354	3878067	0.717293	8.57484e-105	5.14505e-102	95.0566	76.4727
BSG	Epi_AQP3	2.13137	0.357109	3532211	0.653323	1.1311e-52	1.79218e-50	98.1462	91.3254
GAMT	Epi_AQP3	1.23562	0.548299	3.78837e+06	0.700702	2.71902e-96	1.27588e-93	85.8908	52.2091
EEF2	Epi_AQP3	2.56617	0.426213	3.59625e+06	0.665169	8.08919e-61	1.62677e-58	99.0731	93.768
MYDGF	Epi_AQP3	1.46806	0.30744	3361070	0.621669	5.19589e-34	4.23552e-32	91.8641	79.454
CD70	Epi_AQP3	1.40808	0.589562	3.69907e+06	0.684186	3.02061e-81	1.05293e-78	88.2595	52.1731
ANGPTL4	Epi_AQP3	1.61074	0.575483	3.49715e+06	0.646839	3.9456e-52	6.04238e-50	81.2564	54.1128
TMEM205	Epi_AQP3	1.53358	0.359394	3.53653e+06	0.654123	2.03684e-53	3.31335e-51	94.0268	81.5553
PRDX2	Epi_AQP3	1.69939	0.562383	3643622	0.67393	5.66558e-69	1.41065e-66	94.7477	66.1458
IER2	Epi_AQP3	1.26836	0.32325	3.31982e+06	0.614039	8.30281e-31	5.85532e-29	80.7415	66.3793
BST2	Epi_AQP3	2.03699	0.65986	3.90592e+06	0.722445	1.29683e-109	8.47595e-107	97.4253	77.0474
GPI	Epi_AQP3	1.74574	0.3658	3513249	0.649816	1.86887e-50	2.7252e-48	95.4686	85.6142
HPN	Epi_AQP3	1.17291	0.42719	3.56212e+06	0.658855	5.37486e-60	1.05766e-57	83.7281	56.3398
FXYD5	Epi_AQP3	1.00951	0.397066	3.63919e+06	0.67311	2.42746e-71	6.48523e-69	81.7714	55.2443
SPINT2	Epi_AQP3	2.00754	0.685346	3837097	0.709716	1.75157e-98	9.15847e-96	96.8074	70.6358
TMEM91	Epi_AQP3	1.24081	0.558929	3777885	0.698764	2.52892e-95	1.17166e-92	84.655	50.7004
NAPSA	Epi_AQP3	1.05454	0.596069	3.74618e+06	0.692899	3.71425e-104	2.12415e-101	68.898	35.1652
EMC10	Epi_AQP3	1.03761	0.308725	3.44969e+06	0.638061	2.03537e-44	2.49989e-42	79.5057	66.0381
CST3	Epi_AQP3	3.30498	0.650933	4.05322e+06	0.749689	1.58526e-136	2.32088e-133	99.794	95.995
HM13	Epi_AQP3	1.36107	0.308539	3.38666e+06	0.626403	1.12617e-36	1.01275e-34	89.0834	77.1013
RPN2	Epi_AQP3	1.21414	0.346856	3.50633e+06	0.648537	1.61277e-50	2.36115e-48	84.552	70.5999
TGM2	Epi_AQP3	0.840153	0.512607	3835559	0.709431	3.81202e-125	3.67167e-122	67.6622	33.5309
WFDC2	Epi_AQP3	1.76921	0.46912	3.56684e+06	0.659729	6.17514e-58	1.13576e-55	93.5118	70.995
LIME1	Epi_AQP3	1.12487	0.48454	3627631	0.670972	2.47163e-74	7.53869e-72	80.0206	44.2349
EVA1C	Epi_AQP3	0.757315	0.441298	3.79933e+06	0.70273	1.60712e-116	1.25154e-113	67.9712	34.0876
PTTG1IP	Epi_AQP3	1.85106	0.669155	3.92865e+06	0.726649	1.02723e-113	7.3721e-111	94.4387	77.6221
GAL3ST1	Epi_AQP3	0.883598	0.339294	3385468	0.626182	1.10323e-42	1.30256e-40	65.3965	42.5826
TCN2	Epi_AQP3	1.83821	0.915231	4.18487e+06	0.77404	5.29643e-173	1.93855e-169	95.3656	56.8427
LGALS1	Epi_AQP3	2.46453	0.494798	3277041	0.606127	3.37047e-26	1.93662e-24	97.7343	82.6688
EIF3L	Epi_AQP3	1.16538	0.341186	3464067	0.640719	6.61367e-46	8.58393e-44	82.6982	66.972
ST13	Epi_AQP3	1.79992	0.302159	3.3788e+06	0.624947	1.34144e-35	1.15525e-33	96.8074	87.518
CYB5R3	Epi_AQP3	2.00831	0.623448	3.92536e+06	0.726041	1.29845e-112	9.13932e-110	96.9104	82.9741
CLTRN	Epi_AQP3	0.968435	0.358901	3419322	0.632443	3.91202e-46	5.09551e-44	71.5757	43.3728
TIMP1	Epi_AQP3	2.21488	0.594404	3.82273e+06	0.707058	8.9615e-95	4.1e-92	98.6612	83.2795
PCSK1N	Epi_AQP3	1.81022	0.531311	3.53676e+06	0.654165	4.30843e-54	7.23363e-52	92.585	71.1746
PGK1	Epi_AQP3	2.41205	0.489259	3759389	0.695343	2.45651e-84	9.17458e-82	98.6612	92.6904
TSC22D3	Epi_AQP3	2.2654	0.618334	3.67936e+06	0.680541	1.39443e-72	3.95639e-70	98.2492	81.5733
FUNDC2	Epi_AQP3	1.16547	0.379996	3574720	0.661186	1.42413e-59	2.74341e-57	82.4923	67.7083
SDF4	Epi_GPX3	1.07485	0.345076	5348503	0.650171	2.79823e-78	1.38216e-76	85.2941	63.2982
AURKAIP1	Epi_GPX3	1.23316	0.409827	5631062	0.684519	1.16573e-115	9.63133e-114	89.4706	69.2498
PARK7	Epi_GPX3	1.45472	0.336962	5234766	0.636345	2.41825e-63	9.38602e-62	93.2353	77.9913
ERRFI1	Epi_GPX3	0.772676	0.392732	5.65462e+06	0.687383	1.59697e-139	1.73445e-137	72.4706	36.0405
ENO1	Epi_GPX3	2.52462	0.504515	5.63927e+06	0.685517	5.2528e-115	4.30107e-113	98.9412	93.1597
SLC2A5	Epi_GPX3	0.483403	0.351526	5700677	0.692982	6.1988e-211	1.54342e-208	53.5882	15.5197
ALDH4A1	Epi_GPX3	0.641624	0.46002	6.07827e+06	0.738883	1.2129e-270	5.16203e-268	66.8235	20.9134
AKR7A3	Epi_GPX3	0.515103	0.387232	5.94192e+06	0.722307	4.46772e-268	1.87957e-265	59.2941	15.5404
MICOS10	Epi_GPX3	1.59358	0.475602	5.73981e+06	0.697739	4.40234e-131	4.37853e-129	94.2941	78.1153
NBL1	Epi_GPX3	0.741423	0.323571	5.43184e+06	0.660302	1.22691e-99	8.14996e-98	72.2353	40.2563
RNF186	Epi_GPX3	0.670371	0.407357	5.85611e+06	0.711877	6.33069e-200	1.33166e-197	68.9412	25.1705
CLIC4	Epi_GPX3	0.908904	0.458234	5750231	0.699006	1.59545e-147	1.91459e-145	77	44.0174
SH3BGRL3	Epi_GPX3	1.65544	0.452978	5624282	0.683695	3.05397e-113	2.45667e-111	93.8824	80.4298
FABP3	Epi_GPX3	1.29367	0.828072	6.54856e+06	0.796051	0	0	87.0588	37.5491
SERINC2	Epi_GPX3	1.22272	0.527178	5.71564e+06	0.6948	2.79575e-134	2.88245e-132	88.1765	51.7876
MFSD2A	Epi_GPX3	0.592807	0.347106	5627339	0.684067	2.96487e-157	3.93178e-155	61.8824	24.6125
YBX1	Epi_GPX3	1.66426	0.472808	5.5066e+06	0.669389	7.74608e-97	4.96523e-95	93.1176	76.7721
HYI	Epi_GPX3	0.923796	0.422722	5.6802e+06	0.690493	3.87764e-133	3.95336e-131	80.4118	45.9806
ATP6V0B	Epi_GPX3	1.53289	0.455025	5.43602e+06	0.66081	3.59365e-88	2.0681e-86	92.7059	69.2705
AKR1A1	Epi_GPX3	1.33835	0.736018	6518179	0.792359	3.09736e-295	1.61952e-292	89.3529	56.272
TSPAN1	Epi_GPX3	1.70688	0.989181	6461783	0.785503	9.10456e-292	4.69347e-289	92.4118	45.2366
UQCRH	Epi_GPX3	1.75316	0.436845	5.44333e+06	0.661699	3.28136e-88	1.89136e-86	91.5882	80.6572
PDZK1IP1	Epi_GPX3	3.14706	1.73689	7468296	0.907856	0	0	99.5882	68.4646
ECHDC2	Epi_GPX3	0.854688	0.353634	5.5437e+06	0.6739	2.22365e-109	1.70267e-107	79.0588	50.2583
JUN	Epi_GPX3	2.51149	0.41679	4.95608e+06	0.602468	2.22e-36	4.93946e-35	96.4706	87.2288
LINC01358	Epi_GPX3	0.866798	0.627566	6.32773e+06	0.769207	0	0	73.4706	23.7239
PGM1	Epi_GPX3	0.677916	0.30497	5.43462e+06	0.66064	3.54277e-101	2.4102e-99	69.9412	39.4296
AK4	Epi_GPX3	1.32664	0.673268	6.262e+06	0.761217	6.18705e-237	2.09678e-234	88.5882	55.3627
GADD45A	Epi_GPX3	1.25766	0.53324	5803312	0.705458	2.75627e-146	3.28606e-144	87.1765	58.4832
CRYZ	Epi_GPX3	1.14236	0.33043	5.25943e+06	0.639343	3.73067e-67	1.52056e-65	87.3529	66.4187
GNG5	Epi_GPX3	1.53274	0.397737	5.55441e+06	0.675202	3.20435e-103	2.27291e-101	92.7647	80.2852
TMED5	Epi_GPX3	0.745569	0.302834	5.34946e+06	0.650288	7.33411e-85	4.01249e-83	73.0588	45.6499
SLC16A4	Epi_GPX3	0.697809	0.34651	5593872	0.679999	6.87996e-128	6.55764e-126	71.5294	37.4044
LAMTOR5	Epi_GPX3	1.98989	0.796798	6.62496e+06	0.80534	0	0	96.2353	79.3552
ATP5PB	Epi_GPX3	1.25526	0.401938	5.51377e+06	0.670261	4.6602e-99	3.0733e-97	88.5882	67.6173
RHOC	Epi_GPX3	1.8781	0.637849	6030160	0.733034	3.36986e-181	5.92981e-179	95.7647	78.136
ATP1A1	Epi_GPX3	1.49537	0.379172	5211527	0.63352	2.90155e-61	1.07598e-59	93.3529	70.3244
PDZK1	Epi_GPX3	1.25801	0.743593	6.36181e+06	0.77335	7.877e-276	3.64945e-273	88.5882	40.3802
CERS2	Epi_GPX3	1.04636	0.335011	5339128	0.649032	3.04636e-77	1.47486e-75	85.4118	62.5542
S100A10	Epi_GPX3	3.69441	0.420017	5282200	0.642111	2.91109e-68	1.2053e-66	99.8235	97.6648
S100A1	Epi_GPX3	2.70411	1.24939	6597365	0.801984	3.72582e-306	2.1995e-303	98.9412	66.336
EFNA1	Epi_GPX3	1.38765	0.698701	6.11333e+06	0.743145	1.35263e-208	3.2358e-206	89.8824	50.465
MUC1	Epi_GPX3	0.941326	0.401082	5.57559e+06	0.677776	3.84875e-116	3.20884e-114	79	46.6005
DUSP23	Epi_GPX3	1.64793	0.73409	6.34918e+06	0.771815	2.51601e-248	9.11767e-246	93.2353	68.6919
MGST3	Epi_GPX3	2.33755	0.546195	6.10137e+06	0.741691	7.4469e-194	1.47332e-191	97.8235	90.1013
MPC2	Epi_GPX3	1.62536	0.551104	6.11865e+06	0.743791	2.91717e-198	6.03227e-196	94.1176	77.6607
ATP1B1	Epi_GPX3	2.31427	0.435802	5.34277e+06	0.649475	2.3728e-75	1.10072e-73	98.6471	90.4319
MYOCOS	Epi_GPX3	1.02939	0.390758	5.39855e+06	0.656255	1.15723e-90	6.94359e-89	81.8235	44.4927
ETNK2	Epi_GPX3	0.775089	0.472702	5927478	0.720552	1.80939e-202	3.98948e-200	72.1765	30.2955
GUK1	Epi_GPX3	2.43046	0.645145	6284868	0.763997	7.23629e-231	2.22568e-228	98.5294	90.3492
AGT	Epi_GPX3	0.887685	0.647271	6.26331e+06	0.761376	5.93671e-306	3.44904e-303	71.8824	23.3726
SH3YL1	Epi_GPX3	0.759776	0.364472	5610442	0.682013	9.55943e-126	8.76904e-124	73.5294	42.4468
HPCAL1	Epi_GPX3	1.36111	0.555157	5732085	0.6968	3.69933e-134	3.80335e-132	90.4706	57.9665
LAPTM4A	Epi_GPX3	1.98703	0.388914	5272586	0.640943	2.96956e-67	1.21305e-65	97.5882	86.4228
SDC1	Epi_GPX3	0.827492	0.357575	5466140	0.664471	3.20585e-102	2.2223e-100	74.7059	43.3767
HADHA	Epi_GPX3	1.51707	0.596395	6.13008e+06	0.745181	1.4359e-201	3.10979e-199	94.5882	71.6677
OST4	Epi_GPX3	1.9984	0.465826	5.83729e+06	0.709588	2.44238e-146	2.92136e-144	97	88.1794
KHK	Epi_GPX3	1.67752	1.15894	6961609	0.846262	0	0	92.3529	37.2598
CGREF1	Epi_GPX3	0.450149	0.32971	5.79989e+06	0.705042	1.00266e-234	3.24765e-232	56.1765	15.2511
ATRAID	Epi_GPX3	1.44578	0.314074	5.13245e+06	0.623908	1.26323e-52	4.0345e-51	92.8824	78.2393
TRIM54	Epi_GPX3	0.936398	0.766382	6.7409e+06	0.819433	0	0	77.2353	17.4623
GALNT14	Epi_GPX3	0.633111	0.30126	5460726	0.663813	1.03039e-111	8.12785e-110	68.0588	32.5894
SLC3A1	Epi_GPX3	1.65547	0.986028	6.57999e+06	0.799872	0	0	94.5882	44.782
NAT8	Epi_GPX3	1.22932	0.991668	6.91204e+06	0.840237	0	0	82.8824	20.5001
BOLA3	Epi_GPX3	0.820344	0.371205	5.57313e+06	0.677478	3.3077e-116	2.77037e-114	75.1765	47.1585
EVA1A	Epi_GPX3	0.716159	0.420218	5879520	0.714722	9.50377e-191	1.80232e-188	72.5294	30.8741
REG1A	Epi_GPX3	0.732266	0.422951	5.10267e+06	0.620288	7.48932e-88	4.28307e-86	41.5882	17.2143
TMSB10	Epi_GPX3	4.23651	0.324651	4.78595e+06	0.581787	9.35793e-24	1.4325e-22	99.8824	99.38
CAPG	Epi_GPX3	1.51174	0.44212	5.43007e+06	0.660087	4.26753e-87	2.39932e-85	92.3529	72.205
VAMP8	Epi_GPX3	1.68971	0.732624	6188060	0.752229	1.80196e-216	4.71098e-214	94.4706	61.769
RNF181	Epi_GPX3	1.34756	0.351535	5.4191e+06	0.658753	2.2479e-85	1.24096e-83	90.7059	76.4207
COX5B	Epi_GPX3	2.51498	0.489853	6.07171e+06	0.738085	4.16271e-188	7.65625e-186	98.5882	93.6764
LYG1	Epi_GPX3	0.437499	0.314522	5.75118e+06	0.699121	1.05715e-225	3.07085e-223	55.1176	14.7138
DBI	Epi_GPX3	1.65401	0.423643	5.64421e+06	0.686118	4.11677e-116	3.42449e-114	93.2941	82.0004
TMEM37	Epi_GPX3	1.47981	0.611518	5635434	0.685051	1.82669e-120	1.58433e-118	91.5882	52.8415
BIN1	Epi_GPX3	0.914093	0.42266	5.66781e+06	0.688987	3.87493e-131	3.86448e-129	78.7059	46.4765
MZT2B	Epi_GPX3	1.10097	0.32882	5318044	0.646469	3.52952e-74	1.60477e-72	84.8824	65.9847
MZT2A	Epi_GPX3	1.32382	0.551226	5.96416e+06	0.725011	9.69098e-173	1.54891e-170	90.2353	63.1329
ACMSD	Epi_GPX3	0.759399	0.566043	6.42715e+06	0.781293	0	0	74.5882	20.9547
LRP2	Epi_GPX3	1.30353	1.00389	6.94453e+06	0.844186	0	0	87.1176	26.8651
ATP5MC3	Epi_GPX3	2.74298	1.00163	7029900	0.854564	0	0	98.5294	88.1794
TFPI	Epi_GPX3	1.05231	0.576747	6.05908e+06	0.736549	1.21808e-210	3.01236e-208	85.8235	38.3964
HSPD1	Epi_GPX3	1.89464	0.397902	5383419	0.654416	2.27542e-80	1.15831e-78	96.0588	86.1335
AOX1	Epi_GPX3	0.486832	0.376627	5920701	0.719728	9.84726e-275	4.39536e-272	57.2353	13.9078
NDUFB3	Epi_GPX3	1.34282	0.455814	5792740	0.704173	1.09246e-140	1.21905e-138	89.8824	71.6264
TNS1	Epi_GPX3	0.782673	0.376927	5610000	0.681959	1.70026e-128	1.63766e-126	74.4706	38.6857
ARPC2	Epi_GPX3	1.37108	0.309122	5.21587e+06	0.634048	2.02124e-61	7.54124e-60	89.0588	76.7101
SLC23A3	Epi_GPX3	0.492237	0.42835	5975839	0.726431	0	0	52.3529	7.7082
CHPF	Epi_GPX3	0.734489	0.348597	5.54896e+06	0.674539	2.81098e-117	2.39266e-115	72.8824	40.6489
MROH2A	Epi_GPX3	0.496929	0.300298	5.52711e+06	0.671883	2.84983e-148	3.44247e-146	56.5294	21.2441
RAB17	Epi_GPX3	0.604881	0.363568	5.74694e+06	0.698606	1.92211e-173	3.08558e-171	66	27.423
ACY1	Epi_GPX3	0.757274	0.511049	6150202	0.747627	1.09641e-261	4.26913e-259	73	27.299
NIT2	Epi_GPX3	1.03706	0.422889	5.69687e+06	0.692519	2.62389e-129	2.56099e-127	84.8235	57.5532
SEMA5B	Epi_GPX3	0.809359	0.600666	6417111	0.780073	0	0	74.5882	22.422
MGLL	Epi_GPX3	1.71445	0.38275	5.20144e+06	0.632295	1.09832e-59	3.95667e-58	94.2353	79.0659
NUDT16	Epi_GPX3	0.725298	0.326244	5.47994e+06	0.666149	1.49993e-105	1.09579e-103	72.1176	42.2608
ACAD11	Epi_GPX3	0.556356	0.328597	5.61659e+06	0.682761	6.91127e-152	8.63343e-150	62	26.1831
CP	Epi_GPX3	0.75667	0.446822	5731264	0.6967	3.94925e-170	6.09901e-168	66.5882	27.237
TM4SF18	Epi_GPX3	1.02491	0.717462	6.36687e+06	0.773965	0	0	77.6471	27.4644
MME	Epi_GPX3	0.632617	0.406351	5926104	0.720385	2.31594e-221	6.37336e-219	68.5294	23.3726
SSR3	Epi_GPX3	1.78024	0.616333	5.85269e+06	0.711461	6.04102e-150	7.41971e-148	95.7647	74.7675
TIPARP	Epi_GPX3	1.45793	0.625831	5724390	0.695864	8.48315e-136	8.82079e-134	90.8235	50.713
P3H2	Epi_GPX3	1.17911	0.461053	5657437	0.687726	4.25441e-122	3.73418e-120	89.3529	58.8551
LINC00887	Epi_GPX3	0.74304	0.419836	5843747	0.710374	3.28307e-182	5.80501e-180	74	30.9361
SLC2A9	Epi_GPX3	0.602678	0.389431	5.85816e+06	0.712126	7.49418e-210	1.82863e-207	65.4706	22.7526
OCIAD2	Epi_GPX3	1.69503	0.628718	6.02111e+06	0.731934	2.669e-180	4.67408e-178	96.1765	72.6596
IGFBP7	Epi_GPX3	1.94859	0.358553	4.80427e+06	0.584013	3.52997e-25	5.71178e-24	95.7647	73.8169
UGT2A3	Epi_GPX3	0.457696	0.311581	5714164	0.694621	8.38526e-209	2.01914e-206	56.1176	15.9537
UGT2B7	Epi_GPX3	1.71982	0.601125	5.78769e+06	0.70356	1.22036e-139	1.33731e-137	96.0588	70.7584
SLC4A4	Epi_GPX3	0.652135	0.46579	6.09336e+06	0.740717	5.04579e-275	2.28001e-272	67.9412	20.4588
SPP1	Epi_GPX3	3.02822	0.882805	5.7158e+06	0.69482	6.44265e-127	6.03088e-125	99.5294	81.8558
ENPEP	Epi_GPX3	0.51251	0.30783	5573968	0.677579	6.28143e-156	8.15272e-154	58.2941	21.5127
NDUFC1	Epi_GPX3	1.62136	0.372999	5432965	0.660438	9.96627e-87	5.59472e-85	94.3529	82.889
MGST2	Epi_GPX3	0.676187	0.401081	5.88534e+06	0.715429	3.74955e-191	7.22302e-189	71.6471	31.6594
SDHA	Epi_GPX3	1.05893	0.362754	5.4794e+06	0.666083	3.47695e-95	2.1866e-93	86.1765	63.6702
CLPTM1L	Epi_GPX3	0.619165	0.445634	6.05033e+06	0.735486	2.02076e-265	8.218e-263	65.4706	20.7688
SLC6A3	Epi_GPX3	0.541741	0.373547	5.75706e+06	0.699836	1.34762e-210	3.31036e-208	57.9412	17.6276
NDUFS6	Epi_GPX3	1.1088	0.349658	5.42562e+06	0.659545	1.43725e-87	8.18114e-86	86.2353	66.088
CMBL	Epi_GPX3	1.0551	0.330311	5204735	0.632695	7.49811e-63	2.87973e-61	83.4706	55.7553
RETREG1	Epi_GPX3	1.03232	0.585184	6094672	0.740876	4.77084e-216	1.23842e-213	82.7059	41.2895
CDH6	Epi_GPX3	0.703536	0.465981	5.95529e+06	0.723932	2.26702e-230	6.9146e-228	67.5882	23.0626
AMACR	Epi_GPX3	0.481068	0.307007	5.60127e+06	0.680898	7.47331e-169	1.12564e-166	55.7059	19.7768
AGXT2	Epi_GPX3	0.582883	0.466788	6.22824e+06	0.757113	0	0	64.0588	14.1145
DAB2	Epi_GPX3	1.37665	0.566611	5.90734e+06	0.718104	1.38252e-162	1.93136e-160	89.8235	62.7816
BHMT2	Epi_GPX3	0.952747	0.462588	5789691	0.703803	4.07492e-152	5.10774e-150	81.8824	45.4433
BHMT	Epi_GPX3	1.37155	0.797761	6252450	0.760056	6.88066e-254	2.56979e-251	87.9412	37.8177
COX7C	Epi_GPX3	3.15842	0.616665	6.51176e+06	0.791578	4.80865e-281	2.28573e-278	99.6471	96.2596
GLRX	Epi_GPX3	1.74378	0.706138	6232140	0.757587	3.35446e-222	9.37225e-220	94	72.143
PAM	Epi_GPX3	0.774114	0.34683	5507717	0.669525	1.1293e-108	8.59326e-107	74.6471	43.0874
HINT1	Epi_GPX3	3.29172	0.938157	7065403	0.85888	0	0	99.5294	93.8624
SLC22A5	Epi_GPX3	1.05804	0.551251	5999505	0.729308	4.13197e-191	7.91802e-189	83.8235	45.7533
UQCRQ	Epi_GPX3	2.67809	0.892989	6.94817e+06	0.844629	0	0	98.7647	90.9279
VDAC1	Epi_GPX3	2.076	0.413588	5381607	0.654195	4.09737e-80	2.07712e-78	97.2941	87.2908
CXCL14	Epi_GPX3	4.25418	2.3292	7.41849e+06	0.901802	0	0	99.8235	73.1556
SPOCK1	Epi_GPX3	0.698875	0.315709	5.42931e+06	0.659994	1.62519e-103	1.15502e-101	68.8824	35.7512
SLC23A1	Epi_GPX3	0.659633	0.483098	6172442	0.75033	2.72543e-300	1.48886e-297	68.5882	19.5288
CYSTM1	Epi_GPX3	2.23669	0.533012	5895306	0.716641	3.26727e-156	4.25571e-154	97	88.262
EIF4EBP3	Epi_GPX3	1.08565	0.316032	5.17333e+06	0.628877	2.43198e-58	8.54249e-57	84.8235	61.9136
NDUFA2	Epi_GPX3	1.69735	0.428513	5786352	0.703397	4.44593e-138	4.71668e-136	95.0588	84.9969
SPINK13	Epi_GPX3	0.78775	0.392084	5.62282e+06	0.683517	4.94211e-136	5.15346e-134	73.3529	33.7673
CD74	Epi_GPX3	3.03275	0.500871	4.86914e+06	0.5919	1.38216e-29	2.58237e-28	98.4118	87.7454
SMIM3	Epi_GPX3	1.51266	0.525761	5.2676e+06	0.640337	4.30006e-71	1.86477e-69	88.7647	49.7004
GPX3	Epi_GPX3	3.92161	2.34518	7296908	0.887022	0	0	99.3529	59.6404
TNIP1	Epi_GPX3	1.51271	0.337109	4918685	0.597922	9.83305e-34	2.04838e-32	92.7647	71.2544
ATOX1	Epi_GPX3	1.66866	0.501398	5.94686e+06	0.722909	9.9195e-166	1.44647e-163	93.3529	81.4218
FABP6	Epi_GPX3	0.73594	0.300073	5222158	0.634812	5.19291e-73	2.33496e-71	65.4706	38.7477
KIAA1191	Epi_GPX3	1.02373	0.329526	5.34184e+06	0.649362	1.05334e-77	5.17495e-76	83.6471	62.4509
HIGD2A	Epi_GPX3	1.89235	0.419657	5643790	0.686067	8.28893e-116	6.87943e-114	95.2941	86.8775
CLTB	Epi_GPX3	0.780291	0.303391	5.3701e+06	0.652796	1.93576e-86	1.08004e-84	76.7059	47.0758
PRELID1	Epi_GPX3	2.52155	1.08202	7.02134e+06	0.853524	0	0	98.3529	82.1037
LMAN2	Epi_GPX3	1.86944	0.561576	5959943	0.724499	6.14125e-168	9.17452e-166	96.1176	82.1037
TMED9	Epi_GPX3	1.98068	0.504587	5.54361e+06	0.673889	1.8319e-101	1.2556e-99	97.0588	83.943
NHP2	Epi_GPX3	1.59691	0.372145	5427013	0.659715	4.74135e-86	2.63736e-84	92.8235	81.3598
COL23A1	Epi_GPX3	0.603022	0.403553	5.94147e+06	0.722253	1.59958e-232	5.04708e-230	66.2941	21.7194
CANX	Epi_GPX3	1.9949	0.525007	5731151	0.696686	3.46675e-129	3.36569e-127	98.0588	85.4929
LTC4S	Epi_GPX3	0.836208	0.508416	5.93989e+06	0.722061	4.6752e-201	1.00657e-198	72.5882	32.3827
RACK1	Epi_GPX3	3.76016	0.368426	5.0443e+06	0.613191	5.78441e-44	1.54876e-42	99.9412	98.2641
HIST1H1C	Epi_GPX3	1.36056	0.357781	5.14025e+06	0.624856	3.35854e-54	1.10744e-52	90.2941	66.212
APOM	Epi_GPX3	0.436903	0.361956	5.83057e+06	0.708772	1.31227e-290	6.57951e-288	50.8235	9.71275
STK19	Epi_GPX3	0.460709	0.300749	5.53397e+06	0.672716	7.82243e-154	1.00108e-151	53.5882	20.6241
DNPH1	Epi_GPX3	1.05667	0.444985	5797098	0.704703	7.31288e-146	8.69021e-144	84	58.0079
GSTA2	Epi_GPX3	1.0777	0.871375	6709765	0.815648	0	0	77.5294	17.2143
GSTA1	Epi_GPX3	0.987407	0.760288	6411417	0.77938	0	0	72.3529	18.2682
HMGN3	Epi_GPX3	0.998088	0.344192	5379519	0.653942	3.66999e-84	1.98413e-82	82.5882	55.2594
LINC02532	Epi_GPX3	1.03467	0.363002	5368197	0.652565	5.48613e-83	2.91434e-81	84	53.7094
AKAP12	Epi_GPX3	0.911766	0.505484	5.79471e+06	0.704413	1.10554e-164	1.58682e-162	73.1176	36.5778
SLC22A2	Epi_GPX3	0.868779	0.512618	6027322	0.732689	5.29612e-217	1.40466e-214	77.7059	32.4861
ACTB	Epi_GPX3	3.3284	0.381227	5.22532e+06	0.635196	5.89547e-62	2.22683e-60	99.7059	97.2928
KDELR2	Epi_GPX3	1.0969	0.325522	5.28384e+06	0.642311	4.01152e-70	1.71125e-68	86.1176	65.6127
NDUFA4	Epi_GPX3	1.83494	0.306162	5197452	0.631809	4.44561e-59	1.58436e-57	95.4706	85.4102
AC019117.2	Epi_GPX3	0.89783	0.467553	5833890	0.709175	1.59002e-169	2.42485e-167	80.4706	36.2678
SNX10	Epi_GPX3	1.21057	0.512072	5.7637e+06	0.700643	1.09591e-140	1.2192e-138	87.2941	55.6933
AQP1	Epi_GPX3	1.02267	0.86896	6.8869e+06	0.837181	0	0	78.2941	16.7597
IGFBP3	Epi_GPX3	1.65593	0.766049	5.67387e+06	0.689723	5.68286e-133	5.77774e-131	81.7059	44.1827
DDC	Epi_GPX3	0.8156	0.650946	6487999	0.78869	0	0	72.2353	17.1523
CHCHD2	Epi_GPX3	2.60613	0.359394	5.63869e+06	0.685447	6.50179e-115	5.30005e-113	98.4706	94.3997
TMEM120A	Epi_GPX3	0.796836	0.38045	5.64788e+06	0.686564	4.96931e-130	4.88929e-128	76	44.1827
MDH2	Epi_GPX3	1.42988	0.354776	5406701	0.657246	1.10253e-83	5.91699e-82	91.5294	77.8053
TMEM243	Epi_GPX3	1.23659	0.575864	6035649	0.733702	1.70407e-189	3.1985e-187	90	55.9
PON2	Epi_GPX3	1.05107	0.399351	5.5607e+06	0.675966	3.07344e-108	2.3242e-106	83.9412	58.2352
PDK4	Epi_GPX3	3.28574	1.44825	6.29385e+06	0.765089	1.68803e-235	5.61668e-233	98.8235	69.3532
ARPC1B	Epi_GPX3	1.48308	0.519536	5.69498e+06	0.69229	1.88616e-125	1.72589e-123	90.7647	68.7125
AZGP1	Epi_GPX3	0.588057	0.474747	6147413	0.747288	0	0	61.6471	13.5565
ZNHIT1	Epi_GPX3	1.36219	0.379137	5608572	0.681785	3.21075e-111	2.50569e-109	91.7647	77.4127
FIS1	Epi_GPX3	1.64924	0.498505	5783369	0.703034	4.42981e-138	4.71324e-136	94.4118	78.1566
POT1-AS1	Epi_GPX3	1.11159	0.607252	6053189	0.735834	4.04388e-209	9.80199e-207	85.8235	38.603
ATP6V1F	Epi_GPX3	1.46927	0.343297	5.34772e+06	0.650076	2.70155e-76	1.27916e-74	92.2353	79.4172
PTN	Epi_GPX3	0.866934	0.551059	5988349	0.727952	7.281e-220	1.98874e-217	71.7647	28.7043
HIPK2	Epi_GPX3	0.990886	0.524617	5981738	0.727148	3.36765e-188	6.22522e-186	81.9412	45.7119
NDUFB2	Epi_GPX3	1.84725	0.470577	5.71829e+06	0.695123	2.97396e-127	2.81995e-125	95.7647	84.2736
GSTK1	Epi_GPX3	1.90568	0.814715	6.71963e+06	0.816848	0	0	95.6471	77.02
TMEM139	Epi_GPX3	0.601971	0.432839	6.0619e+06	0.736892	7.03892e-272	3.03855e-269	65.7647	19.8388
RARRES2	Epi_GPX3	2.13399	0.972973	6.2769e+06	0.763028	3.7591e-235	1.22845e-232	97.2353	60.9423
TMEM176B	Epi_GPX3	2.79279	1.26324	6199730	0.753647	3.57223e-219	9.68497e-217	99.2941	59.4338
TMEM176A	Epi_GPX3	3.17229	1.50465	6.40485e+06	0.778582	3.58206e-264	1.40975e-261	99.4706	58.9585
AOC1	Epi_GPX3	1.56604	0.992007	6.58854e+06	0.800912	0	0	91.2353	40.3389
GALNT11	Epi_GPX3	0.679357	0.410178	5.812e+06	0.706514	6.02462e-178	1.03041e-175	68.8235	31.3701
DEFB1	Epi_GPX3	1.50238	0.607162	5.75873e+06	0.700039	4.07311e-144	4.7327e-142	85.7059	47.8818
MSRA	Epi_GPX3	0.550135	0.40925	5.9572e+06	0.724165	1.28014e-256	4.88068e-254	60.5882	18.4129
CTSB	Epi_GPX3	1.86279	0.70401	6056722	0.736263	1.05173e-186	1.90567e-184	96.1765	74.4369
ASAH1	Epi_GPX3	1.24396	0.453796	5.59323e+06	0.679921	1.53297e-111	1.20404e-109	89.4706	61.7896
SLC39A14	Epi_GPX3	0.824365	0.406045	5.6605e+06	0.688098	4.70845e-136	4.92383e-134	75.3529	39.595
BNIP3L	Epi_GPX3	1.86058	0.478656	5.40959e+06	0.657597	7.01525e-84	3.77596e-82	95.8235	79.3139
CLU	Epi_GPX3	3.17818	0.720672	5535365	0.672886	3.72885e-100	2.50882e-98	99.7059	90.5766
SARAF	Epi_GPX3	2.13555	0.354326	5027670	0.61117	1.67847e-42	4.37251e-41	97.0588	88.634
LEPROTL1	Epi_GPX3	0.861182	0.423315	5.79127e+06	0.703994	1.35106e-153	1.723e-151	79.8824	44.596
EIF4EBP1	Epi_GPX3	0.934769	0.344336	5297667	0.643991	6.50475e-76	3.05623e-74	74.9412	50.713
LACTB2	Epi_GPX3	0.892841	0.462135	5838960	0.709792	8.57948e-165	1.23629e-162	76.9412	42.8808
SBSPON	Epi_GPX3	0.508344	0.32175	5649123	0.686715	2.81942e-170	4.39121e-168	59.1176	21.9467
RIDA	Epi_GPX3	1.22429	0.700817	6425826	0.781132	2.00603e-281	9.66088e-279	88.2941	47.9851
DPYS	Epi_GPX3	0.645762	0.480638	6239746	0.758512	0	0	69.1176	18.8469
NDUFB9	Epi_GPX3	1.8471	0.492016	5.74709e+06	0.698624	7.70033e-132	7.72163e-130	95.7059	83.261
NDRG1	Epi_GPX3	1.50128	0.449075	5.44209e+06	0.661548	1.10493e-88	6.39895e-87	92.1765	72.019
AC021744.1	Epi_GPX3	0.504385	0.426829	6138064	0.746151	0	0	58.2353	9.83674
LY6E	Epi_GPX3	2.49797	0.510497	5088888	0.618612	3.27499e-48	9.62022e-47	98.2941	82.6617
GSDMD	Epi_GPX3	1.12807	0.585051	6.07089e+06	0.737986	1.38351e-201	3.01416e-199	83.4706	50.527
CYC1	Epi_GPX3	1.47649	0.5403	5971221	0.72587	1.71194e-171	2.70081e-169	91.4118	72.205
SLC39A4	Epi_GPX3	0.748547	0.361423	5.65614e+06	0.687568	7.47625e-133	7.55907e-131	75.5882	42.4261
VPS28	Epi_GPX3	1.66956	0.4221	5.61406e+06	0.682452	1.32686e-111	1.0444e-109	94.5882	82.6204
PPP1R16A	Epi_GPX3	1.05646	0.545075	6088038	0.74007	6.72314e-206	1.54763e-203	85.2941	48.9151
PLIN2	Epi_GPX3	2.1647	0.70951	5.4519e+06	0.66274	3.49422e-90	2.08293e-88	96.1176	68.6712
AQP3	Epi_GPX3	1.25531	0.463127	5.4364e+06	0.660855	1.53097e-94	9.54603e-93	85.7059	46.2699
CCDC107	Epi_GPX3	0.868453	0.386363	5.62275e+06	0.683509	1.8879e-123	1.69777e-121	79.8235	46.6005
CA9	Epi_GPX3	1.04646	0.357754	5.31284e+06	0.645836	9.33156e-76	4.36758e-74	84.5294	54.4534
HRCT1	Epi_GPX3	0.863956	0.669242	6484724	0.788292	0	0	73.5882	19.8595
GRHPR	Epi_GPX3	0.771614	0.308399	5.42009e+06	0.658873	2.62893e-92	1.59307e-90	75.7059	49.7004
TXN	Epi_GPX3	1.95629	0.408663	5591913	0.67976	3.47027e-108	2.61349e-106	96.1176	87.9727
PTGR1	Epi_GPX3	1.14331	0.600361	6.0955e+06	0.740977	3.11894e-207	7.31771e-205	84.5294	49.4317
PTGS1	Epi_GPX3	0.498987	0.300941	5.5314e+06	0.672405	3.55032e-151	4.40492e-149	56.4118	20.4588
TMEM141	Epi_GPX3	1.1032	0.375233	5509015	0.669683	4.63844e-99	3.06447e-97	87.5882	64.2281
PHPT1	Epi_GPX3	1.62411	0.30335	5178848	0.629548	3.69215e-57	1.27607e-55	93.7059	84.5423
NPDC1	Epi_GPX3	1.05555	0.470056	5.77185e+06	0.701634	1.387e-144	1.6219e-142	85.8235	50.9609
PFKP	Epi_GPX3	1.39597	0.33405	5.11318e+06	0.621564	5.35581e-51	1.65985e-49	92	72.4117
ECHDC3	Epi_GPX3	0.475193	0.305753	5.61341e+06	0.682374	3.29838e-163	4.66116e-161	57.2353	22.3393
CUBN	Epi_GPX3	0.889407	0.775364	6.8604e+06	0.833959	0	0	76.4118	12.5852
CISD1	Epi_GPX3	0.981786	0.410073	5662430	0.688333	4.28014e-126	3.94603e-124	83.4706	52.4282
KCNMA1	Epi_GPX3	1.04117	0.490944	5.6888e+06	0.691538	3.39423e-139	3.67551e-137	80.2353	39.9049
C10orf99	Epi_GPX3	0.660207	0.481796	5.39742e+06	0.656118	6.8073e-179	1.17525e-176	41.7059	9.9194
ADIRF	Epi_GPX3	2.17092	0.66871	5802936	0.705413	3.39809e-141	3.81514e-139	97.1765	78.1773
SLC16A12	Epi_GPX3	0.679188	0.469688	6.09745e+06	0.741214	4.21846e-267	1.75454e-264	69.4706	22.36
PGAM1	Epi_GPX3	2.0182	0.551545	5898454	0.717024	6.5564e-157	8.6632e-155	95.8235	84.9349
SCD	Epi_GPX3	0.631475	0.337463	5602824	0.681087	3.02404e-141	3.41614e-139	66.5882	29.3242
CLRN3	Epi_GPX3	0.448412	0.303355	5.69135e+06	0.691849	1.48079e-199	3.09706e-197	56.1176	16.8217
BNIP3	Epi_GPX3	2.05922	0.346119	4.98631e+06	0.606142	6.46613e-39	1.54583e-37	96.0588	86.7741
PRAP1	Epi_GPX3	1.05902	0.75506	6.21169e+06	0.755101	2.31822e-289	1.14661e-286	71.2941	24.1992
FUOM	Epi_GPX3	0.871738	0.577177	6.28423e+06	0.763919	3.11391e-285	1.51963e-282	78.1765	29.5929
CDHR5	Epi_GPX3	1.04469	0.714693	6438210	0.782637	0	0	81.7059	28.4563
CRACR2B	Epi_GPX3	0.685914	0.442538	5973290	0.726121	1.56662e-223	4.47968e-221	69.8824	26.3278
CD151	Epi_GPX3	2.13317	0.566383	5697594	0.692607	5.56303e-124	5.02747e-122	97.5294	85.2242
POLR2L	Epi_GPX3	1.32245	0.3871	5434840	0.660666	4.65418e-88	2.67003e-86	89.4118	70.0765
TSPAN4	Epi_GPX3	1.11219	0.399062	5.49936e+06	0.668509	8.51784e-99	5.58712e-97	86.7059	59.6404
SLC22A18AS	Epi_GPX3	0.542985	0.373163	5.91337e+06	0.718837	4.08325e-231	1.26653e-228	63.5882	20.9547
SLC22A18	Epi_GPX3	0.942074	0.548142	6.20259e+06	0.753995	1.45465e-239	4.97585e-237	82.3529	41.7235
CAVIN3	Epi_GPX3	1.48893	0.335564	5000736	0.607896	1.26533e-40	3.15908e-39	91.7059	70.8824
MTRNR2L8	Epi_GPX3	3.69526	0.628974	4.83691e+06	0.587981	2.74753e-27	4.74351e-26	98.0588	83.323
LDHA	Epi_GPX3	3.17896	0.516972	5515496	0.670471	2.11498e-97	1.36286e-95	99.4706	95.1436
SLC5A12	Epi_GPX3	0.744159	0.657226	6503788	0.790609	0	0	66	9.36144
BBOX1	Epi_GPX3	1.08962	0.646907	6.1892e+06	0.752367	3.62753e-246	1.30168e-243	83.1765	35.1106
SERPING1	Epi_GPX3	1.75073	0.416428	5.2782e+06	0.641625	4.48028e-68	1.85082e-66	95.2353	80.1612
GLYAT	Epi_GPX3	0.655025	0.481286	6.18886e+06	0.752326	5.63173e-308	3.37913e-305	68.4706	18.9295
GLYATL1	Epi_GPX3	0.399746	0.347633	5.90027e+06	0.717245	0	0	50.1765	7.2329
AHNAK	Epi_GPX3	1.27667	0.323252	5.06378e+06	0.615559	1.32754e-46	3.77539e-45	88.0588	68.0926
COX8A	Epi_GPX3	2.02776	0.396915	5534051	0.672727	5.14712e-100	3.43777e-98	97	88.6547
POLD4	Epi_GPX3	1.11593	0.387087	5554739	0.675241	1.23151e-105	9.03298e-104	85.5882	64.4141
CDK2AP2	Epi_GPX3	1.62441	0.6669	6.14986e+06	0.747585	4.80147e-206	1.11227e-203	92.4706	70.2005
ACY3	Epi_GPX3	0.550643	0.357112	5741579	0.697954	1.24956e-188	2.33343e-186	61.1176	22.1327
NDUFS8	Epi_GPX3	1.12987	0.35257	5.37629e+06	0.65355	2.25527e-81	1.17242e-79	85.4118	65.5714
CCND1	Epi_GPX3	0.81933	0.363551	5.39868e+06	0.656271	7.64618e-99	5.03342e-97	68.2941	35.9578
FOLR1	Epi_GPX3	0.80754	0.357669	5.4498e+06	0.662485	1.66075e-101	1.14044e-99	72.2941	41.4548
SMCO4	Epi_GPX3	1.01714	0.571245	6.04493e+06	0.73483	8.96505e-207	2.09e-204	80.6471	40.8969
C11orf54	Epi_GPX3	1.0998	0.541187	5946623	0.722879	4.04687e-178	6.95396e-176	85.3529	48.3984
CRYAB	Epi_GPX3	4.07923	0.784357	5.39577e+06	0.655917	8.3295e-82	4.37401e-80	100	91.8578
NNMT	Epi_GPX3	2.95677	1.11496	6246211	0.759298	4.21795e-224	1.2156e-221	98.8824	75.4288
FXYD2	Epi_GPX3	3.3134	1.09423	5488129	0.667144	7.5933e-95	4.76711e-93	99.3529	69.0639
ATP5MG	Epi_GPX3	1.77493	0.453815	5.60388e+06	0.681215	3.91026e-110	3.01304e-108	95.7059	81.9591
SLC37A4	Epi_GPX3	1.37041	0.788787	6.53517e+06	0.794424	4.08896e-305	2.30246e-302	91.1176	49.8037
APLP2	Epi_GPX3	1.13357	0.353709	5.30354e+06	0.644705	9.49414e-73	4.25331e-71	88.7059	62.5542
SLC6A13	Epi_GPX3	0.627845	0.430108	5933397	0.721272	7.08741e-240	2.44723e-237	64.2941	19.6942
TSPAN9	Epi_GPX3	0.50622	0.301993	5.63646e+06	0.685175	3.23742e-159	4.38862e-157	61.7059	24.6332
LTBR	Epi_GPX3	1.1881	0.470262	5.80619e+06	0.705808	2.78099e-145	3.2624e-143	87.4706	62.6576
GAPDH	Epi_GPX3	4.95706	0.724714	6.26452e+06	0.761523	1.66517e-226	4.87576e-224	100	99.1734
TPI1	Epi_GPX3	3.63783	0.741327	6113408	0.743154	4.31443e-196	8.72444e-194	99.7647	96.3629
C12orf57	Epi_GPX3	1.96878	0.361071	5.32048e+06	0.646764	9.58733e-73	4.2898e-71	96.1176	88.3447
LPCAT3	Epi_GPX3	0.871118	0.408376	5.67063e+06	0.689329	6.26324e-133	6.35016e-131	78.3529	44.6373
RBP5	Epi_GPX3	1.99902	1.16601	6.70853e+06	0.815498	0	0	95.8824	47.7165
YBX3	Epi_GPX3	1.01115	0.336837	5324349	0.647235	1.77584e-76	8.44123e-75	80.9412	58.7105
H2AFJ	Epi_GPX3	1.06861	0.334405	5323464	0.647127	2.85434e-75	1.32243e-73	85.5882	62.8436
DERA	Epi_GPX3	0.768824	0.382184	5.68667e+06	0.69128	4.46164e-140	4.9485e-138	75.2941	40.2149
MGST1	Epi_GPX3	2.21893	0.61077	5610106	0.681972	3.89864e-111	3.03605e-109	98.2353	79.3552
LDHB	Epi_GPX3	2.13814	0.392265	5229926	0.635757	1.59804e-62	6.0927e-61	96.8235	87.0841
TM7SF3	Epi_GPX3	0.899129	0.35503	5436361	0.660851	4.30957e-94	2.66894e-92	79.3529	49.5764
SLC38A1	Epi_GPX3	0.929363	0.351989	5439151	0.66119	7.77789e-93	4.74464e-91	81.7647	53.1928
TMBIM6	Epi_GPX3	2.48398	0.538284	5.97758e+06	0.726643	1.17592e-170	1.84721e-168	99.1765	93.2424
GPD1	Epi_GPX3	0.733143	0.656243	6.4621e+06	0.785541	0	0	63.9412	8.98946
KRT8	Epi_GPX3	1.57205	0.32673	5.07674e+06	0.617135	3.41865e-47	9.82921e-46	93.9412	78.7146
KRT18	Epi_GPX3	2.06843	0.760269	5870386	0.713612	1.5532e-153	1.97391e-151	96.7059	70.7171
PRR13	Epi_GPX3	1.92939	0.404612	5534744	0.672811	4.01704e-100	2.69281e-98	97	88.0347
PPP1R1A	Epi_GPX3	0.898797	0.372604	5485050	0.66677	1.01352e-104	7.30234e-103	79.4118	42.2608
METTL7B	Epi_GPX3	0.563057	0.367786	5826728	0.708305	2.09891e-203	4.65588e-201	64	22.918
CD63	Epi_GPX3	2.51409	0.349178	5002181	0.608072	3.0716e-40	7.59107e-39	99.1176	92.3951
ERBB3	Epi_GPX3	0.646694	0.431113	5.98671e+06	0.727752	3.7282e-235	1.22845e-232	68.5294	23.7446
SLC39A5	Epi_GPX3	1.02453	0.840528	6943246	0.84403	0	0	81.8824	18.9915
ATP5F1B	Epi_GPX3	1.86563	0.454969	5488122	0.667143	5.8736e-94	3.62529e-92	95	82.8477
CSRP2	Epi_GPX3	0.75129	0.325656	5.37199e+06	0.653027	4.19197e-93	2.57002e-91	69.1176	38.0657
NDUFA12	Epi_GPX3	1.24334	0.314402	5317557	0.646409	4.66354e-73	2.10469e-71	89.2941	74.5609
SLC25A3	Epi_GPX3	1.78705	0.415219	5.41079e+06	0.657742	5.91852e-84	3.19034e-82	92.9412	82.0211
HSP90B1	Epi_GPX3	2.22975	0.490095	5.62562e+06	0.683858	4.90182e-113	3.93447e-111	98.2941	89.5846
C12orf75	Epi_GPX3	1.62561	0.320989	5000207	0.607832	2.47167e-40	6.11668e-39	93	76.5241
MVK	Epi_GPX3	1.10163	0.599662	6.09715e+06	0.741178	2.25765e-212	5.69878e-210	83.8235	44.596
PEBP1	Epi_GPX3	2.74906	0.623596	6099887	0.74151	1.6713e-193	3.28877e-191	98.5882	93.2217
COX6A1	Epi_GPX3	3.00173	0.823595	6.98568e+06	0.849188	0	0	99.1176	93.7177
MLEC	Epi_GPX3	1.67486	0.859374	6.64935e+06	0.808304	0	0	94.0588	62.6162
ARL6IP4	Epi_GPX3	1.6334	0.445424	5.60594e+06	0.681466	1.31359e-110	1.01432e-108	93.6471	79.7272
RAN	Epi_GPX3	1.64154	0.373873	5.37914e+06	0.653895	5.03609e-80	2.54946e-78	93.8824	81.1118
PXMP2	Epi_GPX3	0.832616	0.607873	6.41948e+06	0.78036	0	0	75.2353	25.7078
CRYL1	Epi_GPX3	1.29317	0.441427	5561625	0.676079	3.8326e-106	2.82816e-104	87.1765	66.2534
ITM2B	Epi_GPX3	3.11025	0.593787	5.37348e+06	0.653208	4.75038e-79	2.3785e-77	99.8235	92.3538
CALM1	Epi_GPX3	1.3444	0.468968	5648260	0.68661	1.68119e-118	1.43769e-116	89.6471	67.7826
SERPINA1	Epi_GPX3	3.08542	1.58677	6424885	0.781018	4.57094e-272	2.01568e-269	99.2353	53.9574
AMN	Epi_GPX3	0.46529	0.334907	5737139	0.697414	1.19695e-217	3.2213e-215	55.1176	15.6437
GCHFR	Epi_GPX3	1.16023	0.838301	6762978	0.822117	0	0	83.3529	33.1473
PPP1R14D	Epi_GPX3	0.626004	0.494527	6.26138e+06	0.761142	0	0	66.0588	14.4865
SPINT1	Epi_GPX3	0.875502	0.388135	5.57196e+06	0.677335	5.59847e-117	4.74328e-115	78.1176	44.534
PDIA3	Epi_GPX3	1.83337	0.30514	5.00356e+06	0.60824	2.1157e-40	5.24996e-39	97	86.3402
GATM	Epi_GPX3	1.24112	0.650422	6038974	0.734106	8.82515e-201	1.87796e-198	88.1765	42.5088
TPM1	Epi_GPX3	2.199	0.825024	6128947	0.745043	5.14463e-200	1.08843e-197	97.1765	78.5906
PPIB	Epi_GPX3	2.42311	0.593967	6197691	0.7534	7.65049e-213	1.95815e-210	98.5294	91.5065
AC087482.1	Epi_GPX3	0.643049	0.447231	6.06516e+06	0.737289	2.28678e-266	9.40433e-264	68.1176	20.6448
CALML4	Epi_GPX3	0.832071	0.473724	5949830	0.723269	2.0556e-193	4.02337e-191	76	37.4251
PKM	Epi_GPX3	3.03886	0.390416	5.24274e+06	0.637315	7.43408e-64	2.9008e-62	99.6471	97.0655
COX5A	Epi_GPX3	1.99495	0.677968	6267703	0.76191	6.47034e-228	1.90985e-225	97.0588	80.9051
TSPAN3	Epi_GPX3	1.43912	0.506142	5725844	0.696041	3.6288e-130	3.58967e-128	92.2941	68.9812
CTSH	Epi_GPX3	1.02499	0.446021	5766259	0.700954	8.04909e-143	9.29353e-141	85.2941	52.6968
MTHFS	Epi_GPX3	0.86485	0.39943	5.72673e+06	0.696149	1.38697e-139	1.51535e-137	79.5294	48.5018
FAH	Epi_GPX3	0.585262	0.37136	5.79735e+06	0.704733	3.32815e-188	6.18343e-186	64.1176	26.2451
NMB	Epi_GPX3	0.897651	0.468922	5849493	0.711072	7.11154e-170	1.09365e-167	77	39.8429
SLC28A1	Epi_GPX3	1.01209	0.556511	6.02099e+06	0.731919	1.92733e-204	4.40889e-202	84.7647	37.2804
ANPEP	Epi_GPX3	1.75507	1.24063	7163843	0.870846	0	0	94.1176	38.913
IDH2	Epi_GPX3	1.0365	0.393281	5516854	0.670636	1.01128e-102	7.09077e-101	83.1176	55.8173
CIB1	Epi_GPX3	1.80025	0.526469	5.91585e+06	0.719139	3.91428e-160	5.3259e-158	95.3529	82.0624
NME4	Epi_GPX3	1.06956	0.371837	5.43849e+06	0.66111	1.58369e-90	9.45587e-89	84.3529	60.2397
RAB11FIP3	Epi_GPX3	0.812242	0.640478	6.62211e+06	0.804993	0	0	76.7059	19.1155
METTL26	Epi_GPX3	1.80119	0.353272	5163469	0.627678	1.44501e-55	4.84329e-54	95.8235	84.129
MCRIP2	Epi_GPX3	1.00436	0.450091	5757632	0.699905	1.00755e-142	1.15603e-140	83.4118	50.7543
STUB1	Epi_GPX3	0.963373	0.305352	5.20418e+06	0.632627	3.39595e-63	1.3139e-61	82.4118	54.1434
ANTKMT	Epi_GPX3	0.688274	0.319939	5.52302e+06	0.671386	4.83222e-114	3.91292e-112	72.2353	39.6983
TPSG1	Epi_GPX3	0.70356	0.545011	6352548	0.772224	0	0	70.1765	17.359
HAGH	Epi_GPX3	0.845938	0.445221	5877719	0.714503	1.90361e-173	3.06933e-171	78.8235	40.9795
FAHD1	Epi_GPX3	0.797237	0.392167	5.69783e+06	0.692636	5.10171e-140	5.62433e-138	76.2353	42.1988
MSRB1	Epi_GPX3	0.784805	0.488875	6.09534e+06	0.740958	1.04845e-232	3.33691e-230	75.2941	33.2507
NDUFB10	Epi_GPX3	1.76106	0.465307	5.91987e+06	0.719628	1.10661e-160	1.51696e-158	95.3529	84.4803
ATP6V0C	Epi_GPX3	2.55285	0.544598	6.01728e+06	0.731469	6.32905e-178	1.07744e-175	98.6471	92.4571
TNFRSF12A	Epi_GPX3	1.85207	1.07191	6.59785e+06	0.802044	0	0	91.8235	54.4327
HCFC1R1	Epi_GPX3	1.94532	0.646806	6060080	0.736671	1.17676e-186	2.1217e-184	96.2941	79.4999
BICDL2	Epi_GPX3	0.686454	0.371019	5.64865e+06	0.686658	2.39965e-145	2.8241e-143	68.5882	31.7421
IL32	Epi_GPX3	2.49356	0.941509	6001153	0.729508	1.86126e-176	3.11068e-174	98.1176	72.763
HMOX2	Epi_GPX3	0.694125	0.322698	5502269	0.668863	4.62226e-109	3.53193e-107	71.2941	42.4055
CARHSP1	Epi_GPX3	1.16541	0.436829	5.58639e+06	0.679089	2.47302e-111	1.93408e-109	86.6471	59.6818
ACSM5	Epi_GPX3	0.735152	0.439127	5.92432e+06	0.720169	7.23146e-201	1.54783e-198	73.4706	30.3162
ACSM2A	Epi_GPX3	1.02848	0.73704	6.56739e+06	0.798341	0	0	82.1176	26.5964
ACSM2B	Epi_GPX3	0.721216	0.574995	6.39317e+06	0.777163	0	0	69.5882	15.6851
METTL9	Epi_GPX3	1.04134	0.383146	5534705	0.672806	2.02804e-104	1.45546e-102	83.4706	58.5245
NDUFAB1	Epi_GPX3	1.74202	0.533034	6083536	0.739523	5.28086e-191	1.00669e-188	94.8824	81.2151
TUFM	Epi_GPX3	1.28984	0.358511	5378599	0.65383	1.0666e-80	5.50614e-79	89	71.9777
QPRT	Epi_GPX3	0.963581	0.443354	5.65877e+06	0.687888	6.01274e-129	5.80666e-127	76.4118	48.3984
HSD3B7	Epi_GPX3	0.961963	0.341855	5341211	0.649285	1.84683e-80	9.46722e-79	80.9412	51.6016
VKORC1	Epi_GPX3	2.39894	0.792535	6603702	0.802755	4.07624e-303	2.26052e-300	97.9412	87.3734
CRNDE	Epi_GPX3	0.676167	0.341612	5.63587e+06	0.685104	4.14124e-137	4.36811e-135	72.7059	35.1106
MT3	Epi_GPX3	1.31	0.623192	5.75187e+06	0.699205	2.02332e-145	2.38889e-143	82.5882	45.1953
MT1E	Epi_GPX3	1.50568	0.495385	5190083	0.630913	3.42226e-62	1.29801e-60	79.4118	52.6142
COQ9	Epi_GPX3	0.79238	0.322169	5452922	0.662864	6.22476e-97	3.99706e-95	76.1176	49.4937
CDH16	Epi_GPX3	1.05017	0.460501	5.6531e+06	0.687198	3.22507e-128	3.08201e-126	82.4118	45.9599
CES2	Epi_GPX3	1.9023	1.02245	6440212	0.782881	3.09224e-276	1.45101e-273	95.1765	54.6187
GCSH	Epi_GPX3	1.01016	0.483037	5.87113e+06	0.713703	1.39001e-164	1.98733e-162	84.4706	47.7578
COX4I1	Epi_GPX3	2.80979	0.604899	6413526	0.779637	1.07849e-258	4.15515e-256	98.7059	93.7384
CYBA	Epi_GPX3	1.69741	0.675865	6160915	0.748929	9.82709e-208	2.32052e-205	95.7647	71.1717
APRT	Epi_GPX3	1.73082	0.583738	6099004	0.741403	2.83195e-194	5.66405e-192	95.1176	78.5286
TXNDC17	Epi_GPX3	1.30377	0.444738	5685379	0.691122	1.06098e-123	9.56476e-122	88.5882	70.9651
CLDN7	Epi_GPX3	1.2067	0.585227	5959011	0.724385	1.54714e-179	2.69652e-177	87.3529	49.0184
TMEM256	Epi_GPX3	1.0382	0.503775	5.99908e+06	0.729256	1.74918e-185	3.13833e-183	84.4118	52.6762
CD68	Epi_GPX3	1.00668	0.495543	5.81539e+06	0.706927	2.0448e-157	2.73145e-155	81.7647	44.6373
SLC47A1	Epi_GPX3	0.751954	0.375138	5544509	0.673998	4.03234e-126	3.72696e-124	69.1176	31.9281
PIPOX	Epi_GPX3	0.418984	0.312754	5604519	0.681293	1.83389e-203	4.09282e-201	49.0588	13.2465
CCL15	Epi_GPX3	0.432689	0.323123	5.76157e+06	0.700384	7.84981e-241	2.73629e-238	53.2353	13.0192
CISD3	Epi_GPX3	0.826557	0.349576	5501040	0.668714	1.47603e-104	1.06138e-102	76.1176	48.0884
IGFBP4	Epi_GPX3	0.892054	0.365101	5474569	0.665496	3.07676e-101	2.10098e-99	79.3529	45.8153
ATP5MC1	Epi_GPX3	1.26768	0.358885	5386432	0.654782	1.20232e-81	6.28659e-80	89.1176	72.2463
ABCC3	Epi_GPX3	0.789411	0.512016	6.14878e+06	0.747453	1.58537e-254	5.98208e-252	74.6471	29.3449
NME2	Epi_GPX3	2.2921	0.350497	5.4399e+06	0.661281	2.11755e-87	1.19791e-85	97.7059	92.2918
SLC9A3R1	Epi_GPX3	1.18755	0.322529	5.19762e+06	0.631829	1.59624e-60	5.83074e-59	87.0588	64.5175
P4HB	Epi_GPX3	2.34958	0.603557	5796098	0.704581	1.47645e-139	1.60832e-137	97.9412	86.7948
SLC16A3	Epi_GPX3	1.4339	0.495538	5680205	0.690493	4.55815e-123	4.0592e-121	91.8235	68.8365
MYL12B	Epi_GPX3	1.65362	0.318536	5.11794e+06	0.622144	4.64242e-51	1.44365e-49	94.5882	82.0004
IMPA2	Epi_GPX3	0.813159	0.319204	5350657	0.650433	1.85753e-85	1.02855e-83	75.7647	43.7694
ACAA2	Epi_GPX3	1.27876	0.525448	5832980	0.709065	6.61194e-150	8.09377e-148	88.7059	62.0583
CYB5A	Epi_GPX3	2.99873	1.40435	7162163	0.870642	0	0	99.2353	76.6067
CNDP2	Epi_GPX3	1.89205	0.786069	6338842	0.770558	1.90632e-244	6.70895e-242	96.7059	73.0936
BSG	Epi_GPX3	2.08054	0.342222	5.14792e+06	0.625789	6.70281e-54	2.19829e-52	98.7647	90.0806
POLR2E	Epi_GPX3	1.21135	0.392475	5.56057e+06	0.67595	2.03629e-105	1.48171e-103	88.1176	69.2498
GPX4	Epi_GPX3	2.10969	0.3756	5071152	0.616456	1.75694e-46	4.97339e-45	97.1176	87.1668
ATP5F1D	Epi_GPX3	1.71211	0.659027	6.27199e+06	0.762432	5.47286e-230	1.65547e-227	94.4706	74.4369
FAM174C	Epi_GPX3	0.876064	0.388552	5658743	0.687884	3.0191e-128	2.89272e-126	80.6471	48.0884
NDUFS7	Epi_GPX3	1.31264	0.3868	5.54381e+06	0.673913	1.91656e-102	1.33361e-100	89.2353	73.3003
GAMT	Epi_GPX3	1.30449	0.723962	6276801	0.763016	2.29597e-248	8.40349e-246	89	46.0426
SMIM24	Epi_GPX3	1.45664	0.921341	6692988	0.813609	0	0	92.7059	40.4836
MYDGF	Epi_GPX3	1.55583	0.47236	5.71338e+06	0.694527	4.74883e-127	4.46817e-125	93	77.1854
CD70	Epi_GPX3	1.60486	0.944288	6.5853e+06	0.800518	0	0	93.2353	44.9886
C3	Epi_GPX3	1.02519	0.428129	5551008	0.674788	4.33498e-112	3.4343e-110	80.7647	46.4352
ANGPTL4	Epi_GPX3	2.08969	1.30939	6738616	0.819155	0	0	93.0588	45.8772
TMEM205	Epi_GPX3	1.51567	0.389334	5476804	0.665768	1.29292e-92	7.87393e-91	93.9412	79.7066
PRDX2	Epi_GPX3	1.75166	0.717742	5976982	0.72657	5.17166e-175	8.48824e-173	94.7647	61.831
BST2	Epi_GPX3	1.90435	0.580032	5543568	0.673884	4.76487e-102	3.29677e-100	96.4706	74.3129
PEPD	Epi_GPX3	0.874774	0.518791	5.98606e+06	0.727673	4.91572e-199	1.02227e-196	74.8824	39.2643
HPN	Epi_GPX3	1.27287	0.626622	6.04553e+06	0.734903	3.98285e-195	8.0097e-193	90.0588	49.9897
SPINT2	Epi_GPX3	1.80597	0.516211	5095133	0.619371	1.73751e-49	5.23843e-48	96.1176	66.9353
C19orf33	Epi_GPX3	1.20423	0.538695	5742164	0.698025	4.36991e-141	4.89123e-139	87.5882	47.5305
EIF3K	Epi_GPX3	1.68721	0.321218	5.19484e+06	0.631492	7.85905e-59	2.7873e-57	94.8235	84.2323
ECH1	Epi_GPX3	1.66321	0.4535	5723635	0.695773	2.74996e-128	2.64176e-126	94.3529	81.2151
FBXO17	Epi_GPX3	0.653948	0.362448	5.7162e+06	0.694869	2.13083e-156	2.79536e-154	69.5882	32.6514
TMEM91	Epi_GPX3	1.03912	0.370588	5.28449e+06	0.642389	7.53451e-75	3.46881e-73	80.7647	46.9518
SELENOW	Epi_GPX3	1.83965	0.417936	5.4761e+06	0.665682	2.95978e-92	1.7906e-90	96	85.4929
NUCB1	Epi_GPX3	1.35027	0.351375	5334750	0.648499	5.94922e-75	2.74587e-73	92	75.7595
FCGRT	Epi_GPX3	0.889058	0.343994	5452854	0.662856	1.9885e-94	1.23567e-92	79.6471	54.8254
NAPSA	Epi_GPX3	1.12398	0.779703	6443693	0.783304	0	0	81.4706	25.6665
EMC10	Epi_GPX3	1.00139	0.306291	5259922	0.639403	6.52275e-68	2.68246e-66	84.7647	62.1616
ASPDH	Epi_GPX3	0.358661	0.339265	5863056	0.712721	0	0	45.0588	2.7485
ISOC2	Epi_GPX3	1.40833	0.744554	6.54337e+06	0.795421	2.69669e-299	1.45149e-296	91.4118	58.1732
RRBP1	Epi_GPX3	1.06868	0.364824	5.37813e+06	0.653772	1.93372e-82	1.0213e-80	85.4706	60.8184
CST3	Epi_GPX3	3.0734	0.436059	5310025	0.645494	1.83197e-71	8.03018e-70	99.7647	95.4329
COMMD7	Epi_GPX3	0.824908	0.338354	5495332	0.66802	4.05188e-103	2.86299e-101	78.1176	48.6257
MMP24OS	Epi_GPX3	1.18017	0.469277	5.80046e+06	0.705112	2.25548e-144	2.62907e-142	87.6471	62.4096
EIF6	Epi_GPX3	1.03501	0.328938	5379897	0.653987	4.15857e-82	2.19004e-80	84.6471	64.1248
SPAG4	Epi_GPX3	0.697832	0.356929	5.61236e+06	0.682246	1.05617e-133	1.08283e-131	70.3529	35.2552
RAB5IF	Epi_GPX3	1.057	0.513301	5.89406e+06	0.71649	2.09651e-167	3.11929e-165	81.7059	50.7956
SDC4	Epi_GPX3	0.767732	0.338858	5.49504e+06	0.667985	3.44553e-108	2.6002e-106	74.5294	40.9175
CTSA	Epi_GPX3	1.23694	0.396512	5472397	0.665232	3.21388e-93	1.97368e-91	89.5882	68.5472
CTSZ	Epi_GPX3	1.03913	0.60819	6259940	0.760967	5.40363e-252	1.99776e-249	83.7647	41.7855
ATP5F1E	Epi_GPX3	2.09772	0.434433	5531153	0.672374	1.29303e-99	8.57358e-98	96.7647	88.758
LIME1	Epi_GPX3	1.47863	1.03558	6.92646e+06	0.84199	0	0	91.4706	34.8212
ATP5PF	Epi_GPX3	1.86067	0.420086	5.68641e+06	0.691248	3.14344e-122	2.77236e-120	95.2353	87.1254
ATP5PO	Epi_GPX3	2.20013	0.499712	5971650	0.725922	1.16758e-169	1.78806e-167	97.5294	89.5846
CBR1	Epi_GPX3	1.20731	0.357062	5.35381e+06	0.650817	4.73125e-78	2.33381e-76	87.9412	68.5266
KCNJ15	Epi_GPX3	0.525816	0.328833	5632488	0.684693	3.318e-170	5.14585e-168	58.5882	20.7688
PTTG1IP	Epi_GPX3	1.8135	0.719216	6137906	0.746132	1.92098e-202	4.21016e-200	95.8824	74.5815
SLC25A1	Epi_GPX3	0.570445	0.353038	5750872	0.699084	3.44522e-177	5.81099e-175	64.4706	26.5344
SDF2L1	Epi_GPX3	0.850329	0.463396	5788957	0.703713	1.36041e-160	1.85792e-158	73.2941	39.0577
CHCHD10	Epi_GPX3	2.1818	1.0405	6.56491e+06	0.798039	4.96544e-299	2.63392e-296	97.5294	65.1168
MIF	Epi_GPX3	4.13628	0.345472	5385735	0.654697	1.52684e-80	7.84884e-79	100	98.7394
DDT	Epi_GPX3	1.63041	0.599709	6185565	0.751926	7.81928e-212	1.96023e-209	93.7647	76.1728
NIPSNAP1	Epi_GPX3	0.817655	0.381472	5.63222e+06	0.68466	1.92873e-126	1.79171e-124	75	45.9806
UQCR10	Epi_GPX3	1.94887	0.391565	5.55925e+06	0.67579	1.55115e-103	1.10455e-101	95.8824	88.4894
MTFP1	Epi_GPX3	1.00094	0.381477	5507950	0.669554	1.6077e-101	1.10608e-99	82	55.9826
GAL3ST1	Epi_GPX3	1.2907	0.940525	6.87866e+06	0.836179	0	0	87.6471	31.3288
TCN2	Epi_GPX3	1.71969	0.892953	6295805	0.765326	7.23501e-246	2.57096e-243	95	51.1676
HMOX1	Epi_GPX3	0.855056	0.577833	6.28342e+06	0.76382	4.10451e-291	2.08652e-288	76.1176	28.0843
TST	Epi_GPX3	0.77305	0.45366	5.95425e+06	0.723806	2.93669e-198	6.03853e-196	74.4118	35.2965
LGALS2	Epi_GPX3	1.34718	0.969998	6.8728e+06	0.835467	0	0	90.7059	28.043
LGALS1	Epi_GPX3	2.38639	0.463755	4973241	0.604554	6.86526e-38	1.59641e-36	96.1176	80.9671
ACO2	Epi_GPX3	1.26639	0.603344	6.20437e+06	0.754211	1.71231e-221	4.74789e-219	89.8235	59.9917
SMDT1	Epi_GPX3	1.01393	0.342664	5375526	0.653456	1.77317e-82	9.37861e-81	84.2941	59.4544
NDUFA6	Epi_GPX3	1.6261	0.564839	6039091	0.73412	3.72111e-183	6.61147e-181	94.7059	76.3588
CYB5R3	Epi_GPX3	2.06188	0.789758	6.48468e+06	0.788286	1.08526e-275	4.96521e-273	97.0588	80.8225
TSPO	Epi_GPX3	1.65112	0.361675	5417444	0.658552	9.7427e-85	5.31434e-83	94.1765	83.137
TTC38	Epi_GPX3	0.510722	0.312832	5.64547e+06	0.686271	7.80284e-163	1.09422e-160	60.8235	24.1372
CRELD2	Epi_GPX3	0.574361	0.364343	5.67896e+06	0.690342	3.52091e-169	5.34725e-167	60.4118	24.6125
PIM3	Epi_GPX3	0.767688	0.338077	5.49767e+06	0.668304	4.91863e-108	3.68907e-106	74.8235	41.6408
MIOX	Epi_GPX3	0.631623	0.411766	5.64765e+06	0.686535	9.50123e-174	1.54557e-171	57.8235	20.9754
CLTRN	Epi_GPX3	1.47778	1.10125	7.13349e+06	0.867157	0	0	92.0588	31.9281
PRDX4	Epi_GPX3	1.1418	0.363372	5441010	0.661416	1.6466e-89	9.65819e-88	86.8235	66.3774
MAOA	Epi_GPX3	0.765496	0.482171	6.03033e+06	0.733054	6.55983e-229	1.968e-226	73.2353	28.539
TIMP1	Epi_GPX3	2.06908	0.486927	5.40757e+06	0.657352	1.6434e-83	8.79386e-82	97.4706	81.3805
PCSK1N	Epi_GPX3	2.05349	0.940095	6422013	0.780668	5.4245e-265	2.18178e-262	95.8235	66.8113
SLC25A5	Epi_GPX3	1.25213	0.416064	5.47038e+06	0.664986	8.29942e-95	5.20149e-93	86.5294	59.6198
TCEA3	Epi_CCNI	1.41068	0.502043	4642264	0.703036	2.73071e-112	1.75345e-109	83.3333	73.4266
NUDC	Epi_CCNI	1.02519	0.363813	4375055	0.662569	3.45017e-74	1.07017e-71	76.4423	64.8838
PRDX1	Epi_CCNI	2.08992	0.413116	4487279	0.679565	4.94806e-87	1.94735e-84	91.1058	89.983
SARS	Epi_CCNI	1.04008	0.558833	4652160	0.704535	1.61217e-122	1.28276e-119	72.3558	52.1263
RHOC	Epi_CCNI	1.72915	0.399275	4.28885e+06	0.649513	3.67556e-61	8.25333e-59	87.9808	81.478
S100A6	Epi_CCNI	3.60329	0.444206	4425926	0.670273	2.22931e-78	7.5551e-76	97.4359	97.4674
S100A1	Epi_CCNI	2.08627	0.379085	3.6457e+06	0.552114	7.34958e-09	8.26935e-08	88.4615	71.5933
MYOCOS	Epi_CCNI	1.06808	0.405184	4194394	0.635209	3.12811e-55	5.90164e-53	70.6731	50.3119
EPHX1	Epi_CCNI	1.09495	0.502377	4424243	0.670018	4.12423e-85	1.58896e-82	72.8365	52.3531
RHOB	Epi_CCNI	2.50665	0.32954	3965990	0.600619	1.56604e-28	9.88254e-27	91.3462	90.2854
LINC01320	Epi_CCNI	0.949059	0.45048	4.40741e+06	0.66747	1.41263e-87	5.61996e-85	69.9519	43.4511
COX7A2L	Epi_CCNI	1.28145	0.306755	4213539	0.638109	8.34104e-53	1.54187e-50	81.8109	75.9592
TMEM37	Epi_CCNI	1.44166	0.512129	4333961	0.656346	7.70198e-70	2.08815e-67	80.8494	58.6846
EEF1B2	Epi_CCNI	2.35603	0.4234	4.54353e+06	0.688083	2.98134e-95	1.29905e-92	94.4712	91.9675
DNAJB2	Epi_CCNI	0.760912	0.432072	4.4574e+06	0.67504	7.27685e-101	3.5512e-98	62.9006	38.5371
CNBP	Epi_CCNI	1.95644	0.541468	4.94362e+06	0.748674	3.3233e-165	4.50504e-162	91.5865	87.7717
IL20RB	Epi_CCNI	0.854594	0.382106	4.2813e+06	0.648371	1.88949e-70	5.23919e-68	66.1058	41.9013
SSR3	Epi_CCNI	1.65212	0.405333	4.25134e+06	0.643833	7.02051e-57	1.39651e-54	86.6987	78.6997
TIPARP	Epi_CCNI	1.31982	0.401685	4.09094e+06	0.619543	6.70478e-42	8.09907e-40	77.1635	57.3616
EIF4A2	Epi_CCNI	1.38134	0.423524	4.3266e+06	0.655231	2.58415e-66	6.34782e-64	82.3718	74.863
UCHL1	Epi_CCNI	0.676388	0.413322	4.26385e+06	0.645728	8.66109e-85	3.26809e-82	51.2019	26.6112
OCIAD2	Epi_CCNI	1.47555	0.303754	4.04808e+06	0.613051	7.12529e-36	6.58568e-34	83.1731	77.7358
CCNI	Epi_CCNI	2.0245	0.681587	4959781	0.751121	8.40044e-169	1.3368e-165	90.1442	83.1412
SPP1	Epi_CCNI	2.74306	0.454958	4.03116e+06	0.610489	4.1281e-34	3.4814e-32	91.3462	85.2958
CMBL	Epi_CCNI	1.18326	0.460481	4.43108e+06	0.671053	3.26879e-83	1.18456e-80	78.766	59.2327
NSA2	Epi_CCNI	1.2612	0.353743	4.36278e+06	0.66071	6.7602e-71	1.88878e-68	81.0096	75.6946
EPB41L4A-AS1	Epi_CCNI	1.04946	0.368498	4.13459e+06	0.626153	2.07089e-46	3.05632e-44	71.0737	59.1004
CAMLG	Epi_CCNI	0.932249	0.324975	4246979	0.643173	7.81631e-59	1.66328e-56	72.3558	60.8392
EIF4EBP3	Epi_CCNI	1.13066	0.344669	4.2353e+06	0.641404	1.95188e-56	3.82036e-54	77.484	65.602
CD74	Epi_CCNI	3.00394	0.422478	3.85453e+06	0.583739	2.93534e-20	1.06902e-18	93.8301	89.7373
SMIM3	Epi_CCNI	1.51529	0.484096	4145090	0.627743	6.85287e-48	1.05832e-45	79.7276	55.1692
GPX3	Epi_CCNI	2.50711	0.3967	3617355	0.547821	9.47231e-08	9.17428e-07	87.5801	65.8099
TNIP1	Epi_CCNI	1.73394	0.581714	4.6056e+06	0.697483	4.63517e-106	2.49488e-103	87.3397	74.3716
NPM1	Epi_CCNI	2.80365	0.55222	4970074	0.75268	2.86357e-170	4.76407e-167	95.8333	94.6891
DUSP1	Epi_CCNI	3.14696	0.318764	3927813	0.594838	1.61593e-25	8.24892e-24	93.1891	93.0637
TMED9	Epi_CCNI	1.90462	0.367479	4.29833e+06	0.65095	4.07446e-62	9.26268e-60	87.3397	87.3559
SQSTM1	Epi_CCNI	2.49718	0.775311	5.01548e+06	0.759557	1.34116e-179	2.45439e-176	95.0321	92.0053
RACK1	Epi_CCNI	3.92629	0.542269	4849538	0.734426	8.03412e-147	8.64873e-144	99.359	98.5447
EEF1A1	Epi_CCNI	4.3014	0.515764	4675997	0.708144	3.61494e-116	2.59432e-113	99.5192	98.9983
PDK4	Epi_CCNI	2.66229	0.55403	3.84843e+06	0.582815	4.66543e-20	1.6692e-18	87.5801	74.5228
ARPC1A	Epi_CCNI	1.36532	0.406275	4462175	0.675763	1.32371e-84	4.94379e-82	82.4519	73.8613
DNAJB9	Epi_CCNI	0.832668	0.315132	4.14931e+06	0.628382	7.90262e-50	1.31474e-47	66.5064	51.8239
TMEM176B	Epi_CCNI	2.39681	0.665946	4.03074e+06	0.610425	6.58218e-35	5.83327e-33	89.8237	65.0728
TMEM176A	Epi_CCNI	2.70084	0.793471	4156582	0.629483	2.19114e-47	3.32772e-45	90.3045	64.5814
CTSB	Epi_CCNI	1.68535	0.424569	4.30336e+06	0.651712	4.35896e-63	1.00976e-60	83.734	79.2289
NEFL	Epi_CCNI	1.00992	0.441935	4343917	0.657853	3.51463e-75	1.1186e-72	69.7917	49.1778
BNIP3L	Epi_CCNI	1.79161	0.352522	4.1925e+06	0.634923	4.18054e-50	7.08389e-48	87.9808	82.5742
CLU	Epi_CCNI	2.95138	0.378804	3901191	0.590806	1.57145e-23	7.08334e-22	94.9519	92.4778
SARAF	Epi_CCNI	2.39614	0.646114	4952791	0.750063	6.58023e-167	9.63372e-164	92.7885	90.361
EIF3H	Epi_CCNI	1.53942	0.385438	4.51412e+06	0.68363	3.05355e-91	1.28463e-88	88.0609	82.5175
EEF1D	Epi_CCNI	2.83965	0.700266	5.21055e+06	0.789098	3.03166e-222	2.21923e-218	96.234	94.5379
PLIN2	Epi_CCNI	2.44366	0.993648	4.94794e+06	0.749328	3.62617e-168	5.53006e-165	91.266	72.1603
SNHG7	Epi_CCNI	0.849229	0.342119	4.15525e+06	0.629282	2.35596e-50	4.06624e-48	65.625	52.5988
VIM	Epi_CCNI	3.81547	0.735668	4.4377e+06	0.672056	4.66175e-80	1.625e-77	99.2788	88.2442
PSAP	Epi_CCNI	2.13113	0.313175	4157163	0.629571	3.66668e-46	5.32556e-44	93.5897	93.6118
KCNMA1	Epi_CCNI	0.974536	0.366646	4128130	0.625174	5.97426e-49	9.54864e-47	68.5096	46.116
SNCG	Epi_CCNI	1.22973	0.585877	4.5362e+06	0.686974	2.08241e-105	1.10461e-102	74.5192	46.9476
BNIP3	Epi_CCNI	2.07541	0.336558	4.10744e+06	0.622041	3.43702e-41	4.032e-39	92.1474	88.4899
CTSD	Epi_CCNI	2.37006	0.531131	4512478	0.683381	1.13581e-90	4.72408e-88	92.7885	90.4933
FTH1	Epi_CCNI	4.61927	0.319771	4082502	0.618264	9.71841e-39	1.0163e-36	99.7596	99.5275
PRDX5	Epi_CCNI	2.10376	0.369534	4592430	0.695489	9.34809e-103	4.75207e-100	92.5481	91.7218
FAU	Epi_CCNI	2.9277	0.32246	4.5545e+06	0.689745	7.20368e-97	3.29578e-94	97.9167	97.5619
CRYAB	Epi_CCNI	4.14206	0.794998	4531019	0.686189	2.31622e-93	9.85767e-91	99.2788	92.7235
FXYD2	Epi_CCNI	2.74747	0.301334	3463262	0.524485	0.00669224	0.0267113	89.0224	74.0881
TPI1	Epi_CCNI	3.41679	0.404822	4.0303e+06	0.610358	5.91524e-34	4.92054e-32	98.3173	96.9949
ENO2	Epi_CCNI	1.54118	0.660851	4796290	0.726362	1.01507e-140	9.77696e-138	84.2949	66.8116
MGST1	Epi_CCNI	2.05813	0.35987	4.05703e+06	0.614407	1.68813e-36	1.59657e-34	91.266	82.612
EIF4B	Epi_CCNI	1.18794	0.373034	4.30435e+06	0.651862	3.95156e-64	9.45301e-62	79.5673	69.8923
PFDN5	Epi_CCNI	2.62334	0.304042	4.67027e+06	0.707277	3.19675e-115	2.20763e-112	96.4744	97.0327
PCBP2	Epi_CCNI	2.4081	0.466578	4730580	0.716411	1.86125e-125	1.51386e-122	93.6699	93.1204
PPP1R1A	Epi_CCNI	0.923501	0.371304	4199638	0.636004	8.90631e-57	1.76205e-54	67.9487	48.1383
CD63	Epi_CCNI	2.53357	0.343428	4.38599e+06	0.664225	4.71592e-73	1.40331e-70	94.391	94.0843
PTGES3	Epi_CCNI	1.63689	0.352309	4.43674e+06	0.67191	5.00773e-80	1.72913e-77	87.5	86.8834
NACA	Epi_CCNI	3.28365	0.408667	4.94972e+06	0.749598	3.59915e-166	5.06663e-163	98.6378	98.1478
SHMT2	Epi_CCNI	0.925325	0.316047	4085814	0.618766	1.20004e-41	1.43071e-39	69.3109	57.5506
HSPB8	Epi_CCNI	1.22789	0.349404	4.14397e+06	0.627574	2.86759e-46	4.19827e-44	77.5641	65.5831
ARL6IP4	Epi_CCNI	1.62717	0.399676	4444760	0.673125	2.50275e-81	8.9807e-79	86.9391	82.4986
UBC	Epi_CCNI	3.5265	0.47183	4646443	0.703669	2.60909e-111	1.64647e-108	98.2372	98.6014
TPT1	Epi_CCNI	3.65923	0.373475	4627131	0.700744	3.42446e-108	1.95842e-105	99.2788	98.4502
EGLN3	Epi_CCNI	0.900402	0.317995	4.12032e+06	0.623991	8.57178e-47	1.28055e-44	69.391	50.3686
SERPINA1	Epi_CCNI	2.1969	0.353129	3520055	0.533086	0.00020128	0.00111386	87.0192	60.7069
GATM	Epi_CCNI	1.06761	0.380419	4.15825e+06	0.629735	6.26734e-51	1.11898e-48	72.7564	50.0473
IMP3	Epi_CCNI	1.19737	0.326914	4231684	0.640857	3.5557e-55	6.67396e-53	79.8077	72.3871
METTL26	Epi_CCNI	1.9006	0.445953	4.61634e+06	0.69911	1.0883e-106	6.0353e-104	90.5449	86.3731
STUB1	Epi_CCNI	1.1289	0.483839	4.56017e+06	0.690603	1.57768e-103	8.13305e-101	75.4808	58.1932
IL32	Epi_CCNI	2.4035	0.749777	4.54047e+06	0.687619	1.41345e-95	6.23298e-93	92.4679	76.2616
NUPR1	Epi_CCNI	1.81081	0.610114	4630329	0.701228	1.1342e-109	6.91883e-107	90.2244	76.6207
TMEM219	Epi_CCNI	1.59602	0.342478	4.41369e+06	0.66842	5.70169e-77	1.88007e-74	87.0994	84.5965
ALDOA	Epi_CCNI	2.31582	0.320164	4.17535e+06	0.632325	4.40991e-48	6.83929e-46	93.109	91.5517
MT3	Epi_CCNI	1.19026	0.421971	4157756	0.629661	1.07599e-50	1.90252e-48	70.9936	51.1246
MT1E	Epi_CCNI	1.56865	0.530888	4.17111e+06	0.631682	7.54133e-51	1.3399e-48	75.5609	55.8118
MT1F	Epi_CCNI	0.941593	0.336224	4.03673e+06	0.611332	2.02408e-37	1.98084e-35	65.2244	54.7156
NOL3	Epi_CCNI	1.55305	0.472929	4.36655e+06	0.661281	9.64398e-72	2.75765e-69	85.7372	71.1964
GABARAP	Epi_CCNI	2.3637	0.357451	4608953	0.697991	2.55581e-105	1.33636e-102	95.1122	93.8575
EIF1	Epi_CCNI	3.14422	0.424895	4785743	0.724765	3.93524e-135	3.51301e-132	98.8782	98.6581
VAT1	Epi_CCNI	1.04572	0.392912	4.35281e+06	0.6592	3.56496e-72	1.03557e-69	74.6795	60.8392
GPX4	Epi_CCNI	2.28654	0.562073	4751984	0.719652	2.79286e-129	2.32322e-126	93.75	88.8112
EEF2	Epi_CCNI	2.57962	0.465147	4.67137e+06	0.707444	2.03117e-115	1.42967e-112	95.1923	94.4056
BST2	Epi_CCNI	1.74884	0.338292	4.06961e+06	0.616312	8.20818e-38	8.25351e-36	86.4583	78.5674
C19orf33	Epi_CCNI	1.15929	0.437138	4311442	0.652935	1.50374e-68	3.9596e-66	75.641	53.7706
TMEM91	Epi_CCNI	1.20739	0.546881	4.51926e+06	0.684407	4.11487e-100	1.95595e-97	75.2404	51.1435
NOP53	Epi_CCNI	1.5208	0.457383	4.57316e+06	0.692571	2.40882e-100	1.16007e-97	86.1378	80.344
FTL	Epi_CCNI	4.32419	0.594384	5.13567e+06	0.777759	2.74987e-205	9.14981e-202	99.2788	99.2818
RBCK1	Epi_CCNI	1.38625	0.369254	4292363	0.650046	7.02779e-62	1.5878e-59	83.4936	77.2255
MYL9	Epi_CCNI	0.979688	0.352212	4164155	0.63063	1.25228e-50	2.20359e-48	70.2724	54.4888
PPDPF	Epi_CCNI	3.02544	0.312125	4.47708e+06	0.678019	1.70312e-85	6.63146e-83	97.9968	97.9588
SOD1	Epi_CCNI	2.02176	0.336542	4414193	0.668496	7.84739e-77	2.56448e-74	92.3077	91.5517
CHCHD10	Epi_CCNI	1.9738	0.694539	4628982	0.701024	1.69018e-110	1.04851e-107	88.0609	70.1191
EIF3L	Epi_CCNI	1.12576	0.310074	4.15709e+06	0.629559	1.83099e-47	2.79234e-45	77.2436	67.4353
KDELR3	Epi_CCNI	0.676516	0.31457	4160271	0.630042	6.99502e-56	1.3475e-53	57.8526	40.9563
ST13	Epi_CCNI	1.88118	0.418405	4.62823e+06	0.700911	1.63081e-108	9.47451e-106	91.1859	88.3576
CAMTA1	Epi_Normal	0.787871	0.317307	2802961	0.656276	4.46893e-48	9.22026e-47	74.8641	51.1977
PGD	Epi_Normal	0.463128	0.380797	3011608	0.705128	1.21845e-175	1.41576e-173	50.5435	11.9249
CLCNKB	Epi_Normal	1.21905	1.21167	3681855	0.862058	0	0	72.8261	1.22351
MICOS10	Epi_Normal	1.62933	0.436882	2919342	0.683525	1.13093e-59	2.91707e-58	93.2065	80.9409
CAMK2N1	Epi_Normal	0.554929	0.40344	3004338	0.703426	5.38874e-124	3.42419e-122	57.0652	20.9374
HP1BP3	Epi_Normal	0.828325	0.519061	3184853	0.745691	1.07223e-129	7.41866e-128	74.4565	37.9804
CDC42	Epi_Normal	0.801466	0.397324	2952245	0.691229	1.64225e-73	5.13744e-72	73.3696	46.476
ID3	Epi_Normal	0.687552	0.57444	2960589	0.693183	2.26224e-156	2.13955e-154	48.5054	12.1317
PNRC2	Epi_Normal	0.653866	0.398933	3.00182e+06	0.702835	6.89239e-97	3.12988e-95	65.2174	32.397
SRRM1	Epi_Normal	0.81205	0.318331	2.78682e+06	0.652497	2.37832e-45	4.64509e-44	73.5054	53.3172
RSRP1	Epi_Normal	0.744591	0.319177	2.75729e+06	0.645584	1.49447e-43	2.80078e-42	67.7989	46.6138
STMN1	Epi_Normal	0.717586	0.573527	3225199	0.755138	4.61848e-218	7.97362e-216	64.2663	15.9056
NR0B2	Epi_Normal	0.628597	0.628597	2959530	0.692935	0	0	38.587	0
DNAJC8	Epi_Normal	0.618497	0.315521	2.8447e+06	0.666048	7.66228e-61	2.0075e-59	64.538	38.3767
ATP5IF1	Epi_Normal	1.694	0.615022	3205478	0.75052	9.06274e-110	4.77274e-108	94.0217	78.8041
NDUFS5	Epi_Normal	1.88472	0.347093	2769465	0.648434	1.74263e-39	2.95973e-38	95.1087	88.5404
ATP6V0B	Epi_Normal	1.93394	0.831359	3217548	0.753346	4.62632e-113	2.55397e-111	91.712	73.2897
UQCRH	Epi_Normal	1.76743	0.380354	2706110	0.6336	2.06136e-32	2.96222e-31	93.8859	82.1816
SCP2	Epi_Normal	1.08674	0.314894	2731074	0.639445	5.27092e-36	8.30124e-35	82.337	67.603
TMEM59	Epi_Normal	1.75397	0.478881	2.95498e+06	0.69187	5.01121e-65	1.38951e-63	94.9728	81.2166
TACSTD2	Epi_Normal	1.19517	0.983177	3.19986e+06	0.749205	6.42741e-172	7.17224e-170	63.4511	23.2294
SRSF11	Epi_Normal	0.890691	0.329075	2.81132e+06	0.658234	2.26005e-47	4.58791e-46	78.5326	58.3147
PTGER3	Epi_Normal	0.6579	0.619544	3096289	0.724955	0	0	48.6413	4.92849
GNG5	Epi_Normal	1.56653	0.369743	2801301	0.655888	1.65931e-43	3.1081e-42	93.75	82.2333
SELENOF	Epi_Normal	0.804031	0.306502	2771802	0.648981	3.67663e-43	6.82394e-42	74.1848	54.0927
VAV3	Epi_Normal	0.432289	0.385868	2994414	0.701102	2.96145e-223	5.28742e-221	45.9239	7.35826
GSTM3	Epi_Normal	0.792303	0.521436	2.89773e+06	0.678465	1.98357e-76	6.49962e-75	57.7446	32.4487
ATP5PB	Epi_Normal	1.2994	0.384896	2837894	0.664455	6.19172e-49	1.30385e-47	86.8207	71.3252
ATP1A1	Epi_Normal	1.92558	0.800961	3067365	0.718183	3.25398e-84	1.20913e-82	91.3043	74.4098
TXNIP	Epi_Normal	1.68281	0.571723	2884772	0.675431	2.8342e-55	6.71421e-54	89.1304	72.6693
S100A6	Epi_Normal	3.7903	0.615742	2800722	0.655752	3.00658e-43	5.60591e-42	99.1848	97.2428
S100A4	Epi_Normal	0.842452	0.706721	2890389	0.676746	1.4962e-109	7.78984e-108	47.5543	16.9223
S100A2	Epi_Normal	1.6082	1.32212	3297350	0.772031	1.97757e-184	2.58504e-182	69.7011	27.6926
S100A14	Epi_Normal	0.576147	0.48606	2857106	0.668954	2.24379e-136	1.68289e-134	41.8478	10.3739
DPM3	Epi_Normal	0.90086	0.432692	3.0074e+06	0.704143	1.35362e-80	4.74557e-79	79.0761	50.9736
MUC1	Epi_Normal	1.32003	0.761192	3235108	0.757458	2.72628e-126	1.77869e-124	85.3261	51.1804
RAB25	Epi_Normal	0.55525	0.552381	3.41487e+06	0.799546	0	0	60.1902	0.275719
RHBG	Epi_Normal	0.363023	0.360985	2966463	0.694558	0	0	39.1304	0.241255
PAPPA2	Epi_Normal	0.659913	0.658299	2.88892e+06	0.676402	0	0	35.462	0.241255
IVNS1ABP	Epi_Normal	0.685786	0.358071	2703488	0.632986	6.49539e-40	1.11771e-38	56.6576	38.8075
ATP6V1G3	Epi_Normal	1.05424	1.05424	2.99725e+06	0.701766	0	0	40.3533	0
ELF3	Epi_Normal	0.949671	0.573577	2.89371e+06	0.677524	6.49393e-71	1.95464e-69	63.587	36.4984
PIGR	Epi_Normal	0.507016	0.425006	2.8521e+06	0.667781	1.5021e-184	1.97056e-182	39.538	5.87627
CD55	Epi_Normal	0.461427	0.375133	2.93488e+06	0.687163	7.91914e-161	7.74996e-159	47.0109	10.4256
CD46	Epi_Normal	0.928077	0.440204	3004449	0.703452	1.11702e-79	3.85699e-78	78.3967	51.8697
H3F3A	Epi_Normal	2.37363	0.553976	3250725	0.761114	2.9977e-118	1.76114e-116	97.4185	92.6934
ATP6V1C2	Epi_Normal	0.553083	0.5449	2.90828e+06	0.680936	0	0	37.0924	1.34413
CALM2	Epi_Normal	2.00041	0.53622	3170962	0.742439	2.77993e-102	1.34056e-100	97.1467	88.954
EPCAM	Epi_Normal	1.737	1.3218	3.91153e+06	0.915834	0	0	93.0707	42.6159
RTN4	Epi_Normal	1.9693	0.533127	2.94911e+06	0.690496	6.72135e-64	1.83725e-62	91.8478	88.1441
ATP6V1B1	Epi_Normal	1.05211	1.05211	3.50791e+06	0.821332	0	0	64.2663	0
SUCLG1	Epi_Normal	1.05486	0.40698	2910992	0.68157	5.39564e-61	1.42076e-59	79.212	61.5888
MAL	Epi_Normal	2.26738	1.32261	3.8735e+06	0.906928	6.78842e-289	2.32208e-286	97.0109	71.7043
TFCP2L1	Epi_Normal	1.12693	0.919721	3.59914e+06	0.84269	8.18098e-298	2.90711e-295	80.4348	25.1249
ITGB6	Epi_Normal	0.322172	0.313253	2.72926e+06	0.639021	7.48589e-261	1.81451e-258	28.9402	1.3269
GRB14	Epi_Normal	0.389776	0.312404	2796216	0.654697	2.59124e-122	1.59667e-120	39.2663	9.54679
COBLL1	Epi_Normal	0.892292	0.658097	3267045	0.764935	9.53448e-172	1.05749e-169	71.875	28.537
HNRNPA3	Epi_Normal	0.969207	0.366315	2.85807e+06	0.669179	1.26337e-53	2.91554e-52	79.7554	59.3831
NFE2L2	Epi_Normal	0.825566	0.335215	2808833	0.657651	5.10747e-49	1.07745e-47	73.5054	50.9564
AC019080.1	Epi_Normal	0.359351	0.346004	2540233	0.594762	1.14852e-132	8.27502e-131	20.6522	1.9645
PDE1A	Epi_Normal	0.400986	0.379482	2.87866e+06	0.674001	2.29942e-269	6.32791e-267	37.2283	3.05015
ERBB4	Epi_Normal	0.37647	0.375976	2908809	0.681059	0	0	36.2772	0.0861623
IGFBP5	Epi_Normal	0.986911	0.625609	2603911	0.609671	1.2003e-34	1.82746e-33	42.1196	26.1072
PNKD	Epi_Normal	1.12254	0.405021	2.94137e+06	0.688684	1.88472e-64	5.19447e-63	87.7717	66.9137
ITM2C	Epi_Normal	1.32746	1.11017	3355400	0.785623	7.28413e-208	1.17967e-205	70.788	26.2623
PTMA	Epi_Normal	3.11859	0.498677	3.05306e+06	0.714834	1.20157e-80	4.22059e-79	99.0489	97.4841
EFHD1	Epi_Normal	1.15472	1.14625	3.7823e+06	0.885575	0	0	77.5815	1.06841
COPS9	Epi_Normal	0.917664	0.406973	2946083	0.689786	1.87857e-68	5.47869e-67	78.6685	54.8337
CHL1	Epi_Normal	0.345265	0.340633	2924514	0.684736	0	0	37.5	0.637601
BHLHE40	Epi_Normal	0.716005	0.632532	3.08962e+06	0.723394	2.89526e-225	5.27211e-223	51.9022	10.0638
BRK1	Epi_Normal	1.17703	0.346917	2.83432e+06	0.663618	2.42237e-48	5.02899e-47	87.2283	72.5659
LSM3	Epi_Normal	0.769028	0.41863	3028920	0.709182	1.76473e-90	7.23303e-89	73.2337	42.5814
CMC1	Epi_Normal	0.528523	0.37674	3.00076e+06	0.702588	4.31267e-121	2.61338e-119	57.2011	21.5406
CMTM6	Epi_Normal	0.430279	0.313547	2.91997e+06	0.683672	6.16015e-117	3.57318e-115	51.087	16.7844
EIF1B	Epi_Normal	0.942288	0.557897	3211128	0.751843	1.11572e-126	7.31835e-125	78.6685	45.2008
HIGD1A	Epi_Normal	0.394226	0.317896	2938682	0.688053	3.29265e-156	3.10604e-154	47.1467	11.1839
EXOSC7	Epi_Normal	0.475926	0.400855	2.96275e+06	0.693689	2.90244e-167	3.0352e-165	47.1467	10.9771
PTH1R	Epi_Normal	0.337136	0.327099	2689609	0.629736	2.8235e-220	4.9684e-218	27.3098	1.70601
CCDC12	Epi_Normal	0.493805	0.377375	3.01701e+06	0.706393	7.78187e-149	6.67035e-147	54.3478	16.0262
TMA7	Epi_Normal	2.05021	1.3883	4021942	0.941684	0	0	97.1467	63.4155
UQCRC1	Epi_Normal	0.93952	0.355912	2826870	0.661874	1.65083e-49	3.50678e-48	74.3207	58.7799
RHOA	Epi_Normal	1.86105	0.864749	3.51338e+06	0.822611	5.52134e-181	6.78142e-179	95.9239	77.167
TEX264	Epi_Normal	0.733063	0.368477	2925161	0.684888	2.05491e-70	6.15482e-69	69.837	44.1151
SPCS1	Epi_Normal	1.44601	0.60325	3306808	0.774245	4.09199e-132	2.92521e-130	91.712	73.4275
SELENOK	Epi_Normal	0.80953	0.392084	2.92944e+06	0.685889	4.19765e-69	1.23404e-67	74.4565	47.2342
PXK	Epi_Normal	0.336297	0.313676	2.85049e+06	0.667404	1.22736e-253	2.84321e-251	36.1413	3.05015
PDHB	Epi_Normal	0.535036	0.399487	3.04248e+06	0.712355	1.49405e-139	1.15855e-137	56.9293	19.6795
FAM107A	Epi_Normal	0.394885	0.388064	2830952	0.66283	0	0	33.288	0.861623
MAGI1	Epi_Normal	0.32015	0.303126	2912404	0.681901	0	0	38.587	2.49871
FOXP1	Epi_Normal	0.491874	0.316226	2.79153e+06	0.6536	2.64078e-70	7.89023e-69	49.1848	22.6262
MTRNR2L12	Epi_Normal	3.91352	1.7087	3698052	0.86585	2.63273e-230	5.01879e-228	98.6413	89.3503
ATP6V1A	Epi_Normal	0.847326	0.636141	3.21622e+06	0.753035	7.27472e-161	7.13839e-159	66.9837	27.6753
ANAPC13	Epi_Normal	0.781437	0.426861	3.0165e+06	0.706274	2.77859e-88	1.10422e-86	72.6902	42.3402
PFN2	Epi_Normal	0.95536	0.503622	3091492	0.723832	3.03049e-97	1.38303e-95	76.6304	50.0603
MECOM	Epi_Normal	0.635501	0.633944	3452238	0.808296	0	0	61.8207	0.189557
SEC62	Epi_Normal	1.48472	0.443742	2.94967e+06	0.690625	2.65705e-64	7.29015e-63	93.2065	79.7346
KNG1	Epi_Normal	0.607652	0.607417	2729997	0.639193	0	0	27.8533	0.0172325
MUC20	Epi_Normal	0.866992	0.596636	2953018	0.69141	4.39141e-91	1.81821e-89	58.0163	29.9673
ATP5ME	Epi_Normal	1.55331	0.773077	3336115	0.781107	3.38601e-140	2.64811e-138	91.9837	67.9131
C4orf48	Epi_Normal	0.452097	0.35124	2.8318e+06	0.663028	4.41832e-122	2.71334e-120	42.7989	11.0288
CLNK	Epi_Normal	0.306408	0.306238	2785067	0.652087	0	0	30.4348	0.0172325
FAM200B	Epi_Normal	0.619143	0.387841	2974886	0.69653	1.17737e-94	5.16081e-93	62.5	30.2085
OCIAD1	Epi_Normal	0.982405	0.473839	3095927	0.72487	7.01281e-95	3.08876e-93	81.1141	55.4885
DANCR	Epi_Normal	0.766854	0.602985	3.30673e+06	0.774227	8.97722e-209	1.46685e-206	69.1576	22.2816
IGFBP7	Epi_Normal	2.79039	1.24756	3.44218e+06	0.805941	6.41285e-163	6.48389e-161	96.1957	77.4082
ANXA3	Epi_Normal	0.466117	0.450845	3066018	0.717868	0	0	44.9728	1.34413
GPAT3	Epi_Normal	0.329116	0.320439	2837281	0.664312	0	0	33.9674	1.30967
ARHGAP24	Epi_Normal	0.534226	0.464752	3152235	0.738054	3.60272e-251	8.1397e-249	55.2989	9.9776
NDUFC1	Epi_Normal	1.70947	0.410313	2.87733e+06	0.673689	1.69885e-53	3.8984e-52	94.837	84.732
SCOC	Epi_Normal	0.666884	0.421386	3063284	0.717227	2.71473e-110	1.44002e-108	66.712	32.5521
TRIM2	Epi_Normal	0.39002	0.359314	3.03133e+06	0.709747	2.28805e-301	8.90903e-299	45.788	4.51491
SLC25A4	Epi_Normal	0.946565	0.388855	2.83811e+06	0.664505	4.28995e-52	9.56834e-51	75.1359	54.4891
MYO10	Epi_Normal	0.364903	0.301881	2.85564e+06	0.668611	6.55858e-143	5.37026e-141	41.712	9.47786
SUB1	Epi_Normal	1.35684	0.368485	2.88984e+06	0.676618	1.61955e-55	3.84918e-54	89.6739	79.0626
OXCT1	Epi_Normal	0.484534	0.461055	2900986	0.679227	3.15823e-269	8.62645e-267	38.4511	3.41203
SELENOP	Epi_Normal	1.14298	0.721866	3245635	0.759922	5.00646e-139	3.84961e-137	77.8533	41.6853
MOCS2	Epi_Normal	0.677058	0.300009	2763011	0.646922	2.09886e-45	4.10803e-44	66.0326	43.8911
PART1	Epi_Normal	0.403213	0.403213	2837667	0.664402	0	0	32.8804	0
RHOBTB3	Epi_Normal	0.677214	0.594436	3278744	0.767675	2.25886e-285	7.58501e-283	61.2772	11.5285
EGR1	Epi_Normal	1.18557	0.374959	2596997	0.608052	2.3754e-23	2.60539e-22	69.7011	55.9194
CYSTM1	Epi_Normal	2.22402	0.430188	2855084	0.66848	2.40431e-50	5.17952e-49	96.4674	89.7811
SLC4A9	Epi_Normal	0.432179	0.430964	2802928	0.656268	0	0	31.3859	0.155092
SPINK1	Epi_Normal	0.615492	0.583736	2496392	0.584497	1.51492e-87	5.9621e-86	19.5652	3.13631
FOXI1	Epi_Normal	0.41062	0.41062	2.78254e+06	0.651495	0	0	30.2989	0
LINC01187	Epi_Normal	0.535636	0.535636	2.92761e+06	0.685462	0	0	37.0924	0
DSP	Epi_Normal	0.622775	0.486371	3143331	0.735969	3.97989e-184	5.12916e-182	60.5978	16.8361
TMEM14C	Epi_Normal	1.12524	0.437441	3004411	0.703443	6.51364e-75	2.08761e-73	86.8207	65.5868
TMEM14B	Epi_Normal	1.00171	0.487685	3085723	0.722481	3.54409e-93	1.52072e-91	81.7935	54.8337
NOL7	Epi_Normal	0.774162	0.316015	2813177	0.658668	1.14726e-49	2.44703e-48	74.4565	50.7151
SOX4	Epi_Normal	0.581738	0.341435	2.69769e+06	0.631629	4.25522e-53	9.7098e-52	47.4185	22.092
HIST1H4C	Epi_Normal	1.8792	1.60377	3.98108e+06	0.932116	0	0	94.4293	28.7265
IER3	Epi_Normal	0.740771	0.495866	2.78059e+06	0.651037	5.98669e-72	1.82599e-70	48.2337	20.5756
DDR1	Epi_Normal	0.603721	0.33459	2.80437e+06	0.656607	8.98532e-59	2.27121e-57	58.1522	32.9829
CUTA	Epi_Normal	1.22421	0.419943	2968992	0.69515	4.67096e-68	1.35362e-66	88.8587	71.9283
UQCC2	Epi_Normal	0.553428	0.377174	2976115	0.696818	3.2229e-110	1.70711e-108	58.0163	23.0053
GLO1	Epi_Normal	0.639076	0.49927	3.22737e+06	0.755647	2.69285e-200	4.07277e-198	64.9457	18.8523
TOMM6	Epi_Normal	1.18579	0.621356	3343378	0.782808	4.50256e-146	3.78846e-144	88.4511	58.935
SLC29A1	Epi_Normal	0.385611	0.300064	2887168	0.675992	2.2567e-132	1.61639e-130	45.788	12.0972
HSP90AB1	Epi_Normal	2.29384	0.372426	2873840	0.672872	7.12514e-53	1.61678e-51	97.2826	94.4339
RCAN2	Epi_Normal	0.491292	0.476975	2.94771e+06	0.690166	0	0	39.2663	1.39583
ADGRF5	Epi_Normal	0.621164	0.620587	2682518	0.628076	0	0	25.6793	0.0861623
ADGRF1	Epi_Normal	0.378	0.377143	2957189	0.692387	0	0	38.587	0.13786
LMBRD1	Epi_Normal	0.744729	0.455876	3058785	0.716174	2.79695e-104	1.36313e-102	69.837	35.6712
EEF1A1	Epi_Normal	4.42447	0.608937	3226204	0.755373	3.70319e-113	2.05054e-111	99.5924	99.035
COX7A2	Epi_Normal	1.96025	1.06434	3.71508e+06	0.869837	2.83284e-239	5.72844e-237	94.2935	71.4113
MYO6	Epi_Normal	0.570305	0.490083	3207692	0.751039	1.45611e-266	3.86196e-264	58.4239	10.5463
HMGN3	Epi_Normal	1.27725	0.601579	3172344	0.742762	4.18051e-108	2.12811e-106	89.9457	58.8661
NDUFAF4	Epi_Normal	0.402123	0.313024	2909058	0.681117	2.23799e-137	1.69592e-135	46.875	12.3901
CD164	Epi_Normal	0.755026	0.384345	2.94225e+06	0.688889	5.91292e-74	1.86087e-72	70.9239	43.1329
RWDD1	Epi_Normal	0.795043	0.429145	3.01886e+06	0.706826	2.63955e-88	1.05011e-86	73.2337	42.8227
NCOA7	Epi_Normal	0.699807	0.634234	3283936	0.76889	0	0	59.9185	8.23712
ARHGAP18	Epi_Normal	0.756083	0.597404	3071052	0.719046	5.07758e-144	4.19513e-142	57.6087	20.7134
PERP	Epi_Normal	0.916173	0.471322	3011231	0.70504	4.81155e-84	1.78066e-82	76.2228	46.407
GINM1	Epi_Normal	0.613959	0.410177	3043030	0.712485	8.44906e-116	4.83194e-114	63.0435	27.3135
PCMT1	Epi_Normal	0.503934	0.307161	2859342	0.669477	7.68687e-77	2.54153e-75	56.1141	26.4518
GTF2H5	Epi_Normal	0.624941	0.415371	3.02571e+06	0.708431	2.59682e-114	1.45553e-112	62.7717	26.021
DYNLT1	Epi_Normal	0.969147	0.334861	2820278	0.660331	5.86005e-48	1.20564e-46	80.4348	61.4165
EZR	Epi_Normal	1.38458	0.443868	2.81616e+06	0.659366	5.2128e-46	1.03411e-44	88.0435	71.7732
PACRG	Epi_Normal	0.385555	0.380637	2905957	0.680391	0	0	36.6848	0.775461
SFT2D1	Epi_Normal	0.613647	0.359462	2968110	0.694944	4.70308e-88	1.86498e-86	65.3533	33.655
MPC1	Epi_Normal	1.28457	0.933665	3632574	0.850519	1.40904e-248	3.10677e-246	85.7337	41.8232
PSMB1	Epi_Normal	1.00432	0.324547	2812149	0.658427	3.94883e-46	7.86349e-45	81.3859	66.3795
NDUFA4	Epi_Normal	2.58514	1.10065	3852493	0.90201	7.215e-278	2.21913e-275	96.6033	86.9378
SCIN	Epi_Normal	1.09712	1.08945	3701428	0.86664	0	0	73.7772	0.930553
CYCS	Epi_Normal	1.20629	0.41071	2.84827e+06	0.666885	6.7243e-51	1.46324e-49	81.9293	66.9998
HNRNPA2B1	Epi_Normal	1.84334	0.529131	3166269	0.74134	2.15391e-101	1.02516e-99	96.4674	88.4026
TAX1BP1	Epi_Normal	0.945834	0.441631	3015918	0.706137	5.46824e-81	1.9263e-79	79.4837	53.3862
CPVL	Epi_Normal	0.521006	0.460876	2.85448e+06	0.668339	3.08789e-168	3.26647e-166	39.4022	7.18594
MTURN	Epi_Normal	0.344516	0.33531	2928048	0.685564	0	0	38.1793	1.15458
NIPSNAP2	Epi_Normal	0.575026	0.362882	2.91118e+06	0.681615	1.2874e-84	4.83779e-83	58.0163	28.2785
NUPR2	Epi_Normal	0.550057	0.550057	3.32222e+06	0.777853	0	0	55.5707	0
CLDN3	Epi_Normal	0.812284	0.388622	2609254	0.610922	3.80804e-27	4.69919e-26	56.25	42.8916
CLDN4	Epi_Normal	1.41599	0.974142	3.25298e+06	0.761642	5.5737e-141	4.43484e-139	77.7174	41.5992
FGL2	Epi_Normal	0.484288	0.477213	2800551	0.655712	0	0	31.7935	0.775461
AKAP9	Epi_Normal	1.04692	0.5868	3218326	0.753528	1.5631e-123	9.86396e-122	82.337	50.1982
HEPACAM2	Epi_Normal	0.564064	0.563848	2947446	0.690105	0	0	38.0435	0.0344649
ATP5MF	Epi_Normal	1.55118	0.327671	2758679	0.645908	2.69643e-38	4.48193e-37	93.0707	83.7153
DLD	Epi_Normal	0.56311	0.30387	2808990	0.657688	4.28529e-59	1.08921e-57	58.1522	33.5344
LAMB1	Epi_Normal	0.484363	0.413677	3.04795e+06	0.713637	5.1019e-216	8.72592e-214	50.4076	9.35723
NDUFA5	Epi_Normal	1.32432	0.584886	3.26863e+06	0.765307	6.31264e-125	4.06776e-123	89.9457	68.7748
ATP6V1F	Epi_Normal	1.58304	0.414465	2.90026e+06	0.679057	7.21069e-57	1.75711e-55	93.4783	81.3889
ATP6V0A4	Epi_Normal	0.830872	0.83079	3348163	0.783928	0	0	56.7935	0.0172325
TMEM213	Epi_Normal	1.73144	1.73136	3829902	0.896721	0	0	79.3478	0.0172325
FMC1	Epi_Normal	0.778757	0.406408	2964659	0.694136	1.10117e-77	3.69761e-76	71.7391	43.512
NDUFB2	Epi_Normal	2.00376	0.568765	3.16642e+06	0.741376	1.65613e-101	7.90302e-100	95.6522	86.1968
DEFB1	Epi_Normal	2.67172	1.82395	3544245	0.829838	1.38563e-202	2.12199e-200	90.4891	53.5585
TCIM	Epi_Normal	0.702253	0.623145	2.89111e+06	0.676914	1.75094e-161	1.73206e-159	42.1196	8.96088
ATP6V1H	Epi_Normal	0.580246	0.405741	2.98118e+06	0.698004	5.28602e-111	2.82443e-109	57.0652	23.3328
CA2	Epi_Normal	1.14876	0.98443	3.37873e+06	0.791085	1.02868e-245	2.22786e-243	67.9348	20.5239
ATP6V0D2	Epi_Normal	0.822275	0.822069	3075157	0.720007	0	0	44.0217	0.0344649
CALB1	Epi_Normal	0.309984	0.307047	2.39796e+06	0.56145	3.63599e-126	2.36799e-124	12.6359	0.379114
SLC26A7	Epi_Normal	0.563347	0.562687	2754784	0.644996	0	0	29.0761	0.103395
UQCRB	Epi_Normal	2.16375	0.506263	3062315	0.717001	2.69128e-82	9.68568e-81	97.4185	90.4187
SDC2	Epi_Normal	0.481632	0.336187	2.8565e+06	0.668811	5.25272e-91	2.16992e-89	49.4565	19.7829
COX6C	Epi_Normal	2.23876	0.482376	3036536	0.710965	7.15775e-78	2.41235e-76	96.3315	91.5389
MAL2	Epi_Normal	0.399292	0.343019	2893763	0.677536	1.34122e-170	1.47417e-168	42.3913	8.15096
DEPTOR	Epi_Normal	0.481729	0.340359	2.65549e+06	0.621748	2.1045e-51	4.629e-50	39.538	18.8696
AK3	Epi_Normal	0.616599	0.382614	2970495	0.695502	2.00352e-94	8.75071e-93	62.3641	29.7432
NDUFB6	Epi_Normal	1.12529	0.328758	2.7994e+06	0.655443	6.7784e-44	1.27885e-42	85.3261	71.6526
BAG1	Epi_Normal	0.760549	0.420138	2926458	0.685191	7.66664e-73	2.37601e-71	67.7989	41.0305
ALDH1A1	Epi_Normal	0.858327	0.399377	2813379	0.658715	2.19605e-52	4.93115e-51	66.712	44.477
ATP6V1G1	Epi_Normal	1.55933	0.330509	2.80894e+06	0.657675	2.10945e-44	4.01706e-43	94.0217	84.6976
GSN	Epi_Normal	0.60585	0.393211	2.9312e+06	0.686301	2.70992e-91	1.12456e-89	58.1522	26.8482
AIF1L	Epi_Normal	0.944294	0.802286	3.36278e+06	0.787351	1.08637e-248	2.40983e-246	68.2065	19.0074
TUBB4B	Epi_Normal	0.859054	0.316593	2.70604e+06	0.633584	8.61759e-35	1.31861e-33	72.4185	55.7126
ATP5F1C	Epi_Normal	1.4098	0.354854	2.84131e+06	0.665255	8.29973e-49	1.74185e-47	89.538	79.4761
PHYH	Epi_Normal	0.676629	0.340656	2.78643e+06	0.652405	4.36223e-51	9.5207e-50	60.462	39.7036
FXYD4	Epi_Normal	0.78281	0.781662	3010020	0.704756	0	0	41.0326	0.103395
OGDHL	Epi_Normal	0.825192	0.724878	3380290	0.79145	2.31602e-300	8.83007e-298	66.0326	13.9928
ANAPC16	Epi_Normal	1.32716	0.346492	2.79536e+06	0.654498	5.62597e-43	1.03946e-41	89.8098	77.3738
ANXA11	Epi_Normal	1.16066	0.452347	2968568	0.695051	7.23999e-69	2.11654e-67	83.1522	66.8275
BLNK	Epi_Normal	0.329978	0.308612	2896782	0.678243	1.03156e-283	3.37109e-281	38.3152	2.87782
TRIM8	Epi_Normal	0.417027	0.322021	2.91007e+06	0.681354	3.77176e-135	2.7889e-133	47.4185	12.752
ATP5MD	Epi_Normal	1.86714	0.666218	3297776	0.772131	9.5085e-129	6.45678e-127	95.3804	82.5435
FAM24B	Epi_Normal	0.486036	0.459556	2782733	0.65154	1.92917e-196	2.75819e-194	33.288	3.91177
POLR2L	Epi_Normal	1.62926	0.668522	3275539	0.766924	2.39362e-125	1.5506e-123	94.2935	72.6693
CTSD	Epi_Normal	2.34569	0.456802	2748106	0.643433	5.75404e-37	9.26138e-36	95.2446	90.3843
TMEM9B	Epi_Normal	0.612015	0.306842	2834195	0.663589	2.95774e-59	7.54398e-58	63.3152	38.3078
SVIP	Epi_Normal	0.473937	0.342831	2.93189e+06	0.686463	1.40386e-114	7.94166e-113	52.4457	18.1975
CD59	Epi_Normal	1.50176	0.785324	3.37421e+06	0.790026	2.36889e-150	2.07425e-148	90.3533	64.8802
HSD17B12	Epi_Normal	0.502192	0.33417	2.90186e+06	0.679431	1.768e-92	7.49832e-91	54.4837	23.1949
COX8A	Epi_Normal	2.16725	0.488157	3.0827e+06	0.721774	7.02261e-86	2.6691e-84	96.0598	90.1603
ARL2	Epi_Normal	0.689099	0.360478	2.93708e+06	0.687677	1.93623e-76	6.35018e-75	69.1576	38.7041
NEAT1	Epi_Normal	1.69789	0.303123	2.55154e+06	0.59741	4.53834e-18	4.10649e-17	91.0326	77.2876
MALAT1	Epi_Normal	5.33158	1.26969	3.34148e+06	0.782364	6.56732e-138	5.00772e-136	98.6413	95.6919
GSTP1	Epi_Normal	2.61249	0.447457	2.9018e+06	0.679419	8.12001e-57	1.97475e-55	98.6413	93.8652
NDUFC2	Epi_Normal	1.59404	0.740613	3463051	0.810828	3.13332e-169	3.38297e-167	92.2554	73.014
MMP7	Epi_Normal	0.486355	0.397469	2.52192e+06	0.590475	9.16807e-49	1.92188e-47	25.9511	9.2366
ACAT1	Epi_Normal	0.917865	0.503904	2910873	0.681542	3.62489e-68	1.05131e-66	66.9837	44.1151
SDHD	Epi_Normal	1.085	0.541181	3.13273e+06	0.733486	1.0151e-101	4.85669e-100	80.2989	56.4536
IL18	Epi_Normal	0.618243	0.496868	2709572	0.63441	3.65974e-65	1.01786e-63	38.8587	17.5599
FXYD2	Epi_Normal	3.62304	1.26137	3289839	0.770272	4.68245e-128	3.13887e-126	91.0326	75.1508
AP000757.1	Epi_Normal	0.397884	0.393725	2990114	0.700096	0	0	40.4891	0.534206
TMPRSS4	Epi_Normal	0.480855	0.480773	2820005	0.660267	0	0	32.0652	0.0172325
ATP5MG	Epi_Normal	2.17394	0.828049	3522580	0.824765	2.58363e-182	3.23848e-180	96.7391	84.1117
SORL1	Epi_Normal	0.455405	0.327647	2.83832e+06	0.664555	6.98675e-96	3.14929e-94	47.1467	16.7672
KCNJ1	Epi_Normal	0.654041	0.654041	3075590	0.720109	0	0	44.0217	0
APLP2	Epi_Normal	1.30084	0.483427	2.93972e+06	0.688297	3.53331e-64	9.67984e-63	87.0924	67.1032
WNK1	Epi_Normal	0.705717	0.483939	2827757	0.662082	7.0246e-68	2.03247e-66	54.4837	28.6404
CD9	Epi_Normal	2.28729	1.20068	3.72095e+06	0.87121	7.55743e-239	1.51983e-236	95.9239	77.5116
SCNN1A	Epi_Normal	0.811701	0.573312	3.2243e+06	0.754926	6.30663e-162	6.3068e-160	71.0598	27.6236
TMEM52B	Epi_Normal	0.474544	0.474346	2.74713e+06	0.643205	0	0	28.6685	0.0344649
GABARAPL1	Epi_Normal	1.03266	0.575796	3039114	0.711568	4.63799e-90	1.88826e-88	72.4185	45.8728
ERP27	Epi_Normal	0.398901	0.397167	2764058	0.647168	0	0	29.6196	0.224022
LDHB	Epi_Normal	2.38494	0.605208	3069378	0.718654	1.45853e-83	5.35981e-82	97.4185	88.6266
AQP2	Epi_Normal	0.518232	0.51716	2.48584e+06	0.582027	4.42683e-209	7.29849e-207	16.4402	0.0344649
LIMA1	Epi_Normal	0.474769	0.341469	2.85595e+06	0.668682	3.21239e-94	1.3964e-92	48.6413	18.6455
NR4A1	Epi_Normal	1.06464	0.843273	3265319	0.764531	1.21081e-240	2.50377e-238	66.5761	14.7855
KRT7	Epi_Normal	1.23532	1.15532	3196487	0.748415	2.01917e-275	5.95996e-273	55.2989	9.82251
LINC02381	Epi_Normal	0.462731	0.446826	3072188	0.719312	0	0	45.6522	2.15406
HNRNPA1	Epi_Normal	1.75787	0.303448	2.72908e+06	0.638977	7.88315e-35	1.20674e-33	94.7011	88.2647
ATP5F1B	Epi_Normal	1.81513	0.322483	2.64963e+06	0.620375	1.39364e-26	1.69071e-25	92.1196	85.2318
TSPAN8	Epi_Normal	0.652203	0.650345	2990475	0.70018	0	0	40.2174	0.275719
ISCU	Epi_Normal	1.48682	0.303391	2694050	0.630776	3.87599e-31	5.40645e-30	91.8478	81.9404
FGF9	Epi_Normal	0.368057	0.367628	2943999	0.689298	0	0	37.9076	0.0516974
HMGB1	Epi_Normal	1.85429	0.626206	3271996	0.766095	4.90458e-123	3.04775e-121	97.0109	84.3874
ITM2B	Epi_Normal	2.97965	0.347985	2.45215e+06	0.574139	5.24554e-11	3.43149e-10	99.0489	93.6929
TBC1D4	Epi_Normal	0.366727	0.343723	2.96752e+06	0.694805	2.93645e-303	1.15567e-300	41.8478	3.41203
COMMD6	Epi_Normal	1.62874	0.600771	3.20436e+06	0.750259	1.28353e-109	6.70162e-108	92.663	78.3216
LMO7	Epi_Normal	0.56453	0.404876	3011607	0.705128	9.02603e-127	5.93109e-125	58.1522	20.5756
CLDN10	Epi_Normal	0.873765	0.651045	2518278	0.589621	2.42108e-23	2.6547e-22	36.8207	27.503
PNP	Epi_Normal	0.703446	0.581039	3.15074e+06	0.737705	1.62336e-186	2.16849e-184	59.2391	17.0601
DAD1	Epi_Normal	1.48137	0.633721	3321848	0.777767	1.69942e-135	1.26424e-133	91.9837	73.3069
C14orf119	Epi_Normal	0.437816	0.303572	2.89197e+06	0.677116	1.58258e-100	7.45485e-99	51.7663	19.3004
PSME1	Epi_Normal	1.36243	0.40706	2.91051e+06	0.681458	1.20486e-58	3.03502e-57	90.0815	76.8051
NEDD8	Epi_Normal	1.13279	0.482042	3.09848e+06	0.725467	8.14633e-92	3.41931e-90	87.2283	64.6217
EAPP	Epi_Normal	0.511743	0.306471	2849490	0.66717	4.28878e-74	1.35908e-72	56.6576	26.8826
SNX6	Epi_Normal	0.559487	0.304135	2.81349e+06	0.658741	1.09861e-60	2.87215e-59	58.9674	32.4832
PNN	Epi_Normal	0.517121	0.309338	2.85254e+06	0.667885	1.5306e-77	5.12079e-76	55.9783	25.1077
FKBP3	Epi_Normal	0.473694	0.328866	2927623	0.685464	7.82633e-106	3.88673e-104	54.212	20.4032
NEMF	Epi_Normal	0.463013	0.318991	2905737	0.68034	2.58985e-106	1.28967e-104	52.7174	18.4732
RTRAF	Epi_Normal	0.797573	0.317398	2.81292e+06	0.658607	7.57087e-49	1.59162e-47	73.2337	53.593
CNIH1	Epi_Normal	0.590569	0.349161	2.95441e+06	0.691737	3.25236e-87	1.26773e-85	63.7228	32.2419
MAPK1IP1L	Epi_Normal	0.515853	0.332047	2926870	0.685288	8.59559e-95	3.78134e-93	57.337	24.5563
LGALS3	Epi_Normal	2.32295	1.13031	3.47176e+06	0.812866	6.97626e-172	7.76104e-170	94.0217	71.2735
KTN1	Epi_Normal	1.14036	0.89853	3664266	0.857939	7.46821e-295	2.62831e-292	84.375	30.5704
DHRS7	Epi_Normal	1.31422	1.06755	3.61703e+06	0.84688	6.80816e-273	1.96209e-270	80.9783	32.0869
HIF1A	Epi_Normal	0.516817	0.407351	2.98928e+06	0.699901	1.77972e-145	1.49061e-143	52.038	15.1646
SYNE2	Epi_Normal	0.764357	0.371564	2.82728e+06	0.66197	4.19061e-56	1.00776e-54	67.9348	41.0994
HSPA2	Epi_Normal	0.363856	0.336214	2774174	0.649536	2.76717e-198	4.0351e-196	33.0163	3.63605
ATP6V1D	Epi_Normal	0.717192	0.481141	3.11669e+06	0.729731	1.40798e-124	9.04097e-123	66.8478	31.725
PIGH	Epi_Normal	0.432679	0.326834	2.94764e+06	0.690152	2.24909e-130	1.58002e-128	50.9511	15.6126
ARG2	Epi_Normal	0.462318	0.379266	2847668	0.666744	1.67093e-142	1.35906e-140	41.712	9.15044
VTI1B	Epi_Normal	0.616431	0.35908	2960108	0.69307	1.08187e-86	4.19022e-85	65.2174	33.431
RDH11	Epi_Normal	0.431765	0.365666	3.0348e+06	0.710557	8.30711e-205	1.30493e-202	50	9.8742
ERH	Epi_Normal	1.09202	0.498162	3127127	0.732175	1.71923e-98	7.92513e-97	84.5109	61.0546
SRSF5	Epi_Normal	0.990917	0.567581	3.20208e+06	0.749725	3.68716e-123	2.29513e-121	80.163	46.5277
COX16	Epi_Normal	0.828506	0.544598	3.27221e+06	0.766145	5.24163e-153	4.74873e-151	76.3587	37.0498
SYNJ2BP	Epi_Normal	0.586432	0.466775	3187345	0.746275	1.59126e-199	2.38695e-197	61.2772	16.8878
RBM25	Epi_Normal	0.622265	0.34746	2.90809e+06	0.68089	2.82966e-77	9.43247e-76	63.587	32.7589
NPC2	Epi_Normal	1.37947	0.637696	3.27824e+06	0.767556	1.31341e-127	8.75628e-126	90.4891	66.7586
TMED10	Epi_Normal	1.07522	0.497303	3075349	0.720052	4.24985e-89	1.71309e-87	83.4239	59.9001
FOS	Epi_Normal	2.19154	0.690477	2735101	0.640388	5.28583e-36	8.32115e-35	83.5598	73.7894
ERG28	Epi_Normal	0.430158	0.33544	2994219	0.701057	1.6502e-153	1.50621e-151	51.9022	14.0445
SPTLC2	Epi_Normal	0.455748	0.39176	3.04008e+06	0.711795	2.48038e-213	4.16442e-211	49.5924	9.37446
SLIRP	Epi_Normal	1.0953	0.743853	3.46728e+06	0.811817	2.14547e-197	3.09159e-195	82.6087	42.0817
CALM1	Epi_Normal	1.4891	0.554119	3011008	0.704988	5.89559e-75	1.89285e-73	90.7609	71.2735
NDUFB1	Epi_Normal	1.24995	0.990135	3677701	0.861085	3.88053e-293	1.35268e-290	85.5978	32.1041
DDX24	Epi_Normal	0.907589	0.55418	3.2043e+06	0.750245	2.31043e-129	1.58955e-127	77.3098	41.4613
SERPINA5	Epi_Normal	0.488093	0.474556	2712787	0.635163	8.44573e-225	1.53031e-222	28.5326	1.89557
PAPOLA	Epi_Normal	0.64328	0.376103	2966751	0.694625	9.1489e-89	3.66768e-87	65.3533	32.8451
HSP90AA1	Epi_Normal	2.75394	1.05391	3607675	0.844689	1.29006e-204	2.00926e-202	99.1848	90.5394
EIF5	Epi_Normal	0.884595	0.377323	2.86779e+06	0.671456	4.94043e-57	1.20953e-55	75.4076	52.5246
CKB	Epi_Normal	1.6806	0.722295	3076140	0.720237	1.35885e-86	5.24082e-85	85.462	69.8604
ATP5MPL	Epi_Normal	1.41002	0.788958	3.49356e+06	0.81797	6.24148e-182	7.77022e-180	89.4022	62.0886
CRIP1	Epi_Normal	1.00505	0.436904	2.43228e+06	0.569486	2.41564e-12	1.70323e-11	44.4293	38.0493
SPINT1-AS1	Epi_Normal	0.591714	0.432076	3092392	0.724043	8.92073e-145	7.43753e-143	61.2772	21.8335
SLC12A1	Epi_Normal	0.826607	0.826091	2857177	0.66897	0	0	33.8315	0.0516974
WDR72	Epi_Normal	0.464198	0.374395	2.88533e+06	0.675562	4.58423e-127	3.03963e-125	45.5163	12.9416
CGNL1	Epi_Normal	0.621045	0.399077	2887103	0.675977	1.78871e-81	6.34386e-80	57.2011	27.0894
HACD3	Epi_Normal	0.775449	0.400481	2.94748e+06	0.690113	4.12195e-75	1.32689e-73	70.2446	42.8916
COX5A	Epi_Normal	1.84899	0.40087	2.77875e+06	0.650609	1.11158e-40	1.94015e-39	92.7989	84.1289
RHCG	Epi_Normal	0.79363	0.789913	2883185	0.67506	0	0	35.3261	0.448044
ATP6V0C	Epi_Normal	2.5587	0.460723	2.84905e+06	0.667068	1.66857e-49	3.54243e-48	97.5543	93.624
SMIM22	Epi_Normal	0.382291	0.380599	2978248	0.697317	0	0	39.6739	0.258487
C16orf89	Epi_Normal	0.390143	0.390042	2924425	0.684715	0	0	36.9565	0.0172325
LITAF	Epi_Normal	1.34367	0.580246	3020166	0.707132	2.19516e-77	7.33076e-76	80.4348	67.3617
UMOD	Epi_Normal	0.335708	0.335571	2.39309e+06	0.56031	1.38342e-152	1.24409e-150	12.0924	0.0344649
PRSS8	Epi_Normal	0.600617	0.32511	2.82027e+06	0.660328	2.14761e-62	5.76282e-61	60.1902	31.7594
PLLP	Epi_Normal	0.629143	0.466497	3030669	0.709591	1.2843e-131	9.14526e-130	57.2011	20.8857
CDH16	Epi_Normal	1.2486	0.607601	2.98548e+06	0.699011	4.94468e-76	1.61301e-74	81.1141	52.1799
HSD11B2	Epi_Normal	0.96221	0.936748	3538319	0.828451	0	0	67.663	3.54989
CDH1	Epi_Normal	0.551099	0.465119	3146404	0.736689	1.36813e-228	2.55485e-226	56.5217	11.6147
GABARAPL2	Epi_Normal	1.28727	0.317787	2782442	0.651472	2.07467e-41	3.68437e-40	88.3152	76.9085
PLCG2	Epi_Normal	0.589423	0.514434	2993435	0.700873	5.12938e-208	8.34402e-206	46.875	8.32328
SLC43A2	Epi_Normal	0.407716	0.327511	2.87877e+06	0.674026	9.52626e-138	7.23383e-136	44.2935	10.9943
RNASEK	Epi_Normal	2.38215	0.685505	3.11879e+06	0.730224	2.19649e-92	9.29409e-91	96.0598	91.0564
CLDN7	Epi_Normal	1.18455	0.463054	2828909	0.662352	3.538e-50	7.60836e-49	83.8315	55.8332
UBB	Epi_Normal	2.14141	0.647194	3.32252e+06	0.777924	8.18013e-134	5.95231e-132	96.3315	88.6093
SNHG29	Epi_Normal	2.21599	0.473398	2.99202e+06	0.700542	1.48604e-70	4.46189e-69	95.3804	91.0908
RASD1	Epi_Normal	0.931769	0.861394	3.23504e+06	0.757441	0	0	56.6576	6.99638
WSB1	Epi_Normal	1.26179	0.695862	3215447	0.752854	1.00312e-120	6.06865e-119	84.9185	52.9381
ERBB2	Epi_Normal	0.441647	0.331826	2887569	0.676086	1.60046e-116	9.26871e-115	47.962	14.9233
JUP	Epi_Normal	0.663771	0.473655	3.09701e+06	0.725123	2.08203e-136	1.56477e-134	62.9076	24.7458
COA3	Epi_Normal	1.62192	0.624582	3289972	0.770303	9.84398e-128	6.58683e-126	93.3424	76.9774
ARL4D	Epi_Normal	0.732361	0.588101	3126580	0.732047	2.74621e-184	3.57701e-182	58.9674	15.9745
SLC4A1	Epi_Normal	0.520739	0.520739	2680986	0.627717	0	0	25.5435	0
PRR15L	Epi_Normal	0.389965	0.370954	2881381	0.674637	1.59086e-280	4.97667e-278	37.2283	2.77443
HOXB-AS3	Epi_Normal	0.61236	0.60824	3.39458e+06	0.794797	0	0	59.375	0.689299
HOXB6	Epi_Normal	0.441442	0.371107	2995608	0.701382	1.97185e-193	2.75464e-191	48.5054	9.47786
ATP5MC1	Epi_Normal	1.28315	0.316705	2736334	0.640676	4.88829e-36	7.70195e-35	86.1413	75.4265
TOB1	Epi_Normal	0.443335	0.350026	2.90034e+06	0.679077	7.68943e-142	6.22657e-140	45.9239	11.339
SCPEP1	Epi_Normal	0.528072	0.415942	2.97697e+06	0.697019	6.83393e-138	5.20018e-136	51.7663	15.9056
MSI2	Epi_Normal	0.663685	0.471298	3057311	0.715829	1.3687e-127	9.10831e-126	60.7337	24.2461
DDX5	Epi_Normal	1.61694	0.655367	3.23497e+06	0.757425	3.39893e-116	1.95297e-114	93.3424	75.8745
PRKAR1A	Epi_Normal	0.612841	0.353559	2892124	0.677153	1.08786e-74	3.47441e-73	61.5489	32.5521
ABCA5	Epi_Normal	0.445053	0.357953	2880401	0.674408	8.08313e-129	5.52992e-127	44.5652	12.4591
GPRC5C	Epi_Normal	0.652079	0.423056	2985392	0.69899	6.08986e-99	2.82146e-97	62.2283	29.0367
ATP5PD	Epi_Normal	1.60464	0.406219	2.96986e+06	0.695353	3.22471e-67	9.22091e-66	91.8478	84.3529
SUMO2	Epi_Normal	1.75736	0.307996	2.7075e+06	0.633926	1.84454e-32	2.65169e-31	96.4674	88.4715
SMIM5	Epi_Normal	0.707879	0.697715	3.35292e+06	0.785041	0	0	57.8804	1.46476
SMIM6	Epi_Normal	0.733651	0.582371	2887514	0.676073	7.68043e-96	3.4577e-94	48.913	20.9719
SEC14L1	Epi_Normal	0.413699	0.34333	2.90089e+06	0.679206	9.42169e-153	8.49368e-151	44.4293	10.0982
ACTG1	Epi_Normal	2.90798	0.527286	2982899	0.698406	4.59482e-69	1.34972e-67	98.2337	95.3645
DCXR	Epi_Normal	0.841081	0.413998	2.92371e+06	0.684547	1.20524e-68	3.5206e-67	71.0598	46.6655
MYL12A	Epi_Normal	1.46827	0.465401	2.90306e+06	0.679714	1.61231e-57	3.97122e-56	93.2065	76.9774
MYL12B	Epi_Normal	2.09997	0.768582	3454028	0.808715	5.78315e-165	5.96251e-163	96.4674	83.8532
RALBP1	Epi_Normal	0.760283	0.555748	3.04765e+06	0.713567	2.2803e-117	1.329e-115	61.9565	27.2618
RBBP8	Epi_Normal	0.434131	0.303213	2767581	0.647992	1.20274e-77	4.03496e-76	44.5652	17.198
KCTD1	Epi_Normal	0.410394	0.377876	3000051	0.702422	2.94618e-281	9.29595e-279	44.4293	4.67
DSG2	Epi_Normal	0.61701	0.301589	2.64762e+06	0.619906	2.77177e-34	4.17316e-33	52.5815	35.585
ATP5F1A	Epi_Normal	1.41865	0.606944	3.17131e+06	0.74252	3.73441e-105	1.83467e-103	88.1793	67.2066
C18orf32	Epi_Normal	1.02443	0.418753	2.98215e+06	0.698232	2.56959e-72	7.89006e-71	81.9293	61.3648
NEDD4L	Epi_Normal	0.680048	0.502622	3087505	0.722898	2.8606e-139	2.21355e-137	60.8696	23.126
CIRBP	Epi_Normal	1.70925	0.395575	2.89266e+06	0.677278	1.34002e-55	3.19102e-54	94.837	86.955
UQCR11	Epi_Normal	2.00705	0.534431	3161889	0.740314	1.46185e-100	6.89499e-99	95.3804	88.1613
GADD45B	Epi_Normal	1.30168	0.553091	2.66908e+06	0.624929	2.38692e-30	3.24892e-29	66.8478	58.4698
CAPS	Epi_Normal	0.743143	0.691831	3.37058e+06	0.789177	0	0	62.2283	6.87575
PET100	Epi_Normal	0.984733	0.606244	3.23424e+06	0.757255	7.49784e-134	5.4667e-132	78.9402	43.5464
UBL5	Epi_Normal	1.91519	0.801644	3.5828e+06	0.838866	1.01516e-198	1.50429e-196	96.6033	80.9926
AP1M2	Epi_Normal	0.586057	0.419831	3.07485e+06	0.719936	7.48317e-139	5.74196e-137	61.2772	22.0576
SLC44A2	Epi_Normal	0.515182	0.366911	2.90019e+06	0.67904	1.50022e-103	7.27281e-102	51.9022	18.9902
ZNF44	Epi_Normal	0.359745	0.319574	2.83838e+06	0.664569	1.97928e-180	2.42286e-178	37.9076	5.8935
WDR83OS	Epi_Normal	1.4939	0.330996	2.83096e+06	0.662831	2.91192e-47	5.89812e-46	93.2065	83.8187
JUNB	Epi_Normal	1.26659	0.39003	2.55341e+06	0.597846	7.21526e-19	6.74721e-18	69.2935	63.3121
IFI30	Epi_Normal	0.72671	0.567959	3092287	0.724018	3.15439e-157	2.9988e-155	58.9674	18.9212
GDF15	Epi_Normal	1.41835	1.0519	3.02153e+06	0.707451	3.15113e-98	1.45075e-96	63.0435	34.8785
NDUFA13	Epi_Normal	1.92074	0.334132	2870200	0.672019	2.1585e-52	4.8498e-51	96.6033	91.1425
UQCRFS1	Epi_Normal	1.14552	0.49956	3063115	0.717188	3.44638e-86	1.31534e-84	80.9783	62.2781
FXYD3	Epi_Normal	0.350711	0.347575	2765604	0.64753	0	0	29.8913	0.482509
DMKN	Epi_Normal	1.01558	0.810767	3567209	0.835215	1.19236e-282	3.82821e-280	80.8424	25.5385
COX6B1	Epi_Normal	2.01523	0.311902	2772093	0.649049	9.08964e-40	1.55608e-38	96.875	91.9697
COX7A1	Epi_Normal	0.465436	0.426553	2833053	0.663322	7.27621e-265	1.88877e-262	35.3261	2.42978
SPINT2	Epi_Normal	1.78958	0.411998	2.5433e+06	0.59548	1.55254e-17	1.37324e-16	95.5163	71.8594
SERTAD1	Epi_Normal	0.492757	0.301033	2.71219e+06	0.635024	9.03329e-57	2.1954e-55	46.3315	21.5406
BCAM	Epi_Normal	1.34747	0.972259	3400299	0.796135	6.48395e-180	7.88435e-178	80.2989	41.3407
APOE	Epi_Normal	0.62406	0.401013	2523624	0.590873	1.1079e-30	1.52273e-29	33.6957	18.2664
APOC1	Epi_Normal	0.351224	0.313333	2638767	0.617832	2.15941e-123	1.36035e-121	27.4457	4.37705
NDUFA3	Epi_Normal	1.40063	0.697111	3.3305e+06	0.779791	2.60763e-140	2.04811e-138	91.1685	64.1737
ZNF667-AS1	Epi_Normal	0.326893	0.323899	2993725	0.700941	0	0	40.4891	0.275719
DSTN	Epi_Normal	1.79085	0.33133	2.63571e+06	0.617116	3.19143e-25	3.70471e-24	95.6522	87.4031
ID1	Epi_Normal	0.452773	0.338186	2.66724e+06	0.624498	2.80603e-75	9.08077e-74	35.1902	11.1322
DUSP15	Epi_Normal	0.368048	0.348122	2.93968e+06	0.688287	0	0	40.0815	2.84336
ROMO1	Epi_Normal	1.38787	0.529809	3106407	0.727324	1.60686e-91	6.71376e-90	89.4022	72.8244
YWHAB	Epi_Normal	1.43063	0.303993	2704415	0.633203	2.86196e-32	4.09822e-31	91.1685	80.8892
SLPI	Epi_Normal	0.772975	0.369634	2.27275e+06	0.532135	9.05044e-05	0.000368758	25.6793	21.6957
SDC4	Epi_Normal	0.927497	0.462595	2950426	0.690803	4.26147e-73	1.32518e-71	74.8641	46.4587
WFDC2	Epi_Normal	2.71205	1.51255	3.29522e+06	0.771532	7.80985e-130	5.43438e-128	85.0543	72.9795
PCK1	Epi_Normal	0.422983	0.36347	2.70598e+06	0.63357	1.03157e-122	6.38857e-121	32.337	6.28985
ATP5F1E	Epi_Normal	2.52262	0.841055	3485652	0.816119	1.85483e-172	2.09533e-170	98.7772	89.8328
ATP5PF	Epi_Normal	1.87657	0.368214	2833126	0.663339	1.91229e-47	3.8906e-46	94.2935	88.5921
CLDN8	Epi_Normal	0.490247	0.490247	3.13652e+06	0.734375	0	0	46.875	0
TMEM50B	Epi_Normal	0.597897	0.317329	2824039	0.661211	6.82659e-61	1.79111e-59	61.0054	34.1031
SON	Epi_Normal	1.20237	0.370182	2832839	0.663272	3.25908e-48	6.73929e-47	87.2283	71.7732
RCAN1	Epi_Normal	0.448664	0.35551	2681627	0.627867	8.27064e-75	2.64841e-73	35.7337	12.2006
FAM3B	Epi_Normal	0.61568	0.614241	3449613	0.807681	0	0	61.6848	0.172325
TMPRSS2	Epi_Normal	0.414501	0.413286	3055052	0.7153	0	0	43.2065	0.20679
CSTB	Epi_Normal	1.5398	0.314871	2.69514e+06	0.631032	3.39242e-31	4.74278e-30	92.9348	84.7837
COL18A1	Epi_Normal	0.764648	0.320028	2732994	0.639894	2.57181e-40	4.44432e-39	67.1196	46.8034
TIMP3	Epi_Normal	0.529366	0.418245	2925733	0.685022	3.1878e-141	2.54198e-139	47.962	12.5797
SMDT1	Epi_Normal	1.08999	0.371452	2.85175e+06	0.6677	7.73044e-52	1.70962e-50	82.7446	63.7774
SLC25A6	Epi_Normal	1.86723	0.32378	2714991	0.635679	2.87993e-33	4.21296e-32	91.9837	89.5399
TMSB4X	Epi_Normal	2.35893	0.805266	3161093	0.740128	1.93967e-100	9.12517e-99	89.6739	88.0062
SAT1	Epi_Normal	2.13648	0.851838	3.24885e+06	0.760676	2.22382e-118	1.30858e-116	94.7011	81.6991
TSPAN7	Epi_Normal	0.606911	0.604273	3168271	0.741809	0	0	48.6413	0.448044
ATP6AP2	Epi_Normal	1.58669	1.06268	3401682	0.796459	3.80255e-163	3.86603e-161	82.4728	55.6953
NDUFB11	Epi_Normal	1.47711	0.336774	2.79295e+06	0.653931	1.7668e-42	3.23172e-41	92.1196	81.9748
MAGED2	Epi_Normal	0.763159	0.3063	2762202	0.646733	3.97026e-43	7.36147e-42	69.837	49.8535
NBDY	Epi_Normal	0.793917	0.410432	2979419	0.697592	2.62358e-79	9.01648e-78	72.962	44.994
COX7B	Epi_Normal	1.95115	0.896231	3485029	0.815973	1.3264e-173	1.50769e-171	94.5652	77.8218
ITM2A	Epi_Normal	0.393775	0.351496	2.80744e+06	0.657325	8.4347e-173	9.55785e-171	36.1413	5.58332
SH3BGRL	Epi_Normal	0.927078	0.434556	2991688	0.700464	8.12249e-77	2.68313e-75	77.9891	53.2828
TSPAN6	Epi_Normal	0.586802	0.4399	3089384	0.723338	5.56838e-149	4.78424e-147	60.1902	20.5583
BEX4	Epi_Normal	0.770591	0.46083	3050514	0.714237	1.5317e-102	7.396e-101	70.1087	35.5678
BEX3	Epi_Normal	1.56354	0.401834	2.83334e+06	0.663389	1.15389e-47	2.35547e-46	91.5761	81.2855
ACSL4	Epi_Normal	0.475389	0.411167	2.76412e+06	0.647181	8.30288e-112	4.48221e-110	36.9565	9.70188
PLS3	Epi_Normal	0.451274	0.368921	2.9894e+06	0.699929	1.0507e-169	1.13777e-167	49.5924	11.6836
SLC25A5	Epi_Normal	1.85477	1.02601	3.41383e+06	0.799303	1.36255e-160	1.32988e-158	89.2663	63.7429
NDUFA1	Epi_Normal	1.94007	0.91307	3651497	0.85495	2.06078e-218	3.57472e-216	95.788	78.1665
HPRT1	Epi_Normal	0.684127	0.524691	3.21749e+06	0.753333	2.08234e-183	2.64638e-181	65.4891	21.5578
ATP6AP1	Epi_Normal	0.788958	0.364789	2871732	0.672378	3.19314e-59	8.1274e-58	69.5652	48.9402
ENO1	Epi_STMN1	2.70145	0.560549	562114	0.723834	2.91533e-17	7.16135e-15	97.5207	94.6089
STMN1	Epi_STMN1	1.49345	1.30906	700696	0.902287	1.12882e-99	2.17452e-96	89.2562	20.0686
SH3BGRL3	Epi_STMN1	1.62081	0.30626	479284	0.617174	9.32494e-06	0.00048598	89.2562	83.8267
HMGN2	Epi_STMN1	2.11182	1.06529	661097	0.851295	1.87348e-40	1.16223e-37	96.6942	79.464
SFN	Epi_STMN1	0.506075	0.317521	500251	0.644174	2.56795e-13	4.81997e-11	49.5868	23.0757
FABP3	Epi_STMN1	1.15516	0.483222	518004	0.667033	1.7144e-11	2.24906e-09	75.2066	49.9533
TMEM54	Epi_STMN1	0.651075	0.355014	514861	0.662987	5.40208e-13	8.30763e-11	61.9835	34.637
YBX1	Epi_STMN1	1.91364	0.610568	561274	0.722754	3.24558e-17	7.91942e-15	89.2562	80.8663
RHOC	Epi_STMN1	1.74428	0.344578	488474	0.629008	1.04816e-06	6.83845e-05	89.2562	82.5958
PHGDH	Epi_STMN1	0.446899	0.30651	493638	0.635658	1.88932e-16	4.37664e-14	41.3223	14.5684
S100A10	Epi_STMN1	3.83672	0.461684	556670	0.716825	2.72951e-16	6.2832e-14	97.5207	98.2393
S100A11	Epi_STMN1	3.30956	0.451662	522890	0.673326	6.03949e-11	7.46795e-09	100	97.4758
S100A16	Epi_STMN1	1.56036	0.637812	561520	0.72307	1.57322e-17	3.94393e-15	87.6033	71.0034
ILF2	Epi_STMN1	0.92555	0.317067	483782	0.622967	1.69991e-06	0.000104569	73.5537	60.7354
TPM3	Epi_STMN1	1.57508	0.481176	539305	0.694463	1.75676e-13	3.38417e-11	89.2562	80.7884
LMNA	Epi_STMN1	1.40259	0.478263	518243	0.667342	1.63213e-10	1.94586e-08	85.124	71.0813
TAGLN2	Epi_STMN1	2.53896	0.366078	476282	0.613309	1.88806e-05	0.000905702	98.3471	93.4403
CENPF	Epi_STMN1	0.452164	0.430444	526760	0.678309	2.17987e-100	4.43253e-97	38.0165	2.80461
YWHAQ	Epi_STMN1	1.6797	0.444744	537910	0.692668	3.11493e-13	5.12982e-11	88.4298	83.3593
RRM2	Epi_STMN1	0.362366	0.356695	523522	0.67414	2.13647e-225	1.1171e-221	35.5372	0.779059
SDC1	Epi_STMN1	0.866411	0.309256	482322	0.621086	1.19951e-06	7.62208e-05	68.595	51.1998
PPM1G	Epi_STMN1	0.863	0.401878	524325	0.675174	2.24538e-12	3.19779e-10	71.9008	51.3711
TMSB10	Epi_STMN1	4.50788	0.521261	536580	0.690954	5.67258e-13	8.68712e-11	100	99.5014
FHL2	Epi_STMN1	0.766529	0.350317	502492	0.64706	7.71062e-10	8.52618e-08	65.2893	42.5522
MZT2B	Epi_STMN1	1.29018	0.440697	537354	0.691952	2.18829e-13	4.12854e-11	80.9917	70.7074
MZT2A	Epi_STMN1	1.49482	0.589836	569628	0.733511	4.11573e-19	1.10765e-16	86.7769	69.866
HSPD1	Epi_STMN1	1.94989	0.356301	508052	0.654218	5.69079e-09	5.70653e-07	90.9091	88.6725
ARPC2	Epi_STMN1	1.50391	0.368405	510224	0.657016	2.66264e-09	2.7765e-07	86.7769	79.7912
PTMA	Epi_STMN1	3.34026	0.676737	640780	0.825133	1.26163e-34	6.12882e-32	96.6942	97.6784
DTYMK	Epi_STMN1	0.623691	0.412219	541998	0.697931	2.16393e-20	6.33616e-18	61.9835	29.0433
MGLL	Epi_STMN1	1.80315	0.378956	493183	0.635072	3.20068e-07	2.46627e-05	91.7355	82.8451
TM4SF1	Epi_STMN1	0.721202	0.385185	503420	0.648254	1.09559e-11	1.47426e-09	58.6777	30.991
H2AFZ	Epi_STMN1	2.35655	1.43854	710422	0.91481	4.20882e-56	4.16343e-53	97.5207	74.6494
DHFR	Epi_STMN1	0.428731	0.374563	521916	0.672072	8.31097e-39	4.67984e-36	41.3223	8.47616
LOX	Epi_STMN1	0.841257	0.430683	494564	0.63685	2.652e-09	2.77331e-07	58.6777	36.8806
HINT1	Epi_STMN1	3.19737	0.611226	565955	0.728781	5.7996e-18	1.48441e-15	98.3471	95.2789
H2AFY	Epi_STMN1	0.919632	0.348779	488609	0.629182	4.02859e-07	3.05913e-05	66.1157	57.8529
CXCL14	Epi_STMN1	3.03436	0.513335	440728	0.567526	0.0104956	0.152682	91.7355	79.8691
CD74	Epi_STMN1	3.08978	0.43575	457694	0.589373	0.000737985	0.0192956	92.562	90.4799
FABP6	Epi_STMN1	0.859883	0.352527	494822	0.637182	1.59973e-08	1.50435e-06	68.595	45.2633
PTTG1	Epi_STMN1	1.22789	1.19044	667694	0.85979	3.53123e-222	1.61558e-218	74.3802	5.20411
PRELID1	Epi_STMN1	2.15348	0.440807	492789	0.634565	3.65633e-07	2.79385e-05	94.2149	86.1795
TUBB	Epi_STMN1	1.66557	0.889784	589934	0.759658	9.36964e-24	3.29748e-21	89.2562	63.057
CLIC1	Epi_STMN1	1.88463	0.303405	485224	0.624824	2.42762e-06	0.000144948	94.2149	90.028
NUDT1	Epi_STMN1	0.657885	0.453245	551547	0.710227	5.79086e-24	2.07795e-21	62.8099	26.7685
ACTB	Epi_STMN1	3.64397	0.608956	555074	0.71477	5.18213e-16	1.16363e-13	100	97.881
HNRNPA2B1	Epi_STMN1	1.6891	0.321276	498226	0.641567	8.93735e-08	7.53723e-06	91.7355	89.2646
LSM5	Epi_STMN1	0.868524	0.356138	502014	0.646444	7.24285e-09	7.12623e-07	70.2479	55.4222
PPIA	Epi_STMN1	3.15593	0.625898	640763	0.825111	1.27262e-34	6.12882e-32	99.1736	96.6189
H2AFV	Epi_STMN1	0.914099	0.464035	541155	0.696846	2.14858e-15	4.62589e-13	72.7273	49.9065
IGFBP3	Epi_STMN1	1.98254	0.910348	546398	0.703596	5.92425e-16	1.32216e-13	82.6446	53.3967
ARPC1B	Epi_STMN1	1.81025	0.725057	588408	0.757693	1.02387e-22	3.43805e-20	92.562	74.1041
SERPINE1	Epi_STMN1	0.995649	0.41768	471932	0.607707	3.87971e-06	0.000220157	55.3719	38.8906
PTN	Epi_STMN1	0.923989	0.473615	528662	0.680759	1.24373e-14	2.58646e-12	69.4215	39.3425
EIF4EBP1	Epi_STMN1	1.1432	0.471977	525477	0.676657	3.64736e-12	5.03983e-10	75.2066	56.6687
GGH	Epi_STMN1	0.8427	0.656673	602128	0.77536	5.30867e-43	3.80985e-40	69.4215	23.7769
FABP5	Epi_STMN1	0.430072	0.337461	494806	0.637161	5.94948e-21	1.79964e-18	37.1901	10.8912
PLIN2	Epi_STMN1	2.15702	0.527119	486384	0.626318	1.56821e-06	9.76026e-05	84.2975	75.6466
CA9	Epi_STMN1	1.14694	0.372106	496650	0.639536	6.14371e-08	5.30344e-06	80.1653	61.9352
ANP32B	Epi_STMN1	0.967077	0.348062	496459	0.639291	5.9225e-08	5.12457e-06	77.686	60.6887
TXN	Epi_STMN1	2.00343	0.356144	510200	0.656984	3.0533e-09	3.16583e-07	91.7355	90.0592
PTGS1	Epi_STMN1	0.706245	0.438067	523324	0.673884	4.83589e-16	1.09258e-13	57.8512	29.277
TUBB4B	Epi_STMN1	0.915602	0.34387	468051	0.60271	5.48515e-05	0.0021751	71.9008	57.3232
VIM	Epi_STMN1	4.04398	0.839299	562214	0.723963	2.72172e-17	6.73093e-15	99.1736	90.1839
CERNA2	Epi_STMN1	0.642873	0.350474	495892	0.638561	5.69815e-11	7.09381e-09	52.0661	28.2487
C10orf99	Epi_STMN1	0.606411	0.308451	486512	0.626481	1.2569e-12	1.81117e-10	44.6281	17.6846
PGAM1	Epi_STMN1	2.19174	0.592663	558594	0.719301	1.17363e-16	2.73604e-14	98.3471	87.5662
PRDX3	Epi_STMN1	1.22267	0.30276	478681	0.616398	9.50822e-06	0.00049396	86.7769	74.8831
MKI67	Epi_STMN1	0.394902	0.391639	521684	0.671772	7.56785e-294	9.23303e-290	34.7107	0.420692
PHLDA2	Epi_STMN1	0.652859	0.327974	486288	0.626194	1.89973e-08	1.76477e-06	53.719	34.076
CAVIN3	Epi_STMN1	1.77001	0.539386	541792	0.697666	5.83801e-14	1.15501e-11	85.124	76.1296
MTRNR2L8	Epi_STMN1	3.64159	0.41954	449310	0.578576	0.00298558	0.0591921	89.2562	87.1144
LDHA	Epi_STMN1	3.43318	0.648795	573264	0.738192	2.43923e-19	6.66257e-17	100	96.1982
COX8A	Epi_STMN1	2.09452	0.36728	535186	0.689159	9.12463e-13	1.32528e-10	93.3884	90.7759
CFL1	Epi_STMN1	2.14016	0.618904	568264	0.731754	2.06651e-18	5.4809e-16	95.0413	89.1867
CDK2AP2	Epi_STMN1	1.43942	0.31435	474666	0.611227	2.35841e-05	0.00108715	79.3388	75.9271
HSPA8	Epi_STMN1	2.20533	0.415447	522296	0.672562	7.19066e-11	8.77285e-09	94.2149	90.4332
FOXM1	Epi_STMN1	0.450029	0.440573	566712	0.729755	7.66487e-257	7.01355e-253	47.1074	1.33998
GAPDH	Epi_STMN1	5.15534	0.748436	614340	0.791085	4.37089e-28	1.86022e-25	100	99.3768
TPI1	Epi_STMN1	3.5942	0.514494	505398	0.650801	1.25201e-08	1.18717e-06	100	97.1954
MGST1	Epi_STMN1	2.08911	0.328239	480466	0.618697	7.14542e-06	0.000380683	90.0826	84.1539
TMEM106C	Epi_STMN1	1.23484	0.612795	576540	0.742412	3.55931e-21	1.10402e-18	81.8182	60.1589
TUBA1B	Epi_STMN1	2.90437	1.57822	720728	0.928083	4.97071e-59	5.35097e-56	98.3471	82.4556
TUBA1C	Epi_STMN1	1.13212	0.449891	513945	0.661807	3.79861e-10	4.29114e-08	78.5124	63.2128
KRT18	Epi_STMN1	2.02418	0.528132	508989	0.655425	3.61736e-09	3.72955e-07	85.9504	77.3138
IGFBP6	Epi_STMN1	0.782188	0.307799	478834	0.616595	7.48427e-07	5.01707e-05	58.6777	40.3241
HNRNPA1	Epi_STMN1	2.02411	0.545631	564618	0.727059	9.76074e-18	2.48092e-15	97.5207	88.8283
CSRP2	Epi_STMN1	0.903648	0.400766	504294	0.649379	8.31983e-10	9.11719e-08	69.4215	45.6996
SLC25A3	Epi_STMN1	1.77604	0.301853	479226	0.617099	9.51454e-06	0.00049396	90.0826	84.7616
HSP90B1	Epi_STMN1	2.26767	0.408152	530838	0.683561	4.18106e-12	5.75305e-10	88.4298	91.9134
C12orf75	Epi_STMN1	2.0836	0.708646	574844	0.740227	9.00856e-20	2.51696e-17	96.6942	80.5079
CORO1C	Epi_STMN1	0.486471	0.322697	502263	0.646764	3.0118e-14	6.15837e-12	47.9339	21.8604
COX6A1	Epi_STMN1	2.70616	0.319822	495268	0.637756	1.98961e-07	1.57623e-05	96.6942	95.0919
RAN	Epi_STMN1	2.22522	0.876574	655504	0.844093	1.02697e-38	5.61016e-36	95.8678	84.2163
HMGB1	Epi_STMN1	1.90852	0.621453	558682	0.719415	1.092e-16	2.56207e-14	93.3884	85.6653
PGF	Epi_STMN1	0.700638	0.302106	440023	0.566618	0.00178149	0.0396378	37.1901	29.2303
SERPINA1	Epi_STMN1	2.45839	0.557537	461360	0.594094	0.00028833	0.00914486	82.6446	65.4098
ANXA2	Epi_STMN1	2.56012	0.832107	586967	0.755838	4.17442e-22	1.34025e-19	96.6942	87.3481
PCLAF	Epi_STMN1	0.701607	0.688776	630947	0.812471	0	0	63.6364	1.72951
PKM	Epi_STMN1	3.12655	0.383708	511823	0.659075	1.91602e-09	2.0327e-07	97.5207	97.7407
SNRNP25	Epi_STMN1	0.589038	0.33171	503854	0.648814	3.3514e-11	4.28897e-09	57.0248	33.9825
NME4	Epi_STMN1	1.1747	0.387475	509025	0.655472	2.20184e-09	2.31579e-07	77.686	66.2979
TNFRSF12A	Epi_STMN1	1.57187	0.522715	505713	0.651207	5.09874e-09	5.18386e-07	87.6033	63.7114
ARL6IP1	Epi_STMN1	1.70265	0.68733	527031	0.678658	1.25235e-11	1.67902e-09	81.8182	79.2615
VKORC1	Epi_STMN1	2.1235	0.316915	483134	0.622131	3.98014e-06	0.00022481	92.562	90.0748
MT2A	Epi_STMN1	3.11499	0.707647	519621	0.669116	1.69892e-10	2.0189e-08	95.0413	90.6201
GINS2	Epi_STMN1	0.329673	0.302004	487690	0.627999	3.35424e-42	2.27349e-39	28.9256	3.92646
C16orf74	Epi_STMN1	0.55702	0.359654	513586	0.661344	3.43257e-16	7.85222e-14	52.0661	23.2627
TUBB3	Epi_STMN1	0.589478	0.458852	535822	0.689979	8.39936e-27	3.23605e-24	51.2397	17.3263
PFN1	Epi_STMN1	2.49089	0.592377	574185	0.739378	1.61077e-19	4.46635e-17	98.3471	94.0168
EIF5A	Epi_STMN1	1.29172	0.366963	501282	0.645502	3.06609e-08	2.75054e-06	84.2975	74.478
EIF4A1	Epi_STMN1	1.9343	0.623228	587574	0.75662	2.93688e-22	9.59932e-20	94.2149	85.0109
KRT19	Epi_STMN1	1.12982	0.486756	516045	0.664511	5.41856e-11	6.79194e-09	73.5537	52.6488
C1QL1	Epi_STMN1	0.503929	0.302205	498502	0.641921	5.20788e-14	1.03594e-11	47.9339	20.4737
NME1	Epi_STMN1	0.991182	0.300948	476148	0.613137	1.22801e-05	0.000619095	76.0331	63.9296
NME2	Epi_STMN1	2.52899	0.505622	573302	0.738242	2.37814e-19	6.54453e-17	96.6942	93.6429
JPT1	Epi_STMN1	0.976588	0.525005	528150	0.6801	1.99096e-13	3.77571e-11	70.2479	47.1175
TK1	Epi_STMN1	0.770223	0.720791	617846	0.795601	7.06768e-119	1.84774e-115	63.6364	7.3699
BIRC5	Epi_STMN1	0.512293	0.509303	585851	0.754401	0	0	51.2397	0.467435
ACTG1	Epi_STMN1	2.81358	0.380581	489396	0.630196	8.88739e-07	5.89289e-05	98.3471	95.6373
P4HB	Epi_STMN1	2.30075	0.405311	503062	0.647793	2.37854e-08	2.17642e-06	93.3884	89.6229
TYMS	Epi_STMN1	0.949407	0.617782	566187	0.729079	8.80976e-24	3.13054e-21	71.9008	35.4783
MYL12A	Epi_STMN1	1.44646	0.398583	511532	0.658701	1.75125e-09	1.86873e-07	85.9504	78.6694
CD70	Epi_STMN1	1.46784	0.572369	523812	0.674512	7.11933e-12	9.65091e-10	76.8595	57.1673
CD320	Epi_STMN1	0.749234	0.322731	505526	0.650966	8.1849e-10	9.02336e-08	68.595	47.8186
ANGPTL4	Epi_STMN1	1.57114	0.458916	475031	0.611698	1.1868e-05	0.000601637	74.3802	57.8373
LSM4	Epi_STMN1	1.08481	0.475734	539906	0.695238	2.60557e-14	5.35767e-12	79.3388	59.6915
CALM3	Epi_STMN1	1.32547	0.376389	507417	0.653401	5.61148e-09	5.64247e-07	85.9504	76.4413
AP2S1	Epi_STMN1	0.940724	0.327749	493606	0.635616	1.37928e-07	1.13445e-05	74.3802	61.5768
EMP3	Epi_STMN1	1.26986	0.488099	513286	0.660959	3.30542e-10	3.79253e-08	80.9917	59.3799
RUVBL2	Epi_STMN1	0.643757	0.305671	495772	0.638406	5.49277e-09	5.53832e-07	60.3306	41.4304
ISOC2	Epi_STMN1	1.16746	0.315955	481802	0.620417	3.64072e-06	0.00020919	78.5124	66.594
SNRPB	Epi_STMN1	1.27597	0.570934	578644	0.74512	4.95472e-21	1.51123e-18	86.7769	67.5132
AHCY	Epi_STMN1	0.853873	0.373004	512832	0.660374	1.18612e-10	1.43752e-08	69.4215	50.7946
UBE2C	Epi_STMN1	0.382359	0.374407	535275	0.689274	2.42507e-214	9.86221e-211	38.843	1.0751
CTSZ	Epi_STMN1	0.909358	0.326339	479045	0.616867	3.0829e-06	0.00018054	65.2893	52.4618
TNFRSF6B	Epi_STMN1	0.945379	0.607659	531781	0.684775	2.49316e-17	6.20763e-15	60.3306	30.9442
HMGN1	Epi_STMN1	1.51035	0.43142	540570	0.696092	1.09936e-13	2.12897e-11	84.2975	80.7417
PTTG1IP	Epi_STMN1	1.81016	0.538866	525682	0.676921	2.01695e-11	2.62713e-09	83.4711	80.0561
RANBP1	Epi_STMN1	1.01856	0.36258	498104	0.641408	4.84787e-08	4.26531e-06	78.5124	64.6775
GAL3ST1	Epi_STMN1	0.972103	0.384531	494862	0.637235	1.65617e-08	1.55032e-06	67.7686	45.5594
APOL1	Epi_STMN1	0.868846	0.367312	478530	0.616203	2.0123e-06	0.000121739	61.9835	46.8214
MYH9	Epi_STMN1	1.38463	0.641606	576860	0.742824	8.94878e-21	2.68471e-18	84.2975	65.8928
LGALS1	Epi_STMN1	3.49144	1.47553	649785	0.836729	3.89006e-37	2.00536e-34	93.3884	84.746
CENPM	Epi_STMN1	0.421275	0.40697	548560	0.706382	1.01172e-158	3.36636e-155	42.9752	2.13462
PLP2	Epi_STMN1	1.41147	0.481531	538158	0.692986	1.8083e-13	3.46521e-11	81.8182	72.2655
SLC25A5	Epi_STMN1	1.59322	0.66122	564112	0.726407	3.0399e-18	7.94739e-16	87.6033	66.22
FLNA	Epi_STMN1	0.840329	0.370513	505254	0.650615	6.22438e-10	6.90359e-08	71.9008	45.8087
UBR4	Epi_VCAM1	0.681373	0.338258	1.74989e+06	0.597106	2.47682e-16	1.57934e-14	48.1405	36.5483
VCAM1	Epi_VCAM1	1.1516	0.683371	1950031	0.665399	1.00942e-40	4.56122e-38	62.3967	42.4773
GAS5	Epi_VCAM1	1.56184	0.37602	1711660	0.584061	5.20127e-10	1.56556e-08	76.4463	74.8803
PIGR	Epi_VCAM1	0.409509	0.302016	1.6792e+06	0.572985	1.63825e-25	2.35143e-23	22.314	8.654
VAMP5	Epi_VCAM1	0.884217	0.307811	1799307	0.613968	2.26651e-18	1.71398e-16	66.1157	54.9794
STAT1	Epi_VCAM1	0.70937	0.362011	1777806	0.606631	1.94073e-19	1.65964e-17	50.2066	36.1354
FN1	Epi_VCAM1	0.589349	0.561442	1.75601e+06	0.599194	9.15455e-112	5.58443e-108	21.6942	2.18002
TNFSF10	Epi_VCAM1	1.27917	0.561403	1964099	0.670199	4.64969e-38	1.81046e-35	75.6198	58.8439
IRF1	Epi_VCAM1	0.5365	0.336712	1786003	0.609428	9.22786e-27	1.48135e-24	40.4959	22.7085
CD74	Epi_VCAM1	3.25395	0.639166	1.84515e+06	0.629611	1.93554e-21	1.94089e-19	89.6694	90.5863
EDN1	Epi_VCAM1	0.346013	0.300551	1.75628e+06	0.599285	8.11254e-62	1.34967e-58	24.5868	5.46656
SOX4	Epi_VCAM1	0.586839	0.332733	1.76945e+06	0.603779	1.28222e-23	1.51389e-21	40.9091	23.6664
HIST1H4C	Epi_VCAM1	0.757184	0.32532	1809047	0.617292	1.48103e-23	1.7374e-21	54.7521	34.6325
UBD	Epi_VCAM1	0.39062	0.375205	1836654	0.626712	7.08245e-198	1.29612e-193	26.6529	1.43683
HLA-A	Epi_VCAM1	3.19678	0.703523	2.11699e+06	0.722369	8.8672e-60	1.24826e-56	98.3471	96.9612
HLA-E	Epi_VCAM1	1.43123	0.419769	1.89574e+06	0.646875	1.73038e-27	2.9186e-25	84.5041	73.4765
TUBB	Epi_VCAM1	1.30598	0.554789	2.01009e+06	0.685894	2.23501e-44	1.25852e-41	80.5785	62.18
HLA-C	Epi_VCAM1	2.97338	0.6133	2106851	0.71891	5.45718e-58	6.65794e-55	97.1074	96.8126
HLA-B	Epi_VCAM1	3.57829	0.809548	2.23318e+06	0.762017	2.83975e-82	9.4489e-79	98.7603	98.1007
HSPA1A	Epi_VCAM1	1.99024	0.662142	1777850	0.606646	1.63268e-15	9.48535e-14	74.5868	66.2593
HSPA1B	Epi_VCAM1	1.52804	0.490814	1712064	0.584199	1.77702e-10	5.70034e-09	66.5289	59.6367
HLA-DRA	Epi_VCAM1	1.22346	0.656911	1.93617e+06	0.660669	1.19629e-36	4.17005e-34	65.0826	47.8282
HLA-DRB5	Epi_VCAM1	1.059	0.657189	1.96972e+06	0.672116	1.23103e-44	7.04013e-42	62.1901	41.0239
HLA-DRB1	Epi_VCAM1	1.37836	0.527001	1.89659e+06	0.647164	4.07249e-28	7.13193e-26	77.0661	65.995
HLA-DQA1	Epi_VCAM1	0.576993	0.534859	1951207	0.6658	6.34715e-168	7.74374e-164	36.7769	4.5417
HLA-DQB1	Epi_VCAM1	0.715362	0.543949	1965452	0.670661	2.66278e-68	5.73297e-65	48.3471	19.1908
HLA-DQA2	Epi_VCAM1	0.513093	0.49306	1.87089e+06	0.638395	1.45438e-210	5.32317e-206	29.1322	1.68456
PSMB8	Epi_VCAM1	1.16728	0.350434	1.87394e+06	0.639433	4.26684e-25	5.82726e-23	77.8926	70.7349
PSMB9	Epi_VCAM1	1.24015	0.515184	1.98957e+06	0.67889	2.10473e-41	9.75128e-39	77.8926	61.2717
HLA-DPA1	Epi_VCAM1	1.12756	0.644509	1952507	0.666244	1.2572e-39	5.35057e-37	63.843	46.3419
HLA-DPB1	Epi_VCAM1	0.679328	0.420646	1.89525e+06	0.646708	1.85081e-39	7.78639e-37	52.0661	29.199
VEGFA	Epi_VCAM1	0.628562	0.318331	1.74007e+06	0.593753	6.63137e-16	4.02512e-14	45.8678	34.0545
HSP90AB1	Epi_VCAM1	2.45628	0.532358	2109301	0.719746	1.99865e-58	2.61259e-55	97.1074	94.5665
EEF1A1	Epi_VCAM1	4.53392	0.701788	2.31219e+06	0.788977	1.16446e-99	5.32756e-96	98.9669	99.1082
SNHG5	Epi_VCAM1	0.755296	0.316022	1829761	0.62436	1.43836e-22	1.57151e-20	62.8099	48.3072
CD24	Epi_VCAM1	2.82974	0.351262	1802124	0.614929	3.51099e-17	2.41552e-15	92.9752	95.5244
ENPP3	Epi_VCAM1	0.889341	0.52793	1976839	0.674546	2.65938e-48	2.16302e-45	60.9504	36.7795
SOD2	Epi_VCAM1	2.15434	1.05218	2224721	0.75913	1.06298e-81	3.24219e-78	89.876	74.2362
RNASET2	Epi_VCAM1	0.674469	0.460212	1.84225e+06	0.628622	5.34447e-33	1.47077e-30	45.0413	26.2593
PSMB1	Epi_VCAM1	1.02655	0.335051	1902474	0.649171	9.88822e-29	1.84652e-26	75.8264	67.4484
CCDC146	Epi_VCAM1	0.385728	0.3321	1.73181e+06	0.590936	6.2159e-51	5.54898e-48	23.1405	5.78035
CLU	Epi_VCAM1	3.09561	0.486769	1.77749e+06	0.606523	5.59818e-15	3.09048e-13	96.4876	92.6672
VIM	Epi_VCAM1	3.88728	0.720394	1.98808e+06	0.678383	3.9251e-39	1.63253e-36	98.5537	89.6945
DEPP1	Epi_VCAM1	1.12458	0.465727	1.80035e+06	0.614324	3.38272e-19	2.81389e-17	62.1901	49.2155
IFITM1	Epi_VCAM1	1.16455	0.683786	1965303	0.67061	2.98382e-52	2.80027e-49	59.5041	29.0999
IFITM3	Epi_VCAM1	2.853	0.472396	1938220	0.661369	2.60841e-32	6.67625e-30	96.6942	94.8968
ADM	Epi_VCAM1	0.865444	0.35711	1762153	0.60129	4.86876e-16	3.00003e-14	56.6116	44.5747
SAA1	Epi_VCAM1	0.568198	0.512923	1702986	0.581101	1.36304e-48	1.1602e-45	20.2479	4.67382
RCN1	Epi_VCAM1	0.895666	0.368397	1.89319e+06	0.646005	3.86378e-29	7.44305e-27	69.4215	54.5995
MDK	Epi_VCAM1	1.50342	0.408223	1785824	0.609367	2.1251e-16	1.36219e-14	76.4463	62.9397
PLAAT4	Epi_VCAM1	1.77541	0.762372	2004350	0.683934	2.34292e-42	1.15883e-39	81.1983	71.2139
SERPINH1	Epi_VCAM1	0.663273	0.333926	1785726	0.609334	2.18326e-21	2.18332e-19	49.1736	32.8159
BIRC3	Epi_VCAM1	1.07978	0.321648	1671747	0.570441	7.44737e-08	1.61386e-06	59.5041	57.0603
C1S	Epi_VCAM1	1.3933	0.466941	1.90914e+06	0.651447	1.40559e-29	2.8267e-27	79.5455	66.9694
HNRNPA1	Epi_VCAM1	1.80691	0.343782	1.93444e+06	0.660079	7.36585e-32	1.79732e-29	92.562	88.7036
NDUFA4L2	Epi_VCAM1	2.8282	0.724067	1.74821e+06	0.596532	3.69841e-13	1.63881e-11	85.5372	61.123
TSC22D1	Epi_VCAM1	1.12901	0.441591	1757523	0.59971	4.31129e-14	2.174e-12	64.0496	60.033
TPT1	Epi_VCAM1	3.63723	0.302597	1948627	0.66492	1.14226e-33	3.24092e-31	98.7603	98.5962
EGLN3	Epi_VCAM1	0.944311	0.32529	1809024	0.617284	1.40042e-19	1.21384e-17	69.2149	52.7828
NFKBIA	Epi_VCAM1	1.17026	0.319926	1.76144e+06	0.601047	4.85258e-14	2.42968e-12	70.6612	67.6466
IFI27	Epi_VCAM1	1.62326	0.338916	1722734	0.587839	7.71316e-11	2.58052e-09	74.5868	72.7993
IL32	Epi_VCAM1	2.1042	0.331951	1.70379e+06	0.581374	2.05309e-09	5.69281e-08	84.0909	78.9761
EIF4A1	Epi_VCAM1	1.65002	0.353586	1.89978e+06	0.648252	1.30004e-27	2.2235e-25	89.2562	84.8555
SNHG29	Epi_VCAM1	2.09812	0.326403	1873389	0.639247	1.71647e-24	2.18141e-22	92.562	91.4946
H3F3B	Epi_VCAM1	2.22418	0.31346	1889502	0.644745	2.54249e-26	3.90999e-24	96.281	94.7647
ACTG1	Epi_VCAM1	2.73927	0.323147	1.83632e+06	0.626599	1.6341e-20	1.52188e-18	96.9008	95.5904
C3	Epi_VCAM1	1.1512	0.478238	1868379	0.637537	4.26137e-26	6.44506e-24	69.8347	54.2031
ICAM1	Epi_VCAM1	0.524338	0.321054	1.82461e+06	0.622601	5.01409e-32	1.24844e-29	44.4215	23.7325
JUNB	Epi_VCAM1	1.20524	0.307547	1.61295e+06	0.550377	0.000154607	0.00164404	61.5702	64.1784
BGN	Epi_VCAM1	0.778298	0.573847	1735340	0.592141	5.73933e-27	9.37791e-25	30.1653	14.2362
ISG15	Epi_VCAN	1.5704	1.32295	5.69427e+06	0.846413	0	0	80.3753	27.6046
ACOT7	Epi_VCAN	0.619846	0.324284	4364561	0.64876	1.87943e-78	3.9107e-77	57.6231	34.9049
IFI6	Epi_VCAN	2.13928	1.45824	5.88141e+06	0.874229	0	0	89.914	60.6654
SNHG12	Epi_VCAN	0.577126	0.362751	4215316	0.626576	1.06847e-66	1.89015e-65	46.7553	26.5589
MARCKSL1	Epi_VCAN	0.411775	0.326903	4439067	0.659835	2.56127e-183	1.61351e-181	40.1095	8.46008
MACF1	Epi_VCAN	0.745702	0.495098	4700641	0.698716	2.73672e-144	1.20974e-142	61.9234	30.4373
DNAJB4	Epi_VCAN	0.5286	0.329258	4.24876e+06	0.631548	1.96772e-75	3.9291e-74	46.2862	24.0114
IFI44L	Epi_VCAN	1.28076	1.14899	5.68507e+06	0.845044	0	0	76.6224	14.981
GBP1	Epi_VCAN	0.427604	0.330043	4439942	0.659965	4.72094e-159	2.43026e-157	42.1423	11.4449
ARHGAP29	Epi_VCAN	1.02992	0.734708	5.26208e+06	0.78217	6.69611e-268	8.72186e-266	75.8405	33.6312
NOTCH2	Epi_VCAN	0.51952	0.332532	4.46789e+06	0.664119	1.14805e-112	3.76858e-111	52.8538	24.1445
LINC02802	Epi_VCAN	1.18238	0.760186	5343487	0.794271	1.31215e-260	1.6225e-258	83.5027	46.0837
NBPF15	Epi_VCAN	0.501789	0.399498	4650216	0.691221	8.72442e-195	6.05925e-193	49.4918	14.2205
TXNIP	Epi_VCAN	1.80953	0.788282	4.8772e+06	0.724961	3.68346e-140	1.5622e-138	86.3956	71.635
MTMR11	Epi_VCAN	0.55093	0.4044	4.61331e+06	0.685735	4.75703e-156	2.36887e-154	52.6974	20
RPRD2	Epi_VCAN	0.510804	0.326788	4.48997e+06	0.667402	4.45333e-116	1.51343e-114	53.7138	24.4487
ECM1	Epi_VCAN	0.794666	0.746472	5261256	0.782048	0	0	60.2815	5.89354
ADAMTSL4	Epi_VCAN	0.629166	0.600684	5.12355e+06	0.761579	0	0	55.043	3.68821
MCL1	Epi_VCAN	1.33749	0.779703	5300320	0.787854	1.11776e-237	1.13959e-235	86.1611	55.7414
MLLT11	Epi_VCAN	0.375944	0.359033	4.6513e+06	0.691383	0	0	40.1876	2.26236
SCNM1	Epi_VCAN	0.873854	0.568076	5095462	0.757403	1.30241e-214	1.05698e-212	74.355	38.27
VPS72	Epi_VCAN	0.614474	0.326381	4508670	0.670181	2.60009e-98	7.04412e-97	62.7052	37.2624
PI4KB	Epi_VCAN	0.62847	0.472137	4939396	0.734205	1.22669e-226	1.13094e-224	62.7052	21.9202
SELENBP1	Epi_VCAN	0.987255	0.7081	5.19199e+06	0.771752	1.69958e-248	1.90234e-246	73.4167	34.2776
POGZ	Epi_VCAN	0.592895	0.396611	4662925	0.69311	1.16402e-147	5.33889e-146	58.7959	25.6464
S100A10	Epi_VCAN	3.66348	0.34795	4294637	0.638367	2.47909e-53	3.54442e-52	98.2017	98.2319
S100A11	Epi_VCAN	3.21949	0.439128	4.75038e+06	0.706109	4.67188e-116	1.58623e-114	97.1071	97.6236
S100A16	Epi_VCAN	1.38227	0.556834	4847719	0.720578	8.59237e-136	3.50993e-134	83.1118	68.4411
SNAPIN	Epi_VCAN	0.755062	0.374208	4.53999e+06	0.674836	1.88965e-95	4.92614e-94	66.9273	46.4068
JTB	Epi_VCAN	1.34374	0.3202	4.42801e+06	0.658191	1.22156e-69	2.26497e-68	84.6755	79.6768
UBAP2L	Epi_VCAN	0.618209	0.434816	4809312	0.714869	2.66019e-184	1.68745e-182	61.0633	24.4297
IL6R	Epi_VCAN	0.79422	0.474039	4642297	0.690044	3.36314e-121	1.19858e-119	65.2854	37.4144
ADAR	Epi_VCAN	1.64186	1.21644	6012075	0.893651	0	0	92.025	47.3764
SHC1	Epi_VCAN	1.25341	0.836224	5.55274e+06	0.825374	0	0	84.9101	47.7567
ZBTB7B	Epi_VCAN	0.452284	0.306664	4.33721e+06	0.644695	4.40064e-99	1.20922e-97	45.5825	20.057
ADAM15	Epi_VCAN	0.645707	0.477536	4.82658e+06	0.717436	3.09328e-195	2.15241e-193	59.656	22.7757
SCAMP3	Epi_VCAN	0.912667	0.395239	4612461	0.685609	9.895e-101	2.79234e-99	75.9969	56.3118
ASH1L	Epi_VCAN	0.955681	0.628906	5.18844e+06	0.771224	2.23e-234	2.21193e-232	77.326	39.4297
AL353807.5	Epi_VCAN	0.712463	0.659123	5292535	0.786697	0	0	62.1579	7.11027
YY1AP1	Epi_VCAN	0.608186	0.431985	4792594	0.712384	7.01217e-183	4.40983e-181	60.1251	23.7452
GON4L	Epi_VCAN	0.630689	0.368731	4542247	0.675172	9.1004e-109	2.80846e-107	61.3761	33.403
KHDC4	Epi_VCAN	0.488616	0.353581	4.47543e+06	0.66524	6.10902e-133	2.41726e-131	47.9281	18.0989
ARHGEF2	Epi_VCAN	0.559169	0.483844	4921018	0.731474	0	0	54.1048	10.1141
LMNA	Epi_VCAN	1.65225	0.893919	5.48173e+06	0.81482	1.91045e-274	2.60912e-272	91.5559	66.4259
HDGF	Epi_VCAN	0.756049	0.354192	4465283	0.663732	1.00014e-83	2.22394e-82	69.1165	46.2738
PRCC	Epi_VCAN	0.595441	0.353936	4.59422e+06	0.682898	1.2502e-120	4.40836e-119	61.1415	31.8821
IFI16	Epi_VCAN	1.53617	1.35641	6.16728e+06	0.916721	0	0	89.4449	21.692
TAGLN2	Epi_VCAN	3.12414	1.17414	5849384	0.869468	0	0	96.5598	92.7947
PEA15	Epi_VCAN	0.836636	0.462562	4.70701e+06	0.699664	5.15127e-127	1.92783e-125	69.1165	42.3764
COPA	Epi_VCAN	1.00312	0.649014	5209202	0.77431	2.37771e-233	2.34573e-231	78.9679	42.6426
PFDN2	Epi_VCAN	0.982977	0.328908	4348883	0.64643	1.43084e-61	2.34424e-60	75.7623	65.4373
UFC1	Epi_VCAN	1.49982	0.390927	4662415	0.693034	1.72609e-102	4.93952e-101	86.2392	82.8327
HSPA6	Epi_VCAN	2.2511	1.99308	5671339	0.843003	0	0	77.8733	17.0722
UHMK1	Epi_VCAN	0.72818	0.411073	4.64929e+06	0.691083	4.17002e-121	1.48325e-119	66.6927	38.308
PBX1	Epi_VCAN	1.01084	0.872589	5.62183e+06	0.835645	0	0	76.3878	18.289
MPZL1	Epi_VCAN	1.01475	0.741535	5.31103e+06	0.789446	2.35922e-279	3.44022e-277	75.5278	34.5817
SFT2D2	Epi_VCAN	0.630823	0.323767	4.24664e+06	0.631232	4.85508e-60	7.77345e-59	55.903	37.5285
PRRC2C	Epi_VCAN	1.57074	0.856242	5.60474e+06	0.833104	2.89107e-306	5.01498e-304	92.2596	67.4715
PIGC	Epi_VCAN	0.740036	0.481544	4908827	0.729662	1.58214e-180	9.71607e-179	68.1783	34.2205
GAS5	Epi_VCAN	2.26344	1.30505	5.7097e+06	0.848706	0	0	92.9633	70.6274
CACYBP	Epi_VCAN	1.43986	0.676324	5.06933e+06	0.753519	2.41415e-178	1.44853e-176	84.7537	69.1445
ABL2	Epi_VCAN	0.657089	0.59259	5.12867e+06	0.76234	0	0	58.4832	8.78327
TOR1AIP2	Epi_VCAN	0.463824	0.311626	4435196	0.65926	1.88472e-116	6.41102e-115	48.9445	20.4373
TOR1AIP1	Epi_VCAN	0.599918	0.417396	4714604	0.700792	3.27156e-164	1.77923e-162	58.3268	23.9924
QSOX1	Epi_VCAN	0.758326	0.307936	4258562	0.633004	2.67353e-55	3.98103e-54	66.2236	48.6502
SMG7	Epi_VCAN	0.531227	0.34882	4542133	0.675155	4.61894e-127	1.73393e-125	54.4957	24.1825
ARPC5	Epi_VCAN	1.0624	0.625866	5.05528e+06	0.75143	1.84394e-189	1.23157e-187	76.466	49.0684
COLGALT2	Epi_VCAN	0.345928	0.338766	4.38662e+06	0.652039	0	0	31.1181	0.741445
C1orf21	Epi_VCAN	0.660589	0.631109	5.29325e+06	0.786804	0	0	60.1251	3.6692
TPR	Epi_VCAN	1.13695	0.660123	5.19655e+06	0.772429	1.145e-217	9.61194e-216	81.7826	51.73
RGS2	Epi_VCAN	0.792071	0.761301	5031300	0.747866	0	0	52.1501	3.63118
RO60	Epi_VCAN	0.711959	0.377816	4563718	0.678364	2.34717e-103	6.75383e-102	65.9891	41.1597
PHLDA3	Epi_VCAN	1.03583	0.593872	4847544	0.720552	1.27862e-148	5.94646e-147	75.4496	46.5399
CSRP1	Epi_VCAN	0.7081	0.312258	4.21369e+06	0.626335	1.7286e-51	2.38389e-50	61.1415	45.6084
NAV1	Epi_VCAN	1.1304	1.10739	5987259	0.889963	0	0	79.5152	2.12928
IPO9	Epi_VCAN	0.552065	0.42411	4.77125e+06	0.709211	2.08674e-205	1.55237e-203	55.5903	17.5285
SHISA4	Epi_VCAN	0.713683	0.540343	4.94152e+06	0.734522	2.47672e-220	2.14811e-218	62.4707	23.7643
ELF3	Epi_VCAN	0.697538	0.319347	4205647	0.625139	6.66625e-56	1.00698e-54	56.2158	35.4943
KDM5B	Epi_VCAN	0.636062	0.484139	4.87208e+06	0.724199	2.72701e-217	2.2736e-215	59.9687	20.2281
ATP2B4	Epi_VCAN	1.05653	0.87801	5648618	0.839626	0	0	79.5152	22.4144
SNRPE	Epi_VCAN	1.12989	0.499179	4.85921e+06	0.722286	6.47478e-140	2.73023e-138	80.1407	63.0038
MDM4	Epi_VCAN	0.584417	0.490497	4.95749e+06	0.736896	1.74806e-297	2.81854e-295	57.154	12.3954
CDK18	Epi_VCAN	1.00818	0.455294	4.60257e+06	0.684139	8.29318e-100	2.30128e-98	78.0297	54.2776
NUCKS1	Epi_VCAN	1.54397	0.58098	5.05624e+06	0.751574	2.70276e-173	1.57522e-171	88.9758	77.7757
G0S2	Epi_VCAN	0.564978	0.435516	4365267	0.648865	2.70589e-136	1.11029e-134	40.4222	12.2053
HSD11B1	Epi_VCAN	0.576315	0.568719	4860241	0.72244	0	0	45.1134	0.665399
ATF3	Epi_VCAN	1.16637	0.569292	4.2247e+06	0.627971	1.81558e-53	2.60189e-52	60.2033	44.0875
PTPN14	Epi_VCAN	1.20964	1.05039	5900720	0.877099	0	0	83.9719	20.7224
RAB3GAP2	Epi_VCAN	0.527718	0.408618	4.75044e+06	0.706118	3.86847e-205	2.87201e-203	54.2611	16.673
DUSP10	Epi_VCAN	0.557801	0.522151	4.97342e+06	0.739263	0	0	51.3683	4.42966
ENAH	Epi_VCAN	0.769651	0.671305	5302396	0.788163	0	0	66.0672	14.4106
H3F3A	Epi_VCAN	2.14189	0.323073	4488422	0.667171	4.99844e-77	1.01864e-75	92.4941	93.403
ARF1	Epi_VCAN	2.10825	0.52939	5148736	0.765322	4.2084e-191	2.83668e-189	94.6052	90.8555
HIST3H2A	Epi_VCAN	0.749663	0.507807	4791686	0.712249	4.33211e-166	2.40606e-164	63.4089	29.2586
EGLN1	Epi_VCAN	0.587878	0.352832	4521183	0.672041	8.82952e-109	2.72947e-107	58.405	31.1977
COA6	Epi_VCAN	0.963924	0.672011	5306955	0.78884	9.64929e-272	1.29368e-269	76.6224	36.8441
IRF2BP2	Epi_VCAN	0.646208	0.416142	4632449	0.68858	1.09158e-133	4.38561e-132	59.656	28.9734
ARID4B	Epi_VCAN	0.863949	0.585494	5074008	0.754214	7.57512e-218	6.37373e-216	72.1658	34.5247
LGALS8	Epi_VCAN	0.470004	0.340542	4.53495e+06	0.674087	1.89702e-146	8.60381e-145	49.4918	17.9658
MTR	Epi_VCAN	0.90666	0.623084	5.08034e+06	0.755156	3.29353e-218	2.7969e-216	73.3385	34.8099
CEP170	Epi_VCAN	0.575922	0.48453	4945613	0.735129	2.89957e-298	4.71677e-296	56.1376	12.0532
SDCCAG8	Epi_VCAN	0.56097	0.340898	4.50681e+06	0.669905	5.33947e-111	1.7128e-109	57.3104	28.1939
AKT3	Epi_VCAN	1.0146	0.838649	5634840	0.837578	0	0	79.1243	23.6122
ZBTB18	Epi_VCAN	0.322637	0.302609	4.40108e+06	0.654189	5.68178e-260	6.97848e-258	33.4636	3.09886
HNRNPU	Epi_VCAN	1.53682	0.703292	5142293	0.764365	1.87167e-192	1.28047e-190	91.2432	71.5779
CMPK2	Epi_VCAN	0.362667	0.344691	4514730	0.671082	0	0	36.2783	2.47148
RSAD2	Epi_VCAN	0.483666	0.456623	4612888	0.685672	0	0	39.7967	3.1749
RNF144A	Epi_VCAN	0.446749	0.430756	4677487	0.695274	0	0	40.8131	2.12928
EIF2AK2	Epi_VCAN	1.01238	0.736673	5.35604e+06	0.796137	9.45134e-293	1.47833e-290	77.7952	33.8783
CYP1B1	Epi_VCAN	0.327396	0.303973	4324098	0.642746	2.74729e-243	2.91459e-241	31.0399	2.6616
PELI1	Epi_VCAN	0.40836	0.339638	4605605	0.68459	3.0134e-221	2.65129e-219	45.0352	9.52471
ZNF638	Epi_VCAN	0.66342	0.360948	4.51146e+06	0.670595	2.54588e-99	7.02199e-98	63.4089	36.5399
TMSB10	Epi_VCAN	4.43685	0.547716	4.89949e+06	0.728274	6.60447e-142	2.84388e-140	99.14	99.6008
MAT2A	Epi_VCAN	0.741832	0.307213	4.22916e+06	0.628633	3.8842e-52	5.40554e-51	65.2854	47.9468
VAMP5	Epi_VCAN	0.872088	0.339256	4.33083e+06	0.643746	1.14076e-62	1.90045e-61	70.602	52.2053
CYTOR	Epi_VCAN	0.797421	0.567494	5.0498e+06	0.750616	3.20695e-232	3.11346e-230	69.1947	27.3764
CLASP1	Epi_VCAN	0.553351	0.415007	4.64044e+06	0.689768	2.50696e-165	1.37774e-163	52.932	19.2395
CCDC74B	Epi_VCAN	0.501806	0.405153	4750580	0.706139	1.59543e-225	1.44541e-223	51.9156	13.7072
LYPD1	Epi_VCAN	0.636101	0.618873	4.97179e+06	0.73902	0	0	49.2572	1.673
NCKAP5	Epi_VCAN	1.15828	1.11859	5970327	0.887446	0	0	79.6716	5.87452
ZEB2	Epi_VCAN	1.26578	1.09956	5943089	0.883397	0	0	85.2228	19.2586
TEX41	Epi_VCAN	0.60116	0.573591	5139249	0.763912	0	0	55.3557	2.85171
RND3	Epi_VCAN	0.531043	0.41229	4527247	0.672942	3.13485e-162	1.68486e-160	46.4425	14.4297
RBM43	Epi_VCAN	0.413652	0.300184	4.45636e+06	0.662406	3.08725e-139	1.29583e-137	45.817	15.5703
NR4A2	Epi_VCAN	0.523227	0.471212	4476023	0.665328	1.82795e-236	1.8482e-234	37.7639	5.43726
IFIH1	Epi_VCAN	0.473654	0.407438	4692943	0.697572	4.03527e-254	4.73381e-252	46.7553	9.01141
MAP3K20	Epi_VCAN	0.669359	0.550936	5.07988e+06	0.755087	0	0	62.2361	14.8669
GLS	Epi_VCAN	0.65306	0.405096	4599324	0.683656	5.79733e-124	2.11132e-122	60.7506	30.4563
STAT1	Epi_VCAN	0.779921	0.504432	4.81935e+06	0.716362	4.0574e-169	2.3024e-167	65.8327	30.2091
SPATS2L	Epi_VCAN	1.21225	0.657884	5163524	0.76752	6.32763e-206	4.76538e-204	84.5973	55.6654
CLK1	Epi_VCAN	0.72027	0.407567	4.45609e+06	0.662366	6.77068e-90	1.63806e-88	60.7506	37.4715
SP110	Epi_VCAN	0.845636	0.633263	5100452	0.758145	1.91749e-246	2.07026e-244	68.491	27.4905
SP100	Epi_VCAN	1.05874	0.61479	5073619	0.754157	2.83621e-192	1.93672e-190	79.0461	49.6768
ARL4C	Epi_VCAN	1.34092	1.27098	6.06526e+06	0.901557	0	0	83.8155	7.98479
MLPH	Epi_VCAN	0.691926	0.679165	5266826	0.782875	0	0	57.7013	1.27376
MAP4	Epi_VCAN	0.806624	0.484283	4.82763e+06	0.717593	2.50716e-155	1.24174e-153	70.5238	38.1749
SHISA5	Epi_VCAN	0.994086	0.554237	4.99225e+06	0.742061	2.61134e-174	1.53662e-172	77.6388	50.3422
PPP4R2	Epi_VCAN	0.561776	0.414392	4790826	0.712122	4.95284e-198	3.54753e-196	57.8577	19.9049
DCBLD2	Epi_VCAN	1.99212	1.90118	6467930	0.961411	0	0	94.2142	10.6654
CMSS1	Epi_VCAN	0.473925	0.338668	4.43672e+06	0.659486	5.24363e-123	1.89834e-121	46.7553	18.7072
TBC1D23	Epi_VCAN	0.62551	0.526649	5.03846e+06	0.74893	8.31824e-307	1.44979e-304	59.4214	14.2966
ZBTB20	Epi_VCAN	1.85914	1.05439	5869274	0.872425	0	0	96.2471	69.6958
PARP9	Epi_VCAN	0.564846	0.413488	4707509	0.699737	1.5178e-175	8.98917e-174	55.5903	20.5323
DTX3L	Epi_VCAN	0.555872	0.425736	4.74501e+06	0.705312	1.34514e-196	9.50451e-195	54.8084	18.0038
PARP14	Epi_VCAN	0.764182	0.503571	4740604	0.704656	5.88078e-151	2.79231e-149	64.1908	30.9125
ZBTB38	Epi_VCAN	1.43133	1.05912	5.87168e+06	0.872782	0	0	88.7412	42.7947
PLOD2	Epi_VCAN	1.39962	0.435125	4.45056e+06	0.661544	2.90189e-73	5.64657e-72	86.3174	71.1977
TM4SF1	Epi_VCAN	0.897446	0.689083	5042713	0.749563	2.34746e-248	2.61153e-246	65.129	23.327
TM4SF4	Epi_VCAN	0.608167	0.602063	5.27887e+06	0.784665	0	0	57.3886	0.361217
WWTR1	Epi_VCAN	1.47521	1.0332	5.70037e+06	0.847319	0	0	87.0211	46.2928
MBNL1	Epi_VCAN	1.51997	1.25989	6.13635e+06	0.912123	0	0	91.165	32.6996
SLC2A2	Epi_VCAN	1.28084	1.23726	5.98729e+06	0.889968	0	0	80.0625	6.21673
TNIK	Epi_VCAN	1.22084	1.09841	5.98234e+06	0.889232	0	0	84.05	17.0152
TNFSF10	Epi_VCAN	1.24701	0.606267	4722506	0.701966	5.92738e-119	2.06421e-117	78.4988	55.6084
TTC14	Epi_VCAN	0.637239	0.494546	4.85672e+06	0.721917	3.29289e-219	2.82918e-217	58.6396	19.1255
LPP	Epi_VCAN	0.931497	0.495677	4.74708e+06	0.705619	5.83624e-128	2.20674e-126	74.2768	48.7833
CCDC50	Epi_VCAN	0.837874	0.462008	4.71498e+06	0.700848	1.18481e-126	4.42504e-125	69.6638	44.2205
DLG1	Epi_VCAN	0.423174	0.311182	4326781	0.643145	9.76927e-110	3.07715e-108	41.9077	16.1597
PKD2	Epi_VCAN	0.548912	0.406909	4.70827e+06	0.69985	1.71103e-180	1.0455e-178	54.9648	19.4106
CAMK2D	Epi_VCAN	0.689972	0.613082	5269752	0.78331	0	0	63.9562	10.4753
ARSJ	Epi_VCAN	0.480966	0.397841	4694152	0.697752	9.84865e-229	9.24283e-227	48.7099	11.4259
ANKRD33B	Epi_VCAN	0.580015	0.474371	4.77468e+06	0.709721	3.09267e-225	2.78805e-223	52.932	14.7148
TRIO	Epi_VCAN	0.938516	0.825528	5.57919e+06	0.829306	0	0	74.5113	15.5133
BASP1	Epi_VCAN	0.38686	0.373195	4.71172e+06	0.700363	0	0	41.5168	1.48289
GPX8	Epi_VCAN	0.506432	0.368844	4.60345e+06	0.684269	5.38992e-157	2.70984e-155	51.9156	19.2015
GPBP1	Epi_VCAN	0.653873	0.35678	4.53644e+06	0.674309	3.37885e-103	9.70717e-102	63.3307	36.9582
PLK2	Epi_VCAN	0.658081	0.4598	4.62252e+06	0.687105	1.07749e-146	4.91122e-145	55.7467	23.1179
MAP1B	Epi_VCAN	0.910517	0.789315	5390374	0.80124	0	0	69.3511	12.9848
SSBP2	Epi_VCAN	0.595979	0.457914	4.89294e+06	0.727299	2.40799e-233	2.36922e-231	59.5778	18.1939
VCAN	Epi_VCAN	2.42419	2.16429	6404889	0.95204	0	0	95.0743	24.2586
EDIL3	Epi_VCAN	0.530201	0.51679	5099252	0.757967	0	0	52.932	1.29278
CCNH	Epi_VCAN	0.639046	0.351828	4267808	0.634379	3.82987e-64	6.51079e-63	54.9648	35.8555
EPB41L4A-AS1	Epi_VCAN	1.10361	0.437985	4357120	0.647654	4.60093e-64	7.8107e-63	72.8694	58.5932
LOX	Epi_VCAN	0.696449	0.34548	4.31998e+06	0.642134	5.71188e-74	1.12217e-72	57.9359	32.2624
FNIP1	Epi_VCAN	0.846607	0.620538	5.14657e+06	0.765	1.35842e-252	1.5586e-250	71.853	28.7643
C5orf56	Epi_VCAN	0.671703	0.472798	4.77258e+06	0.709409	5.06643e-174	2.96698e-172	60.5942	24.943
AFF4	Epi_VCAN	0.993801	0.376964	4.46083e+06	0.66307	9.66633e-77	1.96445e-75	78.0297	61.0837
HNRNPA0	Epi_VCAN	1.07629	0.386166	4502895	0.669323	1.60647e-81	3.48538e-80	78.7334	65.5894
FAM53C	Epi_VCAN	0.42496	0.336682	4476046	0.665332	2.71044e-167	1.53094e-165	42.9242	11.654
CXXC5	Epi_VCAN	1.12019	0.6785	5126753	0.762055	1.84666e-205	1.37657e-203	78.9679	48.6122
TAF7	Epi_VCAN	1.23018	0.577843	4926049	0.732221	1.58535e-152	7.67531e-151	81.8608	62.5665
TCERG1	Epi_VCAN	0.584358	0.385615	4.60225e+06	0.684091	5.21871e-134	2.10363e-132	57.2322	26.1977
CSNK1A1	Epi_VCAN	1.16761	0.446807	4705947	0.699505	1.19191e-111	3.8847e-110	85.0665	67.0722
DCTN4	Epi_VCAN	0.61196	0.310131	4352977	0.647038	1.1736e-74	2.32188e-73	58.8741	37.1293
SPARC	Epi_VCAN	1.77684	1.24539	5737125	0.852782	0	0	87.4902	49.2395
RNF145	Epi_VCAN	0.732469	0.495368	4850602	0.721007	4.06976e-176	2.41422e-174	65.7545	30.3422
SH3PXD2B	Epi_VCAN	0.320829	0.302086	4.47724e+06	0.665509	1.27609e-295	2.02191e-293	35.4965	2.75665
SQSTM1	Epi_VCAN	2.20872	0.421279	4.46489e+06	0.663673	6.36782e-74	1.24836e-72	95.8561	91.7871
GFPT2	Epi_VCAN	0.631927	0.575582	5073682	0.754166	0	0	56.3722	7.62357
PRPF4B	Epi_VCAN	0.506454	0.365247	4600887	0.683888	1.1217e-161	5.95871e-160	51.9937	17.7376
DEK	Epi_VCAN	0.844971	0.522216	4942958	0.734735	2.04248e-181	1.26492e-179	72.0094	37.2053
DCDC2	Epi_VCAN	1.71451	1.5998	6327611	0.940553	0	0	92.1032	10.7414
KAAG1	Epi_VCAN	0.320984	0.312671	4.49421e+06	0.668032	0	0	34.5582	0.988593
MRS2	Epi_VCAN	0.461866	0.367856	4628602	0.688008	9.83993e-196	6.88626e-194	48.1626	13.27
TRIM38	Epi_VCAN	0.543953	0.435889	4.82703e+06	0.717503	1.7136e-246	1.85561e-244	54.8084	13.6122
HIST1H1C	Epi_VCAN	1.3897	0.365366	4151928	0.617154	1.61014e-39	1.76076e-38	80.4535	70.5323
HIST1H2BC	Epi_VCAN	0.859758	0.662332	4929528	0.732739	3.94095e-215	3.21253e-213	62.1579	24.3726
HIST1H2AC	Epi_VCAN	1.73183	1.33998	5986012	0.889777	0	0	90.1486	41.2167
HIST1H2BD	Epi_VCAN	0.50826	0.433277	4798145	0.713209	3.75523e-262	4.69097e-260	51.1337	11.2167
HIST1H4H	Epi_VCAN	0.530402	0.366043	4450637	0.661555	1.73635e-116	5.91182e-115	49.4136	21.635
BTN3A2	Epi_VCAN	0.820767	0.689957	5.43095e+06	0.807272	0	0	72.1658	16.5209
BTN3A1	Epi_VCAN	0.604139	0.551753	5167807	0.768157	0	0	58.7177	6.73004
BTN3A3	Epi_VCAN	0.389821	0.367426	4729541	0.703012	0	0	43.1587	2.8327
HIST1H2BK	Epi_VCAN	0.798762	0.578872	5008406	0.744463	1.94722e-220	1.70096e-218	66.0672	28.346
HLA-F	Epi_VCAN	0.70114	0.507701	4.90864e+06	0.729634	1.56222e-210	1.22177e-208	63.7217	23.6882
HLA-A	Epi_VCAN	3.18921	0.800452	5.39541e+06	0.801989	8.23884e-247	9.02843e-245	98.2017	96.7871
HCG18	Epi_VCAN	0.542009	0.457518	4.84002e+06	0.719434	6.58044e-278	9.37162e-276	52.8538	10.7605
RPP21	Epi_VCAN	0.694195	0.46385	4.8832e+06	0.725853	7.57978e-185	4.83323e-183	66.38	29.7529
HLA-E	Epi_VCAN	1.91674	1.08678	5757462	0.855805	0	0	93.5106	69.6198
PPP1R18	Epi_VCAN	0.546794	0.488932	4.99349e+06	0.742246	0	0	54.3393	8.0038
TUBB	Epi_VCAN	1.29832	0.62912	4.87873e+06	0.725188	4.39111e-145	1.95999e-143	79.1243	59.7529
FLOT1	Epi_VCAN	0.852116	0.305964	4292737	0.638084	1.84989e-56	2.82351e-55	70.993	58.0989
IER3	Epi_VCAN	0.704421	0.501868	4517478	0.67149	4.09502e-144	1.80363e-142	49.4918	17.4144
HLA-C	Epi_VCAN	2.99832	0.737	5.32374e+06	0.791335	7.49384e-230	7.08739e-228	98.0453	96.5399
HLA-B	Epi_VCAN	3.57121	0.92311	5535508	0.822813	1.03764e-281	1.5376e-279	98.9836	97.9468
HCP5	Epi_VCAN	0.394024	0.332041	4563645	0.678353	1.42336e-221	1.25534e-219	43.0023	8.36502
DDX39B	Epi_VCAN	0.731463	0.372286	4.52112e+06	0.672032	8.79553e-96	2.30276e-94	66.8491	41.597
PRRC2A	Epi_VCAN	0.531863	0.36965	4.58549e+06	0.6816	2.07201e-144	9.19242e-143	53.6357	21.3688
BAG6	Epi_VCAN	0.471065	0.300196	4.41478e+06	0.656225	4.95174e-106	1.4699e-104	50.3518	22.8137
DDAH2	Epi_VCAN	0.732702	0.425279	4662818	0.693094	4.64505e-127	1.74194e-125	65.6763	35.7034
LSM2	Epi_VCAN	0.64422	0.34837	4.51641e+06	0.671332	1.26182e-100	3.5417e-99	61.8452	36.4639
HSPA1A	Epi_VCAN	3.08749	2.12627	5.94071e+06	0.883044	0	0	95.387	59.943
HSPA1B	Epi_VCAN	2.57854	1.87093	5898686	0.876797	0	0	92.4159	52.3004
NEU1	Epi_VCAN	0.693512	0.307238	4.26082e+06	0.63334	7.63636e-58	1.18633e-56	60.7506	44.0684
ATF6B	Epi_VCAN	0.558723	0.417777	4.72306e+06	0.702049	4.76658e-185	3.04471e-183	55.3557	19.1635
TAP2	Epi_VCAN	0.40424	0.310155	4451355	0.661662	2.36898e-153	1.15609e-151	43.3933	12.7567
PSMB8	Epi_VCAN	1.20571	0.451177	4.71454e+06	0.700782	7.2717e-113	2.3956e-111	81.7826	68.7072
PSMB9	Epi_VCAN	1.45468	0.859739	5.39575e+06	0.802038	1.658e-260	2.04325e-258	85.0665	57.0152
TAP1	Epi_VCAN	0.83555	0.585299	5074625	0.754306	1.48219e-230	1.41275e-228	70.8366	29.7909
BRD2	Epi_VCAN	0.895851	0.585035	5.03426e+06	0.748306	6.98222e-206	5.2261e-204	73.964	35.0951
RING1	Epi_VCAN	0.628224	0.530225	5061014	0.752283	0	0	60.2815	13.5171
TAPBP	Epi_VCAN	1.51901	0.94687	5.60433e+06	0.833043	0	0	90.5395	56.9392
DAXX	Epi_VCAN	0.513608	0.398657	4.66237e+06	0.693027	4.83569e-190	3.2416e-188	50.9773	15.3992
SYNGAP1	Epi_VCAN	0.392776	0.37177	4.64917e+06	0.691065	0	0	40.7349	3.02281
SMIM29	Epi_VCAN	0.603632	0.39161	4.60655e+06	0.684731	1.42489e-133	5.70597e-132	57.7795	26.711
SNRPC	Epi_VCAN	0.751557	0.322026	4.42059e+06	0.657089	1.14782e-75	2.29947e-74	67.631	49.981
TNFRSF21	Epi_VCAN	0.494341	0.337726	4.42379e+06	0.657564	2.81289e-113	9.30872e-112	48.1626	20.9316
CD2AP	Epi_VCAN	0.713735	0.549739	5.02084e+06	0.746312	2.65037e-259	3.24435e-257	63.878	19.7719
COL21A1	Epi_VCAN	1.10218	1.09789	6023124	0.895294	0	0	79.3589	0.323194
DST	Epi_VCAN	0.892466	0.731489	5178489	0.769745	4.08882e-302	6.8649e-300	66.5364	20.5894
LINC00472	Epi_VCAN	0.723219	0.582341	4.98303e+06	0.740691	1.71875e-274	2.3561e-272	60.907	15.7224
PHIP	Epi_VCAN	0.469616	0.311472	4.39944e+06	0.653945	1.179e-111	3.84605e-110	48.0063	19.5627
PNRC1	Epi_VCAN	1.55515	0.625708	4857955	0.7221	4.07857e-136	1.66979e-134	86.2392	74.5057
EPHA7	Epi_VCAN	1.64218	1.594	6.33125e+06	0.941094	0	0	89.6794	6.71103
PNISR	Epi_VCAN	1.53326	1.12011	5960651	0.886008	0	0	92.8069	44.0494
CRYBG1	Epi_VCAN	0.624376	0.428258	4.62166e+06	0.686977	1.97521e-142	8.57587e-141	56.0594	24.6388
CD24	Epi_VCAN	3.49362	1.22966	5740100	0.853224	0	0	97.1853	94.8859
SNX3	Epi_VCAN	1.2638	0.461033	4.75159e+06	0.706289	1.7014e-118	5.89706e-117	80.0625	71.5399
GTF3C6	Epi_VCAN	0.915946	0.331282	4366786	0.649091	6.25999e-65	1.07924e-63	72.7912	60.1141
REV3L	Epi_VCAN	0.422776	0.366697	4.53465e+06	0.674043	3.32055e-227	3.08466e-225	41.0477	7.26236
GOPC	Epi_VCAN	0.487053	0.343399	4556485	0.677288	1.55755e-143	6.81914e-142	51.4464	19.924
SERINC1	Epi_VCAN	0.702471	0.335901	4.4446e+06	0.660657	1.61043e-84	3.61393e-83	65.5199	40.8365
AHI1	Epi_VCAN	0.610136	0.5091	4999187	0.743093	1.97694e-304	3.39709e-302	58.8741	12.9658
SF3B5	Epi_VCAN	0.83585	0.333728	4.42786e+06	0.658169	1.00963e-74	2.00182e-73	71.2275	54.1635
SOD2	Epi_VCAN	1.59458	0.515346	4528394	0.673113	1.17372e-83	2.6036e-82	87.8812	72.3574
ZFAND2A	Epi_VCAN	0.523656	0.329124	4.09338e+06	0.608451	3.97689e-51	5.45776e-50	42.455	25.7034
MICALL2	Epi_VCAN	0.455263	0.380034	4623009	0.687177	1.48992e-218	1.27413e-216	46.0516	10.3042
FSCN1	Epi_VCAN	0.493931	0.457874	4.90099e+06	0.728497	0	0	49.3354	3.93536
PHF14	Epi_VCAN	0.592526	0.336324	4.45318e+06	0.661933	5.66831e-94	1.43973e-92	59.1087	33.27
AHR	Epi_VCAN	0.599158	0.472995	4810772	0.715086	1.30969e-223	1.16349e-221	55.5121	16.2928
CREB5	Epi_VCAN	1.97424	1.72702	6352224	0.944212	0	0	93.8233	28.9544
STK17A	Epi_VCAN	0.452698	0.369649	4631994	0.688512	1.73265e-213	1.38163e-211	46.9116	11.1217
SNHG15	Epi_VCAN	0.487446	0.319965	4362138	0.6484	8.69641e-99	2.37535e-97	48.0844	21.8631
HSPB1	Epi_VCAN	3.84979	0.797957	5.43647e+06	0.808092	8.55709e-257	1.02688e-254	99.2963	98.5932
SEMA3C	Epi_VCAN	0.418616	0.341333	4522581	0.672249	1.79196e-191	1.21458e-189	43.1587	10.1711
HGF	Epi_VCAN	1.94464	1.93504	6533383	0.97114	0	0	94.6833	0.494297
CDK6	Epi_VCAN	0.936237	0.870809	5.67944e+06	0.844207	0	0	73.6513	8.28897
SAMD9	Epi_VCAN	0.400863	0.359424	4.56875e+06	0.679111	7.80127e-258	9.48619e-256	40.6568	6.0076
COL1A2	Epi_VCAN	0.844212	0.78916	5.44448e+06	0.809283	0	0	66.1454	5.20913
SEM1	Epi_VCAN	1.43343	0.354508	4580702	0.680888	3.01598e-90	7.33961e-89	87.412	82.3004
NPTX2	Epi_VCAN	0.501144	0.393741	4472311	0.664777	7.14364e-175	4.21717e-173	42.455	10.4183
ZKSCAN1	Epi_VCAN	0.560819	0.312631	4.37227e+06	0.649906	3.10007e-83	6.8518e-82	55.6685	31.692
TRIM56	Epi_VCAN	0.904897	0.547345	4.77362e+06	0.709565	5.0102e-140	2.11509e-138	70.993	41.635
POLR2J3	Epi_VCAN	0.960556	0.637489	5130288	0.76258	4.14252e-220	3.58441e-218	76.7787	39.3916
KMT2E	Epi_VCAN	0.901171	0.393657	4552527	0.6767	2.5148e-92	6.25726e-91	74.5895	54.4487
IFRD1	Epi_VCAN	0.634708	0.427858	4.57043e+06	0.679361	2.07373e-133	8.27705e-132	55.4339	23.8403
CAV2	Epi_VCAN	1.24689	0.857431	5.49407e+06	0.816654	4.82617e-308	8.57488e-306	81.7826	43.0038
CAV1	Epi_VCAN	2.74789	2.12643	6.33645e+06	0.941867	0	0	95.0743	47.0913
MET	Epi_VCAN	1.13475	0.516083	4712788	0.700522	1.22957e-115	4.15544e-114	80.5317	58.9354
HILPDA	Epi_VCAN	1.71778	0.601872	4.4109e+06	0.655648	2.44094e-68	4.45146e-67	84.441	69.981
FLNC	Epi_VCAN	0.346173	0.328002	4512273	0.670717	0	0	36.2002	2.26236
EXOC4	Epi_VCAN	0.4896	0.326018	4455571	0.662288	1.09764e-115	3.71299e-114	50.821	22.0722
CALD1	Epi_VCAN	1.88843	0.717469	5.01735e+06	0.745792	1.45594e-165	8.03752e-164	93.7451	76.3118
AC083862.3	Epi_VCAN	0.68499	0.372438	4.29479e+06	0.63839	2.03218e-70	3.81435e-69	55.903	32.5285
EPHB6	Epi_VCAN	0.814447	0.764203	5448527	0.809884	0	0	66.0672	5.41825
ZNF467	Epi_VCAN	0.37574	0.341635	4637488	0.689329	0	0	41.9077	4.48669
BMP1	Epi_VCAN	0.47848	0.406048	4.68684e+06	0.696665	3.38149e-235	3.39085e-233	47.459	10.6274
ZNF395	Epi_VCAN	0.660576	0.345734	4434893	0.659215	6.11486e-86	1.4032e-84	62.0797	37.8327
ANK1	Epi_VCAN	0.325537	0.313913	4.45442e+06	0.662118	0	0	33.8546	1.63498
PDE7A	Epi_VCAN	0.710092	0.484165	4.77356e+06	0.709555	8.80616e-165	4.81066e-163	63.018	28.0798
SNHG6	Epi_VCAN	1.38538	0.457026	4590265	0.68231	2.40535e-92	5.98899e-91	84.6755	74.943
RBIS	Epi_VCAN	1.0591	0.340914	4456189	0.66238	1.45893e-74	2.88172e-73	79.9062	68.6312
AF117829.1	Epi_VCAN	0.699545	0.609646	5245190	0.779659	0	0	64.3471	12.5475
RIPK2	Epi_VCAN	0.957775	0.816859	5.54203e+06	0.823783	0	0	73.964	19.0684
OSGIN2	Epi_VCAN	0.452957	0.378425	4.68516e+06	0.696415	3.48943e-230	3.30872e-228	48.0063	11.0266
NBN	Epi_VCAN	0.844152	0.382541	4564166	0.67843	1.7828e-96	4.70118e-95	72.6349	49.8669
GEM	Epi_VCAN	0.45374	0.367208	4.35521e+06	0.64737	4.15208e-148	1.91882e-146	38.1548	10.1331
AC027031.2	Epi_VCAN	0.47553	0.386234	4606714	0.684755	2.95133e-198	2.11807e-196	46.8335	12.1293
MYC	Epi_VCAN	0.630401	0.457584	4575241	0.680076	4.67532e-151	2.22525e-149	51.2901	19.0494
PVT1	Epi_VCAN	0.488414	0.313026	4.3922e+06	0.652869	2.32624e-100	6.50938e-99	50.1173	23.5171
PTP4A3	Epi_VCAN	0.524518	0.383192	4643738	0.690258	4.21478e-166	2.34445e-164	53.2447	19.1825
LY6E	Epi_VCAN	2.58444	0.577132	4611727	0.6855	1.36179e-94	3.5002e-93	93.7451	85.019
PARP10	Epi_VCAN	0.731225	0.509077	4.79832e+06	0.713236	3.61672e-169	2.05552e-167	62.7052	28.7452
RFX3	Epi_VCAN	0.838724	0.815656	5629441	0.836776	0	0	69.2729	3.36502
GLIS3	Epi_VCAN	1.58529	1.35769	6229632	0.92599	0	0	92.6505	27.5856
AL162253.2	Epi_VCAN	0.554022	0.533966	5119600	0.760991	0	0	54.2611	2.68061
RIC1	Epi_VCAN	0.412175	0.353205	4597327	0.683359	4.56581e-234	4.51657e-232	43.6278	8.21293
NFIB	Epi_VCAN	1.16518	0.710895	5265540	0.782684	4.22338e-238	4.32997e-236	82.9554	48.1369
PSIP1	Epi_VCAN	0.530704	0.343822	4.53819e+06	0.674569	3.48227e-123	1.26569e-121	54.8084	25.5323
BNC2	Epi_VCAN	0.674541	0.542787	5037755	0.748826	1.61978e-273	2.19576e-271	62.5489	18.4411
MLLT3	Epi_VCAN	1.4365	1.36618	6292366	0.935315	0	0	89.5231	9.10646
DDX58	Epi_VCAN	0.541865	0.480807	4801240	0.713669	9.82105e-292	1.52314e-289	49.2572	8.8403
DNAJA1	Epi_VCAN	1.28024	0.562464	4.82129e+06	0.71665	9.08601e-132	3.53784e-130	82.0172	66.2357
EBLN3P	Epi_VCAN	0.513341	0.301313	4.37634e+06	0.650511	1.65152e-89	3.97679e-88	53.1665	27.6996
ZFAND5	Epi_VCAN	1.48139	0.493804	4.5411e+06	0.675002	4.20881e-85	9.5267e-84	86.3956	75.8555
CKS2	Epi_VCAN	0.649946	0.527645	4880666	0.725476	1.10604e-246	1.20483e-244	56.5285	15.8555
IARS	Epi_VCAN	0.633398	0.305452	4.22437e+06	0.627921	2.22096e-56	3.38142e-55	56.8413	38.6502
UGCG	Epi_VCAN	0.696273	0.433738	4629149	0.688089	5.85003e-126	2.16937e-124	62.2361	32.6046
NIBAN2	Epi_VCAN	0.673834	0.467749	4.575e+06	0.68004	5.79253e-129	2.20617e-127	55.5121	26.2738
C9orf16	Epi_VCAN	1.20141	0.51313	4608561	0.685029	3.96237e-97	1.05551e-95	78.7334	64.962
DNM1	Epi_VCAN	0.499316	0.436283	4698271	0.698364	5.28088e-266	6.75823e-264	46.3643	8.19392
CERCAM	Epi_VCAN	0.592612	0.449495	4737073	0.704132	7.55759e-187	4.92198e-185	55.1212	19.7148
PTPA	Epi_VCAN	1.26193	0.668816	5.07528e+06	0.754404	8.51682e-185	5.42129e-183	85.1446	57.9848
ASS1	Epi_VCAN	1.1303	0.66572	4.92324e+06	0.731804	1.47624e-165	8.13733e-164	74.0422	45.3422
C9orf116	Epi_VCAN	0.553267	0.319341	4.41016e+06	0.655539	6.94228e-91	1.70419e-89	54.8866	30.6844
PTGDS	Epi_VCAN	0.346223	0.329258	4.2525e+06	0.632103	2.1413e-250	2.41894e-248	27.9124	1.57795
NSMF	Epi_VCAN	0.419631	0.369331	4.52761e+06	0.672996	1.22676e-222	1.08719e-220	40.6568	7.52852
AKR1C3	Epi_VCAN	0.984812	0.31434	4186954	0.62236	1.34468e-44	1.62915e-43	70.8366	58.8403
YME1L1	Epi_VCAN	0.598118	0.306923	4.41365e+06	0.656057	2.66924e-84	5.9717e-83	60.5942	36.1977
JCAD	Epi_VCAN	0.633726	0.601903	5.2663e+06	0.782797	0	0	59.5778	3.91635
EPC1	Epi_VCAN	0.693978	0.435442	4755465	0.706865	1.53933e-149	7.19554e-148	65.6763	33.1559
NRP1	Epi_VCAN	0.673979	0.525346	4843053	0.719885	1.49345e-216	1.2339e-214	57.6231	19.0875
ZNF37A	Epi_VCAN	0.487527	0.354874	4581727	0.68104	1.13072e-154	5.57006e-153	51.2119	18.4981
DDIT4	Epi_VCAN	2.88442	1.23091	5475861	0.813947	1.44989e-267	1.88183e-265	97.4199	81.2738
P4HA1	Epi_VCAN	0.838974	0.351775	4400374	0.654084	5.37111e-72	1.02818e-70	69.8202	51.673
VCL	Epi_VCAN	0.459224	0.337071	4482288	0.66626	4.02748e-145	1.80208e-143	46.7553	15.5133
KAT6B	Epi_VCAN	0.424605	0.312706	4.41142e+06	0.655725	2.52791e-131	9.79089e-130	44.0188	15.1711
IFIT2	Epi_VCAN	0.7596	0.676461	4.73587e+06	0.703953	2.14426e-266	2.76345e-264	47.7717	9.1635
IFIT3	Epi_VCAN	1.10747	0.961852	5293427	0.78683	0	0	67.0055	15.8745
IFIT1	Epi_VCAN	0.91638	0.7343	5.00111e+06	0.743378	6.41699e-243	6.7881e-241	63.018	22.2243
MYOF	Epi_VCAN	0.820617	0.580919	5063547	0.75266	1.31721e-227	1.22675e-225	70.6802	29.8289
SFXN3	Epi_VCAN	0.632498	0.430639	4721971	0.701887	1.13735e-157	5.77366e-156	59.8124	26.8251
BORCS7	Epi_VCAN	0.729268	0.42269	4.70149e+06	0.698842	3.69674e-132	1.45176e-130	66.7709	37.3194
RGS10	Epi_VCAN	0.505899	0.367528	4651409	0.691398	5.07022e-173	2.95032e-171	53.0884	17.9468
BAG3	Epi_VCAN	1.01875	0.618108	4.59778e+06	0.683427	1.55333e-107	4.7103e-106	66.0672	43.0798
IFITM2	Epi_VCAN	2.04356	1.28341	5.74409e+06	0.853817	0	0	90.4613	65.5703
IFITM1	Epi_VCAN	1.57857	1.30182	5.53298e+06	0.822437	0	0	77.326	20.1711
IFITM3	Epi_VCAN	3.90429	1.85072	6.21815e+06	0.924283	0	0	97.1853	94.5057
IRF7	Epi_VCAN	0.735052	0.471386	4.64691e+06	0.690729	5.45956e-130	2.0968e-128	61.0633	32.5475
LSP1	Epi_VCAN	0.466941	0.390349	4.69895e+06	0.698465	5.56685e-241	5.82149e-239	48.1626	10.2852
CD81	Epi_VCAN	1.09342	0.556901	4.77779e+06	0.710184	4.13759e-129	1.5775e-127	78.8116	54.6958
KCNQ1OT1	Epi_VCAN	0.738719	0.668525	5.01999e+06	0.746185	0	0	55.3557	8.15589
RHOG	Epi_VCAN	0.579673	0.37301	4.66071e+06	0.692781	2.35429e-141	1.01138e-139	60.0469	28.0038
TRIM5	Epi_VCAN	0.501398	0.408209	4.71036e+06	0.70016	1.32929e-217	1.11335e-215	50.43	13.308
TRIM22	Epi_VCAN	0.870694	0.616402	4976769	0.739761	3.36455e-208	2.5709e-206	67.5528	29.4106
MTRNR2L8	Epi_VCAN	4.11059	1.09495	4643580	0.690234	2.31663e-99	6.39932e-98	94.9179	85.2662
LINC00958	Epi_VCAN	0.777605	0.591894	5.06722e+06	0.753205	9.94235e-257	1.18922e-254	65.9109	22.8707
LGR4	Epi_VCAN	0.616623	0.482444	4.8409e+06	0.719565	7.69513e-222	6.80313e-220	57.3104	17.9278
CAPRIN1	Epi_VCAN	0.673921	0.363339	4556440	0.677282	1.01413e-106	3.04246e-105	64.1126	36.73
CD44	Epi_VCAN	1.12722	1.02384	5716559	0.849725	0	0	76.2314	9.96198
MDK	Epi_VCAN	2.44918	1.64565	6.0096e+06	0.893283	0	0	94.6052	56.4829
ARHGAP1	Epi_VCAN	0.696319	0.514957	4916653	0.730825	1.05097e-209	8.11528e-208	62.6271	24.8289
CELF1	Epi_VCAN	0.496592	0.323125	4438015	0.659679	8.87161e-109	2.74017e-107	51.5246	23.4411
FNBP4	Epi_VCAN	0.587462	0.414117	4692646	0.697528	1.33455e-163	7.23643e-162	57.4668	22.5856
TNKS1BP1	Epi_VCAN	0.654287	0.370089	4.41901e+06	0.656854	4.92837e-88	1.15705e-86	59.0305	33.5361
UBE2L6	Epi_VCAN	1.37826	0.643097	5029779	0.74764	3.74897e-171	2.15072e-169	84.1282	66.73
SELENOH	Epi_VCAN	1.58087	0.489728	4996886	0.742751	7.8698e-161	4.1445e-159	90.1486	82.8327
MYRF	Epi_VCAN	0.590349	0.55905	5.06432e+06	0.752774	0	0	53.6357	3.89734
SNHG1	Epi_VCAN	0.485681	0.346705	4530973	0.673496	5.08242e-148	2.3458e-146	49.4136	17.2814
PLAAT4	Epi_VCAN	1.36774	0.370799	4197363	0.623908	4.71927e-44	5.64109e-43	78.577	70.3422
PLAAT3	Epi_VCAN	1.25801	0.322895	4268277	0.634448	4.22257e-51	5.79274e-50	85.301	74.2586
NEAT1	Epi_VCAN	2.38172	1.18453	5.38823e+06	0.800921	2.10784e-247	2.32377e-245	97.1071	74.3916
MALAT1	Epi_VCAN	5.69478	1.85228	5.97537e+06	0.888196	0	0	99.7654	95.1141
DRAP1	Epi_VCAN	1.04732	0.432704	4577795	0.680456	6.33522e-93	1.58928e-91	77.2478	63.5361
TCIRG1	Epi_VCAN	0.538423	0.443996	4.84746e+06	0.720539	7.87525e-257	9.48165e-255	54.1048	13.308
SERPINH1	Epi_VCAN	0.848602	0.614789	4.95825e+06	0.737008	1.53233e-213	1.22456e-211	65.9891	26.2548
SYTL2	Epi_VCAN	0.664756	0.324082	4330479	0.643694	3.211e-71	6.07369e-70	60.1251	37.0532
TAF1D	Epi_VCAN	0.969864	0.384072	4377320	0.650657	4.79144e-67	8.5256e-66	72.0094	57.1483
ATN1	Epi_VCAN	0.562702	0.394457	4.55905e+06	0.67767	2.37556e-133	9.45087e-132	53.4793	23.308
C1S	Epi_VCAN	1.33926	0.470338	4.49009e+06	0.667419	8.35317e-80	1.77649e-78	85.2228	63.6882
C1R	Epi_VCAN	1.27584	1.01024	5.71367e+06	0.849296	0	0	84.8319	30.4183
ATF7IP	Epi_VCAN	0.7367	0.529248	4958639	0.737066	5.3698e-213	4.25411e-211	65.7545	26.5209
BHLHE41	Epi_VCAN	0.543584	0.398603	4627040	0.687776	8.42323e-166	4.66413e-164	52.3065	18.346
BICD1	Epi_VCAN	0.900026	0.695946	5192707	0.771858	8.0708e-279	1.16759e-276	70.1329	25.6084
ANO6	Epi_VCAN	0.915382	0.515524	4.85112e+06	0.721084	8.22041e-152	3.94332e-150	75.1368	44.0494
TUBA1A	Epi_VCAN	0.737729	0.388443	4418870	0.656833	1.46464e-84	3.28879e-83	60.5942	36.8441
NR4A1	Epi_VCAN	0.724155	0.507045	4304162	0.639782	5.62774e-107	1.69392e-105	42.0641	15.3992
ATF7	Epi_VCAN	0.489388	0.322279	4433692	0.659036	8.19135e-109	2.53433e-107	50.5864	23.2319
ZNF385A	Epi_VCAN	0.325013	0.300253	4.41958e+06	0.656939	6.33273e-258	7.72614e-256	34.4019	3.42205
STAT2	Epi_VCAN	0.675826	0.564099	5.03276e+06	0.748083	1.79504e-297	2.88159e-295	60.2815	15.038
BAZ2A	Epi_VCAN	0.595876	0.384819	4575103	0.680056	2.6867e-126	1.00036e-124	57.6231	27.1103
STAT6	Epi_VCAN	0.691281	0.405584	4592813	0.682688	3.31614e-114	1.10743e-112	63.5653	35.9886
LRP1	Epi_VCAN	0.842412	0.606956	5053905	0.751226	2.8374e-229	2.67659e-227	69.4292	28.6502
NDUFA4L2	Epi_VCAN	3.85109	2.10512	5909053	0.878338	0	0	98.2017	54.3536
DDIT3	Epi_VCAN	0.713761	0.379945	4374881	0.650294	2.72219e-79	5.74597e-78	58.3268	35.5894
DTX3	Epi_VCAN	0.484269	0.381478	4728910	0.702918	9.12438e-212	7.16655e-210	52.3847	14.7148
PHLDA1	Epi_VCAN	1.15393	0.821767	5.07758e+06	0.754746	1.04549e-225	9.49524e-224	71.853	31.654
NAP1L1	Epi_VCAN	1.18575	0.425626	4662192	0.693001	3.02572e-104	8.78226e-103	83.5027	69.2205
EEA1	Epi_VCAN	0.710663	0.483842	4762291	0.70788	2.00893e-161	1.06409e-159	61.9234	28.6882
FGD6	Epi_VCAN	0.45038	0.381447	4.69985e+06	0.698599	9.93518e-248	1.0986e-245	47.6935	9.69582
OAS1	Epi_VCAN	1.43509	1.03068	5.64006e+06	0.838353	0	0	85.2228	43.308
OAS3	Epi_VCAN	0.729179	0.676839	5246723	0.779887	0	0	60.6724	7.45247
OAS2	Epi_VCAN	0.395315	0.367165	4615581	0.686073	4.49519e-308	8.02577e-306	40.5786	4.25856
OASL	Epi_VCAN	0.596832	0.561851	4.90303e+06	0.728799	0	0	48.8663	3.61217
ANAPC5	Epi_VCAN	0.769934	0.382175	4.49884e+06	0.66872	8.45702e-89	2.00866e-87	68.8819	46.3118
MPHOSPH8	Epi_VCAN	1.02024	0.450904	4676525	0.695132	5.43727e-110	1.72153e-108	80.3753	57.9658
HSPH1	Epi_VCAN	1.19439	0.864775	5.13727e+06	0.763617	3.08869e-231	2.9594e-229	72.5567	35.6844
N4BP2L2	Epi_VCAN	1.07579	0.569965	4.95425e+06	0.736414	1.67973e-162	9.04116e-161	82.0172	54.3726
STARD13	Epi_VCAN	0.6825	0.617224	5.19152e+06	0.771682	0	0	60.516	9.20152
UFM1	Epi_VCAN	0.721565	0.30906	4.35258e+06	0.64698	7.23258e-68	1.30661e-66	65.9891	46.9582
ELF1	Epi_VCAN	0.51199	0.330455	4487775	0.667075	4.33238e-117	1.49031e-115	52.7756	23.9734
PHF11	Epi_VCAN	0.54089	0.399016	4722003	0.701891	3.59553e-187	2.35843e-185	55.2776	18.5932
WDFY2	Epi_VCAN	0.642845	0.603077	5247321	0.779976	0	0	59.8905	5
COMMD6	Epi_VCAN	1.3513	0.317892	4345817	0.645974	1.27764e-59	2.0376e-58	83.7373	79.0114
GPC6	Epi_VCAN	1.00694	0.930755	5775911	0.858547	0	0	77.0133	10.2091
MBNL2	Epi_VCAN	0.671744	0.451599	4751004	0.706202	4.85295e-160	2.51947e-158	62.1579	28.0989
ARGLU1	Epi_VCAN	0.796322	0.505619	4857099	0.721973	2.94063e-167	1.6584e-165	69.6638	34.7338
ANKRD10	Epi_VCAN	0.632446	0.385203	4573194	0.679772	1.10432e-118	3.83847e-117	60.4378	30.6464
IRF9	Epi_VCAN	0.564562	0.388306	4633496	0.688736	3.5571e-149	1.66063e-147	56.0594	23.0608
SPTSSA	Epi_VCAN	0.502551	0.362176	4480809	0.66604	1.56463e-131	6.06644e-130	48.0844	18.8973
TRIM9	Epi_VCAN	0.748305	0.667309	5399373	0.802578	0	0	67.7091	11.0646
SYNE2	Epi_VCAN	0.730733	0.368121	4396074	0.653444	1.49435e-78	3.1165e-77	62.3925	39.6768
ZFP36L1	Epi_VCAN	1.75948	0.730846	4.73068e+06	0.703181	9.10359e-116	3.08519e-114	87.8812	66.2357
SRSF5	Epi_VCAN	0.746516	0.322345	4.35487e+06	0.64732	2.23526e-68	4.0784e-67	67.8655	46.0456
IFI27	Epi_VCAN	2.10754	0.99218	5.2052e+06	0.773715	3.37363e-207	2.56179e-205	89.2103	68.9734
IFI27L2	Epi_VCAN	0.965449	0.514926	4.85795e+06	0.722099	2.66704e-148	1.23565e-146	76.0751	49.1445
DICER1	Epi_VCAN	0.384817	0.313649	4.44001e+06	0.659976	9.59312e-174	5.59997e-172	40.4222	9.63878
CLMN	Epi_VCAN	0.539264	0.367495	4513419	0.670887	2.99937e-128	1.13644e-126	52.1501	21.673
MEG3	Epi_VCAN	1.64046	1.6089	6361325	0.945565	0	0	90.6177	2.24335
HSP90AA1	Epi_VCAN	2.28838	0.583949	4596390	0.68322	3.58255e-92	8.88984e-91	93.5106	91.0266
AHNAK2	Epi_VCAN	0.574441	0.345368	4387131	0.652115	1.89071e-94	4.83254e-93	53.1665	25.6464
CRIP2	Epi_VCAN	1.64363	0.722364	5247265	0.779968	2.23391e-215	1.82508e-213	90.1486	72.5285
CRIP1	Epi_VCAN	1.36426	0.928572	5.15276e+06	0.76592	2.20012e-248	2.45508e-246	75.9187	29.7338
AC022613.1	Epi_VCAN	0.91201	0.626365	5061850	0.752407	1.67105e-218	1.42569e-216	71.6966	32.9848
MEIS2	Epi_VCAN	0.37217	0.33315	4.56461e+06	0.678497	1.12813e-257	1.36725e-255	40.6568	5.89354
TP53BP1	Epi_VCAN	0.466015	0.317297	4.42027e+06	0.657042	3.4555e-114	1.15291e-112	48.319	20.2281
FRMD5	Epi_VCAN	0.338429	0.336481	4549818	0.676297	0	0	35.4183	0.152091
SQOR	Epi_VCAN	1.05331	0.486872	4702697	0.699022	5.03061e-115	1.69388e-113	74.9023	57.6806
GABPB1-AS1	Epi_VCAN	0.554818	0.406521	4528458	0.673122	3.93723e-140	1.6679e-138	50.0391	19.2395
ADAM10	Epi_VCAN	0.656635	0.367298	4481762	0.666181	1.07186e-96	2.84079e-95	60.2033	34.962
MINDY2	Epi_VCAN	0.648994	0.352206	4451412	0.66167	8.30609e-90	2.008e-88	60.5942	36.7681
ANXA2	Epi_VCAN	2.05818	0.391306	4.27299e+06	0.635149	4.65313e-51	6.37624e-50	91.0086	86.673
CA12	Epi_VCAN	2.2086	0.387991	4231738	0.629017	1.2355e-46	1.56256e-45	97.0289	89.4106
USP3	Epi_VCAN	0.659868	0.534445	5.01217e+06	0.745023	4.26e-276	5.95116e-274	60.7506	17.0342
LOXL1	Epi_VCAN	0.323126	0.30149	4.45196e+06	0.661751	1.32818e-281	1.96019e-279	34.9492	2.92776
PML	Epi_VCAN	0.890533	0.602539	5066814	0.753145	6.09675e-214	4.90433e-212	73.4167	35.2091
NR2F2	Epi_VCAN	0.476276	0.312539	4441931	0.660261	1.05188e-114	3.5321e-113	50.1173	21.4449
METRN	Epi_VCAN	0.733934	0.592773	5063698	0.752682	8.17858e-279	1.17852e-276	63.4089	18.7833
RBBP6	Epi_VCAN	0.666809	0.351345	4401440	0.654242	1.44177e-80	3.08598e-79	60.9851	38.365
PRRT2	Epi_VCAN	0.381779	0.344181	4.4947e+06	0.668104	6.12211e-254	7.13616e-252	37.9203	4.77186
IRX3	Epi_VCAN	0.811277	0.448239	4.48939e+06	0.667315	5.40315e-94	1.37334e-92	62.7834	38.4601
MT2A	Epi_VCAN	2.97543	0.689947	4.42841e+06	0.65825	2.97442e-69	5.49001e-68	96.7162	89.2395
NFAT5	Epi_VCAN	0.418436	0.302138	4359975	0.648079	8.22648e-120	2.87856e-118	43.0023	15.1711
SYCE1L	Epi_VCAN	0.704723	0.646012	5.26977e+06	0.783313	0	0	61.8452	7.52852
DPH1	Epi_VCAN	0.523548	0.355705	4510570	0.670463	2.10784e-125	7.78498e-124	52.2283	22.5475
PAFAH1B1	Epi_VCAN	0.593997	0.345964	4.49709e+06	0.668459	1.98253e-103	5.7091e-102	58.8741	31.8061
RPAIN	Epi_VCAN	0.721575	0.399828	4.64859e+06	0.690979	3.78069e-119	1.31913e-117	66.7709	40.019
XAF1	Epi_VCAN	1.11609	1.02657	5753810	0.855262	0	0	76.7005	10.8745
C17orf49	Epi_VCAN	0.529127	0.323059	4.4927e+06	0.667807	2.76547e-111	8.93373e-110	55.3557	26.8821
VAMP2	Epi_VCAN	1.15387	0.437681	4621529	0.686957	3.13855e-98	8.49033e-97	83.9719	67.6046
NCOR1	Epi_VCAN	0.747839	0.331465	4418205	0.656734	2.17353e-76	4.40494e-75	69.3511	47.2243
UBB	Epi_VCAN	1.87705	0.385366	4419541	0.656933	3.69114e-68	6.70802e-67	89.2885	89.5247
SREBF1	Epi_VCAN	0.443164	0.360231	4.51313e+06	0.670844	7.28677e-180	4.43766e-178	43.6278	11.2738
ALKBH5	Epi_VCAN	0.644625	0.403262	4642571	0.690084	3.88839e-130	1.49652e-128	61.4543	31.8061
WSB1	Epi_VCAN	1.08866	0.552467	4788036	0.711707	4.23483e-133	1.6793e-131	78.9679	51.0837
LGALS9	Epi_VCAN	1.26186	1.18746	5972465	0.887764	0	0	81.7826	6.71103
ZNF207	Epi_VCAN	0.641054	0.316429	4.35771e+06	0.647741	1.08929e-72	2.10058e-71	61.2979	40.3612
CCL2	Epi_VCAN	0.715697	0.616036	4586728	0.681784	7.39446e-232	7.15992e-230	43.3151	8.11787
FKBP10	Epi_VCAN	1.11988	0.370785	4.33195e+06	0.643913	5.90253e-60	9.43812e-59	79.2807	62.0152
KAT2A	Epi_VCAN	0.444846	0.395093	4704731	0.699324	1.75556e-280	2.5702e-278	45.6607	7.37643
STAT3	Epi_VCAN	1.09482	0.650876	5129661	0.762487	5.54453e-206	4.18424e-204	82.1736	47.9658
IFI35	Epi_VCAN	0.960577	0.69842	5197091	0.77251	5.80875e-253	6.68573e-251	72.9476	33.1939
ARL4D	Epi_VCAN	0.473579	0.327105	4.46301e+06	0.663394	2.25438e-144	9.97732e-143	46.6771	14.5247
C1QL1	Epi_VCAN	0.45875	0.312571	4006978	0.595608	2.3027e-50	3.12153e-49	34.1673	17.7757
KANSL1	Epi_VCAN	0.556231	0.441526	4.72918e+06	0.702959	6.95742e-206	5.2182e-204	52.7756	15.6844
KPNB1	Epi_VCAN	0.678875	0.307758	4329036	0.64348	1.52899e-66	2.7009e-65	63.4089	43.7072
CDK5RAP3	Epi_VCAN	0.719518	0.387451	4.52261e+06	0.672253	6.39641e-97	1.69772e-95	65.4418	40.7985
COL1A1	Epi_VCAN	1.15539	1.12065	5781685	0.859406	0	0	74.0422	3.1749
LUC7L3	Epi_VCAN	0.818286	0.401464	4534907	0.674081	1.08625e-93	2.75332e-92	70.6802	47.0722
SRSF1	Epi_VCAN	0.695342	0.363196	4453225	0.66194	2.95688e-86	6.82806e-85	63.7998	40.6844
SEPTIN4	Epi_VCAN	0.661002	0.60655	5113762	0.760124	0	0	56.9195	6.02662
VMP1	Epi_VCAN	1.333	0.708642	5066787	0.753141	1.21041e-181	7.53436e-180	85.3792	60.2281
BPTF	Epi_VCAN	0.766647	0.480365	4822852	0.716882	6.49694e-159	3.33513e-157	68.1001	35.6464
SLC9A3R1	Epi_VCAN	1.3506	0.499412	4598003	0.68346	9.11679e-95	2.35154e-93	81.079	67.7757
JPT1	Epi_VCAN	0.808551	0.43169	4617319	0.686331	6.15867e-111	1.97212e-109	67.0055	42.8137
H3F3B	Epi_VCAN	2.19946	0.330104	4.45637e+06	0.662407	8.60063e-73	1.66029e-71	94.8397	94.8859
LGALS3BP	Epi_VCAN	1.98064	1.17839	5.86978e+06	0.8725	0	0	93.1978	69.2776
RNF213	Epi_VCAN	1.21445	0.710379	5067791	0.75329	2.5145e-188	1.66426e-186	82.0954	51.7871
BAIAP2	Epi_VCAN	0.520011	0.355713	4.57213e+06	0.679613	2.66359e-140	1.13361e-138	53.4011	21.7871
CDH2	Epi_VCAN	0.982938	0.781557	5.42745e+06	0.806751	0	0	74.9805	25.8365
FSTL3	Epi_VCAN	0.705157	0.500584	4.76565e+06	0.70838	1.72973e-188	1.149e-186	58.9523	20.3422
SF3A2	Epi_VCAN	0.688946	0.421567	4718035	0.701302	5.1683e-142	2.23072e-140	65.0508	33.1179
NFIC	Epi_VCAN	1.44195	0.722886	5.27644e+06	0.784304	1.20773e-223	1.07552e-221	90.3831	68.0228
MFSD12	Epi_VCAN	0.432852	0.331918	4479285	0.665813	3.09649e-150	1.45674e-148	45.0352	14.5627
TRAPPC5	Epi_VCAN	1.15083	0.403153	4629147	0.688089	5.63925e-99	1.54608e-97	82.2518	70.2281
SHFL	Epi_VCAN	0.982381	0.685195	5.1637e+06	0.767546	6.55635e-233	6.43348e-231	74.4332	37.6426
JUNB	Epi_VCAN	1.17437	0.315655	3898681	0.579511	1.4588e-19	9.58074e-19	67.24	63.1939
NFIX	Epi_VCAN	0.633205	0.509464	4922011	0.731621	1.58436e-246	1.72075e-244	58.7959	17.5856
CACNA1A	Epi_VCAN	0.564133	0.559048	4991298	0.74192	0	0	48.8663	0.532319
DNAJB1	Epi_VCAN	2.12231	0.885117	4653465	0.691704	1.5533e-101	4.42085e-100	85.1446	77.9848
BRD4	Epi_VCAN	0.537954	0.306428	4380566	0.651139	7.40711e-86	1.69548e-84	55.1994	30.6654
[truncated: 69 more rows]
