# Supplementary material for: Comprehensive Evaluation of the m6A Regulator Prognostic Risk Score in the Prediction of Immunotherapy Response in Clear Cell Renal Cell Carcinoma
Source: Front Immunol. 2022 Jun 17;13:818120. doi: 10.3389/fimmu.2022.818120 (PMC9248360; doi:10.3389/fimmu.2022.818120)
Supplement: Supplementary file 8 [file Table_7.xlsx]

## Sheet: MCP_counter
Sample_ID	T.cells	CD8.T.cells	Cytotoxic.lymphocytes	NK.cells	B.lineage	Monocytic.lineage	Myeloid.dendritic.cells	Neutrophils	Endothelial.cells	Fibroblasts
TCGA.3Z.A93Z.01	1.30301	1.31912	1.33882	0.336235	1.13983	2.42764	1.0076	1.41181	3.98362	4.97527
TCGA.6D.AA2E.01	1.00883	1.58908	0.831465	0.206734	1.46421	2.03208	1.11518	1.4172	2.17998	3.39366
TCGA.A3.3306.01	1.16136	0.899911	1.05826	0.307431	0.956459	2.97833	1.22566	1.5598	2.79502	2.82273
TCGA.A3.3307.01	1.36831	2.37816	1.51161	0.361787	0.725417	3.26318	0.901774	1.73437	4.09239	3.35908
TCGA.A3.3308.01	0.964471	0.94714	0.869058	0.23428	1.10888	3.05201	1.00882	1.25783	4.07068	5.50607
TCGA.A3.3311.01	1.29875	1.9732	1.04293	0.270591	1.59796	3.62676	0.868299	1.56542	3.33076	4.19024
TCGA.A3.3313.01	0.470815	0.128066	0.352047	0.090404	0.984861	2.23891	0.620509	1.26858	2.49782	3.56569
TCGA.A3.3316.01	0.795641	0.685188	0.782527	0.253836	0.72493	3.35167	0.858871	1.82111	3.65152	5.16961
TCGA.A3.3317.01	1.41693	1.90462	1.28705	0.255568	1.18004	3.73204	1.1183	1.28215	3.39973	5.42291
TCGA.A3.3319.01	1.33649	1.48408	0.786918	0.185088	1.18808	3.04351	1.27296	1.28729	2.07694	2.85348
TCGA.A3.3320.01	1.10118	1.33387	1.16364	0.308152	0.866256	3.29465	1.05985	2.04508	3.82992	3.45286
TCGA.A3.3322.01	0.946813	0.575287	0.631314	0.33879	0.672259	3.3947	1.10488	1.78525	3.45253	4.29574
TCGA.A3.3323.01	1.4589	1.32597	1.45319	0.555179	0.912073	3.33361	0.80181	1.75406	4.02803	4.3508
TCGA.A3.3324.01	1.27949	2.30494	1.34276	0.34142	0.884318	3.23977	0.885167	1.22062	3.52369	3.8961
TCGA.A3.3325.01	1.44786	0.673046	0.787955	0.270829	1.29333	3.17862	1.67831	1.59158	3.8121	4.5675
TCGA.A3.3326.01	1.90789	1.67865	1.40461	0.592618	1.5977	3.89501	2.4537	1.96755	3.61143	3.22563
TCGA.A3.3328.01	0.718007	0.109422	0.436465	0.311543	0.212351	1.20093	0.290591	1.15763	1.67588	2.22865
TCGA.A3.3329.01	1.50607	1.48736	1.14019	0.257436	0.851654	3.012	0.962293	1.52432	3.76902	3.00984
TCGA.A3.3331.01	1.22227	1.61573	1.36399	0.344169	0.888268	3.38339	1.08716	1.96123	4.00496	3.45219
TCGA.A3.3335.01	1.08073	0.691412	0.6457	0.0697229	1.25125	2.88095	0.798297	1.5316	2.45785	3.05074
TCGA.A3.3343.01	1.38945	1.17461	1.47665	0.642511	1.2104	3.30692	1.53545	1.63416	3.72027	2.82046
TCGA.A3.3346.01	1.23796	1.96731	1.04521	0.225645	0.691791	3.08823	0.705822	1.22659	1.69332	3.51305
TCGA.A3.3347.01	1.59784	1.90875	1.25421	0.495422	1.83729	3.9757	1.64455	1.34255	3.01064	6.10712
TCGA.A3.3349.01	1.14622	1.5149	1.50007	0.448901	1.12369	3.19661	0.915198	1.79068	4.5324	5.18125
TCGA.A3.3351.01	2.15157	3.47367	1.65533	0.327351	1.00145	3.56995	1.08166	1.45814	3.5374	4.06023
TCGA.A3.3352.01	1.38121	0.851706	1.41331	0.794432	0.932028	3.18831	1.11638	1.64192	3.93222	3.28799
TCGA.A3.3357.01	1.42072	2.22132	1.15024	0.319372	0.627553	3.55221	0.677282	1.4578	2.79954	3.18968
TCGA.A3.3358.01	1.65049	3.20302	1.56414	0.57395	2.01194	3.7178	1.77904	1.47835	3.42345	3.75242
TCGA.A3.3359.01	1.82398	2.87731	1.55358	0.380315	0.818529	3.54047	1.10158	2.19383	3.73552	3.6955
TCGA.A3.3362.01	1.23297	1.40656	0.907547	0.242388	0.911954	3.05351	0.865142	1.93811	3.81513	4.89143
TCGA.A3.3363.01	1.18004	0.747982	0.52456	0.108035	0.62747	3.47754	1.29665	1.70075	1.23551	2.85998
TCGA.A3.3365.01	1.39483	1.51672	1.47207	0.598012	1.35546	2.95227	1.27279	1.55599	4.31971	4.71669
TCGA.A3.3367.01	1.35772	0.896773	1.0113	0.350415	0.856823	3.44813	1.49626	1.87748	3.54207	3.52612
TCGA.A3.3370.01	1.83117	3.29873	1.48772	0.435978	0.98191	3.49677	0.987007	1.76618	3.69184	4.4394
TCGA.A3.3372.01	1.1603	1.67197	1.46068	0.43807	0.784712	3.15946	0.848582	1.52126	4.14883	3.92991
TCGA.A3.3373.01	0.86699	0.849194	0.77497	0.355521	0.690636	3.38978	1.22293	1.80913	3.47493	4.68917
TCGA.A3.3374.01	0.983512	0.266987	0.419409	0.312533	0.845585	3.15261	1.05899	1.00391	1.38184	3.77736
TCGA.A3.3376.01	1.25802	0.973793	1.21615	0.438849	1.12719	3.29172	1.12997	1.89945	4.69978	4.88316
TCGA.A3.3378.01	1.72574	2.34548	1.3502	0.362669	1.97492	3.81902	1.29302	2.15418	2.73734	3.83063
TCGA.A3.3380.01	1.23404	1.2848	1.29751	0.481405	1.12164	2.9228	1.23279	1.70392	4.03871	4.58624
TCGA.A3.3382.01	1.31024	2.0176	1.42142	0.419237	0.774781	3.2834	0.595495	1.34621	3.43153	3.61165
TCGA.A3.3383.01	1.67796	1.92848	1.41548	0.342454	0.948371	3.16671	1.93656	1.51227	3.35685	3.4912
TCGA.A3.3385.01	0.400537	0.352583	0.488757	0.149613	0.330366	2.89241	1.23337	1.54877	2.71394	2.72398
TCGA.A3.3387.01	1.39148	1.02272	0.981453	0.404294	1.40392	3.66128	1.89192	1.67937	3.59058	5.10407
TCGA.A3.A6NI.01	1.07679	0.317076	0.922501	0.362905	0.727803	3.22455	1.49994	1.47646	3.28927	4.53025
TCGA.A3.A6NJ.01	1.94222	3.67393	2.02919	0.436197	1.18337	3.10593	0.959822	1.76714	3.85725	3.26313
TCGA.A3.A6NN.01	1.38247	1.30714	1.88192	0.513747	0.753032	2.95796	0.973095	1.64819	4.28628	4.40492
TCGA.A3.A8CQ.01	1.14186	0.752078	1.01544	0.271072	0.685142	3.01679	1.11451	1.67668	4.22762	4.88985
TCGA.A3.A8OV.01	0.855338	0.740672	1.20734	0.501418	0.415293	3.12327	0.747014	1.64089	3.20707	3.23614
TCGA.A3.A8OW.01	1.53491	1.84087	1.32757	0.307977	0.951426	2.92162	1.01905	1.95131	4.42087	3.69251
TCGA.AK.3425.01	1.24767	3.50459	1.50299	0.238792	1.44907	3.46871	1.37548	1.0831	3.30102	5.04691
TCGA.AK.3426.01	2.5685	4.81071	2.12572	0.497009	1.58866	3.63662	1.53571	1.39305	2.20909	4.98759
TCGA.AK.3427.01	0.761965	0.27854	0.213103	0.10231	0.301155	0.794065	0.366731	0.861873	1.88474	1.96394
TCGA.AK.3428.01	0.617178	1.17016	0.626749	0.301002	0.886459	2.67272	0.877108	2.04403	3.79588	3.71819
TCGA.AK.3429.01	1.89943	4.03229	1.77953	0.306318	1.30279	3.03374	1.26839	1.05289	3.36034	3.40776
TCGA.AK.3431.01	1.00652	1.12536	1.33575	0.272106	0.846793	2.3026	0.91583	1.51119	4.49048	5.79701
TCGA.AK.3433.01	0.75943	0.172973	0.442246	0.251177	0.711807	1.55649	0.308348	1.13143	2.1419	2.66996
TCGA.AK.3434.01	1.50292	1.80361	1.56204	0.52714	0.790482	2.40118	0.749741	1.57687	4.3013	4.25788
TCGA.AK.3436.01	0.829778	1.61377	0.841156	0.195417	1.03752	2.05139	0.557553	0.921711	3.14282	4.12203
TCGA.AK.3440.01	0.707217	0.161866	0.321053	0.222936	0.261472	0.949427	0.333959	0.942695	1.88371	2.36685
TCGA.AK.3443.01	0.706388	0.0203384	0.0832182	0.19471	0.271058	0.998617	0.25841	1.00097	1.7971	2.66328
TCGA.AK.3445.01	1.6707	1.7419	1.28412	0.281891	0.714679	3.238	0.889735	1.46571	3.21992	4.60161
TCGA.AK.3447.01	0.716501	0.407073	0.365051	0.150899	0.352111	0.568604	0.304746	0.860824	1.41987	1.32932
TCGA.AK.3450.01	1.06515	1.20416	0.863399	0.219662	1.1249	2.46079	1.07929	1.62874	3.68653	3.51769
TCGA.AK.3451.01	1.23311	3.02147	1.15805	0.171898	0.854019	2.83373	2.14226	1.26163	2.63952	3.66935
TCGA.AK.3453.01	2.35936	3.71137	1.62268	0.495805	1.43268	3.13798	1.07005	1.52872	2.5126	3.64359
TCGA.AK.3454.01	1.34142	1.76252	1.40601	0.365287	1.47179	2.95505	0.806531	1.22821	3.73976	5.06435
TCGA.AK.3455.01	2.3116	4.67962	2.37815	0.638915	1.61713	2.65241	0.884551	1.36811	2.94261	3.11451
TCGA.AK.3456.01	0.752665	0.614695	0.527217	0.0946563	1.03971	3.12059	1.33954	1.48166	1.96068	3.02181
TCGA.AK.3458.01	1.50315	1.97371	1.69973	0.553713	1.09833	2.25663	1.58214	1.41319	2.57889	3.46002
TCGA.AK.3460.01	1.03208	1.52627	1.43591	0.426402	0.821552	2.85108	0.818112	1.67626	4.04331	4.0162
TCGA.AK.3461.01	1.48203	0.991411	1.48735	0.907629	0.944041	2.55542	1.10461	1.9484	4.02258	4.78471
TCGA.AK.3465.01	0.814483	0.146156	0.455396	0.12245	0.955991	1.43535	0.707543	1.18078	2.53727	3.86819
TCGA.AS.3777.01	0.855181	0.455483	0.216117	0.120935	0.591598	1.458	0.433469	1.55821	1.75337	3.33877
TCGA.AS.3778.01	1.07486	1.22993	1.05	0.285129	0.653296	3.12804	1.19382	1.70341	3.81483	4.83651
TCGA.B0.4688.01	0.477462	0.444124	1.13761	0.412443	0.885981	2.51644	0.418951	0.925105	1.65581	5.91912
TCGA.B0.4690.01	1.62354	2.71061	1.26298	0.295067	1.25113	3.50646	1.41812	1.5381	2.8287	5.30341
TCGA.B0.4691.01	1.66523	3.0248	1.75796	0.657827	2.00487	2.54651	1.53354	1.16463	2.58717	5.09708
TCGA.B0.4693.01	1.66937	2.68171	1.76576	0.62574	1.6853	3.12701	0.836678	1.80923	3.71567	3.38272
TCGA.B0.4694.01	1.9155	3.55226	1.59721	0.33509	1.73891	3.71833	1.30072	1.58846	3.1062	4.99131
TCGA.B0.4696.01	0.329038	0.06875	0.208047	0.276911	0.190461	1.76169	0.242004	1.00948	1.28859	6.71185
TCGA.B0.4697.01	2.63735	4.43769	1.83395	0.590125	4.47385	3.34113	1.30128	1.30788	2.73433	5.01977
TCGA.B0.4698.01	1.99447	3.62797	1.70426	0.221067	1.03567	2.86655	1.1836	1.51248	1.75363	4.56085
TCGA.B0.4699.01	2.07712	3.50373	1.69536	0.343284	0.557465	2.87234	0.675427	1.14389	1.83908	6.18451
TCGA.B0.4700.01	2.18666	3.75174	1.81493	0.699095	1.96255	3.06346	1.18722	1.24907	3.38844	5.96983
TCGA.B0.4701.01	1.72042	1.91837	1.25896	0.446369	1.53386	3.01407	1.61329	1.61345	3.21827	3.95489
TCGA.B0.4703.01	1.45577	2.5629	1.27234	0.310349	1.02429	2.81614	0.968006	1.27611	3.67323	6.46809
TCGA.B0.4706.01	1.50163	2.30853	1.98095	0.638102	0.929465	1.93784	0.728224	1.578	3.28225	4.59854
TCGA.B0.4707.01	1.35662	2.36149	1.32435	0.360785	1.50275	1.83709	0.488503	1.04886	1.63267	4.95881
TCGA.B0.4710.01	1.50048	1.86791	1.45179	0.456404	1.97791	2.77792	0.892591	1.79423	3.69637	4.72387
TCGA.B0.4712.01	1.24894	1.91346	1.19568	0.284148	1.39826	2.52914	1.29991	0.794315	2.68843	5.13529
TCGA.B0.4713.01	1.21062	1.72302	1.58319	0.620215	1.38747	2.35161	0.915068	1.20317	2.10219	4.12155
TCGA.B0.4714.01	1.83737	3.86486	2.48443	1.06623	0.748239	3.31627	0.981532	1.5601	3.36464	3.79667
TCGA.B0.4718.01	1.25566	2.22315	1.28786	0.37578	1.13861	2.1352	0.774355	1.38873	3.74265	4.11398
TCGA.B0.4810.01	1.96686	3.03277	1.94751	0.449416	1.28973	3.00041	1.14248	1.69339	3.84783	5.39766
TCGA.B0.4811.01	1.16803	1.09638	0.969433	0.283466	1.10802	2.46378	1.03568	1.18223	2.93003	4.0541
TCGA.B0.4813.01	1.15956	0.518476	0.672864	0.263949	0.555446	2.3812	0.551634	1.32872	2.76043	4.60598
TCGA.B0.4814.01	1.16916	1.15995	0.942149	0.226111	1.58047	2.59658	0.737849	1.72796	3.42404	4.27833
TCGA.B0.4815.01	2.42573	4.19275	2.07513	0.554965	3.32089	3.65927	1.33621	1.48936	2.74731	4.87564
TCGA.B0.4816.01	1.03272	1.2298	1.51411	0.488895	0.799333	3.31601	1.10768	1.86212	4.00848	3.74934
TCGA.B0.4817.01	1.32222	0.896808	0.950251	0.285569	1.36342	2.19872	1.08881	3.23303	1.71431	2.85513
TCGA.B0.4818.01	1.51482	2.0779	1.69602	0.583366	2.15722	2.78685	0.967473	2.03052	4.03439	3.3345
TCGA.B0.4821.01	1.52869	1.97287	1.66328	0.602685	1.16189	2.03508	0.429655	1.13401	2.53387	4.41694
TCGA.B0.4822.01	1.47201	2.21649	1.4451	0.338387	1.4269	2.99806	0.789715	1.1577	3.83472	4.80748
TCGA.B0.4823.01	1.39762	2.8843	1.25324	0.237436	1.34334	3.03458	0.950443	1.38897	3.86869	5.05141
TCGA.B0.4824.01	1.7471	3.65194	1.88743	0.639253	0.903347	3.3507	1.15191	1.80962	3.75392	3.48082
TCGA.B0.4827.01	1.21723	2.46979	1.1767	0.238752	1.94969	3.02286	0.746805	1.10088	3.45793	5.30072
TCGA.B0.4828.01	1.61689	1.48827	1.33808	0.41343	0.97667	2.33885	0.695959	1.31968	2.56882	3.25775
TCGA.B0.4833.01	1.6147	3.40696	1.9552	0.545479	1.27349	2.81376	1.02733	1.63495	3.55999	3.85625
TCGA.B0.4834.01	0.699488	0.264114	0.472245	0.0731899	0.181779	0.972743	0.344918	1.33433	2.77862	3.09779
TCGA.B0.4836.01	1.77318	2.6131	1.22323	0.415595	2.00452	2.90719	1.08463	1.39001	3.03737	5.18152
TCGA.B0.4837.01	1.14612	0.946182	0.766852	0.287447	0.774966	2.29753	0.569447	1.52562	3.39751	5.36305
TCGA.B0.4838.01	2.08674	4.81241	1.92852	0.455852	1.56297	2.85327	0.808856	1.46884	3.47845	3.46583
TCGA.B0.4839.01	0.791316	1.00318	1.35695	0.320452	0.97867	2.40988	0.898924	1.24806	3.82745	3.85985
TCGA.B0.4841.01	0.598282	1.77391	1.22409	0.28462	0.504495	1.88841	0.665078	1.11222	3.78434	4.32865
TCGA.B0.4842.01	1.49915	1.96979	1.28481	0.360098	1.70715	3.07796	0.907016	1.49849	2.33264	3.97862
TCGA.B0.4843.01	1.04241	0.416409	0.595964	0.298717	0.895517	2.05883	0.993184	1.30061	3.81536	5.76027
TCGA.B0.4844.01	1.31526	1.72847	0.990424	0.23515	1.69346	2.55781	0.547516	1.72681	2.28295	3.90678
TCGA.B0.4845.01	1.30971	0.342221	0.557537	0.26582	0.617433	2.70049	0.812407	1.66651	4.12694	4.06504
TCGA.B0.4846.01	1.63383	2.48034	1.29831	0.262067	1.07693	3.39801	1.11126	1.57926	3.54124	3.55868
TCGA.B0.4847.01	2.43015	3.68016	1.58294	0.461194	1.41852	3.1727	1.07356	1.40956	2.51026	2.65534
TCGA.B0.4848.01	1.29086	2.24784	1.16552	0.299151	1.50391	3.4439	0.895672	1.19356	3.50774	4.6263
TCGA.B0.4849.01	1.34651	1.21171	1.29242	0.500193	0.743696	3.09195	0.890085	1.4431	3.82816	3.66352
TCGA.B0.4852.01	1.20856	1.37891	1.28169	0.440843	1.52831	2.84256	1.01261	1.65105	3.63476	3.78054
TCGA.B0.4945.01	1.07266	1.14243	1.10837	0.239134	1.12833	2.85525	0.748714	1.45051	4.3685	3.82172
TCGA.B0.5075.01	1.21423	2.55392	1.00422	0.16035	0.835913	3.66417	1.10545	0.920049	2.17194	2.82326
TCGA.B0.5077.01	1.43794	1.56472	1.49235	0.360389	0.969978	2.95522	0.707752	1.34571	3.43954	3.99423
TCGA.B0.5080.01	1.56694	2.75181	1.27399	0.181404	2.5512	2.19509	0.965068	1.50386	4.40188	6.22358
TCGA.B0.5081.01	2.50006	3.19431	1.57057	0.511287	2.38357	3.17933	1.77951	1.14467	3.32963	4.98282
TCGA.B0.5083.01	1.4289	1.33825	0.790295	0.156831	1.16989	2.93387	1.09712	1.08013	2.40196	5.4446
TCGA.B0.5084.01	1.06913	1.15078	0.563966	0.146311	1.02985	2.08488	1.22681	1.52346	1.98713	4.19744
TCGA.B0.5085.01	0.973583	1.16663	1.02639	0.420637	0.614627	2.44512	0.578765	1.36998	3.01201	3.16943
TCGA.B0.5088.01	1.54124	1.65075	1.28952	0.412447	1.61159	3.30816	1.19028	1.41932	3.55249	5.05292
TCGA.B0.5092.01	2.61603	4.90386	2.12261	0.455552	1.21692	3.02402	1.3869	1.07229	2.83585	4.81865
TCGA.B0.5094.01	1.09219	1.26252	1.30533	0.644887	0.964777	2.64978	0.752409	1.48493	2.40472	3.66281
TCGA.B0.5095.01	1.37226	1.97482	1.43973	0.454211	1.21515	2.94507	0.880093	1.52412	4.11549	6.57783
TCGA.B0.5096.01	0.905208	0.990393	0.644661	0.145429	1.66104	3.05873	0.69414	1.16463	2.29879	4.40158
TCGA.B0.5097.01	1.54216	1.21625	0.699491	0.226164	0.92511	3.47165	1.04146	1.56294	3.95742	5.68458
TCGA.B0.5098.01	0.895775	0.241466	0.37195	0.061936	0.935802	0.798463	0.564393	1.00823	1.04398	3.33606
TCGA.B0.5099.01	0.631575	0.417275	0.706022	0.253522	0.625378	2.07593	0.471711	1.67177	3.98845	3.67522
TCGA.B0.5100.01	1.00575	0.595772	0.978764	0.262507	0.677383	1.60555	0.501914	1.41625	3.38866	6.18076
TCGA.B0.5102.01	0.897282	1.7081	1.11267	0.281717	1.06075	2.61082	0.63042	0.937792	3.13291	3.33284
TCGA.B0.5104.01	1.02897	0.705481	0.761532	0.266382	0.795925	2.83564	0.835702	1.71996	3.27112	3.49799
TCGA.B0.5106.01	1.35444	2.58121	1.69224	0.477824	1.21467	2.97436	0.902778	1.60712	3.98275	4.46755
TCGA.B0.5107.01	1.90033	3.13209	1.15084	0.153436	0.89637	3.19167	1.02934	0.959101	1.03807	2.35486
TCGA.B0.5108.01	1.79014	1.42688	1.41725	0.567947	1.4548	3.69027	0.906705	1.58939	3.89975	5.69225
TCGA.B0.5109.01	2.0328	2.89481	1.70429	0.418921	2.79941	2.44437	1.15353	1.55737	2.37882	5.52716
TCGA.B0.5110.01	1.16653	1.21021	1.18681	0.463781	0.791068	3.15217	1.11898	1.64218	4.3235	4.56617
TCGA.B0.5113.01	1.56227	1.86748	1.07771	0.243686	1.6101	3.28669	0.909489	1.46313	3.75091	4.22687
TCGA.B0.5115.01	1.62959	0.905017	1.24196	0.427995	0.803259	3.05361	1.27067	1.67725	4.15315	4.47663
TCGA.B0.5116.01	0.587394	0.803443	0.80064	0.256863	0.410407	2.18712	0.567139	1.18159	3.65487	4.58743
TCGA.B0.5117.01	0.675859	0.085574	0.318826	0.192983	0.73043	1.18963	0.286405	0.92984	2.36466	3.67646
TCGA.B0.5119.01	1.2531	2.51521	1.59946	0.474993	0.441117	2.72565	0.754576	1.95278	4.09092	3.74471
TCGA.B0.5120.01	1.07207	0.752052	0.908884	0.2876	1.35535	3.27215	1.07402	1.61734	3.95712	5.09997
TCGA.B0.5121.01	1.15452	1.4471	1.51782	0.485049	0.648675	2.50739	0.740062	1.67074	3.90349	3.90251
TCGA.B0.5399.01	1.91343	1.55973	1.45743	0.559423	1.29625	3.1293	2.1412	1.61772	3.67641	4.45252
TCGA.B0.5400.01	1.13866	2.11299	1.28663	0.474415	1.21275	2.61023	1.33113	1.83456	2.16293	4.96777
TCGA.B0.5402.01	0.822529	0.787775	1.21869	0.680459	0.848314	2.42296	0.788491	1.54275	4.01751	4.07739
TCGA.B0.5690.01	1.07197	0.934238	1.09506	0.540536	1.20353	2.59089	1.19695	1.53327	5.12043	4.58481
TCGA.B0.5691.01	1.42463	1.46766	0.970251	0.307432	1.88883	2.76043	1.50102	1.83605	4.01206	5.11373
TCGA.B0.5692.01	2.34518	4.78346	2.09106	0.468135	1.16941	2.80412	0.807606	1.49114	3.16621	2.61499
TCGA.B0.5693.01	0.749974	0.486929	0.728173	0.443019	0.782477	2.41385	0.975427	1.93744	4.26444	4.28796
TCGA.B0.5694.01	0.993072	0.493558	1.1188	0.527332	0.802771	2.92014	1.07899	1.44779	3.95042	4.07068
TCGA.B0.5695.01	0.903952	1.34307	1.17671	0.35723	1.11711	2.2399	0.804761	1.59863	4.29387	3.71088
TCGA.B0.5696.01	0.805824	1.40784	0.910832	0.199904	0.746366	2.3648	0.705841	1.46695	3.96157	4.1147
TCGA.B0.5697.01	1.90401	3.23508	1.43167	0.309844	1.24068	3.14421	1.56491	1.66538	2.89222	3.66324
TCGA.B0.5698.01	1.74565	1.60407	1.01553	0.176994	1.39745	3.49193	1.01451	1.57899	3.52382	2.7674
TCGA.B0.5699.01	1.25993	0.70538	1.28537	0.498664	0.639886	3.30021	1.10163	1.59951	3.59881	2.97741
TCGA.B0.5700.01	1.05414	0.94354	0.787944	0.205472	0.721929	2.65337	0.748244	1.38887	3.71412	3.51536
TCGA.B0.5701.01	1.07996	1.77183	0.939701	0.298477	1.37212	3.1954	1.50454	1.20993	3.10695	3.23271
TCGA.B0.5702.01	1.40425	1.1846	0.797653	0.0771427	1.2063	1.90863	0.97745	1.05812	2.85653	4.12075
TCGA.B0.5703.01	1.1748	2.0285	2.05296	0.769368	0.907134	1.95578	0.455326	1.54262	3.08432	4.48339
TCGA.B0.5705.01	1.12641	2.35	1.12397	0.349342	1.09992	2.95723	1.00553	1.58805	3.57181	2.72785
TCGA.B0.5706.01	1.94742	3.83677	1.47463	0.397727	3.09481	2.6126	0.658632	1.23403	3.54287	4.29247
TCGA.B0.5707.01	0.969607	0.815065	0.391095	0.0868894	1.35424	2.32662	1.3603	1.66114	1.24271	3.7905
TCGA.B0.5709.01	1.86457	3.20338	1.41454	0.394935	2.37703	3.539	1.70408	1.58809	3.71813	5.76117
TCGA.B0.5710.01	1.36112	1.39209	1.11833	0.339101	0.860983	2.42279	1.26023	1.47282	5.16902	4.60546
TCGA.B0.5711.01	1.4136	1.5282	1.25205	0.471648	1.48852	3.16028	1.54154	1.64055	4.32113	4.16714
TCGA.B0.5712.01	1.147	1.7678	0.928199	0.136096	0.527362	2.26932	0.702497	1.45332	3.17188	3.29201
TCGA.B0.5713.01	0.914541	1.72809	1.47954	0.465279	0.851683	2.84092	0.831838	1.51888	4.34981	3.40533
TCGA.B0.5812.01	1.31763	1.32169	1.40494	0.482446	1.07363	2.85638	1.27939	1.58892	4.55098	4.80344
TCGA.B2.3923.01	0.863244	0.234427	0.431187	0.272541	0.829446	1.8901	0.473408	1.37609	2.3406	2.60062
TCGA.B2.3924.01	2.1143	4.07969	1.8902	0.392113	1.69687	3.74004	1.11888	1.59882	3.41048	3.34977
TCGA.B2.4098.01	1.29804	0.670704	0.581995	0.177828	2.06113	3.20493	0.942965	1.79914	1.27963	2.90695
TCGA.B2.4099.01	1.34959	1.44644	1.39482	0.681461	1.00379	3.4931	1.36733	1.53613	3.29222	3.29592
TCGA.B2.4101.01	1.85757	2.25787	2.07419	0.780762	1.89045	3.29976	1.62693	1.88979	4.24842	4.37345
TCGA.B2.4102.01	1.55903	1.01455	1.30245	0.50313	1.32416	3.78547	1.35105	1.94007	3.63473	3.41062
TCGA.B2.5633.01	1.41971	1.86532	1.12537	0.278036	1.16171	3.64876	1.57142	1.4125	4.18486	4.29429
TCGA.B2.5635.01	1.64759	3.14989	1.49897	0.309312	0.932812	3.45906	1.05982	1.52206	3.70798	3.23079
TCGA.B2.5636.01	0.95244	0.324513	0.66486	0.420808	1.43213	2.6767	0.982448	1.70459	4.45724	4.70353
TCGA.B2.5639.01	1.23289	1.14363	0.916414	0.56137	1.62168	3.37008	1.39823	1.30702	2.92705	3.1865
TCGA.B2.5641.01	1.83065	3.71841	1.63653	0.376504	1.28006	3.42434	0.893977	1.51387	3.2109	4.01679
TCGA.B2.A4SR.01	1.57521	1.71004	1.39822	0.423208	0.882604	3.25684	1.82483	1.73691	4.73628	3.99516
TCGA.B4.5377.01	1.13764	2.10916	1.08861	0.210786	0.882808	3.10987	0.75377	1.61888	3.49676	3.59116
TCGA.B4.5378.01	0.87289	0.699019	1.09002	0.26064	0.636013	1.97037	0.730132	1.75272	4.11555	4.19826
TCGA.B4.5832.01	0.821016	0.501286	0.753011	0.207888	1.05385	2.84675	1.34559	1.25536	2.87788	2.71159
TCGA.B4.5834.01	0.9902	0.803826	1.10569	0.27466	0.683421	2.32271	1.00544	1.37413	4.99635	4.33013
TCGA.B4.5835.01	0.866313	1.07597	0.651468	0.150595	1.43802	3.19003	0.811128	1.11426	1.60208	2.63347
TCGA.B4.5836.01	0.90301	1.43698	1.65396	0.648612	1.19443	3.07184	0.88577	1.90022	4.10272	4.19068
TCGA.B4.5838.01	0.652902	1.13156	0.878997	0.182587	0.832097	2.60103	0.862061	1.25051	3.15626	4.79405
TCGA.B4.5843.01	0.761565	0.488504	0.598108	0.257345	0.757312	3.07216	0.771179	1.63044	3.81468	4.74337
TCGA.B4.5844.01	0.562449	0.689634	1.00651	0.334854	0.658857	2.49744	0.769823	1.60538	4.92651	4.00943
TCGA.B8.4143.01	1.93425	4.08754	1.77586	0.486045	1.70571	3.34192	0.972336	1.14018	3.04548	4.58995
TCGA.B8.4146.01	1.23385	1.40565	1.28042	0.325154	0.762674	3.52845	1.15913	1.44827	3.33412	2.07704
TCGA.B8.4148.01	2.02528	3.79723	2.43154	0.827326	1.31225	3.34444	1.0032	1.5654	3.59616	3.34508
TCGA.B8.4151.01	0.541322	0.964397	0.663231	0.146626	0.684104	2.66554	0.674969	1.36304	3.36647	2.92014
TCGA.B8.4153.01	0.931089	1.03523	1.16197	0.427915	0.528731	2.45294	0.759824	1.55276	4.14172	2.81725
TCGA.B8.4154.01	1.16997	2.34812	1.69027	0.558955	0.888272	2.99298	1.21848	1.68081	3.42306	3.42814
TCGA.B8.4619.01	0.8973	0.263689	0.564832	0.128383	0.920244	1.34874	0.614629	1.24982	2.53776	3.89926
TCGA.B8.4620.01	0.998318	0.570095	0.751704	0.269102	0.630465	2.83731	0.922505	2.09287	3.30882	5.21743
TCGA.B8.4621.01	0.830599	1.02505	0.816545	0.139331	0.849494	3.13408	1.59924	1.74907	1.89488	2.10199
TCGA.B8.4622.01	1.33111	1.16526	1.52324	0.67789	0.92011	3.39757	1.03901	1.6016	3.8436	3.9759
TCGA.B8.5158.01	1.30525	2.13716	1.18931	0.202771	1.32713	3.33177	1.81847	1.61111	3.06014	3.56022
TCGA.B8.5159.01	1.43998	2.66518	1.07697	0.175642	0.742514	2.68512	0.612606	1.71205	3.3336	4.02392
TCGA.B8.5162.01	2.03574	3.66103	1.77202	0.338304	2.91059	4.13245	1.16708	1.39274	3.60998	5.77256
TCGA.B8.5163.01	1.77692	2.78003	1.50058	0.386148	1.55735	3.43447	0.909729	1.23879	3.95579	5.76642
TCGA.B8.5164.01	2.05851	4.71313	1.79295	0.32413	1.24525	3.8058	0.977651	1.46183	2.81274	2.87912
TCGA.B8.5165.01	1.19711	0.973486	0.980178	0.289009	1.3064	3.04474	1.05384	1.91399	4.36303	4.68151
TCGA.B8.5545.01	0.987756	1.15903	1.06397	0.290223	1.35712	3.25298	1.05777	1.53535	4.18745	5.62672
TCGA.B8.5546.01	0.804369	0.884463	0.619298	0.117221	1.20675	2.08192	0.439429	1.2723	2.4249	2.08688
TCGA.B8.5549.01	1.12534	2.69219	1.15374	0.23359	0.767009	2.93691	0.638866	1.48792	4.10905	3.95647
TCGA.B8.5550.01	0.92266	1.51007	0.837147	0.131726	0.494623	2.78476	0.899693	1.30202	3.59476	6.01154
TCGA.B8.5551.01	2.23644	3.13069	1.62737	0.393985	2.74516	4.38052	1.49635	0.854107	2.26661	4.38635
TCGA.B8.5552.01	1.45673	2.41671	1.07838	0.351712	1.73402	3.47512	1.35983	1.7214	4.52298	5.22815
TCGA.B8.5553.01	1.38582	2.54752	1.34614	0.374308	1.22497	3.25623	1.21873	1.57205	4.01306	3.70728
TCGA.B8.A54D.01	2.24954	4.04387	1.84698	0.616694	1.30991	3.5123	1.11043	1.29336	2.75504	3.34672
TCGA.B8.A54E.01	0.654984	0.66546	0.483645	0.0626437	1.09201	2.41212	1.51739	1.28	1.77954	1.69512
TCGA.B8.A54F.01	1.14453	0.840828	0.871321	0.268747	1.14549	3.259	1.31383	1.62215	3.64896	4.99785
TCGA.B8.A54G.01	2.73778	4.83614	1.83744	0.340512	0.914363	4.01501	1.78009	1.30227	2.24076	2.48475
TCGA.B8.A54H.01	1.32182	3.05791	1.72131	0.350709	0.754163	2.75669	0.745615	1.44353	4.13001	4.10204
TCGA.B8.A54I.01	1.69895	1.22331	1.02988	0.483552	3.2363	3.10504	1.8678	1.11039	2.88113	3.8725
TCGA.B8.A54J.01	1.5778	2.51509	1.68922	0.47233	1.01225	2.74658	0.980995	1.83504	4.43075	4.34252
TCGA.B8.A54K.01	0.85754	0.30313	0.888407	0.212725	0.529524	1.29845	0.711252	1.28021	3.63954	3.67397
TCGA.B8.A7U6.01	1.12306	0.852705	1.18252	0.384577	1.29791	2.78583	1.0301	1.5608	4.05626	4.69629
TCGA.B8.A8YJ.01	1.74203	0.976301	1.22861	0.328034	2.47799	3.00308	1.16967	1.60152	4.47279	6.30569
TCGA.BP.4158.01	0.886746	1.10597	1.31783	0.405012	0.699017	2.88141	0.861708	1.54708	3.90659	4.03932
TCGA.BP.4159.01	0.843609	0.69173	1.20788	0.510344	0.818384	2.50705	0.989684	1.3862	4.00767	4.80805
TCGA.BP.4160.01	2.00811	4.30112	1.81248	0.284771	1.44449	3.50129	1.02652	1.25716	3.4374	4.47753
TCGA.BP.4161.01	2.0089	2.97073	2.05253	0.5394	1.72616	3.70114	1.29833	1.58702	3.42427	3.18497
TCGA.BP.4162.01	1.92755	3.13645	1.81445	0.430605	1.05316	3.52799	1.21079	1.55455	3.70949	3.63107
TCGA.BP.4163.01	1.19888	1.21744	0.869318	0.251256	1.13697	3.2725	1.26452	1.50829	2.89594	4.1408
TCGA.BP.4164.01	0.811125	1.05868	0.697196	0.151535	0.699767	2.53605	0.66463	1.15749	3.1524	2.91794
TCGA.BP.4165.01	1.20668	1.93731	2.15137	0.741757	0.961135	2.24296	0.678718	1.60022	3.91888	4.08809
TCGA.BP.4166.01	1.15439	1.39107	1.25564	0.318546	1.25871	2.71711	1.07028	1.33503	4.15324	5.31857
TCGA.BP.4167.01	1.88692	3.28036	1.51863	0.383769	1.56603	3.35425	1.29933	1.19917	2.81463	6.331
TCGA.BP.4169.01	1.66886	2.00914	1.28742	0.436812	2.00132	3.05859	1.5233	2.18971	4.20534	5.13387
TCGA.BP.4170.01	1.49822	2.2171	1.50832	0.25814	1.08645	3.42379	1.07005	1.8202	4.06988	3.89967
TCGA.BP.4173.01	2.76729	4.81416	2.17941	0.422847	1.4595	3.72147	1.25637	1.48804	3.15559	5.12201
TCGA.BP.4174.01	1.20105	1.90303	0.949516	0.108016	0.788528	3.32778	0.963203	1.29805	2.73717	3.6274
TCGA.BP.4176.01	1.46379	1.57072	0.890545	0.32939	1.80992	3.85872	1.59616	1.80115	3.37092	4.65423
TCGA.BP.4177.01	0.853578	0.467286	0.436278	0.114153	0.871701	1.50865	0.916728	1.37408	3.52556	5.05816
TCGA.BP.4325.01	1.42457	3.11378	1.76958	0.339328	0.815727	3.43842	0.844901	1.66414	3.16247	3.13696
TCGA.BP.4326.01	0.607365	0.506573	0.762054	0.323779	1.34364	2.11431	0.555566	1.37453	3.76703	4.28808
TCGA.BP.4327.01	1.08869	1.44727	1.26643	0.373733	1.15985	2.44739	0.775423	1.55539	3.89976	3.80119
TCGA.BP.4329.01	1.16853	1.0415	1.0118	0.256807	0.99138	2.96276	1.2399	1.63818	4.02763	4.71589
TCGA.BP.4330.01	2.15669	3.7008	2.33396	0.7159	2.31008	3.34358	1.21155	1.51767	3.68233	4.47721
TCGA.BP.4331.01	1.55106	1.45048	1.20534	0.20662	0.880448	3.64893	1.14362	1.70487	3.56856	4.63994
TCGA.BP.4332.01	0.953956	1.16642	1.07705	0.270438	0.782431	3.10984	0.911971	1.45149	3.94839	4.61189
TCGA.BP.4334.01	0.775237	0.100037	0.430599	0.160521	0.639949	1.30799	0.457645	0.94065	1.64873	2.55451
TCGA.BP.4335.01	1.69021	2.56183	1.36294	0.417987	2.02542	2.64257	1.10618	1.48934	3.8644	4.19142
TCGA.BP.4337.01	1.18218	1.09688	0.903036	0.341676	1.91765	2.27869	0.883395	1.33541	3.08681	5.95515
TCGA.BP.4338.01	0.970658	0.709751	0.469313	0.087622	1.41512	3.45685	0.709486	1.39856	1.74907	3.22197
TCGA.BP.4340.01	0.919902	0.640298	0.992889	0.381641	0.92899	2.82543	0.751254	1.64897	3.24502	3.06047
TCGA.BP.4341.01	0.936872	0.415344	0.941837	0.473766	0.652539	2.27965	0.710311	1.97849	3.96245	3.99557
TCGA.BP.4342.01	1.43087	0.978576	0.99479	0.404872	1.50998	2.76198	0.798506	1.79925	3.43153	5.60531
TCGA.BP.4343.01	1.36564	2.05588	1.20749	0.497297	1.77138	3.74756	1.24619	0.824446	3.41897	5.3645
TCGA.BP.4344.01	0.937731	0.448834	0.935271	0.313619	0.859429	3.05201	1.31173	1.55193	4.53357	5.00835
TCGA.BP.4345.01	1.40287	1.31234	1.0727	0.375715	1.03011	3.12637	1.18094	1.07783	4.1361	6.4257
TCGA.BP.4346.01	2.64856	4.77246	2.3752	0.626115	1.51275	3.3851	1.03179	1.65958	2.95287	4.05709
TCGA.BP.4347.01	1.09513	1.28207	1.23465	0.360951	0.737983	2.76881	0.962217	1.50923	4.08473	3.98063
TCGA.BP.4349.01	1.16443	1.07716	1.15048	0.485422	1.00219	2.38538	0.714065	1.60128	4.3224	4.20092
TCGA.BP.4351.01	1.34246	1.24923	1.51748	0.598943	0.714079	2.69721	0.794716	1.42902	3.87081	4.40647
TCGA.BP.4352.01	0.679108	0.305465	0.369546	0.189877	1.07505	1.50006	0.572239	0.820139	1.10393	4.69047
TCGA.BP.4353.01	1.2459	2.05322	1.62034	0.376754	0.475084	3.62559	0.993047	1.41529	4.57633	4.85702
TCGA.BP.4355.01	1.07225	0.472065	0.749829	0.262629	0.848498	2.47428	0.801069	1.58814	4.44471	4.56736
TCGA.BP.4756.01	1.10859	1.65694	0.825223	0.115525	1.14782	2.91347	0.851616	1.3743	1.84149	2.31048
TCGA.BP.4758.01	1.80921	3.83876	1.58676	0.375563	1.2285	2.65375	1.02884	1.35481	3.86191	4.13509
TCGA.BP.4759.01	0.853596	1.75852	1.3471	0.24414	0.692821	2.53923	0.618499	1.12447	3.89432	4.45622
TCGA.BP.4760.01	0.821968	0.232517	0.427776	0.136193	0.643892	1.98593	0.873805	1.36879	3.509	5.48649
TCGA.BP.4761.01	1.58855	2.52661	1.08694	0.15184	1.91553	2.28995	1.01003	1.16638	1.42036	4.02169
TCGA.BP.4762.01	1.5117	2.07764	1.05721	0.248502	1.79012	3.28308	1.50429	1.58741	3.94555	6.08901
TCGA.BP.4763.01	1.1716	1.08074	1.0332	0.273757	0.895361	2.53739	1.16731	1.56518	3.91881	4.6902
TCGA.BP.4765.01	0.805859	0.224401	1.11946	0.567942	0.864988	2.68097	0.913454	1.74615	3.96896	4.56565
TCGA.BP.4766.01	0.850915	0.289065	0.968783	0.386361	0.608291	3.36229	0.703342	1.98659	3.82049	3.72264
TCGA.BP.4768.01	0.800449	1.46098	0.651062	0.0821411	0.647836	3.21795	0.504802	1.28774	3.02834	3.4279
TCGA.BP.4769.01	0.878047	0.242421	0.316042	0.167733	0.984537	1.55545	0.694703	1.42133	3.55355	5.78879
TCGA.BP.4770.01	0.656753	1.85552	0.710102	0.109229	0.73818	2.25475	0.775137	0.785378	2.38834	7.605
TCGA.BP.4771.01	2.78612	4.72512	2.47188	0.615908	1.30559	3.41903	1.13567	1.38044	3.42794	4.55244
TCGA.BP.4774.01	1.2846	1.51727	1.22469	0.277365	0.946737	2.67883	0.754579	1.60152	3.99075	4.03217
TCGA.BP.4775.01	1.20854	0.849962	0.947726	0.221775	1.37129	3.15122	1.1389	1.85634	3.7861	3.6973
TCGA.BP.4776.01	1.35117	1.46512	1.36214	0.517291	2.08623	2.2693	0.774447	1.59639	3.86054	4.30661
TCGA.BP.4777.01	2.35029	3.81616	1.77464	0.406746	2.13947	3.65109	1.24863	1.33948	3.15047	4.21765
TCGA.BP.4781.01	0.72722	0.717827	0.5773	0.13717	0.904321	3.37823	0.678223	1.40474	3.38173	4.75697
TCGA.BP.4782.01	1.41583	2.33602	1.34464	0.643728	0.867403	3.24336	1.10846	1.46081	3.77287	4.30322
TCGA.BP.4784.01	0.801135	0.347111	0.536089	0.143873	1.53712	1.95435	1.20209	1.20552	4.09327	5.35267
TCGA.BP.4787.01	0.91189	1.541	0.979725	0.337998	0.629206	3.39034	1.2136	1.51257	2.89562	5.12788
TCGA.BP.4789.01	0.956546	0.852586	1.13341	0.332514	0.725822	2.34899	0.974367	1.63965	4.50244	5.17968
TCGA.BP.4790.01	2.17387	3.16514	1.52675	0.283949	1.73186	3.52127	1.91261	1.45642	3.9296	5.45159
TCGA.BP.4795.01	1.47327	1.5931	0.850386	0.277453	1.67595	2.3233	1.71219	1.33399	4.22737	6.28566
TCGA.BP.4797.01	1.30084	2.26309	1.16343	0.213755	1.02856	3.17987	0.903172	1.46836	3.08316	4.62577
TCGA.BP.4798.01	2.48588	4.9041	2.06272	0.474721	2.01072	3.5834	0.909627	1.18113	2.70394	4.48753
TCGA.BP.4799.01	0.955119	2.35516	1.20274	0.319202	1.61764	2.04959	0.769135	1.02256	2.91807	4.08512
TCGA.BP.4801.01	1.1571	1.65722	1.27037	0.302952	1.04605	3.70188	1.27798	1.59659	3.86058	5.1507
TCGA.BP.4803.01	0.908095	1.06902	1.23354	0.281203	1.02675	2.75843	0.896562	1.36286	3.94337	4.38765
TCGA.BP.4804.01	2.18567	3.47476	1.82329	0.337413	1.79493	3.28404	1.34525	1.31011	3.7229	5.70715
TCGA.BP.4807.01	0.707865	0.55094	0.770011	0.182478	0.855736	3.43318	0.970367	1.76577	3.32756	5.05157
TCGA.BP.4959.01	1.12786	1.59162	0.70362	0.100797	1.05449	3.60698	1.28369	1.40294	2.96609	3.97209
TCGA.BP.4960.01	1.06284	1.61095	1.20148	0.411275	1.80634	2.74838	0.684262	1.13348	3.48455	4.7989
TCGA.BP.4961.01	1.08602	0.737309	1.02435	0.494455	0.932003	2.81279	0.876279	1.72871	4.41475	4.93361
TCGA.BP.4962.01	1.39607	3.04375	1.25323	0.27107	1.50685	3.14381	1.17865	1.18316	2.51114	5.36181
TCGA.BP.4963.01	1.56377	1.59413	1.19242	0.356726	0.905678	3.83677	1.24147	1.43834	3.82718	4.03829
TCGA.BP.4964.01	1.42947	2.01509	1.40762	0.446052	0.998374	2.79864	1.37919	1.72746	3.74996	4.20197
TCGA.BP.4965.01	1.08607	1.29585	0.827124	0.265159	0.828319	3.14731	0.833877	1.8129	4.29783	4.36151
TCGA.BP.4967.01	0.753102	0.994798	0.894109	0.225208	1.28662	2.71324	0.679571	1.2575	3.35119	3.77154
TCGA.BP.4968.01	1.61387	3.1339	1.51835	0.325804	1.12816	2.75603	0.99886	1.22754	3.71536	4.30838
TCGA.BP.4969.01	0.63318	0.628651	0.653099	0.345996	0.650703	2.42296	0.569035	1.38079	3.51029	3.87193
TCGA.BP.4970.01	1.57712	2.54556	1.27572	0.339217	1.40137	3.14702	1.45007	1.67635	3.92878	5.25206
TCGA.BP.4971.01	1.95167	1.41771	1.12602	0.523875	1.18892	3.37437	1.76346	1.13013	2.91494	6.03421
TCGA.BP.4972.01	1.10658	1.47511	1.17093	0.310242	0.946583	3.7412	1.27135	1.80594	3.88046	5.03366
TCGA.BP.4973.01	1.46833	2.22675	1.30621	0.296287	0.75911	3.17702	0.892627	1.53269	3.48361	3.37881
TCGA.BP.4974.01	1.48083	1.05748	1.15787	0.40673	0.835561	2.46269	0.958015	1.54059	4.56324	5.00195
TCGA.BP.4975.01	0.89841	0.624525	0.814663	0.255523	1.18684	3.16855	0.875357	1.85071	3.77826	4.61999
TCGA.BP.4976.01	0.776993	0.194895	0.575456	0.255037	0.696449	2.85963	0.754381	1.53734	3.64929	3.79527
TCGA.BP.4977.01	1.42452	1.18816	0.81062	0.349863	0.878041	3.1872	1.03169	1.45158	2.9854	3.79255
TCGA.BP.4981.01	1.43808	1.49762	1.27825	0.472696	0.901348	2.32413	0.674797	1.18986	3.25989	3.53264
TCGA.BP.4982.01	1.3555	1.64106	1.29675	0.446976	1.15043	3.40855	0.929984	1.96431	4.08207	4.82265
TCGA.BP.4983.01	2.27778	3.9221	1.61781	0.220984	2.34978	3.81004	1.3081	0.943447	1.56974	4.52896
TCGA.BP.4985.01	0.846596	0.4441	0.66158	0.324829	1.03874	2.73304	0.88803	1.64737	2.79372	5.04134
TCGA.BP.4986.01	1.35344	0.953466	1.01431	0.470171	1.65834	3.15302	0.960597	1.43004	3.68119	5.29402
TCGA.BP.4987.01	1.21774	2.12774	1.64579	0.537945	0.928642	3.21006	0.889865	1.70384	4.00091	3.87852
TCGA.BP.4989.01	2.43741	4.57943	2.2534	0.668475	2.06182	3.40621	1.02546	1.23447	2.62789	4.74727
TCGA.BP.4991.01	1.0291	0.662937	1.2549	0.485886	0.656239	3.16633	0.9127	1.80103	4.62338	4.36056
TCGA.BP.4992.01	2.17614	2.9513	1.46422	0.505503	1.45599	2.63219	0.919072	1.10138	2.156	3.26029
TCGA.BP.4993.01	1.06196	2.28149	1.65164	0.512581	0.931154	2.48437	0.823452	1.81102	4.31373	4.77762
TCGA.BP.4994.01	1.04312	1.32889	1.03764	0.349397	1.37022	2.48066	0.614264	1.85347	3.19564	2.987
TCGA.BP.4995.01	1.195	1.73841	1.26714	0.419638	1.52782	2.76716	0.694385	1.92624	3.60043	3.2601
TCGA.BP.4998.01	1.63545	2.02967	1.40037	0.360983	1.42515	3.38711	1.58326	1.69709	3.77294	5.28276
TCGA.BP.4999.01	0.782587	0.807115	0.859773	0.480405	0.676503	2.80382	0.777662	1.73572	4.33547	4.51285
TCGA.BP.5000.01	1.69477	2.61875	1.4212	0.300461	1.05202	2.54355	1.06151	1.3218	3.60281	4.70965
TCGA.BP.5001.01	1.52264	2.5056	1.51916	0.612165	0.83635	2.21695	0.770621	1.38946	3.35903	3.41236
TCGA.BP.5004.01	0.937425	1.40437	0.880834	0.184621	0.681503	3.15644	0.733092	1.20227	3.37716	4.53979
TCGA.BP.5006.01	0.985755	0.407289	1.08087	0.406006	0.671344	2.98481	0.921099	1.81388	3.57627	3.99247
TCGA.BP.5007.01	1.33481	1.87888	1.39688	0.439421	0.964061	2.60014	0.807581	1.49192	4.08607	3.91246
TCGA.BP.5008.01	1.81994	2.37287	1.31441	0.462053	1.47891	3.05026	1.31023	1.92182	3.71801	5.24098
TCGA.BP.5009.01	1.41384	2.58806	1.1996	0.297581	1.33133	2.89673	0.766238	1.10891	3.45366	4.2122
TCGA.BP.5010.01	1.17678	1.72329	0.918703	0.326542	0.995172	2.17167	0.769329	1.2288	3.46975	5.96494
TCGA.BP.5168.01	0.882734	1.2972	0.912309	0.23737	0.587122	2.68955	0.841909	1.61286	4.11846	4.19849
TCGA.BP.5169.01	1.63156	2.05035	1.16898	0.302835	3.45107	2.60911	1.44373	1.26578	2.22125	4.38086
TCGA.BP.5170.01	0.807109	1.07397	0.726989	0.233443	1.46493	2.86668	0.906589	1.29017	3.95858	4.99225
TCGA.BP.5173.01	1.63743	2.89451	1.38733	0.270843	0.878604	2.62832	1.09039	1.18288	3.56217	4.07379
TCGA.BP.5174.01	0.902319	1.37335	0.765936	0.176503	0.687169	2.59971	0.682933	1.2958	2.8656	3.86551
TCGA.BP.5175.01	1.02934	1.39891	1.01619	0.265823	0.457366	2.04624	0.825865	1.29755	2.25126	3.91764
TCGA.BP.5176.01	0.939175	1.00648	1.22275	0.387459	1.17821	2.46103	0.788668	1.65116	3.93046	3.88121
TCGA.BP.5177.01	1.07208	1.18518	1.23599	0.448438	1.17079	1.96253	0.979594	1.37671	4.02182	5.76471
TCGA.BP.5178.01	1.20682	1.01378	0.958561	0.474044	2.05206	3.00726	0.968431	1.43985	2.85314	4.14766
TCGA.BP.5180.01	1.50569	1.84133	1.03191	0.143556	1.25268	3.28863	0.981311	1.25422	2.72278	2.73249
TCGA.BP.5181.01	0.930418	1.30498	1.01373	0.275971	0.722517	2.75679	0.922367	1.68192	3.98933	4.35658
TCGA.BP.5182.01	1.59268	2.41707	1.19599	0.189451	1.48978	3.74762	1.80819	1.24034	3.24817	5.97309
TCGA.BP.5183.01	1.78981	2.91253	1.59431	0.492327	0.991255	3.19972	0.786122	1.36568	3.3766	3.0334
TCGA.BP.5184.01	1.41388	1.82525	1.24764	0.417992	1.1867	3.20791	1.23175	1.91122	3.75668	4.88391
TCGA.BP.5185.01	1.01174	2.12812	0.821682	0.138211	0.595228	1.82356	0.392591	1.06872	2.5048	3.70268
TCGA.BP.5186.01	1.09013	1.59874	1.10793	0.451501	1.23886	2.8097	1.05068	1.79391	3.77042	4.62491
TCGA.BP.5187.01	1.32825	2.25624	1.03519	0.421124	1.20158	2.41871	0.834091	1.66533	3.78557	4.77982
TCGA.BP.5189.01	1.26317	0.968802	0.811826	0.35101	1.14059	3.06572	1.06863	1.68859	3.88994	4.35509
TCGA.BP.5190.01	1.14257	0.751202	0.910949	0.340826	0.801107	2.5134	0.748399	1.75499	2.59478	3.38748
TCGA.BP.5191.01	2.08544	1.87563	1.51447	0.64224	2.23268	3.11047	1.21436	1.23393	2.31844	3.18247
TCGA.BP.5192.01	0.890237	0.846303	0.770082	0.160967	0.650651	2.21727	0.644104	1.5035	3.85594	3.47585
TCGA.BP.5194.01	1.15179	1.18498	1.18483	0.457402	1.42734	3.19141	0.987335	1.72348	4.0487	4.45405
TCGA.BP.5195.01	1.0267	1.14622	1.18753	0.319771	0.980125	2.90592	0.829586	1.7286	4.19901	4.9534
TCGA.BP.5196.01	1.72178	3.43902	1.21126	0.185926	1.3644	2.11487	0.760869	1.28039	3.30794	5.49784
TCGA.BP.5198.01	1.29388	1.53475	0.981754	0.329075	1.82113	3.00602	0.941454	1.22043	2.97589	5.78103
TCGA.BP.5199.01	2.3404	4.48172	2.20231	0.532447	1.33829	3.03936	1.04778	1.35068	3.6871	6.02868
TCGA.BP.5200.01	1.56032	2.5701	1.22449	0.319968	1.37992	3.06342	0.782121	1.58306	3.98484	4.86377
TCGA.BP.5201.01	2.05076	3.68688	1.62351	0.511938	1.26571	2.87178	0.894805	1.23609	3.22005	3.25895
TCGA.BP.5202.01	0.895437	0.816655	1.05895	0.240397	0.72278	3.01175	0.783989	1.8093	3.69579	3.94815
TCGA.CJ.4634.01	0.827272	0.943071	0.926641	0.26559	0.725349	3.20306	0.967056	1.90465	4.16018	4.82602
TCGA.CJ.4635.01	1.8205	3.09922	1.61483	0.253446	1.06824	3.38885	0.84349	1.34541	3.36202	4.31489
TCGA.CJ.4636.01	1.63695	3.10628	1.47548	0.481821	1.10635	3.56213	1.10753	1.30114	3.28758	4.64469
TCGA.CJ.4637.01	2.86347	4.6922	2.07878	0.380684	2.33417	3.95534	1.58042	1.15746	2.51955	4.61608
TCGA.CJ.4638.01	1.2693	1.58218	0.740782	0.330411	1.06811	2.12874	0.649584	1.26783	1.89774	3.89547
TCGA.CJ.4639.01	1.90088	3.18853	2.14134	0.532681	0.914106	2.74576	1.02248	1.57678	4.45428	3.65725
TCGA.CJ.4640.01	1.8187	3.44678	1.66738	0.457636	1.02688	3.40602	1.26328	1.48258	3.28805	4.20032
TCGA.CJ.4641.01	2.4995	3.6306	1.83636	0.677521	1.92077	3.67931	2.68909	1.4471	2.70588	4.83047
TCGA.CJ.4642.01	1.46833	2.77268	1.75079	1.02971	1.84011	2.2331	1.78503	1.78463	2.87295	5.26411
TCGA.CJ.4643.01	1.256	1.4146	1.33813	0.40214	1.01854	3.20293	1.11969	1.7264	4.34582	4.05828
TCGA.CJ.4644.01	1.15167	3.0327	1.46683	0.27233	1.14489	3.04494	0.874179	1.45301	4.02141	3.59087
TCGA.CJ.4868.01	1.63818	2.99351	1.63748	0.40502	1.21703	3.23203	1.87696	1.44993	3.76633	6.0662
TCGA.CJ.4869.01	2.40395	4.84767	1.90551	0.43818	1.63022	3.02147	1.49272	1.24706	3.20564	4.39266
TCGA.CJ.4870.01	0.723636	0.283831	0.79717	0.212855	0.749489	2.50588	0.867274	1.62387	4.18879	3.52436
TCGA.CJ.4871.01	1.00649	1.5755	1.00209	0.329235	0.772722	2.38309	0.761259	1.60527	3.76524	4.63214
TCGA.CJ.4872.01	1.49785	1.81858	1.53567	0.63037	1.46531	2.78307	1.41586	1.65025	4.12497	5.33478
TCGA.CJ.4873.01	1.84388	2.47462	1.48171	0.383174	1.69202	3.83061	1.38132	1.03959	2.54204	4.63588
TCGA.CJ.4874.01	1.4801	3.42073	1.76341	0.526288	1.00966	2.96192	0.93	1.60863	4.00807	3.24572
TCGA.CJ.4875.01	1.70274	4.1487	2.15294	0.381145	0.653903	2.73829	0.629017	1.35767	3.58116	3.26219
TCGA.CJ.4876.01	1.60734	3.47348	1.29638	0.229496	1.39249	2.13615	0.49547	1.0289	2.88345	3.51547
TCGA.CJ.4878.01	0.60749	0.278874	0.53308	0.214388	0.781747	2.36482	0.938687	1.70061	3.63887	3.67687
TCGA.CJ.4881.01	1.6781	1.91562	1.20426	0.430195	1.80595	3.23492	1.72415	1.61296	3.11798	4.98336
TCGA.CJ.4882.01	2.36127	2.70073	1.53974	0.575342	2.93671	2.70133	1.92571	1.2631	3.53158	5.8215
TCGA.CJ.4884.01	1.5719	2.46779	1.54623	0.522135	1.51462	3.2498	1.22255	1.01256	3.37019	3.73151
TCGA.CJ.4885.01	0.81468	1.34402	0.891475	0.190618	0.901641	2.19854	0.618522	1.30959	3.4215	3.52287
TCGA.CJ.4886.01	1.57243	2.34122	1.47411	0.459405	1.31833	3.02071	0.981934	1.54607	4.21761	4.80259
TCGA.CJ.4887.01	1.84712	3.6571	1.58289	0.472717	1.01259	3.37857	1.05435	1.25946	3.43098	3.46479
TCGA.CJ.4888.01	2.35837	3.70611	1.97467	0.729999	2.39629	3.64635	1.02411	1.52489	2.91929	4.7755
TCGA.CJ.4889.01	1.67909	2.58083	1.548	0.441797	4.41083	3.26781	1.38625	1.42044	3.74576	6.26353
TCGA.CJ.4890.01	2.18603	3.85204	1.94729	0.500673	2.42774	3.98337	1.64735	1.2784	3.37883	6.23265
TCGA.CJ.4891.01	0.957997	1.30113	0.716074	0.264635	1.27212	2.90733	1.4961	1.72004	2.33448	4.46972
TCGA.CJ.4892.01	1.94029	3.83798	2.21761	0.48834	0.832273	2.70945	0.71006	1.55555	3.60083	4.53729
TCGA.CJ.4893.01	1.54431	3.39506	1.79334	0.353178	0.919176	2.71063	1.08926	1.4654	4.19998	3.87306
TCGA.CJ.4894.01	2.0011	4.0616	1.94753	0.364699	1.60395	3.23513	0.933703	1.48826	3.64087	4.10983
TCGA.CJ.4895.01	1.23369	1.9117	1.20569	0.548914	0.950155	3.08199	0.941523	1.72197	3.45728	5.12838
TCGA.CJ.4897.01	0.810046	1.49976	0.96713	0.227846	1.27823	2.71708	0.771011	1.46143	3.89092	4.41958
TCGA.CJ.4899.01	1.34313	1.40589	1.02512	0.429227	1.56779	3.27601	1.00984	1.78157	4.19232	5.29941
TCGA.CJ.4900.01	1.82625	3.74038	1.79854	0.48021	2.76386	3.25202	1.11668	1.29852	3.04698	4.27959
TCGA.CJ.4901.01	2.31437	3.4737	2.40311	0.987174	2.24842	3.29548	1.21622	0.852101	3.40664	4.68151
TCGA.CJ.4902.01	1.50241	1.89945	1.62713	0.748838	1.74366	3.21995	1.19328	1.39089	4.28119	5.71809
TCGA.CJ.4903.01	1.32863	2.36485	1.26187	0.293583	1.34394	3.22496	1.02654	1.47952	3.48173	3.97719
TCGA.CJ.4904.01	1.14628	1.6761	1.2716	0.236766	0.749788	2.95442	1.14322	1.39451	4.55891	4.065
TCGA.CJ.4905.01	0.941803	1.28633	1.41879	0.483642	0.701109	2.4693	1.00526	1.83693	4.63773	5.52196
TCGA.CJ.4907.01	0.906782	0.746767	1.05078	0.493069	0.724582	2.79493	0.913396	1.47846	4.23054	5.19874
TCGA.CJ.4908.01	1.35169	1.82557	1.26111	0.395463	1.06456	2.90746	0.914266	1.67872	4.61552	5.32933
TCGA.CJ.4912.01	0.855512	1.07584	0.971177	0.364491	1.61312	2.40685	0.808897	1.01073	2.89409	3.64783
TCGA.CJ.4916.01	2.26956	4.63248	2.07741	0.449799	1.53777	3.36388	1.01672	1.47355	3.35403	3.45634
TCGA.CJ.4918.01	1.32293	1.98465	1.31644	0.390036	1.38534	2.98548	1.0694	1.40399	4.35081	5.67496
TCGA.CJ.4920.01	1.15208	0.794826	0.898847	0.36317	1.13041	2.83992	1.09722	1.59878	4.00381	4.79775
TCGA.CJ.5671.01	1.66568	2.04467	1.21482	0.356137	1.87335	3.58764	1.30413	1.18499	4.02066	6.19278
TCGA.CJ.5672.01	1.8882	4.15587	1.73262	0.464475	1.51126	3.43385	1.2219	1.16428	3.37434	3.92423
TCGA.CJ.5675.01	2.32126	4.91017	2.07745	0.263022	1.01259	3.28565	0.854068	1.33277	2.9483	2.60315
TCGA.CJ.5676.01	1.30496	2.1582	1.07925	0.291872	1.66674	2.78952	0.944576	1.14545	3.65235	4.83768
TCGA.CJ.5677.01	0.762395	0.775624	0.792258	0.119405	1.13727	3.1627	1.33517	1.07649	2.78006	5.49963
TCGA.CJ.5678.01	2.1117	3.63141	1.79926	0.250779	2.00234	3.33443	1.38813	1.14351	2.91807	2.62504
TCGA.CJ.5679.01	0.587303	0.77683	0.649784	0.226463	0.629551	2.28946	0.627583	1.16224	2.7473	4.81405
TCGA.CJ.5680.01	0.817378	0.649901	0.638228	0.157927	0.502573	2.76265	0.770284	1.50991	3.22583	4.21379
TCGA.CJ.5681.01	0.646714	0.207685	0.273756	0.0640582	0.840789	2.71469	3.04746	1.27209	2.23473	3.35799
TCGA.CJ.5682.01	1.08168	1.63781	1.39619	0.54895	1.23749	2.48541	1.094	1.15351	3.7175	5.47864
TCGA.CJ.5683.01	1.10585	1.68299	0.99215	0.291851	0.710883	2.63726	0.843484	1.74867	3.91367	3.76479
TCGA.CJ.5684.01	1.67855	2.59705	1.73127	0.435994	1.13589	2.81024	0.916369	1.47961	4.12171	3.8437
TCGA.CJ.5686.01	1.5243	1.98751	1.32043	0.272984	1.65811	3.29984	1.43087	1.42447	3.5009	3.79576
TCGA.CJ.5689.01	1.43231	2.196	1.74759	0.690833	1.52244	2.94011	1.70913	1.72751	3.81846	5.65446
TCGA.CJ.6027.01	1.97985	3.3387	2.15865	0.721067	1.19728	3.50544	0.900947	1.20972	2.29365	3.75346
TCGA.CJ.6028.01	2.14976	3.66724	1.84513	0.490279	2.06218	3.51796	0.972992	1.49836	3.55676	3.67159
TCGA.CJ.6030.01	1.70065	2.75572	1.54287	0.56022	1.78508	3.84443	1.4388	1.30442	3.54205	3.89751
TCGA.CJ.6031.01	1.56219	2.94654	1.54855	0.33179	1.71678	3.30982	1.17239	1.3679	3.71447	5.73604
TCGA.CJ.6032.01	0.820615	1.97592	1.15815	0.193872	0.763632	2.89826	0.67469	1.40236	3.96493	3.09201
TCGA.CJ.6033.01	0.965858	1.39046	1.01341	0.299745	0.828513	2.43855	0.591932	1.27859	3.82287	5.26104
TCGA.CW.5580.01	0.667297	0.528168	0.803397	0.328996	0.716647	3.49862	1.28585	1.53152	3.90884	3.97435
TCGA.CW.5581.01	1.21714	1.1959	0.899487	0.196738	0.615965	2.4888	1.22452	1.49005	3.94333	3.26915
TCGA.CW.5583.01	0.88763	1.16439	1.1005	0.413487	0.887487	2.49561	0.81073	1.91696	4.19641	4.21426
TCGA.CW.5584.01	0.856908	0.891779	0.694439	0.229232	0.871657	3.08718	0.949799	1.53824	4.03354	4.41758
TCGA.CW.5585.01	0.400833	0.271294	0.724738	0.30635	0.360015	2.26994	0.568425	1.70712	3.98181	3.63981
TCGA.CW.5587.01	2.01241	3.53027	1.9029	0.397188	1.05679	3.69887	1.29204	1.7054	3.636	3.86197
TCGA.CW.5588.01	1.08931	1.18084	0.845604	0.192831	1.16809	3.42705	1.11115	1.45999	3.63831	5.18091
TCGA.CW.5589.01	1.109	0.798636	1.09472	0.455471	1.30503	3.36048	1.72485	1.75288	4.27116	4.44147
TCGA.CW.5590.01	1.32952	1.56242	1.48044	0.477604	0.744812	2.89752	0.893458	1.22254	4.06408	4.43182
TCGA.CW.5591.01	0.824708	0.475867	0.606647	0.130335	1.00442	2.39234	0.775896	1.76285	2.93064	4.9768
TCGA.CW.6087.01	2.77194	4.59331	1.99941	0.294225	1.48363	4.12866	1.27018	1.30237	1.32115	4.28505
TCGA.CW.6088.01	0.849931	0.591776	1.01609	0.407177	0.83732	2.87432	1.01511	1.97883	4.54853	3.96937
TCGA.CW.6090.01	1.06788	2.17985	1.19144	0.188578	1.51113	3.54229	0.951604	1.27218	3.71078	4.8081
TCGA.CW.6093.01	0.891947	0.416726	1.05638	0.380226	0.648434	2.7671	1.00383	1.74509	4.50826	4.07054
TCGA.CW.6097.01	1.84948	2.82963	1.3785	0.233879	3.09291	3.89016	1.86892	1.28645	3.3757	5.45627
TCGA.CZ.4853.01	1.33387	0.447283	0.816823	0.32972	0.975739	2.81015	0.887345	1.65055	3.21029	2.91781
TCGA.CZ.4854.01	1.31679	1.47939	1.1487	0.499094	1.8215	3.13344	0.748664	1.29428	2.99321	4.48116
TCGA.CZ.4856.01	1.38553	2.38305	1.50211	0.68517	1.50481	3.06704	1.19054	1.84345	4.01473	3.90437
TCGA.CZ.4857.01	1.09384	1.32318	0.975007	0.301154	0.961398	3.61148	0.745552	1.33876	2.97374	4.76704
TCGA.CZ.4858.01	1.74436	3.53387	1.47106	0.298998	1.56685	3.07307	1.0753	1.17307	1.77179	5.02231
TCGA.CZ.4859.01	0.807326	0.953376	0.948996	0.286456	0.673059	2.33744	0.723921	1.66027	3.62003	3.21628
TCGA.CZ.4860.01	0.861103	0.721853	0.461979	0.055306	0.921555	2.70963	0.652818	0.969997	1.45047	4.80911
TCGA.CZ.4861.01	1.62146	1.55684	0.816684	0.205741	1.10841	3.81404	1.0578	1.59768	2.2072	2.92741
TCGA.CZ.4862.01	2.1595	3.7801	2.22979	0.603264	1.35081	3.31056	1.33022	1.55411	3.51117	4.13974
TCGA.CZ.4863.01	2.01429	4.24832	1.79264	0.291146	0.91628	3.34462	1.12294	1.34436	3.46579	4.04398
TCGA.CZ.4864.01	1.96	3.60076	2.04845	0.495221	1.07257	3.46045	0.888984	1.71659	3.47298	3.30612
TCGA.CZ.4865.01	1.03007	2.32933	1.6752	0.536704	1.53562	2.98491	1.00799	1.53548	3.83139	4.97543
TCGA.CZ.4866.01	0.654592	0.707889	0.734782	0.13566	0.953258	3.07063	0.802211	1.37867	2.56352	2.6682
TCGA.CZ.5451.01	1.05177	1.49632	1.41456	0.477772	0.940289	2.92449	0.721423	1.72578	4.15611	2.88451
TCGA.CZ.5452.01	2.1821	4.19289	1.77672	0.352608	2.00188	3.2873	1.08949	1.21265	2.74712	3.19423
TCGA.CZ.5453.01	0.516835	0.152685	0.485247	0.224092	0.604186	2.38969	0.596675	1.53213	3.91224	3.66319
TCGA.CZ.5454.01	1.23064	1.45928	0.991334	0.22883	0.621395	3.67823	1.17863	1.39669	3.46514	3.90213
TCGA.CZ.5455.01	1.84913	3.92367	1.81327	0.574123	0.993242	3.80299	1.16438	1.77986	3.74898	3.67266
TCGA.CZ.5456.01	1.28909	1.3449	0.874321	0.253342	2.04485	3.46903	0.997127	1.314	2.62795	4.18874
TCGA.CZ.5457.01	0.732586	2.10107	1.09702	0.35424	1.37323	3.33244	0.932043	1.32274	3.91526	3.60647
TCGA.CZ.5458.01	1.23955	1.66729	1.05283	0.310348	1.06206	2.70722	1.2348	1.31799	4.09318	3.64826
TCGA.CZ.5459.01	1.28952	2.32287	1.17715	0.228088	1.17182	2.61719	0.793426	1.4208	3.38581	3.64295
TCGA.CZ.5460.01	1.58902	2.9144	1.1592	0.197014	1.48734	2.95881	0.999357	1.5516	3.61922	3.0708
TCGA.CZ.5461.01	1.26961	1.2509	0.875116	0.213705	1.1153	3.09785	1.27216	1.34845	3.95175	4.43148
TCGA.CZ.5462.01	1.22021	0.757591	0.846744	0.305802	1.47801	3.43454	1.34405	1.58006	2.66065	2.53672
TCGA.CZ.5463.01	0.894754	1.6254	1.1193	0.26312	0.854234	3.11623	0.669794	1.34454	3.53379	2.71733
TCGA.CZ.5464.01	1.75784	2.60599	1.67316	0.625206	1.42917	3.3923	1.53484	1.31552	3.52806	4.78707
TCGA.CZ.5465.01	0.55968	0.632216	0.650085	0.130369	0.901106	2.57698	0.920289	1.28301	3.69884	3.07877
TCGA.CZ.5466.01	1.57893	2.72407	1.54678	0.460322	1.85245	3.62606	1.95026	1.25956	2.87478	4.26995
TCGA.CZ.5467.01	0.932299	0.908545	0.71201	0.351579	1.11367	2.44688	0.741653	1.41104	4.15315	3.9401
TCGA.CZ.5468.01	0.901148	1.26894	0.996705	0.268896	0.529045	3.09976	1.10986	1.27004	2.86386	5.30005
TCGA.CZ.5469.01	1.02655	1.02624	0.534657	0.0724386	0.746683	2.14687	0.814771	1.04617	2.68285	4.38679
TCGA.CZ.5470.01	1.65111	2.90104	1.44052	0.468444	1.53	3.23338	1.41891	1.28988	2.98579	3.2816
TCGA.CZ.5982.01	0.625405	0.700854	0.80638	0.2669	0.710584	2.60477	0.93211	1.77138	4.09528	3.42683
TCGA.CZ.5984.01	1.74871	1.42978	0.837673	0.33295	1.66057	3.24271	2.42396	1.32532	3.18576	3.23331
TCGA.CZ.5985.01	1.49149	1.87235	1.1812	0.319015	1.70256	4.12418	1.22265	1.28617	2.88442	3.27241
TCGA.CZ.5986.01	0.959637	0.690589	0.775975	0.378322	0.687015	3.16496	1.25865	1.46161	3.55794	3.17846
TCGA.CZ.5987.01	1.7072	1.57794	1.02663	0.348737	1.34322	3.28453	0.951139	1.24487	2.40941	3.04451
TCGA.CZ.5988.01	0.933081	1.70757	1.04514	0.248233	0.962114	2.63897	0.953682	1.21714	4.06729	5.47021
TCGA.CZ.5989.01	1.44484	1.7338	1.63417	0.519204	0.844997	3.26467	1.02406	1.30471	3.65319	1.70369
TCGA.DV.5565.01	0.589872	0.890571	0.881176	0.255165	0.766638	2.36228	0.936141	1.3811	4.22527	4.7072
TCGA.DV.5566.01	0.975054	1.00521	0.665371	0.169054	0.877593	2.62463	0.797088	1.5337	3.39249	4.14482
TCGA.DV.5567.01	0.748682	0.288228	0.539675	0.077329	0.507098	1.70495	0.54833	1.27775	3.73338	3.79438
TCGA.DV.5568.01	1.31435	2.77952	1.32822	0.234957	0.786009	2.72129	0.673767	1.1962	3.57781	5.00007
TCGA.DV.5569.01	1.06296	1.80258	1.1468	0.44714	0.90461	2.98321	0.764833	1.54589	3.58373	4.24948
TCGA.DV.5573.01	2.4189	4.75547	1.90609	0.288212	1.24414	3.34075	1.24159	1.56448	3.02809	4.27223
TCGA.DV.5574.01	1.44156	2.64251	1.42141	0.386393	2.06032	3.4118	1.68478	1.35224	4.25969	5.62252
TCGA.DV.5575.01	1.33913	2.17972	1.15539	0.326345	1.27008	2.98457	1.25264	1.66954	3.99192	4.6713
TCGA.DV.5576.01	0.710779	0.12957	0.423048	0.168372	0.521391	1.54931	0.479006	1.4506	3.71758	4.31321
TCGA.DV.A4VX.01	1.38101	1.80433	0.930205	0.128113	0.76634	2.5414	1.14722	1.52687	1.69275	2.39925
TCGA.DV.A4VZ.01	0.808053	0.134511	0.343793	0.110156	0.9684	0.955824	0.506616	1.16594	2.60639	3.86049
TCGA.DV.A4W0.01	0.92025	0.629684	0.941713	0.25165	1.00908	2.82006	0.659515	1.48428	3.74195	4.31083
TCGA.DV.A4W0.05	0.782764	0.15191	0.866263	0.259895	0.445844	1.40053	0.4604	1.38695	3.38708	3.5531
TCGA.EU.5904.01	1.09355	1.4573	0.868026	0.226656	1.09509	2.56159	1.28265	1.90139	4.67988	3.9891
TCGA.EU.5905.01	0.88485	3.02522	0.754065	0.391556	0.735036	2.8155	0.76875	1.0882	3.76074	4.95818
TCGA.EU.5906.01	1.07832	1.07929	0.962278	0.28697	0.715695	3.39562	1.24281	2.09163	4.25693	3.94716
TCGA.EU.5907.01	0.610482	0.425709	0.346606	0.102228	0.512175	2.94488	0.41926	1.30399	2.64234	3.56961
TCGA.G6.A5PC.01	1.25919	3.20759	1.30782	0.246743	0.923977	2.38863	0.707277	1.211	2.04029	2.67385
TCGA.G6.A8L6.01	1.24868	1.46997	1.23438	0.420574	1.21774	2.65927	0.826535	1.50562	4.1866	3.85353
TCGA.G6.A8L7.01	1.22292	1.7869	1.22631	0.219141	1.00183	1.66567	0.790803	1.15283	2.2282	3.81064
TCGA.G6.A8L8.01	0.975898	0.257298	1.11415	0.411905	0.663913	2.0708	1.27712	1.72853	3.62743	3.14706
TCGA.GK.A6C7.01	1.2472	1.31795	1.54606	0.378877	0.858253	2.7377	1.03739	1.48836	4.5337	4.21368
TCGA.MM.A563.01	2.12251	2.42728	1.58039	0.343594	1.92458	3.56255	1.99761	1.48919	3.72499	5.76344
TCGA.MM.A564.01	0.70025	0.811515	1.33017	0.436611	0.671185	2.0788	0.711716	1.43808	4.0807	4.43884
TCGA.MM.A84U.01	1.30477	1.24824	1.1584	0.357633	1.22821	2.71264	1.04067	1.72378	3.08907	5.07622
TCGA.MW.A4EC.01	1.13455	1.32544	1.02882	0.233208	0.849329	2.84527	1.08725	1.64549	3.6431	3.28936
TCGA.T7.A92I.01	0.834081	0.55998	0.498046	0.0774848	0.740371	1.90101	0.784324	1.38127	1.40846	2.36578

## Sheet: ssGSEA
Sample_ID	B.cells	CD4..Regulatory.T.cells	CD8..T.cells	Macrophages	Neutrophils	NK.cells	pDCs	MHC.Class.I	Co.stimulation..APC	Co.stimulation..T.cell	Co.inhibition..APC	Co.inhibition..T.cell	Type.I.IFN.Reponse	Type.II.IFN.Reponse	Cytolytic.Activity
TCGA.3Z.A93Z.01	0.306277	0.194036	0.476024	0.415462	0.408508	0.326486	0.358685	0.682004	0.403502	0.339851	0.48891	0.392513	0.47843	0.427138	0.585042
TCGA.6D.AA2E.01	0.292665	0.184588	0.491808	0.48433	0.386634	0.273916	0.330729	0.668177	0.362638	0.31336	0.545046	0.393073	0.458734	0.420373	0.516617
TCGA.A3.3306.01	0.306826	0.262955	0.4521	0.428186	0.44769	0.329272	0.355611	0.672474	0.425202	0.340668	0.474806	0.401923	0.485739	0.444702	0.561451
TCGA.A3.3307.01	0.280135	0.190633	0.596592	0.460612	0.470639	0.353326	0.393192	0.684806	0.435997	0.36333	0.513732	0.408806	0.493259	0.483573	0.611926
TCGA.A3.3308.01	0.227926	0.160399	0.446207	0.460905	0.395674	0.11801	0.363033	0.677612	0.402855	0.351509	0.501873	0.392499	0.483405	0.509491	0.519817
TCGA.A3.3311.01	0.32018	0.208337	0.563746	0.482077	0.461192	0.324521	0.401181	0.684271	0.459334	0.380841	0.469816	0.428611	0.485719	0.473741	0.575072
TCGA.A3.3313.01	0.199074	0.125336	0.30278	0.478966	0.400276	0.109177	0.31506	0.658481	0.360162	0.237235	0.503115	0.315795	0.407488	0.407479	0.410223
TCGA.A3.3316.01	0.260612	0.217687	0.444716	0.53091	0.461518	0.246009	0.358729	0.668099	0.459824	0.342185	0.460128	0.373098	0.432575	0.526837	0.506572
TCGA.A3.3317.01	0.300106	0.190775	0.561735	0.519142	0.406765	0.308747	0.382835	0.684727	0.421715	0.360377	0.492185	0.409603	0.470586	0.457467	0.562385
TCGA.A3.3319.01	0.258053	0.207475	0.516939	0.486657	0.407753	0.296806	0.341784	0.675834	0.422186	0.360096	0.477624	0.391498	0.495189	0.397565	0.527992
TCGA.A3.3320.01	0.212843	0.256136	0.494387	0.472656	0.446191	0.23831	0.315217	0.680711	0.409088	0.324931	0.494341	0.369093	0.472767	0.471473	0.535012
TCGA.A3.3322.01	0.217659	0.193684	0.359503	0.459389	0.418924	0.220441	0.324784	0.678407	0.429271	0.287652	0.463669	0.360583	0.487182	0.506338	0.468589
TCGA.A3.3323.01	0.268962	0.226565	0.522027	0.478519	0.453657	0.267112	0.380527	0.679073	0.408013	0.39146	0.470368	0.41219	0.490986	0.516271	0.58587
TCGA.A3.3324.01	0.272398	0.223567	0.600189	0.499099	0.440573	0.267844	0.377774	0.683871	0.447626	0.387238	0.4964	0.424081	0.47297	0.471902	0.608531
TCGA.A3.3325.01	0.302859	0.218412	0.417195	0.430112	0.428396	0.21958	0.386553	0.676665	0.417037	0.358797	0.469822	0.373577	0.478124	0.49625	0.539481
TCGA.A3.3326.01	0.336688	0.311159	0.477349	0.488194	0.471938	0.233882	0.423347	0.685041	0.425512	0.427388	0.527871	0.454001	0.531212	0.453658	0.604335
TCGA.A3.3328.01	0.22298	0.0395475	0.105636	0.349691	0.387224	0.398816	0.208867	0.675081	0.222069	0.1255	0.404609	0.234097	0.376632	0.364662	0.42269
TCGA.A3.3329.01	0.283777	0.24582	0.560125	0.442511	0.438884	0.289305	0.405724	0.684915	0.46487	0.407459	0.499115	0.43591	0.487452	0.46749	0.59091
TCGA.A3.3331.01	0.283062	0.211326	0.539491	0.460947	0.47025	0.245677	0.388298	0.68245	0.460011	0.372443	0.493948	0.418896	0.473121	0.490436	0.580353
TCGA.A3.3335.01	0.315073	0.281637	0.448337	0.467184	0.438422	0.129375	0.327345	0.672574	0.42682	0.35761	0.502814	0.387164	0.485487	0.445932	0.479523
TCGA.A3.3343.01	0.314148	0.238037	0.454158	0.474338	0.475689	0.330633	0.41383	0.683181	0.451675	0.405101	0.512201	0.444265	0.511684	0.50253	0.629461
TCGA.A3.3346.01	0.2253	0.269981	0.565166	0.540998	0.445254	0.218334	0.412662	0.684609	0.416493	0.409037	0.488458	0.423615	0.572517	0.430793	0.597263
TCGA.A3.3347.01	0.338923	0.203557	0.542756	0.542851	0.456688	0.270896	0.387669	0.682567	0.457833	0.412111	0.497354	0.439761	0.492414	0.499224	0.588972
TCGA.A3.3349.01	0.305624	0.16075	0.51204	0.432648	0.445869	0.235431	0.375096	0.675417	0.39251	0.329807	0.47898	0.36239	0.491624	0.500444	0.587879
TCGA.A3.3351.01	0.307734	0.19543	0.662093	0.435918	0.461451	0.147302	0.369987	0.6863	0.411567	0.41176	0.522634	0.466104	0.533388	0.432966	0.6337
TCGA.A3.3352.01	0.30566	0.213602	0.426968	0.482983	0.436692	0.353656	0.402279	0.681196	0.428191	0.355217	0.501109	0.401827	0.515641	0.48413	0.615304
TCGA.A3.3357.01	0.293623	0.265866	0.611855	0.518124	0.45092	0.243454	0.373095	0.685034	0.426126	0.376199	0.498667	0.433792	0.495374	0.443208	0.593318
TCGA.A3.3358.01	0.361019	0.308582	0.611263	0.516932	0.447647	0.318805	0.423574	0.683031	0.47428	0.416208	0.517309	0.450796	0.479692	0.488975	0.622211
TCGA.A3.3359.01	0.294826	0.217103	0.625414	0.458937	0.465816	0.231355	0.361753	0.685442	0.425776	0.374998	0.513458	0.436997	0.502868	0.478503	0.629415
TCGA.A3.3362.01	0.238235	0.185309	0.500445	0.432751	0.445955	0.19813	0.348363	0.679169	0.398238	0.327025	0.482033	0.361424	0.492224	0.480893	0.535806
TCGA.A3.3363.01	0.184483	0.136844	0.418497	0.510183	0.423192	0.140049	0.352951	0.676445	0.383958	0.274182	0.470902	0.335336	0.452958	0.415955	0.489739
TCGA.A3.3365.01	0.3422	0.171208	0.482224	0.453363	0.433433	0.356821	0.383458	0.679717	0.380817	0.342946	0.494835	0.394014	0.49322	0.51108	0.608802
TCGA.A3.3367.01	0.270402	0.267958	0.449591	0.452394	0.431921	0.263247	0.380064	0.680686	0.428857	0.334963	0.486342	0.401222	0.515547	0.460457	0.556747
TCGA.A3.3370.01	0.2863	0.197429	0.650711	0.4458	0.435372	0.158979	0.381369	0.686764	0.420891	0.401071	0.519614	0.46179	0.497522	0.461262	0.641711
TCGA.A3.3372.01	0.260454	0.195318	0.5256	0.436606	0.445065	0.246988	0.364504	0.68256	0.401891	0.358262	0.500284	0.409111	0.491678	0.480775	0.586819
TCGA.A3.3373.01	0.319797	0.223702	0.456643	0.501311	0.447668	0.269812	0.385164	0.681752	0.432558	0.326578	0.520489	0.412173	0.455244	0.458125	0.555287
TCGA.A3.3374.01	0.277413	0.198649	0.3963	0.629235	0.453739	0.276417	0.397598	0.671778	0.389639	0.322512	0.569688	0.426292	0.424408	0.495343	0.502609
TCGA.A3.3376.01	0.296511	0.115701	0.44971	0.458475	0.484838	0.291963	0.356503	0.677221	0.383389	0.34929	0.50331	0.376149	0.498422	0.552516	0.576381
TCGA.A3.3378.01	0.367032	0.275932	0.623923	0.546093	0.51919	0.249517	0.389845	0.685788	0.461675	0.440197	0.549345	0.491644	0.462866	0.486487	0.596089
TCGA.A3.3380.01	0.290443	0.163935	0.447154	0.501062	0.430915	0.312688	0.374099	0.675206	0.372781	0.323775	0.495966	0.366303	0.482212	0.533434	0.584204
TCGA.A3.3382.01	0.239911	0.237332	0.569141	0.466436	0.409733	0.290034	0.365263	0.67285	0.409352	0.363907	0.47815	0.392274	0.46652	0.506056	0.595167
TCGA.A3.3383.01	0.294486	0.269449	0.52967	0.45284	0.426581	0.311717	0.455753	0.683636	0.430555	0.407244	0.471101	0.430889	0.534401	0.397142	0.632437
TCGA.A3.3385.01	0.202313	0.109833	0.337613	0.417716	0.422369	0.162552	0.290124	0.677	0.377532	0.204853	0.477469	0.297198	0.449603	0.448098	0.431466
TCGA.A3.3387.01	0.307641	0.297901	0.449165	0.491619	0.460717	0.275371	0.384345	0.679223	0.444514	0.387346	0.50148	0.4111	0.494488	0.503946	0.540991
TCGA.A3.A6NI.01	0.264555	0.158814	0.345565	0.483782	0.413957	0.32287	0.37545	0.680106	0.398383	0.304263	0.493957	0.385521	0.485613	0.466158	0.553013
TCGA.A3.A6NJ.01	0.340688	0.241151	0.656035	0.402478	0.457843	0.31806	0.40085	0.68733	0.425527	0.427481	0.53755	0.480726	0.502828	0.512805	0.662789
TCGA.A3.A6NN.01	0.277277	0.198398	0.498836	0.457345	0.417559	0.355915	0.361442	0.681649	0.398892	0.359495	0.488348	0.385742	0.471176	0.524022	0.624256
TCGA.A3.A8CQ.01	0.267947	0.181302	0.40444	0.411476	0.410045	0.180653	0.357244	0.679597	0.379233	0.326581	0.465135	0.366918	0.471683	0.473566	0.516727
TCGA.A3.A8OV.01	0.239941	0.210836	0.392798	0.438686	0.424883	0.310995	0.364975	0.681699	0.37516	0.270346	0.466459	0.349572	0.494548	0.495261	0.583729
TCGA.A3.A8OW.01	0.292457	0.252103	0.594675	0.420459	0.426504	0.248441	0.371032	0.683455	0.381755	0.360669	0.496801	0.403382	0.501506	0.478013	0.615547
TCGA.AK.3425.01	0.30902	0.26148	0.629887	0.536709	0.449261	0.327528	0.458655	0.682221	0.458314	0.426574	0.505755	0.452161	0.50217	0.509213	0.639763
TCGA.AK.3426.01	0.329774	0.320354	0.677735	0.558599	0.45153	0.287923	0.498923	0.685614	0.447082	0.484402	0.507846	0.521778	0.522377	0.439277	0.674948
TCGA.AK.3427.01	0.249946	0.0139044	0.194447	0.327808	0.32271	0.33264	0.247218	0.675392	0.277907	0.131082	0.434414	0.204833	0.419088	0.445692	0.396807
TCGA.AK.3428.01	0.271328	0.220768	0.488045	0.484156	0.488625	0.249325	0.38298	0.680121	0.430291	0.340038	0.518567	0.402304	0.494109	0.486423	0.513752
TCGA.AK.3429.01	0.370827	0.273327	0.663442	0.458977	0.448664	0.355298	0.441035	0.686614	0.475699	0.44646	0.523446	0.485753	0.517805	0.503764	0.663946
TCGA.AK.3431.01	0.32632	0.157888	0.48556	0.423243	0.450592	0.269366	0.410578	0.676197	0.399497	0.370844	0.495802	0.378801	0.486559	0.527459	0.605287
TCGA.AK.3433.01	0.249746	0.11963	0.320623	0.360468	0.320926	0.288389	0.300416	0.652434	0.280449	0.218417	0.419936	0.279275	0.394343	0.449182	0.468643
TCGA.AK.3434.01	0.261515	0.187047	0.551512	0.443206	0.358956	0.372658	0.403527	0.680844	0.410011	0.38085	0.517087	0.39987	0.511981	0.473569	0.644165
TCGA.AK.3436.01	0.272052	0.190741	0.535349	0.483998	0.324639	0.3271	0.361246	0.66934	0.377294	0.343621	0.444571	0.344023	0.467895	0.502916	0.560062
TCGA.AK.3440.01	0.203938	0.119689	0.307134	0.401369	0.344601	0.382351	0.276053	0.667298	0.311127	0.177596	0.452944	0.30273	0.435967	0.459349	0.414594
TCGA.AK.3443.01	0.235716	0.0978836	0.236237	0.297739	0.332104	-0.0601966	0.189253	0.676511	0.123019	0.101942	0.415261	0.204647	0.353944	0.45657	0.29609
TCGA.AK.3445.01	0.248252	0.259531	0.571792	0.484905	0.404563	0.288778	0.375957	0.682529	0.442524	0.416154	0.465107	0.424863	0.478899	0.459854	0.607727
TCGA.AK.3447.01	0.281746	0.138023	0.373819	0.311779	0.275726	0.31627	0.279914	0.669433	0.245573	0.16315	0.480994	0.297109	0.423165	0.473665	0.517045
TCGA.AK.3450.01	0.29621	0.172169	0.487193	0.425825	0.393413	0.229676	0.375969	0.678231	0.432051	0.342357	0.497321	0.369252	0.47429	0.478038	0.555606
TCGA.AK.3451.01	0.311239	0.252488	0.617487	0.522158	0.417191	0.394426	0.403891	0.683117	0.450615	0.379802	0.493637	0.411863	0.499734	0.465949	0.606082
TCGA.AK.3453.01	0.27476	0.230454	0.660603	0.426891	0.432078	0.273707	0.428691	0.68685	0.45376	0.464605	0.479297	0.478025	0.511722	0.381545	0.644143
TCGA.AK.3454.01	0.20067	0.205377	0.585966	0.469641	0.392215	0.26969	0.388875	0.670937	0.397378	0.394869	0.394575	0.368642	0.500902	0.50297	0.595573
TCGA.AK.3455.01	0.34574	0.301624	0.676008	0.411344	0.421681	0.36897	0.363486	0.687095	0.441753	0.437057	0.489218	0.461678	0.499628	0.418544	0.671176
TCGA.AK.3456.01	0.293649	0.142981	0.381415	0.511535	0.447114	0.25615	0.396272	0.673629	0.382352	0.296913	0.510431	0.3595	0.42775	0.414632	0.472949
TCGA.AK.3458.01	0.257335	0.234739	0.576075	0.345754	0.384235	0.436688	0.360324	0.683147	0.372475	0.32535	0.443314	0.364588	0.47785	0.443461	0.636215
TCGA.AK.3460.01	0.258569	0.195606	0.523375	0.469251	0.402115	0.395072	0.376232	0.681322	0.384751	0.341874	0.496249	0.384355	0.491871	0.504721	0.611969
TCGA.AK.3461.01	0.27613	0.201059	0.489063	0.403655	0.462274	0.333885	0.32003	0.684955	0.415851	0.364737	0.474897	0.387154	0.476219	0.489254	0.618461
TCGA.AK.3465.01	0.215806	0.0627945	0.225991	0.385471	0.336532	0.190772	0.224147	0.659059	0.210219	0.198267	0.439916	0.262192	0.369085	0.463188	0.41406
TCGA.AS.3777.01	0.211041	0.151395	0.377724	0.446109	0.405886	0.273302	0.289393	0.669224	0.325876	0.288584	0.448629	0.327042	0.455052	0.444238	0.488323
TCGA.AS.3778.01	0.235533	0.208543	0.479124	0.448971	0.429642	0.232362	0.362011	0.678532	0.403297	0.330139	0.491892	0.376173	0.478852	0.47685	0.563825
TCGA.B0.4688.01	0.20397	0.188717	0.372494	0.475917	0.396113	0.291269	0.276019	0.655871	0.387159	0.322565	0.559594	0.349636	0.446117	0.323369	0.508005
TCGA.B0.4690.01	0.314437	0.232833	0.628562	0.516108	0.466766	0.205541	0.403135	0.681374	0.446509	0.406434	0.525094	0.484029	0.482123	0.474266	0.632573
TCGA.B0.4691.01	0.359219	0.208122	0.629887	0.450285	0.429682	0.355402	0.391811	0.683133	0.460396	0.427073	0.483108	0.447073	0.495664	0.458157	0.63494
TCGA.B0.4693.01	0.341764	0.213234	0.626101	0.454302	0.473516	0.300899	0.373984	0.683251	0.443841	0.389236	0.519614	0.450568	0.477126	0.480284	0.644561
TCGA.B0.4694.01	0.349535	0.305278	0.652367	0.56471	0.450458	0.250877	0.465296	0.683024	0.45335	0.441691	0.531187	0.489524	0.504911	0.494055	0.646557
TCGA.B0.4696.01	0.151189	0.0898544	0.156135	0.463796	0.387339	-0.108671	0.243166	0.664285	0.284348	0.218847	0.322892	0.217242	0.48525	0.293259	0.187709
TCGA.B0.4697.01	0.475185	0.279568	0.671583	0.463244	0.430842	0.278778	0.42374	0.686581	0.430252	0.501276	0.517169	0.522038	0.521663	0.412112	0.654074
TCGA.B0.4698.01	0.305769	0.320901	0.666045	0.480938	0.422727	0.272107	0.372018	0.686047	0.413262	0.424806	0.586742	0.49391	0.490392	0.326368	0.652554
TCGA.B0.4699.01	0.291811	0.222276	0.656982	0.492517	0.374022	0.257847	0.341061	0.685607	0.416281	0.364639	0.571819	0.471113	0.526925	0.371905	0.646248
TCGA.B0.4700.01	0.387803	0.298262	0.665454	0.538044	0.436988	0.336652	0.450378	0.685206	0.473692	0.471723	0.524765	0.504454	0.537736	0.484707	0.664379
TCGA.B0.4701.01	0.333025	0.30183	0.587741	0.488048	0.451878	0.284333	0.386255	0.685348	0.436766	0.421796	0.500486	0.452093	0.505198	0.452217	0.5809
TCGA.B0.4703.01	0.299165	0.234249	0.609299	0.481184	0.426471	0.266117	0.354737	0.685301	0.448433	0.399882	0.497478	0.425877	0.511475	0.539986	0.610094
TCGA.B0.4706.01	0.254883	0.207578	0.581565	0.384187	0.389665	0.348373	0.346322	0.681579	0.407296	0.351765	0.455882	0.372459	0.516886	0.460795	0.657069
TCGA.B0.4707.01	0.307439	0.281334	0.613819	0.39278	0.373048	0.261948	0.26256	0.675516	0.377398	0.375446	0.41197	0.407318	0.489306	0.383205	0.598306
TCGA.B0.4710.01	0.345585	0.173829	0.53826	0.453018	0.45725	0.225417	0.385386	0.676229	0.400439	0.339882	0.479054	0.379342	0.486342	0.453266	0.602882
TCGA.B0.4712.01	0.377757	0.247773	0.572644	0.525266	0.416304	0.326987	0.432088	0.680472	0.475186	0.421279	0.514149	0.452487	0.495531	0.465857	0.618864
TCGA.B0.4713.01	0.275901	0.219286	0.566657	0.444287	0.41063	0.39395	0.32595	0.681353	0.420954	0.390827	0.456286	0.4164	0.493113	0.426674	0.61845
TCGA.B0.4714.01	0.282273	0.263623	0.660035	0.445488	0.425744	0.390008	0.396847	0.686528	0.430069	0.430315	0.499658	0.472955	0.516566	0.412543	0.675219
TCGA.B0.4718.01	0.257905	0.226466	0.587623	0.393275	0.396513	0.261827	0.3468	0.682394	0.400141	0.375865	0.493176	0.424272	0.485502	0.469486	0.621569
TCGA.B0.4810.01	0.286287	0.299488	0.641837	0.450303	0.415879	0.295818	0.404434	0.684484	0.428873	0.43468	0.50581	0.451928	0.532056	0.494046	0.655402
TCGA.B0.4811.01	0.222072	0.196075	0.405505	0.410155	0.362138	0.185321	0.331844	0.681279	0.397819	0.347636	0.418532	0.36263	0.471302	0.413072	0.552015
TCGA.B0.4813.01	0.134176	0.144894	0.38435	0.439098	0.402198	0.213165	0.293139	0.672664	0.341088	0.288706	0.448534	0.328648	0.465594	0.329072	0.452849
TCGA.B0.4814.01	0.305965	0.214105	0.471149	0.432603	0.414903	0.157052	0.29945	0.679846	0.406559	0.334308	0.460221	0.349372	0.480612	0.450137	0.533519
TCGA.B0.4815.01	0.448248	0.275073	0.667489	0.485585	0.436711	0.273242	0.42298	0.686479	0.455652	0.459689	0.515649	0.509843	0.488958	0.435915	0.664099
TCGA.B0.4816.01	0.242748	0.19001	0.516915	0.457102	0.483876	0.303269	0.372717	0.676689	0.391624	0.364277	0.49387	0.401265	0.500674	0.496468	0.607499
TCGA.B0.4817.01	0.260272	0.231517	0.454703	0.491739	0.565136	0.33586	0.32222	0.680953	0.423171	0.379065	0.430097	0.352703	0.510753	0.371155	0.54164
TCGA.B0.4818.01	0.356255	0.230693	0.573141	0.389547	0.46481	0.301759	0.355702	0.683777	0.432483	0.418324	0.496885	0.432052	0.486045	0.491826	0.634151
TCGA.B0.4821.01	0.222254	0.187221	0.567627	0.458291	0.344654	0.316496	0.313303	0.676844	0.394023	0.364446	0.417132	0.362481	0.482302	0.347339	0.628919
TCGA.B0.4822.01	0.252369	0.279275	0.587244	0.492604	0.381635	0.314406	0.388418	0.672602	0.449728	0.412725	0.436964	0.411873	0.489307	0.507109	0.603582
TCGA.B0.4823.01	0.314879	0.216607	0.625604	0.514759	0.41509	0.287535	0.399222	0.679771	0.451678	0.386013	0.50913	0.424237	0.490574	0.52589	0.621051
TCGA.B0.4824.01	0.242498	0.187537	0.652415	0.428095	0.424201	0.292677	0.374457	0.686056	0.419659	0.401653	0.535164	0.450271	0.503359	0.456852	0.660664
TCGA.B0.4827.01	0.34739	0.196844	0.600733	0.510855	0.459709	0.255657	0.425823	0.681761	0.40349	0.417197	0.494936	0.433514	0.489491	0.500697	0.615751
TCGA.B0.4828.01	0.231799	0.233218	0.520228	0.404111	0.400746	0.2326	0.34854	0.681572	0.399432	0.374626	0.433771	0.360925	0.504659	0.427371	0.603149
TCGA.B0.4833.01	0.237514	0.23887	0.642003	0.433461	0.43121	0.276663	0.368969	0.685584	0.415169	0.416833	0.493525	0.442297	0.493211	0.428876	0.651211
TCGA.B0.4834.01	0.238189	0.0654042	0.329236	0.345812	0.287788	0.193423	0.214245	0.671894	0.24322	0.15445	0.456028	0.239115	0.423788	0.457718	0.373701
TCGA.B0.4836.01	0.362496	0.27083	0.631709	0.500798	0.408467	0.296995	0.385382	0.677953	0.435074	0.431835	0.476949	0.439493	0.496511	0.493701	0.628728
TCGA.B0.4837.01	0.241381	0.240136	0.450774	0.507808	0.414514	0.29915	0.387641	0.673448	0.413367	0.397063	0.452111	0.335019	0.449339	0.4586	0.58611
TCGA.B0.4838.01	0.338222	0.243736	0.679912	0.412872	0.446454	0.217295	0.384607	0.687259	0.440917	0.432863	0.533836	0.490614	0.491989	0.477278	0.666866
TCGA.B0.4839.01	0.285777	0.191953	0.504279	0.46143	0.437638	0.350172	0.41484	0.677706	0.446021	0.362421	0.505371	0.39975	0.501921	0.53053	0.636299
TCGA.B0.4841.01	0.252105	0.101586	0.517507	0.465615	0.427492	0.303389	0.375226	0.677468	0.418808	0.350161	0.470304	0.344102	0.506747	0.523084	0.630773
TCGA.B0.4842.01	0.334727	0.297982	0.584902	0.518421	0.457274	0.33609	0.459049	0.684868	0.446987	0.462836	0.488635	0.462244	0.487473	0.43676	0.609063
TCGA.B0.4843.01	0.264215	0.228884	0.380705	0.431718	0.451287	0.257556	0.329583	0.674793	0.403553	0.389865	0.454177	0.335718	0.453676	0.47504	0.547533
TCGA.B0.4844.01	0.306353	0.210003	0.570656	0.482642	0.408398	0.20688	0.349989	0.68292	0.436473	0.392631	0.445001	0.391106	0.563244	0.440693	0.585262
TCGA.B0.4845.01	0.222822	0.163004	0.325923	0.408911	0.399378	0.116719	0.294955	0.674571	0.388534	0.31447	0.431846	0.317253	0.467595	0.412639	0.470519
TCGA.B0.4846.01	0.284083	0.271032	0.620256	0.440033	0.456295	0.0924295	0.403374	0.687937	0.458771	0.413329	0.494467	0.447472	0.509749	0.451035	0.613655
TCGA.B0.4847.01	0.292582	0.306012	0.656911	0.415106	0.439232	0.266965	0.427858	0.687047	0.455791	0.472619	0.482317	0.490931	0.508398	0.386742	0.64493
TCGA.B0.4848.01	0.317187	0.202761	0.598863	0.502738	0.453598	0.312828	0.398174	0.680209	0.473607	0.399049	0.478568	0.421606	0.499052	0.498875	0.597747
TCGA.B0.4849.01	0.192035	0.224947	0.503734	0.438103	0.440417	0.242109	0.339009	0.683541	0.379697	0.350488	0.466773	0.373988	0.512834	0.451811	0.587084
TCGA.B0.4852.01	0.321034	0.189666	0.505911	0.436093	0.440295	0.317274	0.345119	0.680514	0.424641	0.332964	0.486241	0.384693	0.476163	0.486942	0.58394
TCGA.B0.4945.01	0.273345	0.201601	0.489915	0.444538	0.396104	0.166505	0.334962	0.682475	0.418291	0.314731	0.504241	0.36708	0.489453	0.525854	0.508351
TCGA.B0.5075.01	0.205553	0.204878	0.614955	0.568668	0.433794	0.188476	0.415795	0.683667	0.432415	0.377052	0.522844	0.430472	0.49398	0.416812	0.597476
TCGA.B0.5077.01	0.224908	0.172701	0.550873	0.506528	0.369124	0.36798	0.342223	0.681236	0.431581	0.365811	0.471095	0.379994	0.47266	0.455463	0.586641
TCGA.B0.5080.01	0.435975	0.225625	0.599479	0.464587	0.450483	0.203359	0.376005	0.679628	0.448352	0.426907	0.490634	0.38574	0.483875	0.546884	0.594713
TCGA.B0.5081.01	0.393785	0.336779	0.643399	0.471503	0.455382	0.300969	0.455682	0.684805	0.47982	0.508517	0.527333	0.500168	0.495651	0.491174	0.652915
TCGA.B0.5083.01	0.325872	0.26389	0.560551	0.540337	0.442529	0.292293	0.424981	0.664603	0.394963	0.364529	0.513871	0.415206	0.440726	0.519726	0.584916
TCGA.B0.5084.01	0.16503	0.179275	0.487785	0.49809	0.407946	0.0417843	0.348893	0.674206	0.407343	0.319605	0.425326	0.317532	0.418377	0.36984	0.469434
TCGA.B0.5085.01	0.210435	0.193574	0.459838	0.4409	0.362312	0.244312	0.347087	0.676155	0.385036	0.330026	0.453537	0.365806	0.478696	0.422033	0.602708
TCGA.B0.5088.01	0.335503	0.249816	0.526049	0.544219	0.408797	0.319301	0.402584	0.679184	0.441063	0.415443	0.485044	0.416165	0.487707	0.462526	0.624688
TCGA.B0.5092.01	0.303249	0.311716	0.678398	0.451114	0.424113	0.22058	0.42244	0.68796	0.471907	0.487726	0.508377	0.508288	0.521314	0.430248	0.670264
TCGA.B0.5094.01	0.208651	0.224335	0.50984	0.460346	0.380042	0.357519	0.283351	0.67655	0.376251	0.326005	0.430528	0.373501	0.466269	0.514732	0.570462
TCGA.B0.5095.01	0.30084	0.205291	0.575128	0.48792	0.432191	0.303301	0.338305	0.675993	0.438638	0.385101	0.477454	0.373449	0.483618	0.499539	0.599017
TCGA.B0.5096.01	0.309956	0.171525	0.513034	0.536315	0.450003	0.208551	0.372101	0.683753	0.416924	0.387203	0.513039	0.41176	0.517899	0.4906	0.525143
TCGA.B0.5097.01	0.291327	0.262959	0.529504	0.548424	0.472806	0.171965	0.380977	0.680236	0.454478	0.425585	0.52128	0.419316	0.488623	0.49511	0.553573
TCGA.B0.5098.01	0.114875	0.144142	0.414332	0.402451	0.30603	-0.0826871	0.214272	0.676991	0.26932	0.194074	0.357754	0.217171	0.451034	0.300103	0.361486
TCGA.B0.5099.01	0.273328	0.0801687	0.336951	0.417849	0.344948	0.124691	0.291668	0.667726	0.380429	0.227801	0.46027	0.309143	0.45354	0.461543	0.453431
TCGA.B0.5100.01	0.249819	0.135461	0.368471	0.381915	0.410349	0.236477	0.332004	0.660702	0.348678	0.296779	0.45988	0.294427	0.486028	0.464926	0.538785
TCGA.B0.5102.01	0.288238	0.149623	0.550092	0.480025	0.393783	0.261601	0.350379	0.67976	0.411462	0.324945	0.513416	0.402417	0.491803	0.440104	0.562209
TCGA.B0.5104.01	0.226053	0.176675	0.441782	0.418483	0.473391	0.116121	0.335254	0.682466	0.446827	0.348416	0.473514	0.340013	0.473134	0.462385	0.516807
TCGA.B0.5106.01	0.293031	0.25721	0.614978	0.479361	0.452131	0.325311	0.372915	0.680076	0.431925	0.372258	0.4848	0.416256	0.513966	0.500534	0.628114
TCGA.B0.5107.01	0.292785	0.236597	0.645718	0.417875	0.405719	0.170335	0.39159	0.685717	0.450748	0.426825	0.469964	0.445448	0.474237	0.311291	0.610574
TCGA.B0.5108.01	0.320064	0.275668	0.541502	0.543198	0.469587	0.338513	0.39686	0.681729	0.458284	0.443497	0.54639	0.458131	0.486508	0.486624	0.644523
TCGA.B0.5109.01	0.391632	0.265903	0.646499	0.49344	0.449665	0.288422	0.358078	0.678142	0.392825	0.420977	0.484442	0.457798	0.467045	0.415798	0.655589
TCGA.B0.5110.01	0.304445	0.207335	0.482531	0.45809	0.448317	0.298558	0.356177	0.681252	0.434337	0.355875	0.507565	0.390444	0.476876	0.483885	0.556002
TCGA.B0.5113.01	0.34904	0.262523	0.5712	0.462304	0.429542	0.218242	0.35732	0.683156	0.425171	0.396969	0.511167	0.438593	0.471965	0.489744	0.58506
TCGA.B0.5115.01	0.262574	0.242264	0.450964	0.450908	0.432808	0.235242	0.330989	0.682552	0.374292	0.377272	0.501208	0.397464	0.500997	0.480964	0.575784
TCGA.B0.5116.01	0.27742	0.167101	0.469114	0.462545	0.355353	0.215076	0.357506	0.671837	0.447499	0.335029	0.447072	0.335776	0.48043	0.504761	0.53478
TCGA.B0.5117.01	0.253026	0.0807423	0.255807	0.32973	0.326557	0.226093	0.272969	0.651539	0.242615	0.174764	0.448185	0.27751	0.42563	0.451108	0.458674
TCGA.B0.5119.01	0.282419	0.117802	0.607832	0.450724	0.407776	0.275517	0.349804	0.680907	0.420091	0.36631	0.530076	0.406026	0.485424	0.485022	0.634442
TCGA.B0.5120.01	0.270773	0.217928	0.426897	0.479947	0.417545	0.309113	0.357868	0.67461	0.442809	0.345826	0.487086	0.398672	0.484011	0.520928	0.533366
TCGA.B0.5121.01	0.295799	0.205267	0.55189	0.467902	0.464876	0.339844	0.381885	0.680264	0.437146	0.394507	0.479565	0.389437	0.51206	0.521379	0.649981
TCGA.B0.5399.01	0.3319	0.268173	0.523044	0.451934	0.40914	0.340112	0.406345	0.683589	0.443013	0.42431	0.480401	0.41544	0.504545	0.472218	0.611821
TCGA.B0.5400.01	0.256915	0.225031	0.572502	0.536033	0.466159	0.354522	0.400587	0.682474	0.457321	0.417811	0.505093	0.42983	0.464562	0.446769	0.611061
TCGA.B0.5402.01	0.292598	0.190868	0.435606	0.452451	0.427496	0.406066	0.359328	0.680004	0.419563	0.355994	0.517967	0.415546	0.484356	0.497965	0.591782
TCGA.B0.5690.01	0.392524	0.206	0.426306	0.441192	0.474934	0.31755	0.389607	0.681965	0.40518	0.368266	0.498533	0.3924	0.492774	0.521309	0.596959
TCGA.B0.5691.01	0.383783	0.232125	0.492447	0.457129	0.455467	0.211051	0.398448	0.679145	0.400433	0.356799	0.51002	0.406008	0.503415	0.510851	0.549881
TCGA.B0.5692.01	0.337116	0.260484	0.675393	0.46042	0.46371	0.317804	0.441421	0.687574	0.455927	0.450071	0.532309	0.484358	0.534769	0.449087	0.673998
TCGA.B0.5693.01	0.25477	0.202285	0.376896	0.424621	0.415947	0.212973	0.349184	0.676837	0.377122	0.276508	0.501151	0.33334	0.494309	0.511222	0.494147
TCGA.B0.5694.01	0.278195	0.224002	0.390384	0.473142	0.431615	0.3546	0.361924	0.670442	0.41372	0.340713	0.453022	0.37222	0.485062	0.531254	0.617905
TCGA.B0.5695.01	0.359078	0.170085	0.505438	0.415315	0.42054	0.26999	0.328025	0.676228	0.381979	0.336657	0.505326	0.386899	0.459845	0.497151	0.592141
TCGA.B0.5696.01	0.260981	0.227162	0.513484	0.44391	0.413684	0.273485	0.37291	0.675043	0.429424	0.331567	0.546679	0.393782	0.493804	0.495343	0.562046
TCGA.B0.5697.01	0.33315	0.303856	0.645671	0.516318	0.468089	0.281818	0.440481	0.68582	0.444848	0.417827	0.516895	0.45972	0.48672	0.454001	0.653132
TCGA.B0.5698.01	0.307153	0.307359	0.564858	0.48926	0.496563	0.2409	0.406876	0.683981	0.44434	0.437948	0.503703	0.441935	0.481023	0.474878	0.576604
TCGA.B0.5699.01	0.27103	0.217952	0.45759	0.463979	0.459706	0.321118	0.427169	0.683982	0.428719	0.368545	0.481486	0.388382	0.513153	0.433307	0.598105
TCGA.B0.5700.01	0.272734	0.184053	0.47025	0.47307	0.426803	0.256543	0.404247	0.682066	0.430818	0.357624	0.487262	0.397161	0.481621	0.484715	0.561854
TCGA.B0.5701.01	0.299676	0.300673	0.533764	0.492954	0.44508	0.308349	0.397367	0.686268	0.440831	0.392938	0.493614	0.429969	0.449894	0.497978	0.588452
TCGA.B0.5702.01	0.256518	0.0549994	0.391189	0.495897	0.377221	0.14672	0.443566	0.663434	0.369672	0.374135	0.469386	0.349894	0.488372	0.292305	0.59755
TCGA.B0.5703.01	0.313207	0.249584	0.571366	0.391074	0.440171	0.410688	0.379039	0.68322	0.441882	0.386821	0.461265	0.395858	0.474083	0.510017	0.662664
TCGA.B0.5705.01	0.32464	0.244539	0.591102	0.393077	0.448478	0.260435	0.386197	0.68578	0.420179	0.391046	0.518932	0.441695	0.482891	0.460924	0.603812
TCGA.B0.5706.01	0.422736	0.241236	0.66278	0.482466	0.401098	0.23548	0.419679	0.684576	0.42349	0.44336	0.522642	0.48505	0.482837	0.473814	0.650652
TCGA.B0.5707.01	0.297573	0.208169	0.408605	0.51282	0.398531	0.115047	0.374563	0.671488	0.397581	0.296943	0.458778	0.334651	0.437027	0.448678	0.448101
TCGA.B0.5709.01	0.43038	0.247191	0.637033	0.489999	0.48425	0.298163	0.478968	0.687204	0.442089	0.441262	0.542583	0.46642	0.517792	0.540575	0.636924
TCGA.B0.5710.01	0.324653	0.273629	0.504586	0.462285	0.430325	0.292974	0.366634	0.683753	0.463831	0.393454	0.520939	0.396259	0.501627	0.569949	0.596881
TCGA.B0.5711.01	0.323309	0.273937	0.538165	0.477107	0.460918	0.318888	0.388412	0.680876	0.448504	0.402895	0.519528	0.423242	0.495746	0.489072	0.614185
TCGA.B0.5712.01	0.25279	0.235447	0.55208	0.409955	0.412676	0.201295	0.32524	0.684578	0.441445	0.345341	0.503369	0.392458	0.499101	0.372865	0.547128
TCGA.B0.5713.01	0.304486	0.202141	0.518903	0.44165	0.429955	0.334092	0.374064	0.683157	0.43286	0.363733	0.520895	0.395934	0.50666	0.532485	0.612929
TCGA.B0.5812.01	0.306281	0.203476	0.513058	0.439897	0.445944	0.347826	0.371244	0.678097	0.442843	0.385222	0.517288	0.408056	0.498238	0.540355	0.617859
TCGA.B2.3923.01	0.165006	0.0290582	0.204125	0.37247	0.335478	0.176714	0.257048	0.646886	0.173221	0.129236	0.456648	0.249088	0.377956	0.443738	0.449305
TCGA.B2.3924.01	0.307357	0.253018	0.664081	0.449165	0.416098	0.253218	0.418038	0.687661	0.436507	0.405515	0.534155	0.494705	0.513436	0.477749	0.66862
TCGA.B2.4098.01	0.314225	0.238302	0.424839	0.569425	0.452926	0.136583	0.359875	0.682081	0.428627	0.376313	0.502644	0.408742	0.445991	0.359298	0.468752
TCGA.B2.4099.01	0.273376	0.259453	0.471315	0.480048	0.458686	0.407991	0.442454	0.68461	0.462011	0.377006	0.51055	0.419298	0.50471	0.462191	0.627609
TCGA.B2.4101.01	0.358477	0.317847	0.589611	0.459418	0.464825	0.371472	0.385714	0.684468	0.448393	0.421569	0.508452	0.437809	0.495854	0.474414	0.649101
TCGA.B2.4102.01	0.307307	0.276445	0.441971	0.447622	0.470243	0.313242	0.419962	0.683762	0.441332	0.384486	0.51058	0.425543	0.516118	0.470005	0.593514
TCGA.B2.5633.01	0.28609	0.185961	0.491831	0.488746	0.428437	0.297552	0.387063	0.677853	0.417851	0.35195	0.480235	0.394686	0.479983	0.515596	0.591092
TCGA.B2.5635.01	0.269902	0.215576	0.605418	0.432718	0.441975	0.284638	0.390322	0.686056	0.42926	0.39067	0.518118	0.433525	0.514744	0.496202	0.621408
TCGA.B2.5636.01	0.335845	0.161077	0.378599	0.46066	0.421034	0.257765	0.378145	0.67108	0.357555	0.307423	0.477477	0.334952	0.475788	0.539302	0.484634
TCGA.B2.5639.01	0.330177	0.287984	0.45882	0.491205	0.483698	0.33496	0.438177	0.684806	0.462545	0.391926	0.494168	0.434318	0.507927	0.447337	0.537998
TCGA.B2.5641.01	0.373936	0.253671	0.656556	0.492553	0.476356	0.295328	0.454627	0.687039	0.447809	0.424835	0.525868	0.479355	0.507746	0.484259	0.659035
TCGA.B2.A4SR.01	0.309269	0.243346	0.516489	0.487671	0.418664	0.360149	0.38281	0.679261	0.40875	0.374725	0.516256	0.403743	0.493049	0.545784	0.603134
TCGA.B4.5377.01	0.325567	0.210171	0.59387	0.468782	0.465375	0.239297	0.383341	0.680437	0.437084	0.378016	0.523292	0.426367	0.492374	0.507639	0.58846
TCGA.B4.5378.01	0.244398	0.0926821	0.432482	0.435606	0.426005	0.262582	0.339561	0.676952	0.350395	0.244799	0.481851	0.313898	0.523601	0.482769	0.532539
TCGA.B4.5832.01	0.333157	0.252683	0.547607	0.458603	0.449218	0.422408	0.341405	0.643308	0.436747	0.325521	0.492497	0.417761	0.510126	0.446386	0.5101
TCGA.B4.5834.01	0.30605	0.179472	0.457116	0.420641	0.430744	0.261437	0.354555	0.68122	0.400229	0.329838	0.522961	0.387553	0.498447	0.571565	0.577239
TCGA.B4.5835.01	0.289894	0.204211	0.485513	0.511018	0.420358	0.256861	0.395689	0.68132	0.43146	0.359238	0.485201	0.417268	0.510215	0.458027	0.531655
TCGA.B4.5836.01	0.309845	0.21428	0.508751	0.456512	0.46808	0.390571	0.405802	0.68315	0.430608	0.367354	0.517214	0.409627	0.511347	0.506882	0.640626
TCGA.B4.5838.01	0.289644	0.21793	0.528984	0.461923	0.427487	0.271896	0.337004	0.675059	0.439504	0.33884	0.510589	0.408435	0.443887	0.483244	0.532549
TCGA.B4.5843.01	0.288691	0.109334	0.391875	0.485053	0.362555	0.185954	0.319412	0.674552	0.404948	0.234819	0.487425	0.341639	0.484678	0.476039	0.497745
TCGA.B4.5844.01	0.289464	0.166141	0.408582	0.413877	0.446231	0.254698	0.358373	0.676916	0.404518	0.30071	0.508311	0.372797	0.501406	0.527455	0.565343
TCGA.B8.4143.01	0.309018	0.28879	0.65852	0.4763	0.413528	0.233463	0.411255	0.68733	0.43082	0.428431	0.497095	0.483909	0.570057	0.395106	0.659615
TCGA.B8.4146.01	0.318955	0.302956	0.598059	0.477161	0.441735	0.380336	0.326104	0.677669	0.459676	0.375681	0.533353	0.463726	0.496329	0.486259	0.592379
TCGA.B8.4148.01	0.333526	0.235201	0.66995	0.411181	0.427595	0.334308	0.408313	0.688637	0.434262	0.422101	0.539828	0.485865	0.52681	0.443815	0.665228
TCGA.B8.4151.01	0.246663	0.185988	0.428128	0.390454	0.422073	0.254048	0.388807	0.681189	0.413168	0.309243	0.523008	0.382172	0.526418	0.464157	0.520184
TCGA.B8.4153.01	0.262749	0.16365	0.497369	0.448252	0.424662	0.24238	0.394948	0.676425	0.454525	0.329059	0.473432	0.354374	0.505037	0.474414	0.588121
TCGA.B8.4154.01	0.293307	0.247041	0.57837	0.424121	0.432982	0.435075	0.411419	0.680662	0.450569	0.384109	0.518304	0.439408	0.502632	0.4689	0.648657
TCGA.B8.4619.01	0.295464	0.151798	0.369039	0.366788	0.35773	0.219031	0.213999	0.673016	0.301724	0.255011	0.450406	0.293124	0.428471	0.471816	0.414246
TCGA.B8.4620.01	0.250505	0.237577	0.411279	0.517413	0.51017	0.239065	0.387226	0.677574	0.44626	0.37026	0.484763	0.407534	0.560001	0.461554	0.524935
TCGA.B8.4621.01	0.260416	0.241271	0.479763	0.532055	0.477662	0.274383	0.372018	0.677025	0.412337	0.328194	0.496309	0.388003	0.470997	0.469552	0.496377
TCGA.B8.4622.01	0.279659	0.203266	0.473965	0.490548	0.456538	0.378083	0.394709	0.680146	0.430874	0.388289	0.482407	0.410368	0.48612	0.488939	0.633009
TCGA.B8.5158.01	0.279851	0.25417	0.600733	0.51944	0.469424	0.253166	0.412756	0.677775	0.447042	0.40237	0.501651	0.423391	0.47185	0.458474	0.593732
TCGA.B8.5159.01	0.304655	0.162125	0.630691	0.460243	0.460765	0.287685	0.387935	0.684665	0.418066	0.34641	0.508838	0.43283	0.498308	0.445491	0.609952
TCGA.B8.5162.01	0.443074	0.258941	0.658875	0.557715	0.480712	0.327249	0.454205	0.685567	0.469925	0.456513	0.560496	0.4973	0.502322	0.530157	0.650352
TCGA.B8.5163.01	0.342899	0.237867	0.63391	0.489584	0.466757	0.326042	0.416288	0.684413	0.484883	0.457075	0.544802	0.476508	0.562012	0.489801	0.642009
TCGA.B8.5164.01	0.374746	0.324857	0.675842	0.50379	0.487202	0.271019	0.475354	0.688409	0.466348	0.446301	0.559498	0.508766	0.510489	0.488768	0.670776
TCGA.B8.5165.01	0.325226	0.178154	0.476828	0.484866	0.442731	0.264309	0.379104	0.673762	0.421004	0.350043	0.507666	0.393149	0.506767	0.554841	0.567574
TCGA.B8.5545.01	0.327846	0.199628	0.486673	0.518503	0.46646	0.308585	0.422411	0.67999	0.427068	0.366771	0.531614	0.420496	0.517192	0.528455	0.593653
TCGA.B8.5546.01	0.27605	0.111532	0.439913	0.405693	0.33456	0.176173	0.291702	0.663313	0.293579	0.249697	0.428262	0.293413	0.444906	0.443908	0.485868
TCGA.B8.5549.01	0.300344	0.155113	0.630762	0.478999	0.463037	0.237666	0.401653	0.683989	0.408293	0.346908	0.51603	0.419506	0.491432	0.532401	0.617301
TCGA.B8.5550.01	0.277528	0.236092	0.533314	0.512286	0.436946	0.249835	0.385286	0.682387	0.440695	0.376642	0.520483	0.409541	0.459311	0.495327	0.554038
TCGA.B8.5551.01	0.420513	0.276649	0.655042	0.550599	0.474207	0.311253	0.470547	0.687424	0.466306	0.480256	0.562019	0.525924	0.54088	0.489243	0.650544
TCGA.B8.5552.01	0.412093	0.242074	0.5557	0.531472	0.464425	0.256639	0.398983	0.680161	0.429536	0.398584	0.522169	0.433282	0.504989	0.536597	0.589558
TCGA.B8.5553.01	0.352271	0.237499	0.615333	0.476102	0.47716	0.304736	0.418844	0.686315	0.44556	0.390277	0.529036	0.450819	0.480361	0.502925	0.633705
TCGA.B8.A54D.01	0.296572	0.24619	0.672577	0.475782	0.454619	0.304836	0.418176	0.687126	0.419706	0.406416	0.479284	0.461632	0.496874	0.408632	0.662663
TCGA.B8.A54E.01	0.249842	0.256814	0.417645	0.453948	0.390233	0.160696	0.351852	0.674505	0.333673	0.306774	0.482083	0.407826	0.499661	0.397336	0.454485
TCGA.B8.A54F.01	0.254095	0.204232	0.425359	0.449748	0.423613	0.276792	0.345662	0.670055	0.405996	0.330884	0.471474	0.376327	0.486905	0.472831	0.522162
TCGA.B8.A54G.01	0.3234	0.327369	0.675511	0.48393	0.464685	0.363863	0.43535	0.688055	0.442914	0.474109	0.505818	0.492455	0.533357	0.420941	0.669207
TCGA.B8.A54H.01	0.287612	0.166469	0.625272	0.400078	0.414582	0.32092	0.351966	0.681878	0.424836	0.376705	0.463993	0.402395	0.47817	0.488678	0.636841
TCGA.B8.A54I.01	0.393611	0.284898	0.510952	0.512834	0.412922	0.385544	0.40325	0.675779	0.453979	0.463585	0.513865	0.446297	0.482814	0.462623	0.588887
TCGA.B8.A54J.01	0.299324	0.25108	0.59555	0.431857	0.446131	0.328132	0.366472	0.685152	0.407815	0.385756	0.507224	0.409659	0.489092	0.503137	0.63301
TCGA.B8.A54K.01	0.231163	0.088845	0.330065	0.403711	0.350936	0.306065	0.247543	0.669259	0.267271	0.205934	0.424727	0.234834	0.485364	0.441914	0.468438
TCGA.B8.A7U6.01	0.336239	0.212631	0.428601	0.463064	0.442939	0.313873	0.407369	0.680379	0.42498	0.351909	0.476457	0.37124	0.476054	0.484523	0.561243
TCGA.B8.A8YJ.01	0.420749	0.275536	0.491216	0.460713	0.480723	0.335816	0.39111	0.67728	0.391819	0.413151	0.517564	0.419957	0.510823	0.52485	0.573077
TCGA.BP.4158.01	0.240301	0.175592	0.460974	0.438494	0.39613	0.325581	0.340496	0.681048	0.41221	0.318359	0.450351	0.352712	0.493643	0.474509	0.591266
TCGA.BP.4159.01	0.304091	0.214873	0.453543	0.449781	0.383671	0.388464	0.383412	0.675486	0.422649	0.349231	0.484946	0.383467	0.512482	0.523559	0.638009
TCGA.BP.4160.01	0.340493	0.254368	0.67544	0.475843	0.431915	0.32357	0.399669	0.686685	0.458033	0.425008	0.543362	0.467726	0.496756	0.495779	0.658858
TCGA.BP.4161.01	0.351746	0.244417	0.630975	0.526008	0.450473	0.303611	0.420977	0.684444	0.464698	0.455035	0.502349	0.468264	0.500402	0.468434	0.646808
TCGA.BP.4162.01	0.3254	0.247563	0.656177	0.489331	0.472956	0.336201	0.403242	0.686323	0.465401	0.410485	0.539984	0.477262	0.486167	0.486783	0.657799
TCGA.BP.4163.01	0.316555	0.172473	0.497747	0.488486	0.451148	0.185175	0.360578	0.678508	0.39858	0.358075	0.498303	0.402028	0.500933	0.438961	0.533261
TCGA.BP.4164.01	0.186578	0.163773	0.505864	0.425141	0.408316	0.0801244	0.33303	0.680577	0.398013	0.291931	0.489607	0.365506	0.481485	0.465154	0.524863
TCGA.BP.4165.01	0.293468	0.163489	0.584641	0.398372	0.409694	0.350428	0.368173	0.682365	0.403652	0.383388	0.493484	0.395832	0.501917	0.429033	0.663279
TCGA.BP.4166.01	0.309149	0.207301	0.527209	0.498611	0.43013	0.348111	0.397979	0.680231	0.422856	0.37756	0.502267	0.397949	0.47145	0.491327	0.613323
TCGA.BP.4167.01	0.345302	0.26459	0.654639	0.557463	0.453647	0.343957	0.453456	0.681995	0.487208	0.462377	0.527037	0.483825	0.505423	0.49892	0.659353
TCGA.BP.4169.01	0.368366	0.237936	0.548199	0.493332	0.512413	0.254934	0.399521	0.682756	0.429917	0.418196	0.526859	0.437628	0.517725	0.516327	0.588544
TCGA.BP.4170.01	0.312708	0.287918	0.594651	0.475916	0.484304	0.246018	0.408709	0.683941	0.440995	0.415351	0.53068	0.43924	0.498392	0.521811	0.617528
TCGA.BP.4173.01	0.383704	0.290773	0.680291	0.496914	0.513678	0.308289	0.50128	0.688126	0.468828	0.474204	0.556124	0.526893	0.521707	0.478991	0.675916
TCGA.BP.4174.01	0.313899	0.223012	0.581778	0.516328	0.463856	0.241188	0.405748	0.684028	0.420798	0.379085	0.548748	0.43693	0.477388	0.470927	0.575698
TCGA.BP.4176.01	0.36002	0.305568	0.533977	0.557855	0.505581	0.310478	0.409104	0.675727	0.4711	0.404845	0.511338	0.431018	0.49514	0.513982	0.563098
TCGA.BP.4177.01	0.30775	0.151653	0.390739	0.432718	0.393938	0.214377	0.337041	0.668694	0.340768	0.27628	0.466232	0.286281	0.460793	0.49267	0.46256
TCGA.BP.4325.01	0.216753	0.10403	0.64941	0.434474	0.426704	0.219372	0.383574	0.686488	0.417452	0.363813	0.519172	0.415924	0.477544	0.450881	0.640558
TCGA.BP.4326.01	0.240867	0.219809	0.425004	0.47824	0.459404	0.245821	0.316303	0.676538	0.375709	0.320972	0.484679	0.377771	0.474128	0.52969	0.536135
TCGA.BP.4327.01	0.203928	0.172351	0.476757	0.43765	0.369444	0.350703	0.327405	0.670066	0.398954	0.32101	0.500419	0.347287	0.499546	0.466362	0.593339
TCGA.BP.4329.01	0.289337	0.181364	0.495334	0.487684	0.435168	0.280809	0.406323	0.676877	0.410073	0.36874	0.486628	0.394085	0.494172	0.49552	0.588598
TCGA.BP.4330.01	0.397011	0.267718	0.661123	0.45708	0.460256	0.226331	0.418168	0.684798	0.437329	0.443395	0.531106	0.480783	0.506854	0.461576	0.658624
TCGA.BP.4331.01	0.290501	0.226836	0.504231	0.497041	0.454803	0.16567	0.40882	0.684311	0.431688	0.381758	0.500667	0.404555	0.51887	0.460794	0.568826
TCGA.BP.4332.01	0.275607	0.158265	0.473137	0.504646	0.391584	0.166259	0.377821	0.67313	0.410265	0.31805	0.482496	0.355115	0.474036	0.483439	0.544912
TCGA.BP.4334.01	0.166177	0.0497919	0.161317	0.396294	0.349453	0.188277	0.303902	0.665059	0.238295	0.143734	0.425993	0.27357	0.411972	0.422011	0.420674
TCGA.BP.4335.01	0.272405	0.249825	0.633626	0.429269	0.401319	0.172526	0.356855	0.68362	0.424735	0.402695	0.50467	0.426234	0.506551	0.461452	0.607689
TCGA.BP.4337.01	0.32177	0.195809	0.448905	0.450192	0.387452	0.226008	0.33646	0.674553	0.389129	0.35566	0.485515	0.385895	0.456758	0.44626	0.53184
TCGA.BP.4338.01	0.30351	0.189787	0.46786	0.546022	0.383162	0.188216	0.344256	0.670534	0.424459	0.369181	0.50281	0.398636	0.459826	0.450953	0.510684
TCGA.BP.4340.01	0.212862	0.219709	0.396608	0.398476	0.382523	0.265992	0.285548	0.677226	0.357781	0.288784	0.460856	0.371136	0.469923	0.444289	0.532903
TCGA.BP.4341.01	0.204549	0.0673339	0.30491	0.414892	0.398229	0.287331	0.3148	0.674644	0.314151	0.228729	0.466811	0.318372	0.444879	0.443069	0.564614
TCGA.BP.4342.01	0.29717	0.173108	0.429477	0.470882	0.408739	0.306489	0.369243	0.674241	0.403973	0.379415	0.458759	0.362352	0.460903	0.45724	0.573275
TCGA.BP.4343.01	0.388991	0.276291	0.571177	0.532999	0.438906	0.456848	0.448962	0.679598	0.483509	0.413395	0.552055	0.457975	0.497236	0.51159	0.588446
TCGA.BP.4344.01	0.279295	0.159056	0.383238	0.418853	0.438296	0.277207	0.391116	0.680052	0.389967	0.306413	0.492005	0.371725	0.488983	0.499454	0.521596
TCGA.BP.4345.01	0.276716	0.245582	0.50965	0.530248	0.425568	0.282163	0.40144	0.679385	0.456957	0.433035	0.539081	0.418968	0.48188	0.514465	0.615636
TCGA.BP.4346.01	0.344486	0.282056	0.681096	0.435599	0.424071	0.292425	0.412196	0.688433	0.452704	0.462604	0.526633	0.50425	0.523592	0.454454	0.674371
TCGA.BP.4347.01	0.248847	0.194335	0.50125	0.420832	0.406814	0.201218	0.347775	0.685206	0.395581	0.336765	0.481724	0.406732	0.478523	0.469989	0.569724
TCGA.BP.4349.01	0.297556	0.156554	0.439747	0.423555	0.387891	0.201447	0.324963	0.677728	0.381709	0.327186	0.4774	0.361523	0.476809	0.485112	0.582278
TCGA.BP.4351.01	0.127458	0.101877	0.473302	0.394993	0.366031	0.280973	0.323453	0.67312	0.347144	0.313019	0.439874	0.333752	0.449808	0.369082	0.586535
TCGA.BP.4352.01	0.124816	0.138673	0.25602	0.4056	0.309559	0.145607	0.250189	0.672359	0.387358	0.21923	0.446223	0.287498	0.458146	0.225222	0.384386
TCGA.BP.4353.01	0.25045	0.173036	0.589942	0.513865	0.433615	0.317902	0.391435	0.67765	0.428918	0.383082	0.519347	0.431002	0.487863	0.561203	0.617234
TCGA.BP.4355.01	0.219045	0.139263	0.367809	0.415133	0.371571	0.108028	0.270757	0.674019	0.384421	0.305578	0.47894	0.326576	0.487816	0.516553	0.47006
TCGA.BP.4756.01	0.26484	0.170935	0.532581	0.52254	0.383427	0.148725	0.342	0.677344	0.357254	0.308465	0.492128	0.388802	0.418821	0.372217	0.518963
TCGA.BP.4758.01	0.331138	0.258325	0.663466	0.44112	0.423529	0.259377	0.436283	0.683887	0.455069	0.448821	0.501298	0.464913	0.515141	0.486218	0.662846
TCGA.BP.4759.01	0.281746	0.119398	0.553192	0.462931	0.416783	0.358499	0.386529	0.678	0.429736	0.350128	0.495172	0.384901	0.523756	0.490373	0.617406
TCGA.BP.4760.01	0.253802	0.174433	0.355906	0.527106	0.403514	0.149544	0.307804	0.665906	0.369667	0.288693	0.489499	0.319047	0.483238	0.462323	0.420708
TCGA.BP.4761.01	0.310873	0.257648	0.592285	0.468921	0.339449	0.197445	0.358986	0.675918	0.405401	0.42036	0.485031	0.429342	0.523311	0.348704	0.581127
TCGA.BP.4762.01	0.400017	0.250368	0.539491	0.48912	0.453384	0.329173	0.412335	0.675915	0.404955	0.39606	0.516142	0.412023	0.493237	0.541878	0.58852
TCGA.BP.4763.01	0.288535	0.183186	0.487501	0.429109	0.411497	0.344818	0.341116	0.674416	0.444723	0.362258	0.505951	0.377303	0.527397	0.506751	0.56961
TCGA.BP.4765.01	0.282584	0.123162	0.315511	0.382934	0.408387	0.262969	0.321454	0.672881	0.361983	0.256102	0.469816	0.357951	0.477495	0.498157	0.55784
TCGA.BP.4766.01	0.241558	0.124246	0.327343	0.482137	0.480138	0.228097	0.379809	0.676745	0.374493	0.284818	0.464249	0.330452	0.428866	0.505009	0.534316
TCGA.BP.4768.01	0.240847	0.159739	0.515992	0.484942	0.365834	0.11124	0.334826	0.676796	0.399807	0.300394	0.453402	0.35591	0.439404	0.420803	0.482456
TCGA.BP.4769.01	0.248934	0.0982042	0.286831	0.43166	0.366781	0.152172	0.262813	0.667622	0.340235	0.264226	0.459853	0.265802	0.470226	0.503758	0.385624
TCGA.BP.4770.01	0.248922	0.164528	0.543561	0.498151	0.387115	0.225008	0.347623	0.663451	0.40239	0.38192	0.486163	0.392653	0.508168	0.371727	0.564549
TCGA.BP.4771.01	0.357661	0.303513	0.683154	0.46948	0.459737	0.332247	0.425215	0.688464	0.464243	0.501152	0.523292	0.520584	0.521152	0.493946	0.680483
TCGA.BP.4774.01	0.271066	0.145114	0.512324	0.412469	0.387854	0.153339	0.362053	0.680318	0.452409	0.366806	0.460635	0.373295	0.49707	0.477552	0.571317
TCGA.BP.4775.01	0.309671	0.190409	0.46812	0.455622	0.461791	0.162674	0.375629	0.676642	0.427909	0.35629	0.507324	0.411108	0.463674	0.461796	0.545349
TCGA.BP.4776.01	0.335132	0.167329	0.518714	0.372414	0.391145	0.321156	0.37354	0.679081	0.431803	0.366938	0.480084	0.384826	0.477441	0.487841	0.618827
TCGA.BP.4777.01	0.415831	0.267666	0.667607	0.524191	0.452399	0.290064	0.435989	0.686174	0.464444	0.460218	0.522115	0.490672	0.495053	0.451449	0.662208
TCGA.BP.4781.01	0.260853	0.131819	0.435653	0.530651	0.428424	0.213848	0.378558	0.676334	0.45245	0.32979	0.494968	0.368344	0.502201	0.515546	0.494355
TCGA.BP.4782.01	0.309077	0.259078	0.57598	0.511237	0.426209	0.392835	0.417385	0.683079	0.431208	0.391958	0.512821	0.442794	0.481027	0.502687	0.642787
TCGA.BP.4784.01	0.327275	0.120101	0.404156	0.473662	0.398154	0.190457	0.347011	0.671698	0.361096	0.313465	0.468779	0.318256	0.490483	0.531393	0.458662
TCGA.BP.4787.01	0.266582	0.239919	0.539632	0.536272	0.47983	0.321496	0.395374	0.677657	0.462675	0.385786	0.504786	0.425949	0.4951	0.490453	0.571465
TCGA.BP.4789.01	0.282132	0.150728	0.447698	0.431204	0.398124	0.304389	0.343663	0.67708	0.408405	0.324025	0.485733	0.367031	0.474341	0.529508	0.557694
TCGA.BP.4790.01	0.349211	0.292658	0.646759	0.520587	0.418476	0.33838	0.389931	0.684908	0.435556	0.4565	0.515743	0.446812	0.495604	0.516858	0.616011
TCGA.BP.4795.01	0.382952	0.260808	0.480591	0.488454	0.461805	0.222524	0.460414	0.670753	0.37817	0.372782	0.491344	0.371748	0.500181	0.542553	0.543187
TCGA.BP.4797.01	0.331569	0.242774	0.593231	0.502949	0.481445	0.316557	0.423597	0.683156	0.466743	0.409906	0.51797	0.440813	0.493075	0.508167	0.601606
TCGA.BP.4798.01	0.333501	0.281948	0.678824	0.437554	0.476775	0.250928	0.435849	0.687873	0.437225	0.448195	0.532684	0.517101	0.546265	0.425863	0.649583
TCGA.BP.4799.01	0.337617	0.216207	0.622977	0.503979	0.432196	0.383017	0.380964	0.682457	0.437375	0.388622	0.503097	0.43434	0.504116	0.486691	0.642351
TCGA.BP.4801.01	0.321928	0.235679	0.535136	0.553529	0.454268	0.324254	0.431403	0.678809	0.450385	0.376839	0.532429	0.423808	0.482941	0.545236	0.599846
TCGA.BP.4803.01	0.276904	0.197927	0.496375	0.504629	0.409768	0.286372	0.378639	0.67351	0.444939	0.36215	0.462526	0.378395	0.451315	0.540502	0.57572
TCGA.BP.4804.01	0.384214	0.251818	0.650995	0.51674	0.443793	0.290943	0.444674	0.685112	0.458725	0.456239	0.525109	0.468106	0.518765	0.506323	0.650061
TCGA.BP.4807.01	0.302681	0.206349	0.412865	0.533478	0.456669	0.292635	0.397335	0.674855	0.445141	0.328936	0.500851	0.377391	0.51183	0.492534	0.511089
TCGA.BP.4959.01	0.326343	0.173265	0.526333	0.574991	0.436049	0.309234	0.405835	0.67594	0.455818	0.379006	0.530225	0.404622	0.493518	0.472159	0.553619
TCGA.BP.4960.01	0.292543	0.250762	0.537787	0.472676	0.447942	0.199416	0.378414	0.670629	0.459912	0.39962	0.46282	0.401024	0.45549	0.497842	0.605458
TCGA.BP.4961.01	0.303578	0.194224	0.438398	0.456721	0.414036	0.248141	0.342986	0.677893	0.397272	0.32003	0.482818	0.364653	0.478435	0.526077	0.551207
TCGA.BP.4962.01	0.355486	0.234413	0.636016	0.514661	0.426762	0.360022	0.428168	0.681431	0.451377	0.403018	0.536609	0.460095	0.495992	0.480446	0.6439
TCGA.BP.4963.01	0.275716	0.202191	0.53419	0.512793	0.445815	0.230989	0.373272	0.681031	0.441337	0.395155	0.48697	0.391899	0.483608	0.517803	0.588329
TCGA.BP.4964.01	0.286594	0.251398	0.551606	0.475663	0.391011	0.28886	0.370259	0.682081	0.436867	0.400439	0.513756	0.417429	0.476716	0.455428	0.615807
TCGA.BP.4965.01	0.299184	0.214207	0.474036	0.456689	0.438363	0.212023	0.363616	0.68086	0.437869	0.328216	0.509877	0.38197	0.492419	0.49157	0.53475
TCGA.BP.4967.01	0.248982	0.19223	0.472569	0.482938	0.401851	0.278046	0.35005	0.671463	0.412012	0.302358	0.468299	0.358874	0.454634	0.501237	0.541898
TCGA.BP.4968.01	0.283755	0.253919	0.641458	0.481155	0.409468	0.307138	0.408733	0.681832	0.428473	0.403835	0.506644	0.441349	0.491229	0.443559	0.640732
TCGA.BP.4969.01	0.171662	0.133634	0.354297	0.381065	0.32608	0.151859	0.267362	0.677375	0.350757	0.240317	0.478067	0.310614	0.472467	0.507475	0.503232
TCGA.BP.4970.01	0.33779	0.218454	0.605466	0.462957	0.464291	0.292262	0.379532	0.685694	0.437036	0.379946	0.556173	0.448662	0.499417	0.519142	0.640596
TCGA.BP.4971.01	0.299596	0.309247	0.484235	0.519335	0.430375	0.200891	0.362204	0.683996	0.453092	0.456819	0.498342	0.448158	0.48489	0.423295	0.558618
TCGA.BP.4972.01	0.318673	0.244082	0.505698	0.549407	0.450781	0.294465	0.425566	0.677362	0.450488	0.369743	0.542382	0.41508	0.49809	0.532933	0.579289
TCGA.BP.4973.01	0.280149	0.288015	0.597822	0.438528	0.451264	0.212962	0.352819	0.683581	0.432775	0.388007	0.506018	0.41818	0.474965	0.474247	0.586502
TCGA.BP.4974.01	0.287162	0.203325	0.455886	0.396919	0.389634	0.14174	0.325408	0.678641	0.421185	0.374222	0.456125	0.371087	0.489655	0.491114	0.558121
TCGA.BP.4975.01	0.287186	0.135636	0.414001	0.498972	0.449017	0.230646	0.355434	0.673237	0.410506	0.323492	0.489641	0.367716	0.452922	0.511478	0.5493
TCGA.BP.4976.01	0.297415	0.178741	0.361514	0.44438	0.431194	0.238176	0.361342	0.67448	0.415456	0.325816	0.48828	0.372042	0.467638	0.494665	0.516918
TCGA.BP.4977.01	0.23729	0.252916	0.465967	0.478939	0.433918	0.24799	0.352828	0.680162	0.427902	0.353884	0.476515	0.387123	0.475746	0.479275	0.538135
TCGA.BP.4981.01	0.231485	0.206334	0.522547	0.429545	0.409515	0.280826	0.356566	0.681642	0.442462	0.396146	0.465437	0.380748	0.478866	0.433648	0.627612
TCGA.BP.4982.01	0.292396	0.182398	0.513791	0.436376	0.452932	0.215923	0.381083	0.679982	0.419635	0.364411	0.501104	0.390594	0.492769	0.495969	0.59069
TCGA.BP.4983.01	0.389266	0.305616	0.669216	0.552531	0.412886	0.163827	0.42064	0.683492	0.489001	0.45289	0.586118	0.521238	0.530243	0.463301	0.662298
TCGA.BP.4985.01	0.292039	0.225116	0.413811	0.55003	0.430999	0.355674	0.361247	0.681024	0.434485	0.379062	0.492673	0.359103	0.535639	0.457727	0.558777
TCGA.BP.4986.01	0.301061	0.244776	0.442587	0.472509	0.423444	0.252876	0.365326	0.679339	0.466517	0.397293	0.484498	0.39713	0.491757	0.486186	0.548643
TCGA.BP.4987.01	0.314618	0.179509	0.582843	0.445879	0.406859	0.24463	0.365805	0.683494	0.3933	0.371261	0.494783	0.406311	0.47936	0.485583	0.621133
TCGA.BP.4989.01	0.398485	0.32295	0.678327	0.502615	0.445733	0.303361	0.42347	0.687039	0.471828	0.44635	0.51173	0.499108	0.479271	0.363804	0.676941
TCGA.BP.4991.01	0.279281	0.159669	0.396963	0.468765	0.455017	0.292625	0.385004	0.679417	0.425508	0.340995	0.488346	0.369589	0.506471	0.513011	0.571968
TCGA.BP.4992.01	0.297525	0.287247	0.644085	0.431262	0.412366	0.259945	0.376187	0.683327	0.434989	0.486309	0.428836	0.462858	0.431949	0.351454	0.645004
TCGA.BP.4993.01	0.292613	0.17113	0.599881	0.441589	0.418032	0.351121	0.384883	0.682012	0.418152	0.36173	0.492185	0.394044	0.506862	0.540901	0.648841
TCGA.BP.4994.01	0.293496	0.177339	0.487075	0.43957	0.409061	0.271263	0.327145	0.672753	0.362726	0.273075	0.466414	0.347372	0.445109	0.48397	0.550466
TCGA.BP.4995.01	0.305648	0.149675	0.528534	0.455847	0.435769	0.272591	0.334222	0.676472	0.383785	0.31226	0.48729	0.369625	0.461131	0.484215	0.591495
TCGA.BP.4998.01	0.273066	0.189581	0.5805	0.483183	0.455947	0.213838	0.355028	0.683518	0.432773	0.371047	0.514922	0.422583	0.486555	0.525041	0.620956
TCGA.BP.4999.01	0.265741	0.149922	0.407398	0.41399	0.432699	0.2584	0.316485	0.67966	0.380366	0.313374	0.478158	0.351546	0.457115	0.496477	0.534961
TCGA.BP.5000.01	0.280091	0.179604	0.607619	0.464984	0.42138	0.266237	0.401787	0.680091	0.432742	0.434595	0.493315	0.425798	0.504438	0.502008	0.632645
TCGA.BP.5001.01	0.234863	0.127654	0.589658	0.383202	0.376839	0.301843	0.366734	0.678033	0.423475	0.391552	0.435798	0.392554	0.457388	0.436248	0.639636
TCGA.BP.5004.01	0.267166	0.172214	0.526523	0.490243	0.41924	0.170646	0.352183	0.682339	0.38297	0.325383	0.484631	0.381053	0.45196	0.454858	0.526331
TCGA.BP.5006.01	0.275535	0.178129	0.417101	0.457854	0.449568	0.271632	0.37674	0.680765	0.443958	0.323979	0.481957	0.379845	0.480791	0.462798	0.586549
TCGA.BP.5007.01	0.285203	0.193694	0.587126	0.445593	0.407201	0.311087	0.34954	0.682498	0.400913	0.37732	0.494542	0.413023	0.494434	0.483044	0.622684
TCGA.BP.5008.01	0.360246	0.235425	0.610979	0.514884	0.486744	0.274762	0.384489	0.684429	0.457061	0.408777	0.50893	0.431696	0.479534	0.520854	0.609733
TCGA.BP.5009.01	0.303816	0.258634	0.629768	0.480379	0.394761	0.227731	0.384868	0.677	0.459071	0.429682	0.492795	0.423942	0.464876	0.459248	0.616403
TCGA.BP.5010.01	0.263144	0.283117	0.557617	0.459564	0.406207	0.305198	0.351186	0.672382	0.424646	0.401535	0.447226	0.403648	0.473297	0.526475	0.589291
TCGA.BP.5168.01	0.283698	0.177047	0.538994	0.478883	0.354331	0.286167	0.393284	0.680327	0.407299	0.360812	0.506612	0.390495	0.505506	0.479158	0.578405
TCGA.BP.5169.01	0.407512	0.265817	0.585919	0.503942	0.413595	0.309254	0.406743	0.673417	0.392654	0.461088	0.446212	0.439934	0.444765	0.416671	0.635366
TCGA.BP.5170.01	0.31042	0.225041	0.474107	0.50486	0.424687	0.300228	0.373589	0.671067	0.45576	0.352184	0.503486	0.400826	0.487186	0.528902	0.5698
TCGA.BP.5173.01	0.347989	0.21732	0.64922	0.485631	0.405209	0.284691	0.39966	0.68446	0.427937	0.409246	0.501836	0.452638	0.47553	0.47274	0.642713
TCGA.BP.5174.01	0.251728	0.169871	0.533007	0.476473	0.414585	0.178859	0.366828	0.681369	0.424999	0.33455	0.48709	0.370271	0.484955	0.437389	0.551971
TCGA.BP.5175.01	0.210392	0.241687	0.571248	0.469364	0.408985	0.302314	0.3307	0.668474	0.437844	0.415565	0.474837	0.398605	0.491556	0.410669	0.596675
TCGA.BP.5176.01	0.303548	0.144915	0.480473	0.457042	0.373371	0.333532	0.387867	0.679419	0.433432	0.366763	0.480263	0.378891	0.486968	0.491061	0.626026
TCGA.BP.5177.01	0.305507	0.233406	0.526783	0.394295	0.403434	0.264964	0.337436	0.677768	0.440389	0.352764	0.47904	0.375572	0.482271	0.500946	0.603924
TCGA.BP.5178.01	0.422569	0.28937	0.535894	0.551925	0.446535	0.345053	0.418681	0.674922	0.439131	0.419392	0.481244	0.428307	0.481279	0.513452	0.597041
TCGA.BP.5180.01	0.296107	0.251539	0.562658	0.469326	0.431808	0.311039	0.4047	0.675267	0.440771	0.398406	0.469931	0.417532	0.493527	0.477749	0.59659
TCGA.BP.5181.01	0.302134	0.198524	0.478816	0.444368	0.430228	0.268307	0.380834	0.679098	0.423728	0.350218	0.516315	0.396231	0.537437	0.47313	0.599039
TCGA.BP.5182.01	0.340694	0.272389	0.584121	0.574441	0.459392	0.268568	0.432898	0.680498	0.462177	0.419346	0.53143	0.453654	0.49827	0.516206	0.621725
TCGA.BP.5183.01	0.238933	0.218281	0.619001	0.453653	0.422715	0.232797	0.400269	0.686173	0.431008	0.421028	0.453539	0.436774	0.489531	0.472597	0.639066
TCGA.BP.5184.01	0.360745	0.200196	0.552032	0.471081	0.429688	0.297357	0.362965	0.674536	0.414744	0.362595	0.512887	0.411628	0.472263	0.479603	0.615993
TCGA.BP.5185.01	0.236235	0.149574	0.564243	0.38169	0.350614	0.218604	0.408923	0.672964	0.406878	0.347699	0.456918	0.386406	0.498497	0.420638	0.604839
TCGA.BP.5186.01	0.302806	0.171463	0.545951	0.4353	0.407024	0.251011	0.359886	0.682294	0.416811	0.348765	0.498546	0.383999	0.485774	0.463357	0.588807
TCGA.BP.5187.01	0.306627	0.179889	0.57404	0.392909	0.36311	0.296683	0.322671	0.678746	0.426954	0.364491	0.480399	0.371958	0.516843	0.512283	0.578536
TCGA.BP.5189.01	0.294964	0.278395	0.483123	0.480606	0.476236	0.242128	0.397149	0.679841	0.456635	0.398966	0.498959	0.429126	0.473433	0.515318	0.559755
TCGA.BP.5190.01	0.284497	0.197602	0.488092	0.463474	0.401827	0.341016	0.343376	0.679387	0.423857	0.358484	0.472032	0.381334	0.479401	0.453942	0.587675
TCGA.BP.5191.01	0.373344	0.316118	0.596521	0.539452	0.430256	0.452656	0.450566	0.679065	0.463255	0.499526	0.498691	0.494943	0.517918	0.439474	0.644095
TCGA.BP.5192.01	0.281075	0.180824	0.438185	0.418731	0.328606	0.22127	0.32087	0.674044	0.407275	0.31082	0.483045	0.341418	0.473225	0.536284	0.52613
TCGA.BP.5194.01	0.342688	0.184176	0.489891	0.502255	0.434737	0.291591	0.406542	0.678274	0.430393	0.363891	0.508984	0.414765	0.483118	0.484612	0.608635
TCGA.BP.5195.01	0.296148	0.211121	0.489205	0.497127	0.448638	0.267318	0.373853	0.679762	0.436194	0.361467	0.486274	0.394143	0.488169	0.526172	0.584215
TCGA.BP.5196.01	0.32435	0.25441	0.644109	0.440043	0.406695	0.18337	0.377125	0.684295	0.444095	0.418748	0.479831	0.433665	0.50689	0.491753	0.630493
TCGA.BP.5198.01	0.348449	0.240753	0.555535	0.545653	0.442428	0.261442	0.384198	0.681027	0.458576	0.407692	0.502659	0.431422	0.453363	0.483976	0.584901
TCGA.BP.5199.01	0.341698	0.282146	0.673144	0.50447	0.423763	0.302225	0.419357	0.684822	0.43277	0.438537	0.486589	0.478712	0.497205	0.485818	0.671085
TCGA.BP.5200.01	0.348194	0.270367	0.622551	0.518378	0.487051	0.290154	0.40514	0.685442	0.470561	0.409582	0.517401	0.436207	0.472026	0.497549	0.626453
TCGA.BP.5201.01	0.272018	0.261019	0.651255	0.455077	0.431965	0.305683	0.401454	0.684743	0.418027	0.431158	0.510838	0.44694	0.507725	0.410072	0.658376
TCGA.BP.5202.01	0.268453	0.182934	0.44571	0.471561	0.423714	0.307444	0.341961	0.683714	0.389649	0.295285	0.498003	0.368759	0.470975	0.504105	0.570536
TCGA.CJ.4634.01	0.255565	0.152994	0.431133	0.478603	0.429634	0.168524	0.352348	0.674334	0.381685	0.307917	0.490132	0.350262	0.486366	0.473912	0.492239
TCGA.CJ.4635.01	0.240757	0.198438	0.662046	0.516249	0.408238	0.182282	0.404167	0.682152	0.43442	0.40746	0.460877	0.429033	0.476221	0.550069	0.641252
TCGA.CJ.4636.01	0.301239	0.200819	0.648439	0.529915	0.449181	0.286423	0.390921	0.684939	0.449186	0.409425	0.513831	0.457354	0.512416	0.489418	0.639258
TCGA.CJ.4637.01	0.403167	0.292845	0.68119	0.469296	0.445073	0.16498	0.427056	0.688425	0.48554	0.479915	0.547645	0.534241	0.53588	0.459894	0.675758
TCGA.CJ.4638.01	0.17861	0.235712	0.534497	0.446905	0.383089	0.229234	0.307098	0.683039	0.37417	0.306234	0.419572	0.359043	0.501863	0.367683	0.542266
TCGA.CJ.4639.01	0.29429	0.151182	0.647635	0.432514	0.420579	0.27687	0.400094	0.685294	0.444897	0.407862	0.514881	0.442405	0.499797	0.498422	0.663948
TCGA.CJ.4640.01	0.319933	0.292882	0.645884	0.484296	0.452214	0.379736	0.436913	0.687433	0.445678	0.429982	0.555261	0.473955	0.50978	0.49151	0.643861
TCGA.CJ.4641.01	0.394172	0.313903	0.659396	0.514141	0.453339	0.307681	0.396113	0.687094	0.459674	0.473758	0.532706	0.499471	0.505031	0.456598	0.638717
TCGA.CJ.4642.01	0.114055	0.0322923	0.107789	0.344274	0.245358	-0.0861719	0.312623	0.645386	0.197576	0.129157	0.252062	0.171885	0.488179	0.253445	0.384211
TCGA.CJ.4643.01	0.296336	0.188254	0.49318	0.446781	0.455316	0.23173	0.364758	0.682349	0.398391	0.37471	0.509191	0.406462	0.481286	0.484808	0.603572
TCGA.CJ.4644.01	0.30819	0.20674	0.624965	0.465023	0.451535	0.306995	0.408183	0.683604	0.450463	0.397245	0.503858	0.450131	0.527256	0.494089	0.640719
TCGA.CJ.4868.01	0.328654	0.203744	0.627544	0.549507	0.438637	0.306451	0.416628	0.684782	0.428698	0.422107	0.533466	0.453935	0.506656	0.504694	0.642908
TCGA.CJ.4869.01	0.394326	0.288643	0.67305	0.477216	0.457182	0.331276	0.470033	0.686024	0.468614	0.480972	0.53321	0.49544	0.526784	0.479144	0.669175
TCGA.CJ.4870.01	0.288684	0.181852	0.358769	0.496918	0.454456	0.26748	0.392413	0.67574	0.383167	0.324325	0.509188	0.344902	0.504541	0.521897	0.557487
TCGA.CJ.4871.01	0.280816	0.223225	0.512537	0.430684	0.428476	0.293108	0.391738	0.677383	0.447404	0.381351	0.503225	0.38945	0.48552	0.483737	0.589671
TCGA.CJ.4872.01	0.300115	0.277462	0.564811	0.46981	0.424409	0.345575	0.389597	0.680859	0.442087	0.411095	0.511192	0.41996	0.519261	0.511949	0.643405
TCGA.CJ.4873.01	0.2937	0.234265	0.608447	0.541622	0.43616	0.330216	0.433299	0.679582	0.456817	0.445349	0.479609	0.461187	0.500703	0.466682	0.628456
TCGA.CJ.4874.01	0.333002	0.264277	0.651137	0.419403	0.436936	0.380906	0.432924	0.684916	0.454121	0.417035	0.534902	0.457864	0.531543	0.511585	0.653424
TCGA.CJ.4875.01	0.250282	0.199142	0.66304	0.435186	0.396567	0.289981	0.414958	0.682255	0.42326	0.408731	0.458271	0.427034	0.482172	0.440637	0.661984
TCGA.CJ.4876.01	0.300314	0.210438	0.637223	0.318552	0.386514	0.213939	0.342342	0.683102	0.4268	0.383711	0.477197	0.428377	0.477706	0.390664	0.625615
TCGA.CJ.4878.01	0.203496	0.0831023	0.280276	0.376332	0.394867	0.137585	0.324415	0.680404	0.335459	0.242162	0.478592	0.273413	0.492966	0.44997	0.45269
TCGA.CJ.4881.01	0.306418	0.279576	0.567722	0.480633	0.440019	0.252941	0.390208	0.671668	0.450958	0.426786	0.453767	0.403607	0.508151	0.445901	0.597154
TCGA.CJ.4882.01	0.399644	0.265966	0.62442	0.469875	0.49781	0.242513	0.388094	0.683297	0.374229	0.462858	0.471289	0.435066	0.493873	0.486875	0.634936
TCGA.CJ.4884.01	0.341283	0.260893	0.625438	0.521827	0.433174	0.353684	0.413391	0.683894	0.457241	0.429299	0.533508	0.459903	0.508698	0.4788	0.623143
TCGA.CJ.4885.01	0.282619	0.145144	0.504965	0.389104	0.413697	0.341081	0.358426	0.680608	0.422998	0.310355	0.497847	0.385248	0.474813	0.493672	0.554911
TCGA.CJ.4886.01	0.313356	0.219675	0.604448	0.457644	0.415976	0.294579	0.397277	0.68333	0.42998	0.41507	0.517697	0.438064	0.486196	0.508684	0.642146
TCGA.CJ.4887.01	0.316188	0.252885	0.661715	0.459823	0.452138	0.313481	0.448724	0.685537	0.460243	0.433092	0.509702	0.480803	0.549472	0.491015	0.662012
TCGA.CJ.4888.01	0.405688	0.244062	0.672056	0.528607	0.480568	0.376949	0.447931	0.687346	0.463442	0.461539	0.549926	0.534692	0.5455	0.455781	0.666801
TCGA.CJ.4889.01	0.509902	0.241259	0.597893	0.49781	0.456482	0.256136	0.410962	0.682748	0.447058	0.431881	0.523412	0.443084	0.516818	0.515123	0.633819
TCGA.CJ.4890.01	0.406609	0.261433	0.667725	0.56968	0.461605	0.298609	0.480138	0.684578	0.468732	0.456059	0.548661	0.499519	0.50901	0.504041	0.665231
TCGA.CJ.4891.01	0.232174	0.250452	0.483218	0.547082	0.477219	0.237196	0.386872	0.682238	0.444796	0.373105	0.470909	0.397099	0.553136	0.446017	0.563988
TCGA.CJ.4892.01	0.263474	0.218284	0.666069	0.403205	0.410634	0.24356	0.364318	0.685026	0.409314	0.413186	0.483369	0.438848	0.50801	0.456644	0.664467
TCGA.CJ.4893.01	0.317363	0.228701	0.645197	0.445855	0.439668	0.266158	0.377613	0.684013	0.44849	0.408946	0.551033	0.465605	0.480489	0.501176	0.6512
TCGA.CJ.4894.01	0.331092	0.257127	0.665643	0.420075	0.451006	0.233178	0.399133	0.686921	0.435347	0.405295	0.534367	0.469371	0.493886	0.410749	0.653967
TCGA.CJ.4895.01	0.267118	0.198261	0.567059	0.524953	0.431035	0.276691	0.413847	0.681384	0.423244	0.394126	0.486297	0.414931	0.532328	0.464315	0.60431
TCGA.CJ.4897.01	0.302689	0.214586	0.513768	0.451296	0.405198	0.225139	0.373536	0.678361	0.422563	0.339589	0.508939	0.367941	0.476602	0.493899	0.575979
TCGA.CJ.4899.01	0.322565	0.196575	0.492991	0.498874	0.41889	0.261307	0.372771	0.676307	0.411466	0.3465	0.505482	0.370816	0.491672	0.511453	0.550221
TCGA.CJ.4900.01	0.387555	0.221686	0.654142	0.497361	0.450238	0.238532	0.413999	0.685693	0.423352	0.439785	0.499829	0.463018	0.507961	0.459479	0.649453
TCGA.CJ.4901.01	0.378134	0.279215	0.658851	0.498199	0.467881	0.41595	0.427777	0.68552	0.477226	0.484975	0.521061	0.511741	0.504613	0.496799	0.662855
TCGA.CJ.4902.01	0.332452	0.249401	0.550991	0.510614	0.440659	0.338868	0.405628	0.67963	0.433725	0.406423	0.492179	0.419941	0.498651	0.509192	0.636124
TCGA.CJ.4903.01	0.294432	0.270207	0.600543	0.464897	0.431225	0.233816	0.371701	0.682458	0.440986	0.367259	0.501748	0.435214	0.472197	0.480359	0.617535
TCGA.CJ.4904.01	0.298713	0.162593	0.54543	0.495719	0.450296	0.254713	0.421569	0.684688	0.403952	0.372673	0.507619	0.419803	0.506349	0.511017	0.599162
TCGA.CJ.4905.01	0.31208	0.12961	0.485892	0.455068	0.450453	0.305002	0.367844	0.677008	0.413228	0.33502	0.508791	0.369399	0.49692	0.48874	0.613097
TCGA.CJ.4907.01	0.246646	0.161731	0.457566	0.471708	0.434931	0.181253	0.378726	0.675812	0.417142	0.339607	0.501761	0.371577	0.471052	0.483464	0.567722
TCGA.CJ.4908.01	0.281583	0.183404	0.548861	0.483807	0.417921	0.24528	0.366295	0.68227	0.415165	0.362619	0.507327	0.380685	0.490218	0.533493	0.594421
TCGA.CJ.4912.01	0.28188	0.274064	0.453661	0.476811	0.379482	0.325103	0.3197	0.668651	0.383478	0.325495	0.44708	0.364444	0.446343	0.414562	0.545181
TCGA.CJ.4916.01	0.335522	0.264674	0.673925	0.47022	0.440307	0.231187	0.430036	0.687126	0.469909	0.458171	0.505726	0.504463	0.494555	0.468049	0.677385
TCGA.CJ.4918.01	0.311355	0.185888	0.556931	0.518686	0.436322	0.215133	0.359565	0.67728	0.420945	0.390699	0.498211	0.403065	0.475417	0.530649	0.6096
TCGA.CJ.4920.01	0.229072	0.244334	0.414403	0.461315	0.415132	0.172492	0.358578	0.678391	0.452592	0.38985	0.48386	0.367961	0.481114	0.49924	0.554579
TCGA.CJ.5671.01	0.385547	0.257842	0.574229	0.561811	0.447014	0.33088	0.481744	0.679666	0.466784	0.441751	0.521819	0.445328	0.49651	0.550793	0.628488
TCGA.CJ.5672.01	0.341542	0.266596	0.665099	0.489482	0.471806	0.309018	0.446253	0.685537	0.456003	0.425592	0.537203	0.487949	0.503891	0.479083	0.660355
TCGA.CJ.5675.01	0.349421	0.254044	0.676647	0.472872	0.453842	0.313743	0.444064	0.687653	0.460036	0.446239	0.553176	0.493146	0.512797	0.462293	0.673515
TCGA.CJ.5676.01	0.344079	0.257814	0.597988	0.445831	0.423895	0.335184	0.430209	0.678055	0.451624	0.424626	0.492784	0.432986	0.500342	0.490883	0.612856
TCGA.CJ.5677.01	0.283171	0.169755	0.462086	0.511295	0.434562	0.194802	0.408179	0.674003	0.441264	0.369735	0.48836	0.392832	0.512193	0.428491	0.547993
TCGA.CJ.5678.01	0.380791	0.289824	0.652983	0.514337	0.46637	0.332457	0.471388	0.683997	0.455274	0.448236	0.522282	0.478628	0.516926	0.47016	0.655998
TCGA.CJ.5679.01	0.184731	0.14146	0.457471	0.501257	0.371331	0.267079	0.318568	0.671667	0.414427	0.295323	0.411694	0.326195	0.435548	0.529683	0.542007
TCGA.CJ.5680.01	0.250888	0.198523	0.397247	0.454424	0.452019	0.222946	0.35822	0.681204	0.38708	0.311422	0.497517	0.371306	0.478969	0.455894	0.508642
TCGA.CJ.5681.01	0.277751	0.133882	0.332715	0.526092	0.397584	-0.00454881	0.268583	0.670697	0.314765	0.266534	0.422011	0.289176	0.418528	0.37958	0.4009
TCGA.CJ.5682.01	0.300825	0.226654	0.545477	0.370195	0.423575	0.373489	0.398802	0.678519	0.427209	0.370656	0.476749	0.392575	0.495044	0.483656	0.624523
TCGA.CJ.5683.01	0.257663	0.151543	0.473326	0.461112	0.393627	0.194721	0.320281	0.676839	0.408375	0.33376	0.469548	0.357763	0.46953	0.492322	0.565061
TCGA.CJ.5684.01	0.33284	0.242722	0.624231	0.466938	0.406267	0.313021	0.426686	0.682482	0.445461	0.406305	0.495349	0.410831	0.504346	0.502442	0.647906
TCGA.CJ.5686.01	0.345624	0.246313	0.5557	0.488131	0.465842	0.268428	0.398288	0.681894	0.441384	0.415691	0.509022	0.430451	0.47617	0.496444	0.622077
TCGA.CJ.5689.01	0.323505	0.241624	0.587505	0.52802	0.439842	0.385291	0.393523	0.682035	0.436032	0.406204	0.499366	0.432278	0.473985	0.521769	0.658035
TCGA.CJ.6027.01	0.337029	0.289571	0.65639	0.529747	0.437046	0.419028	0.444944	0.685017	0.463855	0.450806	0.521322	0.502826	0.567822	0.40217	0.668638
TCGA.CJ.6028.01	0.372837	0.326618	0.66278	0.524482	0.466052	0.316408	0.424185	0.684663	0.471253	0.453112	0.552302	0.503129	0.51051	0.50488	0.659233
TCGA.CJ.6030.01	0.356864	0.252683	0.609772	0.55068	0.490006	0.356398	0.433322	0.679833	0.454336	0.429418	0.525746	0.469153	0.497555	0.497203	0.638822
TCGA.CJ.6031.01	0.369649	0.275921	0.626739	0.53274	0.462615	0.334761	0.447973	0.680247	0.46455	0.428253	0.523811	0.448303	0.498741	0.526909	0.647567
TCGA.CJ.6032.01	0.253639	0.184507	0.576927	0.457078	0.425067	0.17758	0.370697	0.682058	0.451215	0.35924	0.516172	0.391287	0.487261	0.498024	0.577213
TCGA.CJ.6033.01	0.272613	0.253549	0.517175	0.480882	0.425973	0.236241	0.364459	0.676743	0.422853	0.366492	0.505206	0.381817	0.493157	0.469575	0.592248
TCGA.CW.5580.01	0.264586	0.234947	0.364756	0.500482	0.475381	0.318835	0.36817	0.677767	0.434599	0.325684	0.484582	0.385637	0.480929	0.52316	0.503537
TCGA.CW.5581.01	0.324378	0.256433	0.515069	0.435712	0.416047	0.206055	0.346045	0.682309	0.443369	0.384332	0.513405	0.409401	0.478046	0.524089	0.58024
TCGA.CW.5583.01	0.281437	0.158781	0.457708	0.425272	0.434315	0.244427	0.341032	0.676586	0.393723	0.310349	0.480543	0.367864	0.478274	0.516485	0.580552
TCGA.CW.5584.01	0.295123	0.20998	0.427205	0.462803	0.456037	0.280966	0.406617	0.681996	0.440846	0.331218	0.502614	0.383868	0.494463	0.491723	0.502425
TCGA.CW.5585.01	0.271296	0.16884	0.362342	0.392008	0.421784	0.294827	0.343819	0.672214	0.403036	0.277043	0.498202	0.34596	0.479521	0.473135	0.541104
TCGA.CW.5587.01	0.340812	0.247113	0.661336	0.49399	0.459507	0.304962	0.42987	0.686127	0.440942	0.432542	0.548541	0.490734	0.52832	0.479593	0.662176
TCGA.CW.5588.01	0.300959	0.207802	0.499238	0.515581	0.44734	0.313114	0.409319	0.670312	0.445822	0.358988	0.502052	0.409529	0.480421	0.512477	0.54691
TCGA.CW.5589.01	0.3186	0.198547	0.429761	0.500691	0.432237	0.260924	0.425212	0.676383	0.426894	0.350834	0.501671	0.397967	0.495098	0.548296	0.589432
TCGA.CW.5590.01	0.293394	0.242253	0.54401	0.482763	0.39984	0.345155	0.38565	0.68107	0.466013	0.386848	0.50197	0.428701	0.495519	0.513955	0.622693
TCGA.CW.5591.01	0.294251	0.141047	0.38558	0.362865	0.424877	0.21129	0.318666	0.663097	0.363139	0.280319	0.461171	0.329923	0.470539	0.476415	0.466237
TCGA.CW.6087.01	0.385711	0.268132	0.682373	0.495674	0.484099	0.245857	0.466159	0.689024	0.477372	0.466447	0.607059	0.55652	0.524128	0.448447	0.671041
TCGA.CW.6088.01	0.267127	0.169743	0.417645	0.44142	0.450296	0.264731	0.346073	0.679528	0.377811	0.292821	0.498601	0.360648	0.490114	0.507013	0.513763
TCGA.CW.6090.01	0.357836	0.180899	0.578915	0.561204	0.452953	0.309984	0.43417	0.673456	0.435603	0.391995	0.529793	0.438291	0.47213	0.522146	0.598546
TCGA.CW.6093.01	0.283361	0.13434	0.38461	0.431794	0.471986	0.367145	0.35021	0.676476	0.392772	0.299621	0.493467	0.358633	0.494783	0.531997	0.580324
TCGA.CW.6097.01	0.467978	0.30745	0.606199	0.529806	0.4756	0.275311	0.455135	0.685387	0.469464	0.448244	0.53916	0.454179	0.520389	0.537833	0.614159
TCGA.CZ.4853.01	0.291696	0.242476	0.406192	0.421878	0.419631	0.310514	0.3852	0.678386	0.428018	0.380325	0.511507	0.413467	0.48954	0.484801	0.562973
TCGA.CZ.4854.01	0.310753	0.205708	0.501392	0.497347	0.386959	0.377306	0.358839	0.675758	0.444123	0.364995	0.462886	0.392131	0.452988	0.466499	0.573204
TCGA.CZ.4856.01	0.337241	0.316447	0.579341	0.461814	0.417052	0.364763	0.400751	0.683518	0.452137	0.406543	0.523071	0.415686	0.494534	0.512919	0.62352
TCGA.CZ.4857.01	0.291405	0.24195	0.507142	0.519404	0.418318	0.253027	0.397727	0.679498	0.446047	0.385489	0.461045	0.403466	0.450404	0.455482	0.562429
TCGA.CZ.4858.01	0.326079	0.193592	0.657597	0.499179	0.41119	0.355672	0.396753	0.683375	0.397606	0.438186	0.500876	0.467953	0.489289	0.400012	0.65156
TCGA.CZ.4859.01	0.28904	0.18244	0.44474	0.434244	0.407733	0.239996	0.331623	0.678245	0.403387	0.318705	0.48928	0.376911	0.466851	0.456752	0.554156
TCGA.CZ.4860.01	0.255398	0.273422	0.489323	0.552349	0.370132	0.093322	0.363646	0.679437	0.441883	0.376663	0.485515	0.372523	0.487152	0.417227	0.589299
TCGA.CZ.4861.01	0.271064	0.33599	0.573093	0.545719	0.480587	0.273081	0.394633	0.684224	0.488737	0.423845	0.555685	0.46966	0.515647	0.475158	0.579692
TCGA.CZ.4862.01	0.3596	0.267368	0.672245	0.482764	0.469645	0.366638	0.429847	0.6877	0.439634	0.435162	0.544118	0.48673	0.513955	0.465471	0.660402
TCGA.CZ.4863.01	0.353446	0.249306	0.671488	0.438969	0.46235	0.25819	0.428476	0.687913	0.463601	0.426114	0.525744	0.471032	0.501027	0.446277	0.657265
TCGA.CZ.4864.01	0.310562	0.24153	0.65542	0.453858	0.456382	0.245236	0.408215	0.688771	0.424713	0.406378	0.537543	0.473282	0.508277	0.43871	0.645466
TCGA.CZ.4865.01	0.326659	0.211169	0.597633	0.488607	0.421858	0.391113	0.422406	0.683424	0.452776	0.385426	0.527409	0.419703	0.528318	0.477918	0.639572
TCGA.CZ.4866.01	0.221137	0.151725	0.441758	0.48992	0.420168	0.256888	0.343212	0.683777	0.41856	0.318063	0.487367	0.358603	0.471849	0.467624	0.488945
TCGA.CZ.5451.01	0.303011	0.213621	0.519116	0.475294	0.434352	0.314565	0.394875	0.682702	0.441513	0.378834	0.498598	0.423037	0.495318	0.504975	0.626213
TCGA.CZ.5452.01	0.421725	0.295172	0.670541	0.508253	0.453088	0.31125	0.469919	0.687259	0.470494	0.478725	0.512616	0.496365	0.508395	0.461718	0.663579
TCGA.CZ.5453.01	0.239115	0.149362	0.315961	0.460279	0.407086	0.238912	0.366446	0.676037	0.348623	0.241704	0.482332	0.294427	0.473898	0.491657	0.493439
TCGA.CZ.5454.01	0.294202	0.18856	0.532249	0.5723	0.446266	0.354551	0.420227	0.678603	0.47472	0.389002	0.538619	0.435331	0.493963	0.463005	0.606903
TCGA.CZ.5455.01	0.353745	0.258142	0.66188	0.510775	0.487896	0.381881	0.433853	0.688244	0.444111	0.421418	0.565493	0.482867	0.517367	0.451628	0.655339
TCGA.CZ.5456.01	0.361336	0.239513	0.559652	0.534168	0.444948	0.367338	0.423014	0.676685	0.474073	0.413176	0.487632	0.410116	0.450109	0.498304	0.585637
TCGA.CZ.5457.01	0.303104	0.230095	0.561711	0.496523	0.441925	0.337498	0.383761	0.682559	0.433501	0.344096	0.505874	0.423146	0.487964	0.523223	0.598698
TCGA.CZ.5458.01	0.344512	0.221107	0.564432	0.428877	0.448884	0.295125	0.370087	0.678394	0.43066	0.392067	0.51057	0.412067	0.490673	0.523273	0.605797
TCGA.CZ.5459.01	0.296392	0.22526	0.582086	0.480735	0.405582	0.273912	0.386271	0.683501	0.419605	0.367485	0.471293	0.395505	0.492942	0.456155	0.570824
TCGA.CZ.5460.01	0.344512	0.298632	0.626243	0.470737	0.45916	0.287175	0.417902	0.684122	0.451919	0.441104	0.518635	0.461807	0.509508	0.504801	0.61689
TCGA.CZ.5461.01	0.325546	0.290375	0.478934	0.464481	0.455896	0.292427	0.442921	0.682009	0.472946	0.408216	0.501645	0.435529	0.525585	0.50533	0.564542
TCGA.CZ.5462.01	0.325255	0.285994	0.428696	0.500864	0.490378	0.315718	0.407597	0.683918	0.456436	0.404954	0.503316	0.406372	0.546999	0.499642	0.560663
TCGA.CZ.5463.01	0.284101	0.24457	0.559865	0.476071	0.411748	0.285039	0.385104	0.684908	0.441147	0.341307	0.504382	0.417264	0.488199	0.439251	0.574267
TCGA.CZ.5464.01	0.334375	0.316886	0.609299	0.483883	0.447246	0.395209	0.446376	0.68435	0.461787	0.441443	0.522418	0.462555	0.514455	0.493736	0.636361
TCGA.CZ.5465.01	0.235974	0.204128	0.400678	0.45662	0.409902	0.199636	0.36487	0.67768	0.420735	0.303656	0.528103	0.359239	0.498656	0.50012	0.482715
TCGA.CZ.5466.01	0.404148	0.290491	0.609394	0.551717	0.455311	0.335442	0.472701	0.680584	0.448385	0.422615	0.506994	0.457535	0.472035	0.486086	0.63725
TCGA.CZ.5467.01	0.290899	0.18492	0.442232	0.463421	0.40221	0.2719	0.354382	0.677389	0.410647	0.330544	0.485387	0.364153	0.481336	0.517303	0.52695
TCGA.CZ.5468.01	0.204414	0.221621	0.519542	0.510827	0.384903	0.355123	0.365413	0.682137	0.449727	0.383455	0.522844	0.410836	0.477753	0.361246	0.609477
TCGA.CZ.5469.01	0.267998	0.186979	0.475314	0.503074	0.391397	0.150112	0.348907	0.670865	0.408959	0.353066	0.434866	0.36019	0.435786	0.487277	0.525389
TCGA.CZ.5470.01	0.317895	0.275142	0.622409	0.483544	0.456816	0.336904	0.413845	0.685411	0.448252	0.428099	0.527694	0.471179	0.490806	0.452589	0.628016
TCGA.CZ.5982.01	0.274246	0.198031	0.446255	0.435426	0.452624	0.267285	0.343493	0.677954	0.432328	0.339301	0.493436	0.353102	0.447436	0.498465	0.520379
TCGA.CZ.5984.01	0.314928	0.294852	0.484259	0.416355	0.410051	0.319069	0.376683	0.675057	0.450973	0.42409	0.488594	0.414176	0.489782	0.474902	0.559503
TCGA.CZ.5985.01	0.352898	0.295784	0.554233	0.533268	0.474334	0.337274	0.430619	0.683345	0.425912	0.399289	0.520039	0.449954	0.509971	0.46501	0.606211
TCGA.CZ.5986.01	0.283038	0.270869	0.3963	0.475869	0.438393	0.301861	0.371634	0.680967	0.405223	0.323697	0.50598	0.395465	0.485436	0.473405	0.51163
TCGA.CZ.5987.01	0.290976	0.265919	0.539656	0.475471	0.455142	0.291749	0.384734	0.679881	0.449401	0.413783	0.466721	0.442661	0.510118	0.457406	0.597981
TCGA.CZ.5988.01	0.325022	0.224908	0.552624	0.493393	0.424808	0.272288	0.368287	0.680969	0.451086	0.357732	0.496241	0.408032	0.483699	0.501506	0.565856
TCGA.CZ.5989.01	0.344153	0.269728	0.639826	0.454204	0.446546	0.475621	0.316485	0.667687	0.458352	0.28494	0.509633	0.457661	0.48142	0.461643	0.587412
TCGA.DV.5565.01	0.275676	0.164921	0.48627	0.493518	0.433421	0.255036	0.373772	0.679652	0.40978	0.356724	0.484987	0.375181	0.477259	0.528389	0.549134
TCGA.DV.5566.01	0.296156	0.172631	0.474083	0.443097	0.429268	0.179726	0.3798	0.683997	0.446442	0.343734	0.482237	0.37121	0.468268	0.464687	0.524839
TCGA.DV.5567.01	0.222524	0.0786337	0.3414	0.466814	0.384004	0.133057	0.31181	0.665584	0.308382	0.225266	0.458046	0.266381	0.490921	0.471483	0.434076
TCGA.DV.5568.01	0.272327	0.258008	0.636631	0.500711	0.422317	0.275816	0.403416	0.674753	0.449397	0.411577	0.519628	0.429128	0.48243	0.490697	0.618557
TCGA.DV.5569.01	0.313113	0.18078	0.560835	0.480226	0.447607	0.277142	0.4247	0.682278	0.446041	0.370648	0.519123	0.415391	0.516286	0.499549	0.599894
TCGA.DV.5573.01	0.34801	0.218445	0.678185	0.461605	0.435666	0.220384	0.410132	0.687535	0.430387	0.406227	0.506395	0.473236	0.514746	0.437175	0.672358
TCGA.DV.5574.01	0.369847	0.16592	0.627781	0.511324	0.452363	0.311532	0.413307	0.681745	0.440674	0.390239	0.532439	0.433994	0.54747	0.576246	0.621986
TCGA.DV.5575.01	0.335011	0.233686	0.598958	0.479324	0.447828	0.290516	0.379266	0.684853	0.437188	0.371371	0.515888	0.418103	0.507959	0.50477	0.607562
TCGA.DV.5576.01	0.236226	0.10731	0.253512	0.398901	0.351805	0.139896	0.297494	0.667641	0.284202	0.182576	0.426661	0.226575	0.492086	0.453592	0.427569
TCGA.DV.A4VX.01	0.221776	0.263559	0.577613	0.486256	0.381274	0.118301	0.350847	0.679911	0.448739	0.363651	0.46136	0.38292	0.549586	0.375914	0.556227
TCGA.DV.A4VZ.01	0.270156	0.148883	0.29826	0.429105	0.340183	0.134791	0.204063	0.660588	0.283145	0.261831	0.435417	0.241408	0.449255	0.414361	0.322758
TCGA.DV.A4W0.01	0.252485	0.247656	0.441616	0.484762	0.393671	0.265279	0.34778	0.681142	0.362462	0.295118	0.487388	0.338413	0.525691	0.461802	0.473798
TCGA.DV.A4W0.05	0.239087	0.093959	0.308365	0.413617	0.386922	0.229742	0.284706	0.678235	0.271816	0.198696	0.450466	0.262563	0.523044	0.42644	0.438444
TCGA.EU.5904.01	0.303475	0.254803	0.493393	0.443755	0.481587	0.184653	0.361909	0.679731	0.436238	0.360237	0.532027	0.376735	0.481429	0.545348	0.55076
TCGA.EU.5905.01	0.244288	0.181197	0.448171	0.43682	0.403286	0.346011	0.365908	0.675655	0.395857	0.325053	0.494933	0.372603	0.499517	0.513402	0.544864
TCGA.EU.5906.01	0.313597	0.135985	0.468333	0.47564	0.471107	0.267167	0.387352	0.679998	0.447484	0.356894	0.510467	0.403569	0.475439	0.52191	0.558491
TCGA.EU.5907.01	0.214906	0.163638	0.398169	0.462152	0.354913	0.17166	0.36506	0.679293	0.455545	0.319336	0.522853	0.374266	0.551345	0.504102	0.460591
TCGA.G6.A5PC.01	0.265589	0.288149	0.62132	0.456385	0.367613	0.273554	0.415277	0.681521	0.406061	0.383125	0.465526	0.416648	0.519777	0.381433	0.60494
TCGA.G6.A8L6.01	0.29782	0.211813	0.505438	0.454443	0.457551	0.286286	0.396451	0.679009	0.397118	0.409293	0.482485	0.401664	0.508222	0.472986	0.607226
TCGA.G6.A8L7.01	0.272143	0.214036	0.52896	0.438272	0.309382	0.257962	0.355817	0.667955	0.37687	0.374618	0.387993	0.368933	0.439462	0.322285	0.621371
TCGA.G6.A8L8.01	0.256606	0.236841	0.333307	0.366484	0.359078	0.257866	0.331388	0.676655	0.369557	0.334033	0.485197	0.325676	0.479787	0.431766	0.566764
TCGA.GK.A6C7.01	0.290576	0.187836	0.484377	0.42442	0.427373	0.330148	0.396133	0.68395	0.370047	0.370383	0.468219	0.379564	0.487408	0.50495	0.604701
TCGA.MM.A563.01	0.376654	0.325532	0.589634	0.506992	0.468004	0.273915	0.427561	0.680985	0.428334	0.441418	0.519724	0.450702	0.511318	0.472461	0.626894
TCGA.MM.A564.01	0.27474	0.172428	0.381226	0.415375	0.41176	0.32334	0.316409	0.668662	0.388783	0.310564	0.429835	0.321679	0.488537	0.469694	0.609868
TCGA.MM.A84U.01	0.28073	0.222318	0.467812	0.477066	0.420761	0.28854	0.401027	0.680569	0.415607	0.373171	0.475367	0.389084	0.496784	0.476954	0.590465
TCGA.MW.A4EC.01	0.270363	0.202681	0.438635	0.428996	0.397721	0.272536	0.359092	0.679044	0.406884	0.312077	0.479426	0.360657	0.471517	0.451441	0.534227
TCGA.T7.A92I.01	0.21815	0.210313	0.473421	0.470354	0.410662	0.0971691	0.327558	0.675036	0.403765	0.286751	0.527605	0.394218	0.468582	0.345447	0.490228

## Sheet: Cibersort
SampleID	B.cells.memory	Plasma.cells	T.cells.CD8	T.cells.CD4.memory.activated	T.cells.follicular.helper	T.cells.regulatory..Tregs.	Monocytes	Macrophages.M0	Macrophages.M1	Macrophages.M2	Mast.cells.resting	Mast.cells.activated
TCGA.BP.5186.01	0	0.122204	0.17516	0	0.028518	0.0251994	0.0212185	0	0.0364323	0.25904	0.0635562	0
TCGA.EU.5904.01	0	0.0203775	0.0974023	0	0.0146596	3.76149e-05	0.0915356	0	0.0302973	0.219944	0	0.113735
TCGA.EU.5906.01	0	0.00827123	0.0560113	0	0.00262713	0	0.0580505	0.00386071	0.0458094	0.449882	0.0658035	0
TCGA.BP.5184.01	0.0264996	0.00169512	0.198089	0	0	0.0126874	0.0172795	0	0.050194	0.427516	0.01685	0
TCGA.EU.5905.01	0	0.00260947	0.101229	0	0	0.0173018	0.0103378	0	0.0424964	0.422519	0.112945	0
TCGA.AK.3444.01	0	0.0117247	0.262071	0	0.0235981	0.011732	0.038804	0	0.134747	0.207189	0.039347	0
TCGA.A3.3376.01	0.00445226	0.0256111	0.0570032	0	0	0	0.188329	0	0.0112287	0.422182	0.0842218	0
TCGA.B8.5552.01	0	0.00528569	0.107386	0	0.0163156	0.00338027	0.0186242	0.0505696	0.0252531	0.499301	0.0152987	0.0240039
TCGA.CW.6087.01	0	0.0299233	0.377314	0.0253437	0.0530102	0.0444971	0.0145858	0	0.103833	0.158432	0.0120504	0
TCGA.CW.6088.01	0	0.0127219	0.0904427	0	0	0	0.0820613	0	0.0402874	0.43	0.101928	0
TCGA.CW.6090.01	0	0.00697374	0.164321	0	0.0285213	0.0236497	0.0649274	0	0.00312423	0.473078	0.060052	0
TCGA.B4.5832.01	0	0	0.0316211	0	0	0	0.117065	0	0.0765864	0.287297	0.0281104	0
TCGA.B0.5712.01	0.0133342	0.0158781	0.246447	0	0.0584844	0.0171427	0.0222312	0	0.0332826	0.235199	0	0.034708
TCGA.B4.5834.01	0	0.00618788	0.151847	0	0.013253	0.00438527	0.12666	0	0.107362	0.260946	0.087991	0
TCGA.B0.5713.01	0	0.020911	0.198596	0	0.0268278	0.012203	0.124447	0	0.187823	0.187999	0.0365814	0
TCGA.B0.5812.01	0	0.0147465	0.184735	0	0.0351082	0.00924076	0.124757	0	0.0670925	0.193268	0.0747641	0
TCGA.B4.5836.01	0	0.00803617	0.13561	0	0.00940571	0.0014699	0.071335	0	0.0999316	0.258911	0.10345	0
TCGA.CJ.6027.01	0	0.0100211	0.339944	0.00152289	0.0636822	0.0400603	0	0.00500698	0.148506	0.259426	0	0
TCGA.CJ.5686.01	0	0.0171271	0.152797	0	0.0126274	0.000129674	0.0692501	0	0.0630835	0.344007	0.0109746	0
TCGA.CJ.6030.01	0	0.0265879	0.117282	0	0.0342881	0.0174331	0.00152567	0	0.0217443	0.455757	0.0236857	0
TCGA.CJ.6031.01	0	0.0258036	0.208393	0	0.0195781	0.00806433	0.0022203	0.0311192	0.0488745	0.427426	0.0398194	0
TCGA.CJ.6028.01	0	0.0450358	0.263882	0.0149948	0.0661288	0.027377	0.000544811	0.0435884	0.0536036	0.248355	0.00391798	0
TCGA.CJ.6032.01	0	0.00528222	0.347611	0	0.0381991	0.00913864	0.0449789	0	0.0693973	0.350435	0	0.0200995
TCGA.CW.5580.01	0	0.00616013	0.0376598	0	0.00775575	0	0.167322	0	0.0362132	0.382194	0	0.0441426
TCGA.B4.5843.01	0.00260937	0.00704849	0.0556148	0	0	0	0.0272	0	0.0444081	0.605536	0.0620886	0
TCGA.B4.5838.01	0	0.01709	0.180985	0	0.0302015	0.0478855	0.055144	0.0265384	0.113451	0.288597	0.0379153	0
TCGA.B4.5835.01	0.00395157	0	0.0987827	0	0.0249727	0.0291809	0.0536245	0.0217332	0.0488048	0.506357	0.0155911	0
TCGA.CJ.6033.01	0	0.000514946	0.186994	0	0.0474988	0.0602904	0.130467	0.065244	0.0555239	0.360868	0.0120781	0
TCGA.B8.4146.01	0	0	0.107539	0.0566797	0.0125621	0	0	0.0133526	0.161986	0.305832	0.0422583	0
TCGA.B4.5844.01	0	0.0216892	0.0712136	0	0.00689527	0	0.289035	0.0184048	0.0430924	0.240135	0.0832297	0
TCGA.B8.5545.01	0	0.0238268	0.100298	0	0.0120447	0.0103379	0.0432647	0	0.0328702	0.372086	0.0967184	0
TCGA.B8.4153.01	0	0	0.184284	0	0.00218508	0	0.0921244	0	0.0346647	0.34748	0.0250885	0
TCGA.B2.5641.01	0	0.00456183	0.372145	0	0.049336	0.0623451	0.0233308	0	0.0416866	0.257464	0.0130551	0
TCGA.CJ.5683.01	0.00775695	0	0.252669	0	0.0150044	0.0244551	0.0762219	0	0.0423455	0.419906	0.0568684	0
TCGA.CJ.5675.01	0	0.000416757	0.492966	0	0.0412324	0.0783994	0.0320723	0	0.0665104	0.160547	0	0.0139321
TCGA.CJ.5680.01	0.00235992	0.00838113	0.0672519	0	0	0	0.216653	0	0.0269283	0.364108	0.0401085	0
TCGA.DV.5566.01	0	0.00803239	0.118922	0	0.0362559	0.00766082	0.0499759	0	0.0897787	0.444328	0	0.0443789
TCGA.B0.5695.01	0	0.0181779	0.326657	0	0.0243488	0.0510202	0.15199	0	0.0195441	0.18209	0.0566627	0.000857594
TCGA.CZ.4859.01	0	0.0178548	0.141526	0	0.0272697	0.0014012	0.178166	0	0.0738002	0.223301	0.0376991	0
TCGA.CJ.4897.01	0	0.0317899	0.198453	0	0.0237185	0.0347108	0.0527397	0	0.105589	0.238192	0.0641334	0
TCGA.CW.5588.01	0	0	0.116345	0	0.018027	0.0290117	0.0222235	0.00501626	0.0307562	0.571844	0.0100113	0
TCGA.DV.5569.01	0	0.0134571	0.18115	0	0.0116712	0	0.0397013	0.0217765	0.0732634	0.384368	0.0221693	0
TCGA.B0.5696.01	0	0.0150903	0.245898	0	0.031275	0.0356586	0.121181	0	0.0690177	0.380087	0.0346209	0
TCGA.A3.3387.01	0	0.0273453	0.0884681	0	0.0219002	0.0436977	0.0523205	0	0.017108	0.400589	0.0402912	0
TCGA.CZ.5982.01	0	0.00688526	0.0846822	0	0.014599	0	0.0929439	0	0.0605323	0.298802	0.0986766	0
TCGA.CZ.5984.01	0	0.100712	0.0476892	0	0.00551739	0.0566012	0.0208335	0	0.0432069	0.263232	0	0.00523724
TCGA.CZ.5985.01	0	0.060479	0.0902229	0	0.0221014	0	0.0278727	0.0719286	0.109077	0.394926	0.0115877	0
TCGA.CZ.5989.01	0.0151325	0	0.145953	0	0.0143282	0	0.0603851	0	0.107127	0.251791	0.0198291	0
TCGA.CW.6097.01	0	0.0634884	0.118245	0	0	0.00567844	0.0274869	0	0.0767217	0.198423	0.0248983	0
TCGA.CZ.5986.01	0	0.0032534	0.0446263	0	0.00668183	0.00787502	0.0472534	0	0.133684	0.425678	0.0401051	0
TCGA.CZ.5987.01	0.0115849	0.00997534	0.14184	0	0.0656499	0.0537147	0.0766099	0	0.0848801	0.273637	0.0103762	0
TCGA.CZ.5988.01	0	0.00953188	0.221862	0	0.0332327	0.00744116	0.0277709	0.0180523	0.0934872	0.281708	0.0141958	0
TCGA.CW.6093.01	0	0.000847505	0.0589895	0	0	0	0.31704	0	0.0234795	0.254314	0.086663	0
TCGA.B0.5703.01	0	0.00553302	0.314449	0	0.0294303	0.00890782	0.0677026	0.00736329	0.0620117	0.0268894	0.0390362	0
TCGA.B0.5701.01	0	0.0199283	0.202729	0	0.0425479	0.0448808	0.021481	0.033784	0.161022	0.281203	0.0145961	0
TCGA.B0.5693.01	0	0.0303903	0.0736693	0	0.00854358	0	0.0944063	0	0.0577961	0.355636	0.148181	0
TCGA.CW.5584.01	0	0.00821804	0.0433552	0	0	0.012473	0.193118	0	0.0738415	0.353226	0.0444977	0
TCGA.B8.5553.01	0	0.0258607	0.19827	0	0.0364977	0.037087	0.0440389	0	0.122348	0.205466	0	0.033544
TCGA.B0.5700.01	0	0.0238879	0.0968477	0	0.0372276	0.0165151	0.0879785	0	0.046625	0.31189	0	0.101809
TCGA.CW.5583.01	0	0.028331	0.132553	0	0.011908	0.0103694	0.0596999	0	0.086054	0.263827	0.091473	0
TCGA.DV.5576.01	0.0538652	0.0153205	0.0594938	0	0.0172022	0.00128596	0.131636	0	0.0132362	0.205021	0.163288	0
TCGA.B8.5551.01	0.022702	0.0419052	0.213292	0.00294777	0.0802758	0.0470726	0.0537512	0	0.0992452	0.307438	0.0119515	0
TCGA.CJ.5679.01	0.00760913	0.00132364	0.108735	0	0.00533281	0.022809	0	0.519677	0.00397738	0.13225	0.0278409	0
TCGA.DV.5565.01	0.00130502	0.00992757	0.137316	0	0.0369634	0.0191778	0.116155	0.0348799	0.0569946	0.472235	0.0222874	0.000692916
TCGA.B0.5691.01	0	0.057579	0.11199	0	0	0.00854686	0.0878918	0	0.0838255	0.249431	0.0775399	0
TCGA.B2.5633.01	0.00311086	0	0.113829	0	0.0181555	0.0142659	0.0473304	0	0.040963	0.389567	0.0571025	0
TCGA.DV.5567.01	0.00654737	0	0.15231	0	0.0111971	0.0257523	0.0498186	0.0141026	0.040407	0.300501	0.24662	0
TCGA.CW.5585.01	0	0.000801686	0.144586	0	0.00404179	0.00413011	0.182944	0	0.0368239	0.316984	0.0446065	0
TCGA.CJ.5671.01	0	0.00493999	0.163378	0	0.0168322	0.0650245	0.0165655	0.00801448	0.0354276	0.384993	0.0284531	0
TCGA.B2.5636.01	0	0.0200052	0.0365293	0	0.0347033	0	0.0798798	0	0.0277543	0.352161	0.186354	0
TCGA.CJ.5681.01	0.0357297	0	0.0290954	0	0.00488985	0.0148794	0.0485813	0.0428868	0	0.315715	0.031737	0
TCGA.DV.5568.01	0	0.0214838	0.337464	0	0.0390091	0.0314529	0	0.147336	0.0346417	0.270021	0.00964685	0
TCGA.B0.5694.01	0	0.0274196	0.0451472	0	0.0140688	0.034311	0.0759037	0.0315515	0.0343389	0.392527	0	0.00492911
TCGA.B0.5692.01	0	0.00760818	0.535848	0	0.0795647	0.0620288	0.0131633	0	0.0514969	0.101558	0	0.0049326
TCGA.A3.3358.01	0.0187983	0.0164034	0.180976	0	0.00280448	0.0320665	0.0482077	0	0.0400824	0.432513	0.0221399	0.00965464
TCGA.B2.5635.01	0	0.00815117	0.293143	0	0.0574994	0.0408703	0.0960291	0	0.0549819	0.2667	0.0276529	0
TCGA.B0.5705.01	0.00432975	0.0278188	0.191342	0	0.0485481	0.0503094	0.0676927	0	0.0903027	0.194319	0.060902	0
TCGA.B4.5377.01	0	0	0.22216	0	0.047183	0.0274283	0.102015	0	0.0817508	0.290444	0	0.0199769
TCGA.B0.5699.01	0.0297995	0.00188787	0.0641414	0	0.00140321	0.0622659	0.100725	0	0.135386	0.267688	0.0569545	0
TCGA.B0.5690.01	0	0.0196815	0.0523056	0	0.000124318	0.0347775	0.192909	0	0.087918	0.219353	0.083487	0
TCGA.B0.5709.01	0	0.0570343	0.190478	0	0.0165369	0.0275864	0.0479935	0	0.0984019	0.166696	0.0415629	0
TCGA.B8.5550.01	0	0.00194314	0.152926	0	0.0177296	0.0276125	0.0151826	0.00303752	0.0588698	0.4708	0.0427191	0
TCGA.B0.4698.01	0	0.0036321	0.471079	0.0898907	0.0699942	0.0034192	0.00168774	0.0105786	0.061667	0.177695	0	0.029686
TCGA.B0.4816.01	0	0.00323762	0.0944079	0	0.00602941	0.013256	0.240774	0	0.0281495	0.345121	0.0141966	0
TCGA.CZ.5467.01	0	0.0300091	0.26151	0	0.0191501	0.0927381	0.0753246	0	0.159914	0.215474	0.0612823	0
TCGA.B0.4700.01	0	0.0169465	0.300324	0.0015118	0.0624622	0.0409366	0	0.072118	0.124188	0.162659	0.0101148	0
TCGA.B8.5549.01	0	0.0143948	0.312591	0	0.0493369	0.0430798	0.0648491	0	0.0381532	0.254428	0	0.0275668
TCGA.B0.5697.01	0	0.0117711	0.29717	0	0.0266051	0.0500803	0.0231323	0	0.0268219	0.281309	0.0095653	0.00219002
TCGA.CJ.5689.01	0	0.00746663	0.194882	0	0.022103	0.0264364	0.10044	0.0178144	0.0252948	0.403408	0.0432811	0
TCGA.DV.5574.01	0	0.0855855	0.217623	0.00833551	0.020736	0.019424	0.0120588	0	0.0220348	0.364895	0.0237417	0
TCGA.B2.5639.01	0	0.0622277	0.0686545	0	0.0169254	0.0699271	0.065663	0	0.0834866	0.332445	0.00416661	0
TCGA.CW.5587.01	0	0.00633026	0.430985	0	0.0280559	0.0446486	0.052188	0	0.115694	0.229068	0.00743976	0
TCGA.CJ.5672.01	0	0.0139581	0.441638	0	0.033016	0.0681312	0.0201556	0	0.076964	0.253026	0.00315501	0.00283559
TCGA.CW.5590.01	0	0.000348428	0.176476	0	0.0303636	0.00584196	0.0284042	0	0.130927	0.278485	0	0.0136159
TCGA.CJ.5682.01	0	0.0518444	0.154797	0	0.0120106	0.0312844	0.0290038	0	0.0935079	0.179114	0.0434882	0
TCGA.CJ.5677.01	0	0.0112427	0.065864	0	0.0323788	0.00383008	0.102636	0.0906815	0.0319356	0.488461	0.0202997	0
TCGA.CJ.5678.01	0.000854705	0.0752223	0.319672	0	0.0600042	0.0717423	0.0211428	0	0.0965341	0.121155	0.0409663	0
TCGA.CW.5591.01	0	0	0.0754064	0	0	0.00739156	0.155295	0	0.0207889	0.379517	0.0958125	0
TCGA.CW.5581.01	0	0.00218194	0.160279	0	0.00997938	0.0234065	0.019445	0	0.111569	0.181145	0.0473005	0
TCGA.DV.5575.01	0	0.0101548	0.233476	0	0.0203113	0.0146962	0.0415041	0.0135519	0.0662338	0.268373	0.0148093	0
TCGA.B0.4815.01	0.0378873	0.117652	0.347202	0	0.130368	0.0457521	1.09767e-06	0.0108847	0.0796959	0.143956	0.0113488	0
TCGA.CZ.5458.01	0	0.00752935	0.14617	0	0	0	0.105353	0	0.0426241	0.214921	0.0377329	0
TCGA.CZ.5468.01	0	0	0.156769	0	0.0239651	0.062529	0.00387429	0.21307	0.0217542	0.357978	0	0.0236562
TCGA.AK.3454.01	0	0.0157048	0.192051	0.0342577	0	0	0.105526	0	0.0934117	0.1601	0	0.0204709
TCGA.AK.3453.01	0	0.0225389	0.0898327	0	0.00266374	0	0.0506518	0	0.00145097	0.498036	0.179066	0
TCGA.CZ.5470.01	0	0.0350423	0.261763	0	0.0564825	0.0493415	0.0228428	0	0.086746	0.249912	0.055342	0
TCGA.AK.3426.01	0	0.0129794	0.400411	0.026977	0.0766108	0.0735259	0.0359311	0	0.0769336	0.157084	0.0431326	0
TCGA.B0.4691.01	0.00158211	0.0460165	0.399186	0	0.132206	0.0564902	0.0197969	0	0.0749837	0.110059	0	0.0129429
TCGA.CZ.5454.01	0	0.00135588	0.10753	0.0160119	0	0.00875701	0.016173	0.0423212	0.00331756	0.602048	0	0.0554917
TCGA.CZ.5455.01	0	0.00465479	0.347031	0.0021379	0.0498178	0.0328258	0.0231174	0	0.117734	0.348887	0.022423	0
TCGA.CZ.5463.01	0.00710703	0.00588012	0.197178	0	0.0247677	0.00887273	0.00727093	0	0.175542	0.359764	0.0127754	0
TCGA.BP.4770.01	0	0	0.151349	0	0.0105325	0.00628917	0	0.315838	0.0186967	0.402828	0.0126103	0
TCGA.CZ.5461.01	0	0.00540699	0.0693286	0	0.0245251	0.0231774	0.0901734	0	0.0979684	0.293882	0.0717689	0
TCGA.CZ.5464.01	0.00371754	0.0153377	0.19406	0	0.0759537	0.059356	0.0152018	0.0247843	0.0781409	0.275792	0.0156973	0
TCGA.B0.4821.01	0.029963	0.0443816	0.251861	0	0.086092	0.0392869	0	0.21838	0.0342327	0.123437	0	0
TCGA.B0.5399.01	0.0204684	0.0101545	0.110358	0	0.00520495	0.038962	0.0279986	0	0.0649619	0.224757	0.0444513	0
TCGA.CZ.5453.01	0	0.0484261	0.0197701	0	0	0	0.110437	0.0182014	0.0353654	0.554116	0	0.0368985
TCGA.B0.4852.01	0.0320753	0.0430007	0.125585	0	0.0374301	0	0.0688082	0.0179766	0.0957645	0.223404	0.0299603	0.00437142
TCGA.CZ.5452.01	0.00819487	0.0143328	0.430721	0	0.0780016	0.0646719	0.0258197	0	0.0379548	0.132673	0	0.0190867
TCGA.CZ.4863.01	0	0.0114959	0.439067	0	0.0678003	0.0264438	0.0197478	0	0.0940181	0.0983608	0.0378833	0
TCGA.B8.4621.01	0.0258612	0.00669529	0.0899933	0	0	0.00516499	0.071726	0	0	0.713784	0.0678766	0
TCGA.CZ.4865.01	0	0.08319	0.216345	0	0.00211407	0.0227591	0.0264318	0.00895375	0.091046	0.304089	0.0359817	0
TCGA.B0.5400.01	0.000383473	0.0300279	0.174898	0	0.0803343	0.0360762	0.0168549	0.057728	0.024784	0.278428	0	0.0476498
TCGA.CZ.5465.01	0	0.0231315	0.0833594	0	0.0232805	0.000668318	0.0441765	0	0.0781864	0.391462	0	0.056179
TCGA.CZ.5457.01	0	0.0462397	0.214779	0	0	0.0238309	0.0261999	0	0.0817893	0.479041	0.0299484	0
TCGA.AK.3458.01	0.0374344	0.0271904	0.269813	0	0.0109068	0	0.0504722	0	0.045977	0.194959	0.0492103	0
TCGA.CZ.5460.01	0	0.0175249	0.292968	0	0.0562612	0.101219	0.0411274	0	0.0464608	0.127948	0.0166983	0
TCGA.CZ.4866.01	0	0.0345289	0.0825572	0	0.0226976	0	0.0648731	0.120558	0.0270132	0.50203	0.0211744	0
TCGA.B0.4818.01	0	0.316689	0.138152	0	0.019076	0.00407206	0.05752	0	0.0582421	0.112137	0.00303724	0.00117511
TCGA.B0.4706.01	0	0.0331029	0.346088	0	0.0608556	0.019696	0.0731284	0	0.0684496	0.0987205	0.0171495	0
TCGA.B0.4811.01	0.00686411	0.0812007	0.108965	0	0.0853977	0.00346066	0.0400241	0	0.0954697	0.209925	0.0524865	0
TCGA.CZ.5469.01	0.0335849	0.0101213	0.245217	0	0.0166163	0.0876107	0.119541	0	0.00967355	0.271791	0.0497496	0
TCGA.B0.5080.01	0.0036475	0.0733825	0.256227	0	0.0299241	0.0861517	0.0220611	0	0.027008	0.155778	0.0490176	0
TCGA.B0.5402.01	0	0.0194319	0.0864029	0	0.00543607	0.00027715	0.046463	0	0.160281	0.236388	0	0.0474739
TCGA.B0.4810.01	0	0.0192404	0.265249	0	0.0537935	0.0333065	0.0644855	0	0.0500939	0.221614	0.024005	0
TCGA.CZ.4864.01	0.00963614	0.0180868	0.360662	0	0.0457624	0.0382873	0.0278671	0	0.107717	0.247044	0.0253122	0
TCGA.B0.4712.01	0	0	0.151167	0	0.0712866	0.04545	0.0189789	0	0.101656	0.287917	0	0
TCGA.CZ.5456.01	0	0.00944114	0.116468	0	0.0456539	0.022995	0.0106836	0.0201163	0.0214924	0.41027	0	0
TCGA.B4.5378.01	0	0.015874	0.132707	0	0.00303366	0	0.0538568	0	0.0104862	0.322803	0.108348	0.0811916
TCGA.CZ.5462.01	0	0.010056	0.0374394	0	0.0610367	0.00843694	0.171195	0.00892072	0.0884929	0.149485	0	0.172456
TCGA.AK.3465.01	0.0160121	0.134534	0.0105451	0	0	0	0.0479997	0	0.0911229	0.308255	0.131611	0
TCGA.BP.5187.01	0	0.0166762	0.264478	0	0.024828	0.0208469	0.0211515	0	0.107231	0.21264	0.00180442	0.0142224
TCGA.BP.5196.01	0	0.00957542	0.354972	0	0.116109	0.04248	0.0142959	0	0.0341891	0.207668	0	0.0649023
TCGA.CZ.4856.01	0.00822717	0.0512324	0.228324	0	0.074568	0.0787734	0.0101147	0	0.0528996	0.287077	0.0361069	0
TCGA.AK.3443.01	0	0	0.112496	0	0	0	0.123723	0.0023911	0.0017041	0.349873	0.186184	0
TCGA.A3.3325.01	0.0118331	0.0347157	0.0702322	0	0	9.05747e-05	0.0757788	0	0.034346	0.431575	0.0768859	0
TCGA.A3.3328.01	0.0172354	0.00322604	0	0	0	0	0.129359	0.125321	0	0.039134	0.181257	0
TCGA.A3.3329.01	0.00773275	0.0218903	0.143593	0	0.0471143	0.0210474	0.0587857	0	0.166072	0.288171	0.012214	0
TCGA.B0.4847.01	0	0.0495087	0.341546	0	0.109114	0.0902768	0.0546717	0	0.0517775	0.108694	0	0.0105914
TCGA.BP.5189.01	0	0.0184808	0.0708608	0	0.000783519	0.0194456	0.0939921	0	0.053301	0.380589	0.0201677	0
TCGA.BP.5192.01	0	0.0862135	0.157001	0	0.00967573	0.0149669	0.015383	0	0.0574759	0.297407	0.0859728	0
TCGA.BP.5181.01	0	0	0.131513	0	0	0.018939	0.0607007	0	0.0811664	0.334565	0.0617122	0
TCGA.CJ.4905.01	0	0.00563004	0.147698	0	0	0	0.106011	0	0.0642053	0.256195	0.106992	0
TCGA.BP.5180.01	0.00173984	0.011954	0.149527	0	0.058604	0.0327374	0.0694013	0.0385674	0.0638352	0.324192	0	0.0412445
TCGA.BP.5170.01	0	0.00743174	0.10838	0	0.024609	0.0165873	0.0114928	0	0.0203258	0.510542	0	0.072727
TCGA.BP.5199.01	0	0.0126036	0.446523	0	0.104883	0.0348115	0.0165098	0	0.0432252	0.185507	0	0.023694
TCGA.BP.5175.01	0	0.00487475	0.264085	0	0.135307	0.0594929	0.0164381	0	0.0366376	0.281813	0.0074429	0
TCGA.BP.5174.01	0.0131858	0.0227273	0.215259	0	0.0618749	0.0138111	0.0683246	0	0.0523549	0.347309	0.0441814	0
TCGA.BP.5202.01	0	0.0162296	0.103992	0	0.0264203	0	0.131516	0	0.0752499	0.410783	0.0173938	0
TCGA.BP.5177.01	1.6632e-05	0.0405715	0.233564	0	0.0532322	0.0449522	0.072029	0	0.105146	0.234847	0.0413781	0
TCGA.BP.5183.01	0.0199359	0.0351996	0.276595	0	0.0489577	0.0328453	0.0222061	0	0.0637336	0.281483	0.0022913	0
TCGA.CJ.4920.01	0.00883497	0	0.133673	0	0.0323181	0.0209319	0.108203	0.00848417	0.0425509	0.381654	0	0.0334343
TCGA.CJ.4918.01	0	0.0798596	0.14282	0	0.0420809	0.0117512	0.0216475	0	0.0480563	0.352657	0.0453331	0
TCGA.BP.5195.01	0	0.0130153	0.112225	0	0.0204387	0.0172309	0.0983116	0	0.0520211	0.403259	0.0260785	0
TCGA.BP.5176.01	0	0.0245549	0.154429	0	0.0362984	0.0464924	0.0314623	0	0.0624556	0.343059	0.0341839	0
TCGA.CJ.4923.01	0	0.0181128	0.19185	0	0.117577	0.0659197	0.0154348	0.101074	0.0870831	0.130616	0	0.00028135
TCGA.CJ.4902.01	0	0.0274791	0.137851	0	0.0147858	0.0418879	0.0340734	0.0491509	0.0670852	0.337097	0.0422957	0
TCGA.BP.5169.01	0	0.3135	0.114753	0.0172452	0.0628343	0.0253431	0.0228434	0	0.0471521	0.140255	0.0157295	0
TCGA.CJ.4904.01	0	0.00430772	0.17275	0	0	0.00885348	0.0627911	0	0.169457	0.266883	0.0492192	0
TCGA.CJ.4901.01	0.0155573	0.0158584	0.307578	0	0.125689	0.0710947	0.00606195	0.00913365	0.0983744	0.164521	0	0.00469264
TCGA.CJ.4912.01	0.088808	0.118726	0.155936	0	0.0366445	0.0278087	0.0716736	0.0359756	0.0017856	0.264761	0.0784024	0
TCGA.BP.5190.01	0.0187892	0.0134746	0.183703	0	0	0.00214774	0.0316783	0	0.0447545	0.347087	0.0327213	0
TCGA.CJ.4903.01	0	0.0210903	0.201588	0	0.0398063	0.0077432	0.0681941	0	0.0479054	0.244367	0	0.0787789
TCGA.BP.5173.01	0	0.0068725	0.482994	0	0.0526146	0.064591	0.0178289	0	0.0595496	0.196203	0.0292378	0
TCGA.BP.5191.01	0.00601218	0.0576872	0.12003	0	0.0868874	0.0915758	0.0127863	0.0825503	0.0435668	0.273602	0.000853314	0
TCGA.BP.5201.01	0	0.0264589	0.336273	0	0.0821468	0.0505712	0.000831483	0	0.0864708	0.115038	0	0.0270412
TCGA.A3.3385.01	0	0.00350195	0.0755634	0	0	0	0.0563997	0	0.0149937	0.36155	0.101424	0
TCGA.B0.5094.01	0	0.0654476	0.245154	0	0	0.00800266	0.0604275	0	0.0270071	0.26363	0.0476307	0
TCGA.B0.5104.01	0.0355683	0.029165	0.0658285	0	0	0	0.209557	0	0.0521403	0.29378	0.0288003	0
TCGA.BP.4801.01	0	0.000649342	0.0860189	0	0.0128279	0.0172409	0.0188517	0	0.0518952	0.605331	0.0221239	0.0162881
TCGA.BP.4993.01	0	0.0198384	0.344175	0	0.0230209	0.010175	0.0529842	0	0.0463085	0.266735	0.0688031	0
TCGA.A3.3306.01	0.0178803	0.00265901	0.113901	0	0.00127102	0.0059553	0.0909917	0	0.0842207	0.347779	0.0219689	0
TCGA.A3.3365.01	0.0179557	0.0388773	0.102424	0	0.0074814	0	0.01456	0	0.0539569	0.333332	0.117806	0
TCGA.BP.5194.01	0	0.0365215	0.0855792	0	0	0.0016754	0.0163053	0	0.0425347	0.363799	0.0597663	0
TCGA.CJ.4869.01	0	0.00892568	0.485282	0	0.0587146	0.0475725	0.0131044	0	0.029355	0.143692	0.012105	0
TCGA.CJ.4907.01	0	0.0144586	0.0945987	0	0.00829792	0.0205305	0.0606802	0	0.0460663	0.463391	0.0637496	0
TCGA.B8.5163.01	0	0.0175008	0.209164	0	0.04952	0.0440001	0.0264206	0	0.0722003	0.263918	0	0.0127214
TCGA.CJ.4882.01	0	0.106864	0.148009	0	0.0573701	0.0364557	0.010358	0	0.0552058	0.129913	0.0184553	0
TCGA.B0.5116.01	0	0	0.152581	0	0.0573915	0.0183499	0.0175712	0	0.0621205	0.305536	0.0144278	0
TCGA.A3.3335.01	0.0562529	0.0252064	0.0699925	0	0.0220197	0	0.0246549	0.00998452	0.0211439	0.388275	0	0.000557075
TCGA.BP.4985.01	0	0.00280083	0.0252582	0	0.0390457	0.0260903	0.0276757	0.0779862	0.0514361	0.309055	0	0.131435
TCGA.BP.4982.01	0	0.0415169	0.127329	0	0.0113597	0	0.0309753	0	0.0679782	0.350957	0.064023	0
TCGA.BP.4995.01	0	0.0248649	0.177593	0	0.0224583	0.00703304	0.0901359	0.0117259	0.0593041	0.277947	0.013471	0.038097
TCGA.BP.5007.01	0	0.052238	0.310104	0	0.0257496	0.0225799	0.0226869	0	0.0718602	0.277967	0.0289325	0
TCGA.BP.5009.01	0	0.0243102	0.251458	0	0.0706451	0.0392797	0.0614389	0	0.0437621	0.281212	0	0.0190575
TCGA.CJ.4900.01	0	0.124331	0.268007	0	0.0548471	0.0475637	0.019427	0	0.0716092	0.190007	0	0.0221926
TCGA.BP.5004.01	0	0.00390336	0.129871	0	0	0.0207337	0	0.245085	0.0681698	0.354878	0.0248253	0
TCGA.BP.5200.01	0	0.0229141	0.188424	0	0.035798	0.021367	0.0365531	0	0.0325238	0.255238	0	0.0649285
TCGA.BP.5182.01	0.0084665	0.0039366	0.143244	0	0.00827803	0.0527742	0.0391258	0.0243904	0.0377506	0.471886	0.00851192	0.00889271
TCGA.BP.4999.01	0	0.0142609	0.0625904	0	0	0	0.072159	0	0.0721533	0.351718	0.133867	0
TCGA.BP.4987.01	0.00107216	0.0278132	0.252791	0	0.0215989	0.00604905	0.0415984	0	0.0435051	0.306936	0.0725434	0
TCGA.BP.4992.01	0.00492284	0.0840213	0.316547	0	0.14376	0.0677616	0.0222148	0.0067397	0.051438	0.134214	0	0.00902268
TCGA.BP.4989.01	0	0.0252533	0.342672	0	0.0537583	0.0603687	0.0135881	0	0.022435	0.144341	0	0.014062
TCGA.BP.4981.01	0.00693039	0.027335	0.174259	0	0.0676863	0.030413	0.0515484	0	0.049617	0.35919	0.00389221	0
TCGA.BP.4983.01	0	0.027033	0.296855	0	0.0441571	0.0898903	0.00803999	0.0803227	0.0531727	0.199826	0	0.00132507
TCGA.BP.4986.01	0	0.00621574	0.0584775	0	0.0239735	0.00942753	0.0525656	0	0.0323298	0.427306	0	0.0476312
TCGA.BP.5006.01	0.00374968	0.0278043	0.0480397	0	0.0179426	0	0.0789447	0	0.0273375	0.436401	0	0.0645229
TCGA.CJ.4899.01	0	0.0434634	0.0966241	0	0.00289895	0	0.00814114	0	0.0235108	0.561921	0.0994824	0
TCGA.CJ.4916.01	0.00526541	0.0237515	0.423421	0	0.0641329	0.0602421	0.00965595	0	0.0823386	0.153776	0	0.0112679
TCGA.BP.5001.01	0.0706658	0.0171452	0.36535	0	0.0712383	0.0581865	0.0384592	0	0.0471914	0.115874	0.0218344	0
TCGA.BP.4991.01	0.0113294	0.0030335	0.0650883	0	0.02146	0.000234483	0.083597	0	0.0660775	0.419392	0.0807073	0
TCGA.BP.4988.01	0	0.0152059	0.0994734	0	0.0459481	0	0.00823959	0	0.0537523	0.164723	0.00216811	0
TCGA.BP.4994.01	0	0.0278025	0.156932	0	0.0444619	0.0111208	0.0790206	0	0.0488222	0.293879	0	0.0969032
TCGA.BP.4998.01	0	0.0173376	0.164813	0	0.00829005	0.00704944	0.00873159	0	0.0659943	0.407892	0.0357716	0
TCGA.BP.5008.01	0	0.0040733	0.13921	0	0.0213495	0.0041688	0.0654758	0	0.087572	0.261391	0	0.0686834
TCGA.BP.5000.01	0	0.0579331	0.236491	0	0.134158	0.0168927	0.0232873	0	0.048886	0.301029	0.00527028	0
TCGA.A3.3380.01	0.0263087	0.0138803	0.154479	0	0	0.0183779	0.0801521	0	0.00557581	0.411709	0.0681956	0
TCGA.A3.3316.01	0	0.00686764	0.052009	0	0.0349914	0.00892894	0.0633153	0.111634	0.0242914	0.455214	0	0.0721954
TCGA.AK.3455.01	0	0.094219	0.547434	0	0.0631299	0.045009	0.0115003	0.00120655	0.0563277	0.0236726	0.000480128	0
TCGA.BP.5178.01	0	0.0143602	0.102183	4.40764e-05	0.00795253	0.0454183	0.00829724	0.0365629	0.0156054	0.509875	0.0101113	0
TCGA.CJ.4908.01	0	0.0218531	0.314109	0.00255657	0.0601962	0.0258999	0.107365	0	0.0262566	0.311317	0.0238543	0
TCGA.A3.3307.01	0	0.0026342	0.257239	0	0.0405439	0.0230572	0.134682	0	0.0708171	0.347846	0.0181042	0
TCGA.AK.3427.01	0.0144869	0	0.037736	0	0.000413093	0	0.180674	0	0.0182181	0.318094	0.0817504	0
TCGA.A3.3326.01	0	0.0704248	0.0606004	0	0	0.0133028	0.0858442	0	0.0732415	0.269186	0.0548937	0
TCGA.A3.3352.01	0	0.0278714	0.0520509	0	0.00328144	0	0.10016	0	0.0921046	0.340084	0.0685379	0
TCGA.BP.5198.01	0	0.0996744	0.105389	0.0180158	0	0.0212734	0.0176825	0.101367	0.0240074	0.304208	0	0
TCGA.A3.3363.01	0.0199802	0	0.0789856	0	0.0047518	0.00494986	0.0191002	0	0.00374001	0.641197	0.145845	0
TCGA.AS.3777.01	0	0.00254967	0.0748323	0	0.033962	0.0352393	0.075204	0.0031683	0.0713605	0.331405	0.072676	0
TCGA.CZ.4853.01	0	0.0204032	0.0588763	0	0.0220586	0.0490578	0.0253436	0	0.120305	0.331228	0.0510478	0
TCGA.CJ.4873.01	0.0202686	0.025242	0.220944	0	0.0408674	0.0766151	0.0397253	0	0.0435662	0.309783	0.0231762	0
TCGA.B0.4834.01	0	0.0026747	0.176842	0	0.00206052	0	0.0743881	0	0.0170965	0.329747	0.0930557	0
TCGA.BP.4789.01	0	0.00497844	0.139196	0	0.00604489	0.000168357	0.0464184	0	0.0529948	0.31431	0.103701	0
TCGA.BP.4790.01	0	0.0162417	0.185161	0	0.0246026	0.0552936	0.00863426	0.0600335	0.0757712	0.264852	0.0236908	0
TCGA.CJ.4890.01	0	0.109216	0.196456	0	0.0288184	0.0240052	0.0098286	0.0275932	0.0373119	0.323523	0.0156875	0
TCGA.CJ.4868.01	0	0.0104779	0.230273	0	0.01193	0.0292573	0.0543345	0	0.0682766	0.28117	0.0288085	0
TCGA.BP.4781.01	0	0.00471359	0.0457721	0	0.0321532	0.0106218	0.0209586	0.0811849	0.0326901	0.482458	0	0.143063
TCGA.CJ.4878.01	0.013429	0.0421412	0.0605014	0.012742	0	0.0037678	0.125366	0	0.0472265	0.238504	0.160976	0
TCGA.CZ.4858.01	0	0.0621978	0.302866	0.0549275	0.0952956	0.067487	0.0220033	0.0264011	0.0640045	0.202874	0	0.0045442
TCGA.CJ.4887.01	0	0.00500489	0.367837	0	0.0164143	0.040513	0.0222773	0	0.0795353	0.242608	0	0.0320284
TCGA.CJ.4635.01	0.003781	0.0137297	0.397277	0	0.0474898	0.0388453	0	0.0811299	0.0390352	0.261938	0	0.0048783
TCGA.B0.4836.01	0	0.0217462	0.229817	0	0.0370196	0.0835214	0.0372877	0.0572463	0.134786	0.0910954	0.00200259	0.00573962
TCGA.BP.4804.01	0	0.00861158	0.286713	0	0.0705975	0.021438	0.00803135	0.100047	0.0840474	0.235268	0.0147464	0
TCGA.BP.4784.01	0.0438046	0.0386348	0.077138	0	0.0115232	0	0.0149094	0	0.0136966	0.522601	0.109538	0
TCGA.B0.5096.01	0	0.0711828	0.081647	0.0128146	0.0259435	0.0178541	0.0645037	0.0198887	0.0380708	0.392938	0	0.0391887
TCGA.B8.5164.01	0.0182267	0	0.417623	0	0.0532507	0.0316993	0.0188314	0	0.0686936	0.18527	0.0266247	0
TCGA.BP.5010.01	0	0.0402443	0.224921	0	0.136343	0.013136	0.00838236	0.0722189	0.0546581	0.220184	0	0.0196821
TCGA.B0.4823.01	0	0.0268799	0.207506	0	0.029236	0.0360246	0.0157083	0	0.0353626	0.331543	0.00746162	0.00364971
TCGA.B0.5084.01	0.0432627	0.0310764	0.156261	0	0.0763177	0.0194043	0.0170585	0.167323	0.028435	0.351484	0.00303031	0
TCGA.B0.5098.01	0.172986	0.115249	0.164259	0	0.0837256	0.00936975	0.0579915	0.0856553	0.0497701	0.0670332	0.00914355	0
TCGA.CJ.4886.01	0	0.0133974	0.2403	0	0.0380742	0.00507464	0.00363549	0	0.112639	0.249287	0.0381265	0.000329414
TCGA.CZ.4862.01	0.00605852	0.00574122	0.422677	0	0.052568	0.0295163	0.0133527	0	0.130584	0.183949	0.0164835	0
TCGA.BP.4968.01	0	0.0230215	0.349853	0	0.038699	0.0392027	0.0293738	0	0.0805964	0.169532	0.000806041	0
TCGA.B0.5109.01	0	0.0404048	0.338328	0.0493171	0.108049	0.0365989	0.0234996	0.0537621	0.0753563	0.128582	0.00305245	0.0039741
TCGA.BP.4803.01	0	0.000949175	0.143601	0	0.0150417	0.00513111	0.035128	0	0.0498099	0.3373	0	0.0166878
TCGA.A3.3367.01	0	0.0300916	0.0571261	0	0	0	0.059838	0	0.0689738	0.338572	0.0561485	0
TCGA.CJ.4894.01	0	0.0409893	0.361027	0	0.0641295	0.0546526	0.0309999	0	0.0888924	0.132986	0	0.0161503
TCGA.CJ.4893.01	0	0.00969615	0.336206	0	0.0252376	0.0167876	0.0469903	0	0.079459	0.204977	0.0391682	0
TCGA.CZ.4857.01	0	0.00408295	0.141627	0	0.0492882	0.0192346	0.0118103	0.00251162	0.0743044	0.380853	0.0282379	0
TCGA.CJ.4876.01	0	0.0588112	0.498354	0	0.110875	0.0813543	0.0143837	0	0.051063	0.0730419	0	0.00356219
TCGA.B0.4833.01	0	0.0724725	0.385126	0	0.0950463	0.0468701	0.0431791	0	0.0539938	0.141102	0.0293054	0
TCGA.CJ.4895.01	0	0.0161183	0.200081	0.00816784	0.0299187	0.0250436	0.0463853	0	0.0328749	0.385904	0	0.033021
TCGA.CJ.4874.01	0	0.00467172	0.392163	0	0.00949302	0.0316637	0.0282945	0	0.0899946	0.21863	0.0148291	0.000107569
TCGA.B0.5107.01	0.0233641	0.00822406	0.395564	0	0.100852	0.0781045	0.0195686	0	0.0777554	0.2005	0	0.0113725
TCGA.B0.5117.01	0	0.00451783	0.0809755	0	0.0521648	0.00448231	0.0873184	0.0170153	0.0256729	0.212311	0.216307	0
TCGA.B0.5095.01	0	0.0176886	0.211547	0	0.0470874	0.0225154	0.0678311	0	0.0536445	0.289537	0	0.0175145
TCGA.CZ.4861.01	0	0.00670704	0.0895649	0	0.0171078	0.0147731	0.0728865	8.12951e-05	0.107525	0.370742	0	0.0203823
TCGA.CJ.4892.01	0	0.0259455	0.510585	0	0.0522806	0.0556876	0.0370808	0	0.020825	0.0949096	0.00753102	0
TCGA.CJ.4884.01	0	0.0261282	0.202545	0	0.0264037	0.0194234	0.0371964	0.0306052	0.0493908	0.315222	0.0116202	0
TCGA.BP.4799.01	0	0.0632711	0.343345	0	0.135555	0.0341771	0.0062095	0.0579973	0.0456981	0.176812	0	0.0804847
TCGA.B0.5106.01	0	0.0431884	0.201772	0	0.0287511	0.0124494	0.0723527	0	0.0179592	0.299833	0.0394391	0
TCGA.CJ.4889.01	0.135934	0.0933281	0.137045	0	0.0184127	0.0160076	0.00946469	0	0.0717918	0.307351	0.0161434	0
TCGA.B0.4839.01	0.00923389	0.000977348	0.135159	0	0.0201675	0.0113511	0.124949	0	0.0215715	0.335337	0.0624627	0
TCGA.BP.4177.01	0	0.0352293	0.0871204	0	0	0	0.0379284	0	0.0403214	0.34116	0.0304869	0.0255159
TCGA.B0.5120.01	0	0.02404	0.051835	0	0.0354479	0.00816319	0.0241543	0	0.0350805	0.42547	0	0.140311
TCGA.B0.5108.01	0	0.0169879	0.0663802	0.0129427	0.000214696	0.00471141	0.0315017	0.128045	0.0550715	0.322798	0	0.0177314
TCGA.B0.5119.01	0	0.000237159	0.406081	0	0.0197077	0.0452435	0.0505304	0	0.033246	0.263149	0.00805507	0.00815495
TCGA.CJ.4872.01	0	0.0394432	0.13915	0	0.0259326	0.0303481	0.0760054	0.00407731	0.0734891	0.0986757	0.0304086	0
TCGA.CJ.4885.01	0	0.00571935	0.143729	0	0.019498	0.0146038	0.088458	0	0.0353479	0.293757	0.0658482	0
TCGA.B0.4827.01	0	0.228108	0.189232	0	0.0440778	0.0308388	0.0403755	0.00249482	0.0356453	0.249906	0.00605367	0
TCGA.B8.5162.01	0.00398529	0.0912836	0.251582	0	0.0206308	0.0311239	0.0205034	0	0.0678935	0.285306	0	0.0206612
TCGA.A3.3370.01	0	0.0289246	0.336266	0	0.0262095	0.0565472	0.0328267	0	0.0962142	0.279645	0.0151449	0
TCGA.B0.4838.01	0	0.0131276	0.578015	0	0.0588241	0.0654658	0.0401747	0	0.0390252	0.123774	0	0.00733443
TCGA.BP.4762.01	0	0.0546972	0.114994	0	0.0135101	0.0161777	0.0371905	0	0.0342577	0.304049	0.0758924	0
TCGA.BP.4782.01	0	0.00861082	0.208697	0	0.02991	0.00635776	0.012825	0	0.0540746	0.425964	0.0447325	0
TCGA.B0.5110.01	0	0.00550684	0.0992307	0	0.0228674	0.0307102	0.0936682	0	0.0788758	0.347999	0	0.0515022
TCGA.BP.4775.01	0	0.0376833	0.0677593	0	0.0231492	0	0.0997942	0	0.0964207	0.243572	0	0.0797616
TCGA.BP.4798.01	0	0.0239267	0.413349	0.00043246	0.0111692	0.0474588	0.01311	0	0.0680446	0.200645	0	0.0194498
TCGA.CJ.4875.01	0	0.00735819	0.497592	0	0.0778259	0.0160106	0.0273703	0	0.0117814	0.134272	0.00108663	0.00278557
TCGA.B0.4945.01	0.00499145	0.0804561	0.165297	0	0.0609478	0.00301182	0.0278394	0	0.100974	0.35876	0.0204612	0
TCGA.B0.5099.01	0.0811388	0.115813	0	0	0	0.02927	0.0731838	0.204781	0.044804	0.0799796	0.0129053	0
TCGA.B0.5083.01	0	0.00813705	0.12796	0	0.00468261	0.00839607	0.0122454	0.109289	0.0440842	0.449869	0.0175925	0
TCGA.B0.5100.01	0	0.0261242	0.116247	0	0	0.0314341	0.062059	0.112332	0.0389803	0.262299	0.0468978	0
TCGA.B8.5158.01	0	0.0120673	0.141837	0.00620432	0.0178979	0.0280172	0.102925	0	0.0872846	0.166935	0	0.0364891
TCGA.CJ.4888.01	0.000691229	0.0285769	0.383734	0	0.053901	0.0614908	0.0206722	0.0270376	0.0874606	0.189389	0.00937063	0
TCGA.BP.4807.01	0	0	0.0430303	0	0.00443171	0.00299592	0.0362237	0	0.026956	0.562743	0	0.119905
TCGA.BP.4787.01	0	0.00182342	0.0747153	0	0.0251029	0.0372958	0.0410415	0.0219333	0.0408286	0.465995	0	0.0438171
TCGA.BP.4759.01	0	0	0.252484	0	0.0132279	0.0354347	0.0624009	0.00213319	0.0348308	0.28807	0.0239935	0
TCGA.BP.4771.01	0	0.0113219	0.455941	0	0.0628551	0.0620016	0.0298635	0	0.0473735	0.108274	0.00583748	0
TCGA.BP.4340.01	0	0.0669587	0.102166	0	0.0355517	0.010332	0.0773395	0	0.141504	0.242816	0.00456505	0.00734063
TCGA.BP.4329.01	0.00603198	0.00190513	0.148498	0	0.00464598	0.00989025	0.118576	0	0.0488076	0.255489	0.102177	0
TCGA.BP.4170.01	0	0.00454891	0.132637	0	0.0645326	0	0.0272739	0	0.0939878	0.269651	0	0.0391611
TCGA.BP.4962.01	0	0.0205563	0.291121	0	0.0324483	0.0431607	0.0225927	0	0.0556653	0.262878	0.0198051	0
TCGA.B0.5081.01	0.00364454	0.0174193	0.240033	0	0.099305	0.0255205	0.0209291	0	0.0962797	0.141437	0	0.0103803
TCGA.BP.4959.01	0	0.0137286	0.0858622	0	0	0.00085349	0.0328119	0.0557061	0.00981209	0.483559	0.0371758	0
TCGA.CJ.4881.01	0	0.0266296	0.150261	0	0.0442706	0.0196628	0.0772933	0.00741056	0.0365798	0.311611	0.0169538	0
TCGA.B0.4842.01	0.00568397	0.0673744	0.167664	0	0.0401856	0.130459	0.0341835	0.0597859	0.0358178	0.177157	0.0323498	0
TCGA.BP.4760.01	0	0.00434079	0.0258962	0	0.00932157	0	0.00131204	0.157971	0.0166068	0.562227	0.0786062	0
TCGA.B0.5085.01	0.0596202	0.020376	0.208381	0	0.0488149	0	0.0601091	0	0.0289416	0.30212	0	0.0429125
TCGA.BP.4967.01	0	0.0322515	0.179766	0	0.01811	0.0347738	0.0433405	0	0.0519683	0.331795	0.0467203	0
TCGA.BP.4974.01	0.00317643	0.0543412	0.146973	0	0.0370247	0	0.0280152	0	0.0403813	0.290751	0	0.0689268
TCGA.BP.4976.01	0.00376133	0.0146979	0.0258657	0	0	0	0.0975893	0	0.0525859	0.436324	0.0414158	0
TCGA.B0.4837.01	0	0.00957086	0.0888519	0	0.041249	0.0372139	0.0495264	0.317446	0.0144884	0.22668	0.0283154	0
TCGA.B0.5121.01	0.00250838	0.00209171	0.195368	0	0.00340351	0.0193973	0.0870372	0	0.0608342	0.259667	0.0683328	0
TCGA.A3.3357.01	0	0.00163357	0.199705	0.00724897	0.0224189	0.0198515	0.0533283	0	0.00717462	0.541497	0.0433684	0
TCGA.B0.5088.01	0	0.0192269	0.150725	0	0.0329927	0.0575542	0.0338756	0	0.0145588	0.408655	0	0.0394693
TCGA.B0.5077.01	0.0136811	0.0278457	0.20302	0	0.0733683	0.0104982	0.00178438	0.0996767	0.0377161	0.357186	0.0265479	0
TCGA.BP.4960.01	0.0115004	0.0184737	0.143346	0	0.0519362	0.0645209	0.127443	0.107844	0.00321067	0.261404	0	0.0986139
TCGA.BP.4963.01	0	0.023867	0.108794	0	0.00371301	0.0287643	0.0676968	0.0359893	0.0518518	0.414274	0.0153546	0
TCGA.BP.4797.01	0.000346196	0.0140449	0.183286	0	0.038148	0.0294132	0.0517746	0.0148515	0.0489776	0.325476	0.0163056	0
TCGA.BP.4977.01	0.00704631	0.0163703	0.115565	0	0.00405899	0.0379573	0.0286974	0.0485694	0.0849495	0.370548	0.0537254	0
TCGA.BP.4973.01	0.00855357	0.00763214	0.207927	0	0.0425591	0	0.0463334	0	0.0850168	0.221972	0.0191824	0
TCGA.BP.4971.01	0.0397259	0.00512449	0.0958791	0	0.0170966	0.060217	0.0623391	0.0582467	0.116791	0.198957	0.0666245	0
TCGA.CZ.4860.01	0.00164657	0.00355624	0.133643	0	0	0.0788039	0.0283972	0	0.0389053	0.395505	0	0.0206112
TCGA.BP.4970.01	0	0.0155934	0.24481	0	0.0136205	0.0147838	0.0654045	0	0.0582946	0.312468	0.0128675	0.00305675
TCGA.BP.4975.01	0	0.0376799	0.0539113	0	0.00912903	0.000638101	0.0620178	0	0.0235724	0.442482	0.0494348	0
TCGA.CJ.4891.01	0	0.02206	0.127531	0.00175839	0.00681757	0.0578313	0.267845	0.00941075	0.0334015	0.366804	0	0.0121343
TCGA.A3.3347.01	0.0179528	0	0.115424	0	0.0263123	0.0243993	0	0.210438	0.0283263	0.430227	0.0311899	0
TCGA.A3.3351.01	0.00744448	0.0151605	0.318903	0	0.0420682	0.0377659	0.118658	0	0.0548322	0.237227	0.0180942	0
TCGA.CJ.4638.01	0.014898	0.111375	0.376077	0	0.0461008	0.0805802	0.0732116	0.0193152	0.0230791	0.103987	0.065534	0
TCGA.CJ.4636.01	0	0.0138506	0.267697	0	0.0419368	0.0355275	0.00182028	0	0.0275041	0.396717	0	0.0198873
TCGA.BP.4164.01	0.0412432	0.0129482	0.132787	0	0.0541789	0	0.0691538	0	0.0519958	0.305791	0.0272302	0
TCGA.CJ.4637.01	0.0234273	0.048051	0.319751	0	0.149504	0.084294	0.02932	0	0.14325	0.0872472	0	0.00704628
TCGA.CJ.4639.01	0	0.0175599	0.349484	0	0.0632837	0.0242592	0.0327199	0	0.0625238	0.150596	0.00498751	0
TCGA.AK.3429.01	0.00327077	0.00399156	0.376771	0	0.0504413	0.080135	0.0296602	0	0.0961733	0.108311	0.00947481	0.00328123
TCGA.A3.3343.01	0	0.0186169	0.0773984	0	0.0132676	0.014146	0.133591	0	0.0811054	0.278365	0.0475747	0
TCGA.B0.4703.01	0	0.0184884	0.226823	0	0.0349319	0.0153001	0.012581	0	0.103664	0.273619	0.00870482	0.000424224
TCGA.A3.3323.01	0	0.0209223	0.105638	0	0	0.00152148	0.0967062	0	0.0890828	0.351802	0.044321	0
TCGA.A3.3331.01	0.0217936	0.0126573	0.105959	0	0.035918	0	0.0474981	0	0.0896816	0.351808	0	0.102477
TCGA.A3.3324.01	0	0.00262107	0.158719	0	0.0373357	0.00843978	0.0771149	0	0.0451622	0.325691	0.0577022	0
TCGA.A3.3322.01	0.0159637	0.0218975	0.036689	0	0.0318856	0	0.0655558	0.0157702	0.0232612	0.549657	0.0111742	0.0171759
TCGA.A3.3374.01	0.00501725	0.000480786	0.00992225	0	0.0154742	0.00668755	0	0.642157	0.00255777	0.268572	0.0236213	0
TCGA.A3.3372.01	0	0.00947247	0.162945	0	0.00612532	0.00818206	0.110562	0	0.110818	0.272421	0.0704259	0
TCGA.A3.3378.01	0	0.0192771	0.166086	0	0.0696784	0.0476509	0.0393491	0	0.0480432	0.297378	0.0258946	0
TCGA.A3.3382.01	0	0.00658709	0.275307	0	0.0121669	0.0160102	0.0191303	0	0.0647728	0.38971	0.00462237	0
TCGA.A3.3362.01	0	0.0127175	0.162476	0	0	0.00639976	0.100552	0	0.0620174	0.321013	0.0599616	0
TCGA.A3.3349.01	0	0.0328559	0.144809	0	0	0.0137084	0.0703859	0	0.0095848	0.369898	0.11011	0
TCGA.BP.4161.01	0	0.0325138	0.223641	0	0.0549756	0.0231132	0.0323905	0.0372514	0.0723806	0.302139	0.0198732	0
TCGA.B2.3924.01	0	0.00720576	0.41064	0.00686008	0.0583512	0.047045	0.0351386	0	0.0856725	0.195841	0	0.00924817
TCGA.B2.4099.01	0	0.00816491	0.0653536	0	0.0383744	0.0180803	0.157862	0	0.104422	0.336038	0.0308317	0
TCGA.B8.4148.01	0.00944822	0.0245932	0.411912	0	0.0759039	0.0299335	0.0420707	0	0.0923413	0.166692	0	0.00433222
TCGA.B8.4154.01	0	0.00973587	0.190727	0	0.0654037	0.00758663	0.0681956	0	0.153988	0.241822	0.0259367	0
TCGA.B8.4143.01	0	0.0549575	0.334799	0.0466493	0.0509339	0.0348112	0.020832	0.0481257	0.120237	0.134445	0	0.0262979
TCGA.B8.4620.01	0	0.00364353	0	0	0.00710932	0.01617	0.128404	0	0.00918569	0.29357	0.0248656	0
TCGA.B8.4151.01	0.0154846	0.00229433	0.0678353	0	0	0	0.06378	0	0.0645709	0.457643	0.0705702	0
TCGA.B8.4619.01	0	0.109993	0.0892072	0	0.0153504	0.0206879	0.0555726	0	0.0277731	0.152432	0.109268	0
TCGA.B2.4098.01	0.0345529	0.0443083	0.0825014	0.0154842	0.0215788	0.0121708	0.0491889	0.059748	0.0119499	0.543244	0.0428412	0
TCGA.CJ.4640.01	0	0.00401477	0.333526	0	0.0320169	0.0155682	0.0126199	0	0.112856	0.292716	0.0188421	0
TCGA.BP.4167.01	0.00624663	0.00793628	0.310105	0	0.0443595	0.0517923	0.0133742	0	0.0537175	0.26695	0	0.0222713
TCGA.CJ.4634.01	0	0.0129225	0.108591	0	0	0	0.0589285	0	0.0184408	0.504925	0.109965	0
TCGA.CJ.4641.01	0	0.0211334	0.243193	0	0.0423045	0.0363716	0.0401561	0	0.112795	0.154321	0.0241961	0
TCGA.AK.3436.01	0	0.0336498	0.231486	0	0.028993	0.0405044	0.00116204	0.039528	0.0208747	0.293396	0.0432894	0
TCGA.B2.3923.01	0	0	0.0781827	0	0.0168344	0	0.116882	0	0.0364603	0.469028	0.060261	0
TCGA.AK.3456.01	0	0.0201695	0.0271749	0	0	0	0.0191248	0.0849251	0.00980155	0.652569	0.0315752	0
TCGA.BP.4163.01	0	0.00976152	0.110067	0	0.00277553	0.00221528	0.130117	0	0.0698736	0.419866	0.0628551	0
TCGA.BP.4162.01	0	0.0204882	0.296307	0	0.108581	0.010172	0.0111118	0.0109756	0.0622967	0.24713	0	0.00971372
TCGA.AK.3451.01	0	0.00891537	0.338839	0	0.0356064	0	0.0288491	0.0491008	0.0364505	0.23474	0.0377647	0
TCGA.B2.4102.01	0	0.0277514	0.0574507	0	0.00140408	0	0.143969	0	0.0915044	0.283422	0.0663158	0
TCGA.A3.3313.01	0.0337352	0	0.0478026	0	0.00595427	0	0.132309	0.00412917	0.0197475	0.43974	0.0253077	0
TCGA.B0.4817.01	0.0188928	0.0695206	0.04586	0	0.0736325	0.00219582	0	0.03026	0.0364653	0.0895364	0.0298772	0
TCGA.B0.4841.01	0	0.0150201	0.28271	0	0.0172429	0.0306527	0.0671776	0	0.0520835	0.360754	0.0493499	0
TCGA.B0.4843.01	0.0398768	0	0.078469	0	0.0304551	0.0905859	0.105074	0.0979061	0.0243597	0.229365	0	0.0655056
TCGA.AK.3440.01	0	0	0	0	0.0183645	0.031082	0.113762	0	0	0.313403	0.00699437	0
TCGA.B0.4713.01	0	0.0820941	0.259136	0	0.0596708	0.0650524	0.0336805	0	0.0663712	0.136571	0.00358997	0
TCGA.B0.4848.01	0	0.00395765	0.232174	0	0.0394289	0.0738087	0.104096	0.0251797	0.0728651	0.267654	0.0119308	0
TCGA.B0.4844.01	0	0.0292945	0.267396	0	0.0677874	0.0532645	0.0353852	0	0.120162	0.214085	0.0243801	0
TCGA.B0.4814.01	0.0545294	0.0387955	0.222499	0	0.0358359	0.0687689	0.0753144	0	0.0768508	0.211748	0.0700042	0
TCGA.B8.4622.01	0	0.0179898	0.0720444	0	0.00386519	0.00743149	0.101176	0.00200617	0.0551739	0.331848	0.0527144	0
TCGA.B0.4845.01	0	0.0369111	0.0652468	0	0.0247521	0	0.1363	0.0158724	0.0471944	0.176032	0.0514422	0
TCGA.A3.3319.01	0	0.0660494	0.192548	0.00137015	0	0.0244236	0.0509989	0	0.0508277	0.321093	0.06599	0
TCGA.A3.3308.01	0	0.0265454	0.0735136	0	0.00591169	0.0076984	0.0610901	0.0367706	0.0715552	0.44455	0.027088	0
TCGA.A3.3311.01	0	0.0276384	0.133912	0	0.0298526	0.0112905	0.0765255	0	0.0687009	0.340469	0	0.00459108
TCGA.A3.3317.01	0.0194486	0.0120532	0.213135	0	0.0321415	0.0150921	0.0382621	0.0317671	0.104828	0.348228	0.0229933	0
TCGA.CJ.4643.01	0	0.0182023	0.114498	0	0.0157261	0	0.13141	0	0.0871899	0.250076	0.0198874	0
TCGA.A3.3320.01	0	0.0276239	0.138742	0	0	0	0.0426154	0	0.0631974	0.325284	0.0179912	0.0599023
TCGA.CJ.4644.01	0.00582879	0.0050265	0.353631	0	0.0119764	0.0306066	0.0999499	0	0.0554801	0.249134	0.0225711	0
TCGA.BP.4330.01	0	0.0915198	0.327743	0	0.0390601	0.0345069	0.031332	0	0.0785535	0.158106	0.0284943	0
TCGA.AK.3431.01	0	0.000181515	0.111046	0	0	0.00207191	0.106322	0	0.0289676	0.356854	0.0308356	0
TCGA.BP.5168.01	0	0.00514018	0.21612	0	0.00633535	0.0183788	0.0164712	0	0.0978435	0.334574	0	0.0291731
TCGA.B8.5159.01	0	0.00792329	0.328828	0	0.0138884	0.0426372	0.0708038	0	0.0750534	0.231517	0.0228634	0
TCGA.B0.5102.01	0	0.0225335	0.203062	0	0.0191946	0.0153976	0.0281107	0	0.0908664	0.370059	0	0
TCGA.B0.5115.01	0	0.0437837	0.0704172	0	0.00285176	0.00325691	0.0629149	0.0192402	0.0741283	0.308756	0.0223594	0
TCGA.AK.3460.01	0.00105403	0.00242069	0.327625	0	0.0304617	0.0415671	0.037895	0	0.00840532	0.472452	0.0440157	0
TCGA.BP.4349.01	0	0.0561074	0.196152	0	0.0495634	0	0.0508203	0	0.0678598	0.245503	0.0226671	0
TCGA.B0.4824.01	0.00701533	0.00647383	0.27048	0	0.053383	0.0436648	0.0555197	0	0.101203	0.181533	0	0.0213036
TCGA.B0.4693.01	0	0.0447249	0.308746	0	0.01724	0.0240732	0.0903438	0	0.0598279	0.222945	0	0.00894443
TCGA.B0.4828.01	0	0.0559024	0.18849	0	0.049884	0.0253937	0.120552	0	0.0391127	0.106678	0.00469914	0
TCGA.B0.4849.01	0	0.00557133	0.12241	0	0.0390854	0.0413683	0.125026	0	0.0704986	0.273478	0.0498887	0
TCGA.AK.3434.01	0	0.0179075	0.25994	0	0.079147	0.0387957	0.0117716	0	0.116831	0.224143	0.0174987	0
TCGA.AK.3450.01	0	0.114568	0.297434	0	0.0340797	0.0110105	0.128309	0	0.0698772	0.17362	0.0810947	0
TCGA.AK.3433.01	0	0.00481723	0.123865	0	0.00494561	0.00234484	0.0581413	0	0.015145	0.297659	0.134792	0
TCGA.AK.3445.01	0	0.000794384	0.188088	0	0.076698	0.0366366	0.00934826	0	0.0734251	0.365407	0.0186679	0.00337714
TCGA.BP.4347.01	0	0.101694	0.155973	0	0.0201588	0	0.0438674	0	0.0850743	0.189011	0.0531298	0
TCGA.BP.4165.01	0	0.0250305	0.270451	0	0.0552695	0.0659636	0.0593158	0	0.0595512	0.152398	0.0499621	0
TCGA.BP.4355.01	0.038721	0.00669441	0.128697	0	0.0382738	0.00680216	0.16255	0	0.0342643	0.394142	0.0490134	0
TCGA.BP.4758.01	0	0.0166456	0.426478	0	0.123953	0.068404	0.0144343	0	0.0701496	0.152284	0	0.00805475
TCGA.BP.4345.01	0	0.0136618	0.0888774	0	0.0306758	0.0404662	0.0342983	0.129425	0.0458054	0.374265	0.0154962	0
TCGA.BP.4166.01	0	0.0423633	0.128687	0	0.0159972	0.00472104	0.024399	0	0.0552799	0.370623	0.0461509	0
TCGA.BP.4766.01	0.01511	0.0221914	0.0207007	0	0.00720648	0	0.115737	0.022298	0.00940948	0.530365	0	0.0549209
TCGA.BP.4338.01	0.00178972	0.0156363	0.0763714	0	0.0126418	0.0391353	0.00685101	0	0.00268149	0.590913	0.0694693	0
TCGA.BP.4326.01	0	0.0183978	0.0215443	0	0	0.0144047	0.0438358	0	0.0453645	0.301865	0.129619	0
TCGA.BP.4169.01	0	0.0199051	0.0865029	0	0.0224037	0	0.115067	0	0.127022	0.1822	0	0.106945
TCGA.BP.4769.01	0.0240497	0	0.0726422	0	0.00356836	0	0.0964657	0	0.0343539	0.243235	0.0490385	0.00185343
TCGA.BP.4337.01	0.0155112	0.0985487	0.138096	0	0.0151614	0.0093209	0.0339148	0	0.0665496	0.255892	0.0951445	0
TCGA.BP.4756.01	0.0160891	0.0390903	0.176563	0	0.0437209	0.0435913	0.00666482	0	0.117254	0.332084	0	0.066458
TCGA.BP.4327.01	0	0.122848	0.210685	0	0.0427481	5.22269e-05	0.0276291	0.0130423	0.0384495	0.318189	0.02045	0
TCGA.BP.4768.01	0.0291678	0.00338441	0.16342	0	0.0373213	0.0403165	0.0272907	0.073425	0.0293027	0.348329	0	0.0363915
TCGA.B0.4690.01	0	0.00842052	0.207384	0.0253073	0.0403491	0.0266485	0.0748763	0	0.0824557	0.279717	0	0.0257745
TCGA.BP.4774.01	0.00124772	0.0149379	0.131331	0	0.0178263	0.0135907	0.0274314	0	0.0372252	0.278946	0	0.178763
TCGA.CZ.4854.01	0.0174662	0.0425722	0.196242	0	0.0308688	0.0726388	0.0185946	0.106817	0.0392427	0.232732	0	0.0209587
TCGA.CJ.4871.01	0	0.00224204	0.141034	0	0.0385257	0.0323458	0.0602469	0	0.0844314	0.392953	0.0125057	0
TCGA.BP.4344.01	0	0.0317963	0.0284491	0	0.025328	0	0.101806	0	0.0470247	0.389246	0	0.140932
TCGA.BP.4174.01	0	0.00346125	0.194288	0	0.0251466	0.0309285	0.132125	0.000623401	0.0438263	0.430548	0.00652197	0.00153106
TCGA.BP.4353.01	0	0	0.204811	0.00836297	0	0.0191645	0.0207274	0	0.0829569	0.525245	0.0496567	0
TCGA.BP.4325.01	0	0.0296323	0.427845	0	0.0300157	0.0434017	0.0357664	0	0.0502012	0.251091	0	0.00857541
TCGA.BP.4765.01	0	0.101405	0.0342972	0	0	0	0.146721	0	0.0370181	0.341082	0.0446673	0.00877141
TCGA.BP.4763.01	0.0031656	0.0108847	0.128329	0.00862569	0.0743672	0	0.0155076	0	0.148485	0.359446	0.0395926	0
TCGA.BP.4334.01	0.0722244	0.00625832	0.0218769	0	0.121012	0	0.166728	0	0.0129873	0.288506	0.104959	0
TCGA.BP.4332.01	0.00754236	0	0.20099	0	0.0206171	0.000451983	0.103167	0	0.0075602	0.548761	0.0346154	0
TCGA.B0.4714.01	0.00514744	0.00579964	0.457434	0	0.0156748	0.0497226	0.0399073	0	0.101674	0.184244	0.00467929	0
TCGA.BP.4176.01	0	0.0181599	0.0854256	0.0254853	0	0.0274267	0.0527988	0.0680983	0.00347633	0.445801	0	0.0756343
TCGA.BP.4343.01	0	0.00303833	0.101177	0	0.0176529	0.00803075	0	0.0378747	0.153485	0.326873	0.0603374	0
TCGA.BP.4160.01	0	0.00570918	0.467778	0	0.052127	0.0325544	0.0190699	0	0.0557366	0.182517	0	0.00863092
TCGA.BP.4777.01	0.00475783	0.0129612	0.395869	0	0.0747943	0.0295984	0.0100328	0.0321434	0.0538166	0.242096	0.00296326	0
TCGA.BP.4335.01	0	0.171913	0.209932	0	0.0544292	0.0348578	0.0127199	0	0.0823187	0.0702606	0	0.0304671
TCGA.A3.3359.01	0	0.031569	0.267653	0	0.0219743	0.0242303	0.0616024	0	0.136119	0.243551	0.0395509	0
TCGA.A3.3373.01	0	0.0098697	0.0803127	0	0	0.00896381	0.0376145	0.00484593	0.118105	0.399572	0.10492	0
TCGA.BP.4158.01	0.00205407	0.0393556	0.134426	0	0.031421	0	0.0264131	0	0.0757609	0.352267	0.080909	0
TCGA.BP.4159.01	0.0161455	0.00975893	0.0597117	0	0.0155198	0.00845067	0.101103	0	0.0448327	0.359605	0.0482146	0
TCGA.B0.4694.01	0	0.0643994	0.25617	0	0.0315989	0.0480285	0.0250082	0.0569626	0.0608987	0.289722	0.00933254	0
TCGA.B0.4846.01	0	0.000519694	0.21267	0	0.0271085	0.0144359	0.0237619	0	0.201644	0.136459	0.0376539	0
TCGA.BP.4795.01	0	0.0127026	0.0970134	0	0	0.0332062	0.0667983	0	0.00826198	0.369008	0.0711392	0
TCGA.BP.4173.01	0	0.00708163	0.447295	0	0.0451555	0.0711504	0.0571093	0	0.0730674	0.160736	0	0.0236772
TCGA.B0.5113.01	0.00367129	0.0350047	0.150633	0	0.0501578	0.0154999	0.0132927	0	0.0701223	0.334799	0.0360989	0
TCGA.BP.4341.01	0	0.0215435	0.108435	0	0.00286842	0	0.126848	0	0.0148811	0.267739	0.0478234	0
TCGA.BP.4351.01	0	0.0095041	0.168871	0	0.0529278	0	0.0568664	0	0.023183	0.31966	0.00519718	0
TCGA.B0.5092.01	0	0.0229164	0.478498	0	0.0803679	0.101191	0.0150783	0	0.0490585	0.106223	0	0.0115902
TCGA.B8.5165.01	0	0.034525	0.0658163	0	0.016813	0.00171046	0.0261224	0.0199953	0.0471753	0.27838	0.0695805	0
TCGA.BP.4761.01	0	0.0807297	0.364149	0	0.161519	0.0804424	0.0204466	0.0061555	0.0480318	0.126707	0.0141557	0
TCGA.B0.5097.01	0	0.00633009	0.0339637	0.0023834	0	0.00270034	0.00626623	0.162083	0.0410487	0.435766	0.0348467	0
TCGA.BP.4342.01	0	0.0218541	0.0847547	0	0.0177093	0.0341121	0.0682835	0	0.0928188	0.263085	0.00771677	0
TCGA.BP.4352.01	0.0316197	0.24056	0.0707836	0	0.0550736	0	0.0543959	0	0.0215022	0.201278	0.0427782	0
TCGA.AK.3425.01	0	0.00838205	0.223185	0.0328448	0.0020576	0	0.0956404	0	0.0828247	0.164595	0.00904619	0.00270869
TCGA.AK.3428.01	0	0.00948967	0.0920446	0	0.00752614	0.00132607	0.375479	0	0.014999	0.197596	0.0178685	0
TCGA.B0.4707.01	0	0.0558326	0.472071	0	0.117805	0.0731468	0.0351828	0	0.0444482	0.0644	0.00997324	0
TCGA.B0.4699.01	0.00482289	0.00294665	0.392683	0	0.0561754	0.0761588	0.00655235	0	0.0509225	0.300732	0	0.0107165
TCGA.B0.4701.01	0.0020817	0.0193198	0.185611	0	0.0425925	0.0102849	0.0342565	0.00985824	0.108556	0.202768	0.051913	0
TCGA.AK.3461.01	0.00201316	0	0.186304	0	0	0	0.289777	0	0.0787193	0.144158	0.0429205	0
TCGA.B0.4813.01	0.0185925	0	0.0896179	0	0.012808	0.0357276	0.0837232	0.111982	0	0.428687	0	0.0685875
TCGA.B0.4697.01	0.0629016	0.143219	0.315804	0.000675811	0.131059	0.08316	0.0132669	0.0113258	0.0785289	0.0547031	0.0183747	0
TCGA.B0.4688.01	0	0.0182174	0.0422039	0.0209484	0.00306761	0	0.0632139	0	0.00271052	0.505436	0.0612046	0
TCGA.B0.4718.01	0	0.0673133	0.250841	0	0.0879601	0.0626053	0.00793269	0	0.0717276	0.249456	0.0482648	0
TCGA.B0.4696.01	0.00768511	0.000372997	0.0393255	0	0	0	0.0188789	0.250723	0.00568362	0.225152	0.0327195	0
TCGA.B0.5711.01	0	0.016063	0.0796276	0	0	0.0685845	0.127113	0	0.0527594	0.234534	0.051743	0
TCGA.B0.5710.01	0	0.00454657	0.0982959	0	0.0571683	0	0.0314607	0.0979648	0.0845545	0.26884	0.0487033	0
TCGA.B0.5698.01	0	0.0300785	0.122604	0	0.0512429	0.0314545	0.131885	0.00366528	0.0875577	0.266244	0.00786584	0
TCGA.CJ.5676.01	0	0.0669922	0.213473	0	0.0639513	0.0350044	0.0550989	0	0.0320442	0.310008	0.00468139	0
TCGA.CJ.5684.01	0	0.0164562	0.370419	0	0.0378857	0.0190387	0.0209793	0	0.0764074	0.192772	0.0544559	0
TCGA.B8.5546.01	0	0.00820442	0.19364	0	0	0.00626768	0.0769845	0	0	0.348258	0.025362	0
TCGA.DV.5573.01	0.00485378	0.0100862	0.474444	0	0.0522068	0.0855239	0.0170331	0	0.0352588	0.198418	0	0.00750003
TCGA.B0.5706.01	0	0.232684	0.289804	0.00810389	0.0546409	0.0292268	0.0255859	0	0.0271062	0.071048	0	0.0115076
TCGA.CW.5589.01	0	0.0332745	0.0615222	0	0.00326843	0	0.0457287	0.0358367	0.0171282	0.491283	0.0251477	0
TCGA.BP.4969.01	0	0.0686529	0.148262	0	0.0222943	0	0.0461047	0	0.0870767	0.271671	0.0676888	0
TCGA.BP.4961.01	0.00162402	0.00290008	0.162982	0.00866378	0.00935926	0.00294019	0.0354112	0	0.0373092	0.419139	0.184692	0
TCGA.BP.4972.01	0	0.00513093	0.0800552	0	0.0179548	0.00572816	0.0224643	0.0691666	0.0441066	0.586659	0	0.0100609
TCGA.B0.5075.01	0	0.000468577	0.198544	0	0.0487706	0.035253	0.00676679	0.0603666	0.00289419	0.548086	0	0.0504485
TCGA.BP.4964.01	0	0.0203996	0.161378	0	0.0234727	0.0385144	0.013203	0.0150908	0.11959	0.250399	0.0207681	0
TCGA.BP.4965.01	0	0.0111185	0.0952412	0	0.0257994	0.00525234	0.0643047	0	0.0408619	0.395782	0.0807128	0
TCGA.B2.4101.01	0	0.0355795	0.203271	0	0.00477173	0.016446	0.116851	0	0.0716053	0.192076	0.0365031	0
TCGA.BP.4346.01	0.0139389	0.0192442	0.508546	0	0.0883577	0.0561538	0.0175249	0	0.0598991	0.126467	0	0.00702252
TCGA.B0.4710.01	0.00395	0.0784708	0.219832	0	0.0389594	0	0.119201	0.00385814	0.0260601	0.224545	0.0231324	0.000263944
TCGA.B0.5702.01	0.0120448	0.0613865	0.257669	0	0.0188039	0.0540498	0.111681	0	0.00523499	0.289877	0.00723799	0.0145525
TCGA.AK.3447.01	0.0188051	0.00945175	0.132701	0	0.014126	0	0.0122882	0	0.0632475	0.303195	0.0629091	0
TCGA.CZ.5459.01	0	0.00980792	0.298222	0	0.0586555	0.00933097	0.00366566	0.0129463	0.120988	0.270449	0.0391918	0
TCGA.A3.3346.01	0	0.00404336	0.114376	0.000533489	0.0225289	0.0331758	0.0755649	0.075759	0.0679741	0.39413	0.00830206	0
TCGA.CZ.5451.01	0	0.00758868	0.159987	0	0.0199047	0.0122223	0.0286331	0	0.0696095	0.426944	0.0151632	0
TCGA.BP.5185.01	0	0.0659405	0.292776	0	0.033546	0.136381	0.0217543	0	0.0325064	0.217272	0.0438835	0
TCGA.B0.5707.01	0	0.0731025	0.0559786	0	0.0127705	0	0.0365944	0.0772863	0.00782481	0.457272	0.0494623	0
TCGA.CZ.5466.01	0.00887571	0.00530701	0.173207	0	0.0427151	0.0454674	0.0251154	0.0227772	0.0552872	0.380348	0.0192626	0
TCGA.CJ.4870.01	0	0.00134313	0.0211941	0	0.0299867	0.0153334	0.139287	0	0.0193159	0.413084	0.0521554	0
TCGA.BP.4776.01	0.0458198	0.184258	0.160895	0	0.0562139	0.0263652	0.0719003	0	0.0115167	0.0684273	0	0.129655
TCGA.A3.3383.01	0	0.0159912	0.25398	0	0.0556629	0.086341	0.0741662	0	0.078758	0.267838	0.0372189	0
TCGA.MM.A564.01	0.036546	0.0112481	0.0864058	0	0.0358692	0.0273166	0.256544	0.0146093	0.00466938	0.168739	0.105049	0
TCGA.MW.A4EC.01	0.0411025	0.0486171	0.154838	0	0.0851595	0.0178773	0.0457095	0.0206006	0.0381104	0.354619	0.0316701	0.00566047
TCGA.B0.4822.01	0.00350929	0.0603108	0.248415	0	0.022008	0.0700236	0.00738628	0.0114966	0.0399847	0.368088	0.0234863	0
TCGA.DV.A4W0.01	0.00278144	0.0390727	0.113058	0	0.0145809	0	0.0159578	0	0.0732194	0.547081	0.0266071	0
TCGA.DV.A4W0.05	0	0.0448558	0.0595502	0	0	0	0.0960541	0	0.0406262	0.419664	0.0756853	0
TCGA.EU.5907.01	0	0.0047348	0.0563881	0	0.052248	0.00637613	0.0568331	0	0.0588667	0.457108	0.0176644	0
TCGA.B2.A4SR.01	0.00137927	0.0203767	0.112496	0	0.0423983	0.00313549	0.0323634	0.00789502	0.0894182	0.334431	0.0762673	0
TCGA.DV.A4VX.01	0.000738669	0.0190226	0.332466	0	0.0850444	0.0567109	0.0698185	0.080911	0.0544061	0.197774	0	0.0157636
TCGA.B8.A54G.01	0.0124611	0.0116514	0.406273	0	0.0449699	0.0645243	0.0523603	0	0.0373626	0.291999	0	0.00245039
TCGA.B8.A54F.01	0	0.0438623	0.13606	3.3954e-05	0.00525605	0.00428837	0.0671761	0	0.000507435	0.536815	0.00653859	0
TCGA.DV.A4VZ.01	0.0154842	0.144431	0.108409	0	0.00290546	0	0.0135968	0.05572	0.0134859	0.278489	0.0508544	0
TCGA.CJ.4642.01	0.0442813	0.0371548	0.259615	0	0	0	0.102451	0	0	0.164697	0.0762399	0
TCGA.B8.A54E.01	0.0073087	0.0528148	0.074354	0	0.0834016	0	0.0779273	0	0.043196	0.4145	0.0126115	0
TCGA.G6.A5PC.01	0	0.0773581	0.431488	0	0.0716042	0.144962	0.0313649	0	0.0264591	0.171294	0	0
TCGA.B8.A54K.01	0	0.0665023	0.0718728	0	0.0175464	0	0.0892568	0	0.0109019	0.386885	0.0773412	0
TCGA.B8.A54J.01	0	0.0470266	0.309349	0	0.0841496	0.0268333	0.0874451	0	0.0754185	0.199966	0.0238607	0
TCGA.B8.A54I.01	0.0759438	0.0867026	0.146526	0.0504441	0	0.0679079	0.0419436	0	0.0113989	0.292321	0.0502431	0
TCGA.B8.A54H.01	0.0104485	0.0360028	0.460674	0	0.067557	0.0341374	0.0478672	0	0.0255553	0.216568	0.009403	0
TCGA.A3.A6NN.01	0.0020093	0.0206865	0.118994	0	0.0393858	0.0389259	0.0460006	0	0.0670548	0.356532	0.0378304	0
TCGA.GK.A6C7.01	0	0.0494486	0.150745	0	0.0376967	0.0178	0.140964	0	0.0871853	0.203632	0.0446827	0
TCGA.BP.4331.01	0.00562963	0.0291201	0.1207	0	0.0581217	0.0120966	0.0919638	0	0.042828	0.417842	0.0198377	0
TCGA.AS.3778.01	0	0.0525754	0.107992	0	0	0	0.0825168	0	0.078054	0.393727	0.046858	0
TCGA.A3.A6NI.01	0.0182531	0.00663282	0.0222024	0	0.0432129	0	0.0988348	0	0.038342	0.545481	0.0295941	0
TCGA.A3.A6NJ.01	0	0.0200269	0.379255	0	0.0366654	0.0433132	0.0455937	0	0.0794716	0.21973	0.0108029	0
TCGA.T7.A92I.01	0	0.0499223	0.143155	0	0.00778439	0	0.124102	0	0.0128566	0.337187	0	0.0347873
TCGA.3Z.A93Z.01	0	0.139223	0.130883	0	0.0266551	0.0542562	0.0843961	0	0.0914899	0.262987	0.0300915	0
TCGA.G6.A8L8.01	0.0452746	0.0099921	0.164711	0	0.0482393	0.07999	0.0889696	0	0.0234717	0.155234	0.0744914	0
TCGA.MM.A84U.01	0	0.0713615	0.120819	0	0.0618289	0.0809857	0.0466187	0	0.0396936	0.270588	0.059373	0
TCGA.G6.A8L6.01	0	0.0504434	0.117698	0	0.01499	0.107242	0.20866	0	0.0330881	0.288014	0.0137551	0
TCGA.G6.A8L7.01	0.0252394	0.0417152	0.330335	0	0.154737	0.127445	0.0288678	0.00804407	0.0388562	0.0558224	0.0395865	0
TCGA.6D.AA2E.01	0	0.189559	0.156748	0	0.0437066	0.00465657	0.0101961	0	0.00444755	0.289493	0	0.0316922
TCGA.A3.A8OV.01	0.00231395	0	0.0759951	0	0	0.0174001	0.274125	0	0.046235	0.379044	0.0301267	0
TCGA.A3.A8OW.01	0	0.0705839	0.294713	0	0.0575763	0.0710958	0.0223923	0	0.0277912	0.216374	0.0448548	0
TCGA.A3.A8CQ.01	0	0.0132025	0.0893433	0	0.0378027	0.0038821	0.0538835	0	0.0337127	0.398923	0.107645	0
TCGA.B8.A7U6.01	0	0.0783955	0.0624396	0	0.0146124	0	0.0733162	0	0.0344432	0.274383	0	0.184668
TCGA.B8.A54D.01	0.000417231	0.0398629	0.44707	0	0.0815002	0.0289576	0.0117114	0	0.0312894	0.279787	0	0
TCGA.MM.A563.01	0	0.0925145	0.149055	0	0.0324143	0.0297665	0.076573	0.0234053	0.0814538	0.227151	0.0456408	0
TCGA.B8.A8YJ.01	0	0.0351932	0.0913331	0	0.0198204	0.00967471	0.0856577	0	0.0165695	0.306558	0.0552256	0.000597878

## Sheet: Xcell
Sample_ID	B.cells	Basophils	CD4..naive.T.cells	CD8..naive.T.cells	CD8..T.cells	CD8..Tcm	CD8..Tem	Endothelial.cells	Epithelial.cells	Fibroblasts	ly.Endothelial.cells	Macrophages	Macrophages.M1	Macrophages.M2	Memory.B.cells	Mesangial.cells	Monocytes	Myocytes	naive.B.cells	Neutrophils	NKT	Plasma.cells	Smooth.muscle	Th1.cells	Th2.cells
TCGA.CJ.5689.01	1.078e-19	0.09373	0.1139	0.005633	0.03587	0.01703	0.00821	0.5317	0.133	0.06487	0.7455	0.1145	0.06231	0.06823	2.492e-17	0.141	0.0872	0.01835	2.224e-18	0.004558	7.141e-19	-1.49e-18	0.4135	0.03956	-4.069e-18
TCGA.B0.4823.01	-3.375e-19	0.03622	0.06346	0.007442	0.05941	0.05227	-2.25e-19	0.5311	0.196	0.1477	0.8335	0.1658	0.09032	0.06564	-1.175e-17	0.1738	0.03273	0.01905	3.094e-18	1.482e-20	0.000315	2.339e-19	0.4891	0.02793	0.002335
TCGA.CZ.4864.01	0.1182	0.07773	0.1581	0.004427	0.189	0.1132	0.03595	0.3667	0.06635	0.01747	0.4405	0.158	0.08217	0.07463	-1.212e-17	0.1047	0.05755	0.01275	1.161e-18	0.005773	0.009678	0.0131	0.4711	0.03523	7.181e-18
TCGA.AK.3454.01	8.855e-19	0.1475	0.05185	0.001844	0.01387	1.002e-18	3.292e-18	0.4764	0.09799	0.02631	0.7626	0.04694	0.01769	0.04708	-3.369e-18	0.1541	0.003298	0.01745	6.888e-18	0.01981	0.008606	0.01732	0.5225	0.02874	-1.663e-18
TCGA.CJ.5672.01	0.08728	0.08242	0.1166	0.007419	0.1631	0.1368	0.04103	0.4228	0.1756	-1.336e-18	0.5398	0.1819	0.1019	0.08592	-2.3e-17	0.1485	0.05514	0.007936	1.32e-18	0	0.01104	0.01402	0.4811	0.07552	6.521e-18
TCGA.CZ.5468.01	0.0253	0.125	0.04869	0.002276	0.01251	1.868e-21	-1.656e-18	0.3674	0.1525	0.007955	0.4366	0.1452	0.08311	0.08653	-1.423e-18	0.1032	0.04598	0.0139	1.355e-20	-1.619e-20	0.07533	0.00625	0.4621	0.09302	0.01316
TCGA.AK.3447.01	0	0.04119	-2.042e-19	0.01491	0.00281	0.02531	-8.117e-18	0.2374	0.3362	0.09305	0.2996	0.1036	0.03619	0.07421	1.664e-17	0.0144	-5.423e-18	0.00798	-3.114e-18	0.002091	5.112e-20	0.02533	0.5646	0.1288	6.256e-18
TCGA.B2.4099.01	0.04338	0.08623	0.0577	0.009812	0.009742	0.01314	-2.876e-19	0.429	0.07943	0.02218	0.5782	0.1413	0.06811	0.07696	-8.868e-18	0.08495	0.1099	0.01016	1.991e-20	0.001268	0.01436	0.01619	0.5862	0.08457	-5.54e-18
TCGA.CZ.5462.01	0.08313	0.1889	0.03435	1.173e-18	0.01825	-2.854e-18	5.992e-18	0.222	0.167	4.912e-18	0.2052	0.1364	0.07342	0.05267	5.726e-18	0.0845	0.08453	0.02131	0.002003	0.01646	-4.54e-18	0.02097	0.5275	0.02625	0.01583
TCGA.CZ.4853.01	0.05495	0.1124	0.0605	0.001298	0.007249	0.001932	-2.326e-18	0.3609	0.1141	-4.279e-18	0.4665	0.06642	0.03363	0.04507	5.624e-18	0.09193	0.009081	0.01223	4.1e-18	-9.62e-19	0.01668	0.01449	0.5556	0.04878	1.346e-17
TCGA.B0.4714.01	0.09406	0.1588	0.2278	0.02725	0.1963	0.09592	0.09247	0.4907	0.06973	0.05186	0.7602	0.09847	0.03953	0.07395	-8.802e-19	0.1212	0.05171	0.009849	2.488e-20	0.001836	0.02414	0.01079	0.4128	0.05674	-1.428e-18
TCGA.B0.4817.01	0.05224	0.05709	0.05403	4.962e-21	0.01754	2.665e-19	6.158e-19	0.09578	0.2573	0.0005039	0.08686	0.05872	0.0323	0.03213	6.201e-19	0.1593	0.03706	0.002479	5.857e-19	0.2682	0.0328	0.0221	0.4851	0.03847	2.572e-20
TCGA.B0.5095.01	-1.007e-18	0.03953	0.162	0.001544	0.04509	0.003613	0.01322	0.6151	0.06712	0.2181	1.003	0.04652	0.03624	0.01273	-8.298e-18	0.1272	0.0351	0.01012	5.945e-18	0	0.02204	6.491e-20	0.3829	0.0262	-1.856e-18
TCGA.EU.5907.01	0.05528	0.08027	0.03701	-2.084e-19	0.008509	2.665e-18	3.558e-19	0.2124	0.118	8.123e-18	0.1886	0.09339	0.07645	0.05922	2.148e-18	0.1104	0.01934	0.01192	-6.295e-19	-1.513e-18	0.04508	0.01781	0.5569	0.04051	6.72e-18
TCGA.A3.3328.01	0.1053	0.1122	0.04992	0.00234	0.01173	0.003003	6.72e-18	0.1292	0.2542	0.03697	0.1101	0.05211	0.01432	0.02511	-4.131e-18	-1.778e-18	-3.953e-18	0.02103	0.00218	8.677e-05	0.008589	0.02452	0.6083	0.0914	-5.952e-19
TCGA.A3.3343.01	0.07899	0.2042	0.1032	7.852e-20	0.01388	0	3.638e-19	0.4799	0.07889	0.009363	0.7022	0.09228	0.0511	0.06221	-1.867e-18	0.1022	0.09491	0.0136	7.345e-19	0.001589	0.01037	0.01615	0.5057	0.03237	1.46e-17
TCGA.B0.4828.01	0.03313	0.1615	0.08805	0.01141	0.03741	0.002133	8.701e-19	0.1812	0.1025	0.0288	0.2131	0.03325	0.01072	0.03594	6.228e-18	0.1377	0.00785	0.006769	0	7.953e-19	0.04881	0.01494	0.5097	0.05305	2.88e-18
TCGA.B2.5636.01	2.159e-18	0.01987	0.1049	-3.662e-22	0.0007896	2.955e-19	3.354e-18	0.6239	0.2376	0.1447	1.133	0.03565	0.04111	0.0294	-1.164e-17	0.2139	0.02692	0.02797	5.666e-18	0.002563	-2.176e-19	-3.878e-18	0.3652	0.01241	1.397e-18
TCGA.B2.5641.01	0.1021	0.02509	0.1509	0.004355	0.1644	0.1223	0.04643	0.3759	0.1905	0.002028	0.4677	0.1565	0.09943	0.07296	1.158e-18	0.1332	0.06311	0.008487	-1.448e-19	0.003623	0.002864	0.006552	0.455	0.04644	-2.288e-18
TCGA.BP.4342.01	0.0301	0.08758	0.171	0	0.0049	5.194e-19	-2.071e-18	0.4346	0.0567	0.1444	0.6751	0.03125	0.03735	0.02433	-1.123e-17	0.1618	0.02731	0.01107	-7.896e-19	-1.779e-19	0.06996	0.007554	0.421	0.01869	-1.117e-18
TCGA.BP.4803.01	1.022e-19	0.09308	0.1009	0.0003068	0.00581	-7.538e-19	2.043e-18	0.5304	0.1001	0.06855	0.7122	0.07614	0.04868	0.05646	-6.299e-18	0.1685	0.01057	0.01766	-1.639e-18	2.578e-21	0.01252	-2.317e-19	0.4643	0.01756	-6.443e-18
TCGA.BP.5191.01	0.2257	0.1425	0.242	0.01153	0.09036	0.1073	0.01563	0.3034	0.2701	7.408e-18	0.3708	0.2337	0.1387	0.07393	0.001119	0.1806	0.04669	4.337e-19	0.006688	-2.924e-18	0.05219	0.02671	0.4367	0.0951	5.657e-18
TCGA.A3.A6NN.01	8.694e-20	0.1368	0.1133	0.000663	0.008305	6.257e-19	1.429e-18	0.6018	0.08408	0.05817	1.064	0.06748	0.05422	0.04154	-6.247e-18	0.1673	0.03357	0.01225	7.792e-19	2.619e-19	0.009122	-3.017e-19	0.3724	0.0266	-8.71e-18
TCGA.B0.4822.01	1.847e-19	0.1023	0.1928	0.01597	0.03612	0.004796	0.01641	0.6416	0.1705	0.09269	1.157	0.09362	0.06074	0.08677	-2.184e-18	0.1487	0.02833	0	6.556e-19	-3.354e-21	0.06698	0.00397	0.249	0.07153	-2.387e-17
TCGA.BP.4781.01	0.02045	0.08588	0.04753	-7.04e-21	0.002114	9.838e-19	5.525e-18	0.4024	0.1299	0.05233	0.4922	0.1184	0.07301	0.07128	-1.82e-18	0.1683	0.0521	0.01409	-2.448e-18	0.0009344	0.004671	0	0.5234	0.02693	7.312e-21
TCGA.CJ.5683.01	-2.824e-19	0.04543	0.03466	0.005543	-4.33e-19	4.825e-19	-1.978e-18	0.5686	0.1448	0.04197	0.9354	0.06436	0.03228	0.05568	-3.938e-18	0.1181	0.01237	0.01021	-8.349e-19	-6.923e-20	0.01801	0.01108	0.491	0.0722	-9.537e-18
TCGA.B0.5077.01	0.04509	0.03767	0.1476	0.00517	0.04325	0.008363	0.004608	0.4235	0.1368	0.008635	0.6382	0.08659	0.04914	0.04312	5.956e-19	0.1183	0.007547	0.01616	-2.465e-19	1.428e-19	0.03608	0.009102	0.4983	0.04415	1.572e-19
TCGA.B0.5698.01	0.1026	0.1467	0.09009	0.007222	0.02616	0.01747	-6.347e-19	0.4516	0.1249	2.33e-18	0.6194	0.1661	0.09502	0.09042	-5.055e-18	0.0978	0.1032	0.004233	0.002637	0.01414	0.02264	0.01565	0.4755	0.03537	7.302e-18
TCGA.B0.5700.01	-1.835e-18	0.1033	0.03381	1.712e-20	1.231e-19	-4.906e-18	6.478e-18	0.5788	0.2048	0.02257	0.9636	0.09733	0.06161	0.08013	-5.203e-18	0.1244	0.02121	0.004299	3.634e-18	0.001212	0.03136	0.01319	0.4681	0.08119	-6.811e-19
TCGA.BP.4976.01	-5.74e-20	0.05711	0.05464	0	0.007914	5.311e-20	-3.116e-19	0.4476	0.08318	0.0005737	0.6462	0.06949	0.04	0.03049	1.553e-18	0.09198	0.02572	0.02487	-3.699e-18	0.0002996	0.003937	0.009296	0.5305	0.05875	-1.39e-18
TCGA.CJ.6027.01	0.1097	0.06519	0.1471	0.01928	0.1681	0.1371	0.05517	0.1715	0.2146	0.009199	0.1203	0.2223	0.1319	0.102	-4.571e-19	0.1307	0.04447	0.005412	0.007786	-8.131e-20	0.03013	0.01919	0.5033	0.1138	0.01975
TCGA.B0.4712.01	0.07578	0.03249	0.07081	0.003609	0.0457	0.05484	0.01169	0.304	0.1857	0.1604	0.3607	0.1827	0.1203	0.05819	-4.635e-19	0.1506	0.05453	0.002824	0.01305	-7.451e-19	0.03349	0.01481	0.5124	0.1191	0.04562
TCGA.BP.4790.01	0.04089	0.0693	0.23	0	0.1068	0.06942	0.006497	0.5029	0.08539	0.2104	0.7241	0.1162	0.0661	0.03893	-1.163e-17	0.1626	0.02518	0.02192	-6.29e-19	-1.585e-19	-4.072e-18	-1.103e-19	0.3516	-2.895e-18	1.535e-18
TCGA.BP.4967.01	0.0556	0.1056	0.04775	0.002214	0.02093	-2.77e-19	-1.79e-18	0.3277	0.152	0.03785	0.3558	0.06641	0.0354	0.05002	4.904e-18	0.1542	0.01782	0.01594	1.765e-21	7.31e-19	0.02038	0.01146	0.4964	0.03138	-7.513e-18
TCGA.CZ.5463.01	0.08665	0.06341	0.036	0.005814	0.06199	0.03028	3.825e-19	0.3403	0.08661	-1.271e-20	0.3459	0.09796	0.0417	0.06386	3.117e-18	0.1231	0.02503	0.02767	-2.153e-19	0.0007829	0.002499	0.01161	0.5388	0.02035	0.003949
TCGA.A3.3329.01	0.03218	0.06178	0.07983	0.006551	0.04185	0.03477	0.0006189	0.4699	0.06283	0.006232	0.6344	0.1032	0.06548	0.05844	-1.67e-18	0.09972	0.07573	0.01659	-1.823e-18	0.002037	0.003392	0.01169	0.5134	0.03037	3.144e-19
TCGA.A3.A8OV.01	0.01015	0.1099	0.02352	0.005814	5.452e-20	-7.928e-19	4.295e-18	0.3898	0.1101	-3.142e-19	0.5572	0.08234	0.04286	0.06205	5.144e-19	0.08464	0.05606	0.01257	-8.246e-18	0	0.03047	0.006621	0.4746	0.08166	-8.813e-18
TCGA.B0.4698.01	0.1331	0.145	0.1482	0.02101	0.1742	0.13	0.06539	0.1512	0.1207	-5.85e-19	0.1595	0.1586	0.09897	0.03114	-6.009e-19	0.02507	0.04879	0.01006	0.009457	0.01686	0.02505	4.176e-20	0.5701	0.2189	0.2596
TCGA.BP.4329.01	-1.056e-18	0.07816	0.05876	0.004339	0.006223	0.005192	2.37e-18	0.5729	0.06627	0.09045	0.8668	0.09182	0.05537	0.0498	-3.465e-18	0.119	0.05844	0.02035	-5.206e-18	0.0047	0.005243	3.985e-19	0.4764	0.0282	-3.907e-18
TCGA.BP.4986.01	0.07972	0.06373	0.1241	-4.791e-20	0.03581	1.909e-21	0.006547	0.4489	0.1336	0.1561	0.5795	0.08617	0.05265	0.03393	-2.977e-18	0.2126	0.06501	0.01076	2.944e-20	8.244e-19	0.0214	0.00639	0.4395	0.005154	-3.598e-18
TCGA.BP.5168.01	1.209e-18	0.05354	0.08355	0.005397	0.02441	0.01612	0.0002445	0.5831	0.0834	0.02158	0.9256	0.07312	0.03244	0.05483	1.966e-18	0.1365	0.001306	0.01704	1.847e-19	-2.661e-20	0.0241	0.01381	0.5291	0.05496	-6.761e-18
TCGA.BP.5173.01	0.05298	0.04947	0.114	0.01351	0.1384	0.09746	0.00732	0.4785	0.06892	0.002203	0.624	0.109	0.0444	0.07958	-1.124e-17	0.1176	0.01603	0.01069	3.274e-19	3.699e-20	0.0173	0.016	0.533	0.06104	-1.421e-19
TCGA.BP.5195.01	-2.703e-19	0.007461	0.09806	0.0009739	0.02306	0.008218	0.009238	0.593	0.09175	0.06717	0.9323	0.08936	0.05743	0.05471	2.891e-18	0.1629	0.05311	0.0169	7.992e-18	0.002832	0.02105	5.755e-19	0.4377	0.02845	-3.549e-18
TCGA.BP.5202.01	0.009037	0.0876	0.04742	0	0.001427	-3.183e-19	-8.391e-19	0.4778	0.0802	0.04627	0.7287	0.08639	0.0632	0.05371	1.509e-18	0.09675	0.01922	0.01916	3.547e-18	0.006825	0.02179	0.007524	0.5127	0.04171	-8.022e-18
TCGA.A3.3352.01	0.0434	0.06325	0.1083	0.006752	0.01972	0.007301	5.794e-19	0.5034	0.05823	2.922e-18	0.6861	0.08281	0.03375	0.05913	-6.112e-19	0.06599	0.05762	0.02401	-1.373e-18	0.002204	0	0.01555	0.4654	0.02746	5.819e-18
TCGA.B0.4699.01	0.1609	0.032	0.06066	0.02301	0.1396	0.123	0.03563	0.1134	0.2413	0.0824	0.07143	0.1961	0.1199	0.02007	5.848e-20	0.09203	0.0433	0.01852	0.009797	0	0.001372	0.009916	0.5839	0.07623	0.06915
TCGA.B2.5635.01	0.1527	0.05398	0.194	-2.512e-21	0.1438	0.05722	0.01756	0.305	0.04539	0.03634	0.3619	0.06201	0.01439	0.03602	-5.964e-18	0.08798	0.1049	0.02711	0.006489	0.01147	2.178e-19	0.005531	0.388	3.773e-18	0.002617
TCGA.B8.4153.01	-2.053e-19	0.1075	0.06827	0.005598	0.002484	1.429e-18	1.762e-18	0.6614	0.1338	0.04266	1.089	0.04679	0.02725	0.04674	1.021e-17	0.1152	0.01155	0.004344	-5.428e-18	0.00357	0.02506	0.0143	0.4479	0.06102	1.194e-17
TCGA.BP.4161.01	0.1302	0.075	0.1545	0.0001625	0.1144	0.07673	0.02702	0.3744	0.07338	-9.07e-18	0.4434	0.1257	0.06829	0.07463	6.313e-19	0.09267	0.08175	0.01335	0.002016	0.001872	0	0.01783	0.46	0.022	-1.315e-20
TCGA.BP.4347.01	0.0002889	0.07138	0.1082	0.004812	0.04752	0.01044	-2.427e-19	0.5731	0.06809	0.03908	0.8729	0.045	0.01499	0.05105	-8.697e-18	0.1103	0.0008341	0.02212	-4.076e-18	0.0007498	0.005903	0.01431	0.4667	0.02473	-6.596e-18
TCGA.BP.4798.01	0.187	0.1498	0.3014	0.01322	0.329	0.2226	0.06198	0.2799	0.05211	0.05318	0.3404	0.1744	0.1237	0.0591	0	0.1493	0.1243	0.0005892	0.01541	0.00404	0.002415	0.01955	0.3864	0.03456	-7.369e-18
TCGA.CW.5584.01	-2.438e-19	0.009568	0.06771	0.0002523	0.01209	0	0.0009664	0.5294	0.08442	0.03731	0.8233	0.1023	0.0634	0.06235	2.037e-18	0.1374	0.06339	0.009954	4.386e-18	3.316e-20	0.01825	0.00328	0.461	0.03616	6.458e-18
TCGA.CZ.5451.01	0.02063	0.1146	0.05276	0.003189	0.01354	0.01887	2.111e-18	0.5736	0.125	0.0007506	0.9097	0.08037	0.05276	0.06686	-1.241e-18	0.08774	0.007921	0.01177	1.486e-18	0.0008544	0.01242	0.01057	0.473	0.04914	-6.482e-18
TCGA.B0.5703.01	-2.75e-18	0.1168	0.1274	0.00599	0.02802	0.02453	0.00782	0.3485	0.1315	0.07592	0.4853	0.0228	0.01138	0.04685	-4.181e-18	0.1561	-1.361e-17	0.02465	1.493e-18	8.799e-21	0.05858	0.001973	0.4491	0.07395	1.106e-17
TCGA.B2.3924.01	0.1416	0.1069	0.2398	0.001927	0.1312	0.05154	0.01792	0.3253	0.01587	0.05251	0.4216	0.04645	0.02187	0.03185	8.602e-18	0.0892	0.03171	0.02984	-4.114e-19	0.004622	4.717e-18	0.0008153	0.3627	-1.216e-18	0
TCGA.CJ.5679.01	-7.785e-20	0.04219	0.01177	-4.474e-21	0.005677	4.896e-19	1.254e-19	0.3211	0.2285	0.06884	0.3492	0.06159	0.03147	0.07209	1.71e-19	0.1624	-1.435e-17	0.003247	-3.281e-18	8.634e-19	0.05273	0.01517	0.4197	0.07035	5.09e-18
TCGA.CW.6093.01	2.996e-18	0.1181	0.09462	1.145e-22	9.32e-20	-2.215e-18	-2.128e-18	0.659	0.06552	0.08108	1.113	0.02826	0.01982	0.03996	-8.077e-18	0.1067	0.05018	0.01731	6.064e-18	0.01165	0.009909	-3.908e-19	0.4245	0.02144	-5.443e-18
TCGA.A3.3367.01	0.04089	0.04734	0.06342	0.004843	0.01768	0.005311	3.402e-19	0.3926	0.06549	0.04673	0.477	0.08509	0.04628	0.03957	-4.502e-18	0.1033	0.05358	0.01841	1.742e-18	0.009222	0.01325	0.002848	0.5193	0.03401	1.569e-18
TCGA.AK.3434.01	3.459e-18	0.07631	0.07481	0.009289	0.02136	0.02494	0.004549	0.6401	0.09241	0.06948	1.118	0.05458	0.04203	0.05223	3.208e-18	0.1367	1.731e-20	0.005698	-1.256e-18	0.0002097	0.02311	0.009636	0.4427	0.04939	8.721e-19
TCGA.AK.3461.01	-2.366e-18	0.1384	0.1207	-1.409e-21	0.0136	-7.546e-20	1.478e-18	0.5339	0.128	0.08596	0.9148	0.0403	0.024	0.0468	-2.67e-17	0.1207	0.03038	0.01196	-4.523e-18	0.01013	0.01082	0.002488	0.4078	0.008504	2.567e-18
TCGA.B0.4694.01	0.07624	0.09586	0.1071	0.007742	0.1297	0.1246	0.02068	0.3423	0.1517	0.1186	0.4047	0.307	0.1684	0.1471	-1.026e-17	0.1823	0.09228	0.0003841	4.672e-19	4.337e-19	0.009645	0.007436	0.4654	0.04789	0.001357
TCGA.B0.5100.01	-9.543e-18	0.009074	0.06193	0.003158	-3.003e-18	-9.696e-19	-1.093e-19	0.5438	0.381	0.3602	0.9317	0.01653	0.02201	0.01198	1.348e-17	0.2155	1.674e-17	0.02775	1.083e-18	1.13e-20	0.04168	3.711e-19	0.371	0.07452	0
TCGA.BP.4985.01	0.004722	0.03919	0.04639	0.003338	0.01489	0.0004075	-4.371e-19	0.3616	0.2358	0.09787	0.4096	0.09374	0.05041	0.06123	-2.255e-18	0.1853	0.07264	0.01662	9.749e-19	0.02015	0.04159	0.0008729	0.573	0.03625	-5.431e-19
TCGA.BP.4988.01	1.162	0.0003486	0.4141	-1.955e-19	0.05079	0.008024	0.05287	0.4579	0.04475	0.06392	0.7938	0.04998	0.03273	0.05436	0.1269	0.1149	0.03823	0.01711	0.1698	0.0008049	0.03165	4.265e-20	0.3226	-1.373e-20	1.677e-17
TCGA.BP.5198.01	0.06509	0.05279	0.1074	0.003775	0.04425	0.02427	3.176e-19	0.315	0.09399	0.1554	0.3592	0.1544	0.1029	0.06241	1.067e-18	0.1394	0.06308	0.002687	4.05e-19	-4.025e-19	0.03727	0.01382	0.4098	0.04425	-1.185e-18
TCGA.CJ.4890.01	0.1672	0.04905	0.2646	0.008068	0.1946	0.1673	0.04779	0.4492	0.1242	0.2069	0.5871	0.2739	0.1412	0.1318	-7.756e-18	0.1236	0.09818	0.01578	0	6.334e-20	3.368e-19	0.009793	0.3803	0.02913	0.03655
TCGA.B0.5694.01	-3.815e-18	0.08311	0.06638	0.003858	1.007e-18	1.193e-18	3.77e-19	0.5994	0.2	0.03958	0.9042	0.07711	0.04878	0.03915	2.949e-18	0.1568	0.02877	0.01273	-2.221e-17	0	0.01096	0.006115	0.4263	0.05425	-9.74e-19
TCGA.B0.5702.01	0.01507	0.2238	0.08268	3.572e-19	4.022e-18	-1.558e-18	-2.949e-19	0.4426	0.6008	0.2687	0.7423	0.0888	0.107	0.07091	2.429e-18	0.2092	0.04981	0.009588	-9.537e-19	0	0.1351	0.01907	0.1013	0.161	5.029e-18
TCGA.B8.5550.01	0.003565	0.02956	0.1051	2.777e-20	0.01608	0.0143	5.707e-19	0.4888	0.08512	0.1331	0.7037	0.1528	0.09692	0.0793	1.813e-18	0.1181	0.03975	0.01882	-6.122e-19	-6.568e-19	0.01593	0.00854	0.4005	0.03999	9.227e-19
TCGA.BP.5178.01	0.173	0.06556	0.1231	0.005675	0.02692	0.02667	0.003285	0.3743	0.1758	-1.09e-17	0.4809	0.1673	0.0899	0.08298	0.008643	0.1346	0.06999	0.001076	0.02027	0	0.047	0.01303	0.4177	0.07881	8.374e-18
TCGA.A3.3319.01	0.09677	0.005413	0.04434	3.309e-05	0.03028	0.007257	0.01005	0.1173	0.3356	-4.849e-20	0.04978	0.1608	0.08176	0.05885	2.697e-18	0.1604	0.08769	0.005163	0.001729	-2.441e-19	0	0.02136	0.509	0.03262	0.03713
TCGA.B0.4845.01	-1.276e-18	0.0275	0.1223	0.008877	0.03027	-1.832e-18	-2.158e-19	0.5912	0.06615	0.05975	0.9499	0.02635	0.00957	0.03931	-1.588e-18	0.1217	0.01669	0.01441	-2.161e-18	1.272e-20	0.03154	0.01379	0.4197	0.03548	1.502e-18
TCGA.BP.4159.01	-5.537e-18	0.06261	0.0758	0.009436	6.458e-19	1.066e-19	0	0.6713	0.08013	0.1292	1.107	0.07513	0.04955	0.04854	-6.269e-18	0.1374	0.03982	0.01406	1.379e-18	-3.814e-19	0.01389	3.398e-19	0.5032	0.06165	-9.068e-18
TCGA.BP.4799.01	0.02977	0.07411	0.05783	0.008673	0.08296	0.09347	0.006294	0.483	0.169	0.1333	0.765	0.108	0.06961	0.0424	-5.222e-18	0.146	0.03575	0.01906	3.428e-20	0.002034	0.007816	0.01039	0.517	0.03041	0.03466
TCGA.BP.5169.01	0.3707	0.027	0.2296	0.007321	0.0847	0.04962	0.05077	0.2507	0.1255	0.04242	0.2985	0.1229	0.0965	0.03141	0.05478	0.1186	0.05956	0.005144	0.00877	-1.23e-19	0.1165	0.128	0.3808	0.08382	1.301e-17
TCGA.CJ.5675.01	0.09628	0.1121	0.1319	0.01003	0.2348	0.2122	0.05665	0.3184	0.1362	0.02676	0.3677	0.1534	0.06516	0.0833	-3.707e-18	0.1048	0.06173	0.006297	-9.501e-21	0	0.01978	0.009827	0.5	0.0999	8.377e-20
TCGA.3Z.A93Z.01	-6.457e-18	0.06695	0.04387	0.004315	5.187e-20	3.519e-18	-7.382e-19	0.6235	0.1752	0.1074	1.12	0.05619	0.03486	0.03378	4.766e-18	0.1349	0.002804	0.009153	-1.025e-18	0	0.01754	0.001974	0.4315	0.06582	4.976e-18
TCGA.A3.3382.01	0.09187	0.08797	0.09796	0.0004361	0.05787	0.0208	0	0.3871	0.08825	0.004088	0.4763	0.09364	0.03782	0.07322	6.704e-18	0.128	0.03855	0.02016	-4.729e-19	-4.237e-19	0.02348	0.01165	0.488	0.01681	1.091e-17
TCGA.AK.3445.01	0.03454	0.05467	0.1796	0.003778	0.05775	0.01535	0.01431	0.4034	0.1192	0.07944	0.5541	0.1232	0.09168	0.05319	-1.053e-18	0.1284	0.05351	0.003689	-8.877e-19	-6.986e-19	0.03754	0.002799	0.4568	0.04984	1.208e-17
TCGA.B0.5109.01	0.1392	0.1279	0.08414	0.01623	0.06096	0.04564	0.02885	0.2241	0.572	0.09534	0.185	0.09186	0.04678	0.02723	8.42e-20	0.249	0.02896	0.007439	0.01419	0.009539	0.02132	0.03047	0.4696	0.1503	0.09242
TCGA.B0.5696.01	-4.699e-18	0.03334	0.0245	0.00253	0.007688	0.0002815	1.377e-18	0.5629	0.153	0.04972	0.8548	0.06308	0.03672	0.06423	1.703e-18	0.09689	0.01613	0.01204	-1.464e-17	0	0.01314	0.02043	0.5057	0.08694	2.793e-18
TCGA.B8.A54D.01	0.1394	0.1129	0.1426	0.006963	0.2156	0.1471	0.04909	0.2345	0.1744	-3.361e-19	0.2488	0.1558	0.08456	0.07362	1.352e-18	0.1038	0.05483	0.01164	0.005359	1.91e-19	0	0.01235	0.4518	0.009016	0.02574
TCGA.BP.4158.01	1.565e-19	0.07742	0.1319	0.01266	0.02969	1.961e-19	-1.416e-19	0.5302	0.08729	0.01966	0.8063	0.05721	0.02076	0.03853	2.281e-18	0.1088	0.000251	0.02034	-1.955e-18	7.592e-21	0.001655	0.002524	0.5121	0.02494	2.523e-18
TCGA.BP.4166.01	2.406e-18	0.06399	0.1217	0.00636	0.02344	0.0178	-6.954e-19	0.6293	0.04667	0.1136	0.9763	0.08372	0.05452	0.058	2.814e-18	0.1042	0.02069	0.01384	1.485e-18	0.0009629	0	0.003588	0.4801	0.03795	-3.527e-19
TCGA.BP.4760.01	-1.494e-17	-2.61e-18	0.03162	1.398e-20	-9.311e-18	-5.045e-19	6.66e-18	0.4452	0.5256	0.1506	0.6192	0.05595	0.04031	0.02777	3.9e-18	0.1708	1.262e-17	0.02263	-7.608e-18	-2.101e-22	3.845e-18	-1.585e-17	0.465	0.01112	3.414e-19
TCGA.CZ.5452.01	0.2082	0.08333	0.2376	0.007284	0.2613	0.2126	0.05923	0.3165	0.1082	-1.069e-17	0.3586	0.2006	0.1007	0.09966	0.008221	0.09422	0.049	0.002278	0.005933	-1.084e-19	0.03347	0.02556	0.4692	0.07868	0.005618
TCGA.CZ.5464.01	0.03665	0.04864	0.1512	0.009605	0.06986	0.05881	0.01778	0.4919	0.09768	0.0848	0.6776	0.1404	0.08294	0.0601	-2.189e-17	0.1225	0.04715	0.01058	-1.621e-18	0	0.002532	0.005668	0.4469	0.05626	1.373e-18
TCGA.A3.3346.01	0.07609	0.1234	0.04947	0.002231	0.02296	0.005366	4.129e-18	0.06696	0.2339	-1.13e-18	0.04016	0.1912	0.12	0.08174	0	0.1113	0.1132	0.0002728	0.005937	0.01571	0.05254	0.02043	0.5025	0.1417	2.979e-18
TCGA.AK.3425.01	1.066e-18	0.1684	0.06429	-4.488e-20	0.01015	3.298e-19	1.544e-18	0.4866	0.1235	0.03529	0.7781	0.04147	0.01615	0.04664	-5.777e-18	0.1587	-4.113e-19	0.01672	3.581e-18	0.01737	0.0113	0.01826	0.5001	0.02639	1.609e-18
TCGA.B0.4813.01	0.05148	0.07043	0.09316	0.003984	0.001572	-2.97e-18	8.215e-19	0.3424	0.3013	0.127	0.4624	0.04075	0.04168	0.0619	-4.205e-18	0.1509	0.03753	0.009954	0.003117	3.181e-19	0.09063	0.01721	0.3258	0.04566	-8.789e-19
TCGA.BP.4995.01	0.08887	0.02522	0.06043	0.008394	0.02224	0.02021	3.8e-18	0.4117	0.2013	-5.88e-19	0.5421	0.08534	0.04061	0.04514	-2.502e-18	0.06999	0.01812	0.01954	2.173e-18	0.002569	-9.951e-19	0.01255	0.5639	0.007887	-2.305e-18
TCGA.CW.6090.01	0.08789	0.1144	0.1003	0.008069	0.04609	0.01846	1.572e-18	0.5122	0.04635	0.06132	0.6481	0.1532	0.08931	0.08806	1.334e-18	0.09333	0.1223	0.009342	0.0009694	0	0.03178	0.003021	0.524	0.04666	-4.988e-18
TCGA.CZ.4854.01	0.07938	0.09483	0.1029	0.006056	0.02745	0.003845	3.388e-21	0.2764	0.1995	0.0481	0.2763	0.09354	0.04833	0.06265	-7.726e-19	0.1599	0.008448	0.009446	0.002769	-3.284e-19	0.002912	0.02122	0.4931	0.01809	1.401e-18
TCGA.MM.A564.01	-8.962e-18	0.08371	0.09426	0.01004	-1.116e-18	-1.764e-18	2.399e-18	0.6899	0.04162	0.1487	1.277	0.02656	0.01052	0.02839	3.624e-18	0.1513	0.01099	0.007247	2.946e-17	0.0002133	0.03556	1.075e-20	0.379	0.07244	9.977e-18
TCGA.A3.3306.01	0.0357	0.04946	0.04528	0.0006447	0.02315	0.01748	-1.084e-18	0.2974	0.1013	0.002771	0.3153	0.07457	0.04257	0.04417	7.319e-18	0.06299	0.0451	0.008853	2.84e-18	0.006375	0.02406	0.02293	0.6002	0.0415	2.021e-20
TCGA.A3.3317.01	0.06166	0.0279	0.1428	0.002333	0.05334	0.01464	0.000935	0.3783	0.1412	0.1332	0.4407	0.1077	0.05491	0.04792	-4.343e-18	0.137	0.02852	0.0249	5.954e-20	4.476e-20	3.382e-19	0	0.438	0.008064	7.472e-20
TCGA.BP.4160.01	0.03729	0.00969	0.08765	0.01229	0.2048	0.1898	0.02204	0.374	0.1421	0.05395	0.451	0.1845	0.09914	0.07154	-1.947e-17	0.1128	0.06331	0.01802	1.495e-18	0.002722	1.606e-17	0.005157	0.5643	0.0369	0.04238
TCGA.BP.4341.01	4.953e-19	0.09419	0.03556	0	-4.968e-20	3.322e-19	-1.317e-18	0.6285	0.09635	0.04572	1.128	0.03394	0.013	0.06237	9.308e-18	0.08584	-6.276e-19	0.007653	-6.651e-18	0.007373	0.02754	0.01614	0.3828	0.04493	4.92e-18
TCGA.CJ.4875.01	0.02837	0.02262	0.1378	0.02984	0.2064	0.1151	0.0666	0.545	0.106	0.03124	0.8624	0.08912	0.04496	0.06182	-2.373e-19	0.1564	0.0292	0.008055	1.745e-18	0	0.02055	0.01359	0.4531	0.0736	-1.105e-18
TCGA.CZ.5453.01	-1.985e-18	0.03611	0.03068	0.003823	-2.175e-20	4.067e-18	3.282e-18	0.5699	0.1124	0.02699	0.8794	0.06298	0.02325	0.05919	1.938e-18	0.09949	0.003473	0.01964	-1.495e-18	0.002935	0.02129	0.01173	0.5082	0.05908	1.297e-17
TCGA.CZ.5466.01	0.1204	0.04779	0.1003	0.01036	0.04863	0.04396	0.005939	0.296	0.195	0.1087	0.3799	0.2483	0.1538	0.1007	-8.294e-20	0.1669	0.04825	0.008351	0.0009073	0	0.01991	0.008786	0.4738	0.0552	4.46e-18
TCGA.A3.3307.01	0.008133	0.1209	0.07811	0.005112	0.04445	0.02264	-7.32e-19	0.5336	0.06312	0.0147	0.7948	0.08535	0.0534	0.05274	-1.973e-17	0.1068	0.09151	0.01655	-1.513e-19	0.01183	0.002526	0.01221	0.5037	0.02671	3.749e-18
TCGA.BP.4992.01	0.1642	0.07024	0.437	0.0181	0.2069	0.1003	0.09203	0.2299	0.1561	0.01954	0.3066	0.06062	0.03827	0.06159	0	0.1345	0.06394	0.008155	0.01378	-2.552e-18	0.06915	0.01916	0.2837	0.0244	-2.292e-18
TCGA.AK.3427.01	0.04046	0.07847	0.00315	0.00388	-1.489e-18	2.724e-18	-3.233e-18	0.2094	0.05852	0.09435	0.2385	0.0687	0.02154	0.03162	-1.933e-17	0.04534	-2.541e-17	0.01966	2.163e-18	3.519e-18	-4.19e-18	0.0256	0.6704	0.1304	0.009399
TCGA.B0.4690.01	0.1211	0.06468	0.1298	0.01049	0.098	0.05236	0.03178	0.2495	0.1411	0.1463	0.2887	0.2077	0.1316	0.04661	-1.254e-18	0.1491	0.1226	0.01074	0.00559	0.01376	0.0002108	0.009634	0.4593	0.06238	0.04771
TCGA.B0.4815.01	0.3092	0.03985	0.2507	0.01794	0.2341	0.1641	0.0927	0.2605	0.2217	0.04472	0.2618	0.1787	0.1125	0.06432	0.04257	0.1432	0.0745	0.005863	0.0205	0.001761	0.008733	0.06636	0.3912	0.06051	8.698e-19
TCGA.B0.5701.01	0.06216	0.05651	0.04453	0.004889	0.03929	0.03254	2.134e-19	0.314	0.1439	1.568e-19	0.3635	0.1492	0.07585	0.06919	-7.502e-18	0.1186	0.02195	0.01602	3.432e-19	-1.944e-19	0.0002935	0.0132	0.5426	0.06958	0.01143
TCGA.B4.5832.01	0.05639	6.14e-18	1.319e-20	9.186e-20	0.031	0.07072	8.923e-18	0.2239	0.05645	0.07298	0.2268	0.06589	0.02685	0.02137	4.061e-18	0.0808	0.04293	0.0248	2.904e-19	0.004247	-6.284e-18	0.00315	0.4821	1.391e-17	0.1053
TCGA.B8.5164.01	0.1788	0.05908	0.1732	0.002145	0.2767	0.2113	0.06529	0.2465	0.09041	0.01189	0.2381	0.1987	0.1115	0.09268	-1.327e-19	0.08883	0.08512	0.01456	0.01354	0.001531	7.362e-21	0.008768	0.4982	0.03919	0.03667
TCGA.BP.4177.01	-9.813e-18	0.03544	0.02177	0.003137	-4.221e-20	0	-5.191e-19	0.471	0.5522	0.1011	0.6613	0.02741	0.01685	0.02465	-1.878e-17	0.1869	-6.474e-18	0.02077	4.795e-18	-4.964e-19	2.041e-18	3.757e-18	0.5006	0.03717	4.425e-18
TCGA.CJ.6030.01	0.1298	0.06295	0.1272	0.00554	0.08425	0.06819	0.02551	0.4364	0.1293	0.008705	0.5583	0.1846	0.08939	0.1114	1.201e-18	0.1403	0.1304	6.772e-05	0.004911	-4.486e-20	0.008201	0.009937	0.4648	0.04609	1.276e-20
TCGA.A3.3372.01	0.04828	0.1103	0.161	0.002298	0.04105	0.009361	-1.265e-20	0.5038	0.05253	0.05173	0.6972	0.04349	0.03499	0.0312	-2.406e-18	0.14	0.05675	0.02262	-1.958e-18	0.003409	0.002817	0.005837	0.422	0.005876	1.212e-18
TCGA.B0.5106.01	0.0847	0.04974	0.1809	0.006639	0.1064	0.02822	0.03048	0.575	0.08377	0.03726	0.8635	0.08583	0.05035	0.04592	-3.485e-18	0.1691	0.07767	0.003762	1.319e-18	0.001975	0.02493	0.006776	0.4399	0.01888	7.712e-18
TCGA.B0.5402.01	0.006725	0.1126	0.0657	0.002098	0.0007665	0.00531	2.959e-19	0.5198	0.04603	0.01074	0.7722	0.04293	0.03735	0.03131	1.193e-18	0.08277	0.01613	0.01299	1.919e-18	0.005293	1.776e-18	0.0155	0.4823	0.02717	-1.353e-19
TCGA.BP.4176.01	0.121	0.101	0.07849	0.0002724	0.03024	0.009367	-2.541e-19	0.359	0.1394	0.0338	0.3917	0.2232	0.09619	0.133	-2.148e-18	0.146	0.1264	0.01572	0.001295	0.01843	0	0.0127	0.5218	0.01404	-1.207e-18
TCGA.BP.4343.01	0.08377	0.04177	0.08241	0.002383	0.05788	0.07364	-6.301e-19	0.41	0.1302	0.1686	0.4703	0.2215	0.1197	0.09954	-1.527e-17	0.1079	0.06024	0.004771	0	-7.351e-21	4.69e-18	0.009192	0.5611	0.03214	0.03392
TCGA.CJ.4885.01	0.01399	0.07641	0.02899	0.0008082	0.02543	0.006732	1.199e-18	0.4251	0.116	0.06259	0.5888	0.05483	0.02956	0.04682	-8.147e-18	0.129	0.02198	0.01494	-2.442e-18	0.002486	0.01441	0.01409	0.5624	0.0477	5.82e-20
TCGA.CJ.4918.01	0.008026	0.01922	0.1705	0.002213	0.03899	0.01989	0.01396	0.645	0.04439	0.1751	0.9944	0.08995	0.06009	0.03824	-1.22e-17	0.1714	0.07572	0.0184	-3.634e-18	0	0.007857	-1.234e-19	0.3989	0.02589	2.115e-18
TCGA.AS.3777.01	0.01722	6.282e-18	2.007e-19	0.008798	-5.232e-19	0.003769	-5.986e-18	0.1016	0.2973	1.328e-17	0.09901	0.04869	-3.494e-18	0.005114	-1.171e-17	0.00767	-9.762e-18	0.002135	3.257e-18	4.116e-18	4.863e-18	0.01751	0.3364	0.07989	0.001841
TCGA.B0.4707.01	0.01059	0.1273	0.07766	0.01501	0.0712	0.01474	0.0003542	0.07551	0.3398	0.07087	0.08254	2.741e-20	-1.35e-19	0.02292	-1.547e-19	0.1639	-1.268e-17	0.006083	0.003052	6.451e-19	0.0312	0.01489	0.3752	0.07905	-1.459e-19
TCGA.B0.4837.01	0.01927	0.05825	0.09588	0	0.006057	-1.086e-18	-1.984e-18	0.5346	0.08064	0.0446	0.8782	0.05327	0.04392	0.02813	-1.474e-18	0.119	0.03763	0.009008	2.997e-19	1.268e-19	0.06443	0.007217	0.4121	0.05822	-7.451e-18
TCGA.B0.4841.01	-8.901e-18	0.1198	0.04196	0.01069	1.005e-18	7.895e-19	1.289e-17	0.7617	0.2328	0.0903	1.34	0.06899	0.05404	0.05099	2.485e-18	0.1737	9.152e-19	0.00435	-7.838e-18	-5.551e-19	0.05399	1.129e-18	0.3398	0.07338	5.142e-17
TCGA.B0.5080.01	0.05588	0.05077	0.2175	0.0038	0.08049	0.04206	0.009304	0.7141	0.09273	0.2425	1.242	0.05158	0.04685	0.02659	2.158e-18	0.1469	0.02618	0.005205	1.584e-18	0	0.0208	0.02021	0.3595	0.03406	-1.116e-17
TCGA.B0.5083.01	0.06691	0.002682	0.1077	0.007289	0.02104	0.05821	2.756e-18	0.2867	0.2736	0.1685	0.3331	0.2282	0.1253	0.1012	-1.397e-18	0.09328	0.03849	0.02156	-1.302e-19	8.207e-19	3.479e-19	0.006354	0.5268	0.03099	-2.793e-18
TCGA.B8.4621.01	0.1076	0.08972	0.02343	4.218e-19	0.005221	1.708e-18	-3.117e-19	0.09982	0.2691	-4.584e-18	0.07654	0.226	0.09389	0.1454	-1.553e-18	0.1671	0.06121	0.008137	0.005818	0.006294	-2.872e-18	0.008046	0.5469	0.04915	1.386e-17
TCGA.BP.4769.01	-1.236e-17	0.0942	0.05128	-3.083e-19	3.802e-19	-2.604e-20	1.252e-18	0.4614	0.4451	0.264	0.7331	0.01587	0.01123	0.02837	-1.371e-17	0.208	-2.777e-19	0.03874	1.521e-17	-8.523e-19	2.078e-18	-3.038e-18	0.3742	0.007902	-5.22e-19
TCGA.BP.4963.01	0.08377	0.06425	0.155	0.00268	0.04673	0.01086	0.01192	0.4445	0.1215	-3.964e-18	0.6079	0.1377	0.07144	0.07813	-6.009e-18	0.1396	0.1063	0.01895	-2.12e-18	5.982e-05	0.01059	0.008562	0.4038	0.02072	-1.029e-18
TCGA.BP.5010.01	1.772e-19	0.007982	0.1309	0.01616	0.04442	0.008507	0.0115	0.5948	0.1455	0.2718	1.005	0.03388	0.02642	0.008434	1.417e-17	0.2178	0.0057	0.01862	1.112e-17	-1.682e-18	0.05673	2.527e-19	0.2956	0.05739	2.079e-17
TCGA.BP.5201.01	0.06626	0.06438	0.1307	0.0267	0.1693	0.1293	0.03892	0.3721	0.1761	0.01336	0.4915	0.08918	0.04449	0.04394	1.069e-17	0.171	0.01735	0.003486	2.377e-18	-2.588e-19	0.04375	0.01702	0.4981	0.08464	4.864e-19
TCGA.CJ.4871.01	-2.369e-20	0.0572	0.0756	5.113e-22	0.006087	0.006172	7.818e-19	0.4932	0.09381	0.09426	0.7173	0.06184	0.04019	0.03729	-1.676e-18	0.1262	0.02639	0.01256	-7.955e-19	0.000954	-1.941e-19	0.009523	0.4912	0.0292	-2.382e-18
TCGA.CZ.4861.01	0.1196	0.1447	0.05231	0.002313	0.02369	0.02345	1.949e-18	0.1838	0.1669	-6.131e-18	0.1677	0.2809	0.204	0.06024	-6.553e-19	0.1335	0.1663	0.01294	0.0111	0.02615	-4.999e-18	0.005969	0.5997	0.06188	0.006612
TCGA.CZ.5454.01	0.1277	0.08856	0.07011	0.007874	0.009512	0.01933	4.658e-19	0.4546	0.1242	4.375e-18	0.5949	0.2984	0.1551	0.1259	8.664e-18	0.07592	0.09794	0.006354	0	0.003737	0.02618	0.008511	0.5342	0.06004	-6.482e-18
TCGA.CZ.5455.01	0.09756	0.05992	0.09854	0.005127	0.152	0.0983	0.02141	0.45	0.07746	0.002584	0.6233	0.1751	0.1016	0.06456	-2.529e-18	0.07838	0.06829	0.01497	-1.008e-19	0.006973	7.626e-18	0.0102	0.532	0.02866	0.002058
TCGA.CZ.5459.01	0.0004797	0.06044	0.03698	0.01199	0.03686	0.01735	1.801e-18	0.4352	0.1641	0.01117	0.6979	0.09819	0.05899	0.04109	8.989e-19	0.1916	0	0.009591	-1.346e-18	7.25e-19	0.0308	0.0006461	0.4624	0.06344	9.24e-18
TCGA.A3.3357.01	0.102	0.08728	0.05543	0.001034	0.07389	0.04617	2.57e-21	0.2833	0.1989	-1.05e-17	0.2788	0.1643	0.07084	0.0997	2.414e-18	0.08441	0.05582	0.02558	0.005833	0.005249	0	0.01044	0.508	0.02847	0.004435
TCGA.AK.3428.01	-3.219e-18	0.2279	0	-1.317e-18	-2.961e-18	-2.819e-18	4.08e-18	0.5258	0.1405	0.05922	0.769	0.04998	0.03487	0.03984	6.804e-18	0.1206	0.1265	0.01199	2.843e-18	0.02581	1.121e-18	0.00729	0.5792	0.03255	-5.392e-18
TCGA.B0.5094.01	0.05224	0.1079	0.0884	0.004382	0.03956	1.361e-19	-4.069e-19	0.1481	0.1852	0.04761	0.1588	0.06098	0.03374	0.03491	2.041e-18	0.1583	0.005366	0.02102	7.607e-20	-5.74e-19	0.02914	0.01471	0.5054	0.03223	-1.724e-18
TCGA.B4.5378.01	4.697e-18	0.04739	0.0909	0.001763	0.002819	-1.627e-20	3.394e-19	0.5491	0.2745	0.05532	0.9122	0.02058	0.02592	0.03009	4.467e-18	0.1481	8.213e-19	0.02317	1.708e-18	0.006402	7.078e-18	4.881e-19	0.4759	0.01679	4.497e-19
TCGA.B8.5162.01	0.2916	0.06497	0.2261	0.005185	0.1747	0.1558	0.03528	0.4986	0.06327	0.1226	0.6696	0.2801	0.1689	0.1008	1.036e-18	0.1193	0.1254	0.003076	0.01071	0.01034	0.004426	0.05134	0.4224	0.03574	0.02912
TCGA.BP.4345.01	5.379e-19	0.07976	0.1806	0.005367	0.0154	0.01406	-2.374e-19	0.6627	0.03644	0.2602	1.007	0.1622	0.1157	0.04612	3.359e-18	0.1356	0.08217	0.01232	5.357e-19	6.194e-22	0.01754	-2.786e-19	0.3505	0.03947	-2.912e-18
TCGA.BP.4771.01	0.1022	0.1666	0.4194	0.007529	0.3178	0.2567	0.1043	0.4828	0.1018	0.08253	0.7184	0.12	0.0722	0.07621	1.168e-18	0.1454	0.0874	0.00419	0.0005716	0	0.01524	0.003567	0.3327	0.06318	-1.174e-17
TCGA.CJ.4895.01	0.05489	0.03295	0.1116	0.004953	0.04348	0.02418	0.01471	0.4389	0.1708	0.08401	0.6576	0.1368	0.08382	0.04793	-3.869e-18	0.1313	0.109	0.008456	-1.278e-18	2.383e-06	0.01831	0.01315	0.4335	0.04163	-1.446e-18
TCGA.CJ.5678.01	0.1502	0.1437	0.06655	0.008317	0.1674	0.162	0.03095	0.3498	0.09418	-1.815e-18	0.4135	0.2058	0.1114	0.09234	0.0008483	0.09668	0.05084	0.0001296	0.01182	-5.092e-19	0.02243	0.03447	0.5373	0.1097	0.01605
TCGA.CZ.5457.01	0.001084	0.01576	0.04873	0.003155	0.02399	0.02797	-1.395e-19	0.5021	0.04351	0.07931	0.8056	0.1228	0.07261	0.07415	2.049e-18	0.1203	0.03574	0.0173	7.094e-19	0.005869	0.007158	0.01025	0.527	0.05137	-4.796e-19
TCGA.B0.4706.01	5.224e-18	0.1159	0.1354	0.01871	0.04998	0.01221	0.02107	0.3862	0.117	0.1439	0.5779	0.01771	0.009845	0.0235	2.866e-19	0.1987	1.196e-17	0.01646	-2.49e-18	-1.735e-19	0.03134	-5.605e-20	0.4413	0.07088	1.118e-17
TCGA.B0.4836.01	0.04435	0.06319	0.1384	0.003321	0.07606	0.05305	2.297e-19	0.2892	0.1925	0.1191	0.3272	0.06931	0.04684	0.02776	6.198e-18	0.1812	0.02235	0.02076	5.284e-18	0	0.05825	0.008498	0.4401	0.04086	0.004995
TCGA.B2.4102.01	0.1099	0.09442	0.1399	-7.142e-21	0.03994	0.004734	0.005381	0.4375	0.1023	-4.885e-19	0.5927	0.1233	0.05491	0.05783	-9.523e-18	0.1117	0.08109	0.01308	-4.413e-19	0.01021	-1.179e-18	0.009649	0.4773	0.00394	3.597e-18
TCGA.B2.A4SR.01	1.738e-18	0.0255	0.145	0.004675	0.04089	0.01198	0.004987	0.6457	0.08252	0.05007	1.093	0.07324	0.04056	0.036	-2.816e-17	0.1327	0.008196	0.0234	4.132e-19	0.006173	-1.431e-19	1.943e-18	0.3741	0.003666	6.149e-18
TCGA.B8.A54K.01	-7.69e-18	0.06602	0.03835	0.0004882	-5.112e-20	-3.01e-20	-3.61e-18	0.4633	0.3802	0.009694	0.6903	0	0.0007635	0.02108	9.061e-19	0.2003	1.018e-17	0.02118	2.307e-18	1.318e-18	8.921e-19	1.639e-18	0.485	0.03193	-4.188e-18
TCGA.BP.4353.01	0.02714	0.03339	0.1406	0.004762	0.06352	0.03955	0.00673	0.636	0.08857	0.001303	1.001	0.1324	0.06726	0.07745	-1.922e-18	0.1132	0.06939	0.01284	2.505e-18	0.004384	2.621e-18	4.791e-19	0.4604	0.01565	6.281e-18
TCGA.BP.5006.01	7.484e-20	0.05831	0.07659	0.002202	0.01084	7.095e-19	-2.863e-18	0.4972	0.08087	0.01333	0.7449	0.09047	0.05205	0.05049	1.954e-18	0.1216	0.03848	0.009504	1.826e-18	0.005246	0.02291	0.0133	0.5233	0.03888	-2.563e-18
TCGA.BP.5190.01	0.01163	0.0448	0.04228	0.001672	0.03112	0.01216	0.005141	0.2773	0.1848	-4.88e-18	0.343	0.1035	0.05629	0.06663	-1.756e-19	0.09811	0.00653	0.008436	1.221e-20	-9.435e-20	0.02675	0.01685	0.5645	0.05884	2.314e-18
TCGA.CJ.4902.01	0.03207	0.1151	0.1904	0.01338	0.0462	0.01102	2.826e-19	0.6437	0.06591	0.1414	0.9974	0.1084	0.07276	0.0499	1.361e-18	0.1398	0.04426	0.005888	4.018e-18	2.932e-21	0.007681	0.005333	0.4172	0.0265	1.238e-17
TCGA.CJ.4912.01	0.04486	0.06859	0.0918	0.009609	0.0398	0.003096	1.084e-19	0.3833	0.2042	0.02968	0.5012	0.04366	0.02316	0.03051	3.113e-18	0.1351	0.01976	0.001268	-8.205e-19	-7.258e-19	0.02411	0.02837	0.4367	0.05093	4.83e-18
TCGA.CJ.5684.01	0.004717	0.02154	0.08995	0.01202	0.0897	0.06686	0.02047	0.5859	0.1091	0.01913	0.9113	0.08952	0.04451	0.05248	2.695e-18	0.116	0.01566	0.01515	6.125e-18	1.59e-20	0.009311	0.008992	0.4847	0.05049	-5.034e-18
TCGA.CW.6087.01	0.2552	0.1712	0.291	0.01426	0.2625	0.2745	0.09181	0.06056	0.1395	0.1007	0.03205	0.288	0.2199	0.04683	0.005142	0.1971	0.1542	0.01038	0.02516	0.01057	-6.228e-18	0.001078	0.5089	0.06953	0.2045
TCGA.CZ.5986.01	0.07576	0.1142	0.09898	1.033e-20	0.01643	1.196e-18	-2.353e-18	0.3821	0.08472	9.946e-18	0.4704	0.05337	0.02536	0.04258	1.315e-18	0.09875	0.03041	0.02393	-1.093e-18	0.003373	5.21e-18	0.003513	0.5158	0.01976	-1.002e-18
TCGA.A3.3378.01	0.206	0.1284	0.1538	2.325e-21	0.08454	0.05808	0.007617	0.2385	0.08499	4.615e-18	0.2356	0.2184	0.1118	0.07139	0	0.1076	0.1521	0.02252	0.01542	0.06361	5.506e-19	0.01738	0.3894	0.01336	6.044e-18
TCGA.B0.4700.01	0.06236	0.08259	0.2492	0.01458	0.1906	0.1591	0.08037	0.4931	0.1293	0.1399	0.7001	0.1525	0.1054	0.04971	-1.356e-17	0.1363	0.05727	-1.208e-20	0.001848	1.716e-19	0.02538	0.01085	0.3794	0.1125	0.005793
TCGA.B0.4844.01	0.05624	0.1296	0.07286	0.0008149	0.03412	0.01689	-1.034e-18	0.1478	0.1372	0.01027	0.1482	0.07936	0.06146	0.05124	-2.686e-18	0.1671	0.01581	0.001408	0.006227	5.289e-18	0.07528	0.0199	0.4551	0.06465	7.05e-18
TCGA.B0.4847.01	0.1172	0.1698	0.2839	0.02294	0.2207	0.1477	0.0628	0.2995	0.09466	0.00222	0.3769	0.09034	0.04895	0.04363	1.245e-18	0.1199	0.09197	0.003549	0.006519	0	0.04691	0.01499	0.3963	0.09352	5.861e-18
TCGA.B8.A54J.01	1.08e-18	0.05755	0.1182	0.01216	0.06439	0.01823	0.02093	0.6675	0.09783	0.06064	1.262	0.05155	0.03793	0.04501	2.511e-18	0.1604	0.03604	0.00622	-8.41e-19	0.006997	0.03352	0.01087	0.3963	0.05282	2.552e-17
TCGA.BP.5175.01	0.05411	0.1121	0.07287	0.01093	0.0407	0.01918	0.003634	0.3163	0.3186	-5.548e-18	0.3807	0.0881	0.0471	0.04835	-5.556e-19	0.1519	0.01842	0.001376	0.005899	-4.183e-20	0.05259	0.01912	0.4105	0.1257	-1.616e-17
TCGA.BP.5189.01	0.06112	0.09131	0.108	0	0.02	0.006564	-1.866e-18	0.4841	0.0612	-9.222e-19	0.6621	0.1104	0.06381	0.05237	7.92e-19	0.1248	0.07938	0.0174	-2.095e-19	0.003094	0.002098	0.007808	0.4273	0.01304	-3.882e-18
TCGA.CJ.5682.01	-1.973e-18	0.02933	0.07465	0.006043	0.02232	0.01859	-4.262e-21	0.4896	0.09605	0.2299	0.6944	0.03842	0.02829	0.02546	3.04e-18	0.1569	-2.731e-18	0.01928	1.609e-17	2.384e-19	0.02326	0.002554	0.4474	0.04951	4.139e-19
TCGA.CW.6088.01	5.172e-19	0.04568	0.05657	9.336e-21	0.00511	1.191e-18	-6.312e-20	0.6131	0.09306	0.09895	0.9686	0.03283	0.01282	0.04529	4.759e-18	0.1144	0.01905	0.01592	-1.119e-18	0.007935	2.142e-18	-2.175e-20	0.4256	0.01064	-8.997e-18
TCGA.CZ.4860.01	0.08097	0.09914	0.07595	0.008117	0.01916	0.02544	2.481e-18	0.09279	0.1279	0.1325	0.06142	0.1851	0.1272	0.044	2.545e-18	0.08062	0.06425	0.02034	0.007233	-1.019e-20	0.04049	0.01642	0.6376	0.06471	0.1122
TCGA.CZ.5987.01	0.06514	0.09006	0.08226	0.001492	0.02109	0.01496	2.589e-18	0.1799	0.2056	0	0.1824	0.1149	0.04857	0.07255	4.906e-18	0.1518	0.04133	0.008778	-5.729e-19	0.003036	0.03518	0.01289	0.4877	0.03798	0.003891
TCGA.CZ.5989.01	0.09203	4.214e-18	0.02768	3.605e-20	0.1324	0.1379	-1.262e-19	0.3058	0.03444	0.01755	0.3421	0.07236	0.02015	0.03575	2.823e-18	0.06867	0.05079	0.02908	0.0001558	0.006003	-4.019e-18	0.005625	0.5011	-5.942e-18	0.0682
TCGA.A3.3313.01	0.02819	0.1509	0.0444	-3.559e-20	0.01387	5.043e-19	-8.559e-18	0.2051	0.05431	0.07541	0.1899	0.07648	0.01825	0.1112	4.725e-18	0.08278	3.188e-19	0.03341	-7.944e-19	0.0005777	-3.102e-18	0.007721	0.5616	0.06	9.614e-20
TCGA.B2.3923.01	0.1466	0.05934	0.05323	0.006537	0.02396	0.01495	5.483e-18	0.2212	0.1922	0.05496	0.1956	0.09377	0.03823	0.04832	6.951e-18	-2.409e-18	6.338e-19	0.03407	-5.238e-19	0.0006429	1.152e-18	0.02054	0.5977	0.02356	2.623e-18
TCGA.B4.5834.01	6.911e-18	0.08069	0.09106	4.492e-21	0.002817	-6.356e-19	-1.714e-18	0.7212	0.05713	0.05542	1.24	0.02878	0.02396	0.0308	2.71e-18	0.121	0.006293	0.009322	-2.849e-18	0.004753	5.282e-19	-2.875e-20	0.4331	0.03502	-2.175e-18
TCGA.BP.4167.01	0.05408	0.08339	0.2136	0.007961	0.1557	0.1702	0.04125	0.4052	0.1535	0.2482	0.5959	0.2678	0.167	0.1478	-4.399e-18	0.1414	0.07053	0.004728	-4.399e-19	4.88e-19	0.01438	0.0003921	0.4062	0.07146	0.03013
TCGA.BP.4804.01	0.04482	0.03465	0.2033	0.0134	0.1323	0.11	0.03893	0.5447	0.2062	0.1961	0.8384	0.149	0.09271	0.05583	4.699e-18	0.1781	0.04628	0.01275	-1.976e-18	-1.249e-19	0.01359	9.3e-05	0.3777	0.03393	-2.884e-18
TCGA.BP.5192.01	-1.428e-19	0.06615	0.05982	0.002406	0.009162	3.02e-20	2.737e-18	0.5063	0.1603	0.03158	0.7305	0.03938	0.01662	0.02106	2.561e-18	0.1326	-3.653e-18	0.02981	6.201e-18	1.969e-20	0.01231	0.004413	0.517	0.04711	-5.215e-18
TCGA.CJ.4888.01	0.1826	0.1273	0.2422	0.002656	0.2172	0.1895	0.06295	0.3242	0.06621	0.09301	0.3758	0.2257	0.1596	0.08663	0.003241	0.1145	0.09801	0.009528	0.01338	0.002611	-5.884e-20	0.03217	0.4529	0.05328	0.02771
TCGA.DV.5565.01	-7.156e-18	0.0666	0.05985	0.006842	6.39e-21	1.325e-18	4.816e-18	0.6965	0.1823	0.111	1.16	0.08557	0.04411	0.08091	2.799e-17	0.1229	0.04136	0.007477	1.151e-17	0.006761	0.03963	0.003364	0.3683	0.05951	6.847e-18
TCGA.DV.A4VX.01	0.04178	0.08591	0.04208	0.004005	0.04592	0.01943	5.488e-20	0.1078	0.2553	-1.33e-17	0.07604	0.1211	0.04549	0.0587	2.083e-18	0.09241	0.01209	0.007834	0.0008303	0.001603	0.04036	0.0189	0.4926	0.07916	4.783e-20
TCGA.AK.3440.01	0.06961	0.0726	0.02968	0.01337	0.008109	0.0002131	5.874e-18	0.1678	0.2908	0.03202	0.1806	0.09499	0.03168	0.04165	3.595e-18	0.03108	-2.757e-18	0.02037	0	-1.797e-18	0.01538	0.02817	0.6206	0.05533	4.143e-18
TCGA.AK.3460.01	-1.428e-18	0.05508	0.06608	0.009455	0.02293	0.0069	2.705e-20	0.5646	0.1052	0.05115	0.9448	0.08272	0.04676	0.06721	2.643e-18	0.1273	0.02422	0.01445	-2.532e-18	0.001656	0.01342	0.004121	0.4961	0.02336	-1.013e-17
TCGA.B0.4696.01	-7.726e-20	0.2076	0.07211	4.845e-20	0.02099	9.083e-18	-2.702e-18	0.05571	0.01395	0.06937	0.03542	0.03639	0.02986	0.03445	-3.081e-18	0.01023	-1.737e-18	0.04735	0.0003901	5.968e-19	0.05719	0.003885	0.5654	0.1792	0.05652
TCGA.B0.4814.01	0.02979	0.04747	0.1041	0.007046	0.03242	0.00802	-4.932e-21	0.3934	0.07707	0.08891	0.5937	0.04219	0.02359	0.03038	-1.576e-18	0.11	0.01107	0.01917	3.021e-19	-5.463e-21	0.0107	0.0122	0.4996	0.04347	3.19e-18
TCGA.B8.4619.01	0.1076	0.05627	0.08317	-6.833e-21	0.008167	-2.021e-19	1.711e-18	0.2769	0.155	0.0838	0.3637	0.04041	0.01336	0.02831	-3.348e-18	0.06711	1.597e-19	0.02573	1.645e-18	0	-3.704e-18	0.01034	0.5876	0.03277	-1.436e-17
TCGA.BP.4962.01	0.04359	0.1042	0.07681	0.003959	0.07284	0.0892	0.00347	0.2196	0.1749	0.1469	0.2379	0.214	0.1218	0.09868	-7.118e-18	0.16	0.03193	0.01012	-1.177e-18	-1.35e-20	0.001829	0.005896	0.4949	0.05806	0.008528
TCGA.BP.4974.01	9.172e-20	9.802e-19	0.2212	0.005482	0.04639	0.001349	0.01213	0.6784	0.04681	0.05481	1.221	0.00247	2.888e-18	0.002719	-3.945e-17	0.1292	3.227e-18	0.01444	-1.283e-17	-7.213e-21	8.351e-18	2.983e-19	0.3332	0.002819	6.97e-18
TCGA.BP.4989.01	0.246	2.513e-19	0.2834	0.01798	0.3147	0.2166	0.1177	0.2372	0.05579	0.06625	0.2355	0.1644	0.09178	0.08642	3.139e-19	0.1399	0.08179	0.004942	0.0094	0.006703	0.02451	0.01385	0.4612	0.05263	0.01862
TCGA.BP.4993.01	-2.961e-18	0.05585	0.09747	0.01403	0.05146	0.02329	0.01158	0.6492	0.139	0.1017	1.176	0.05307	0.03777	0.04097	1.045e-17	0.1724	0.004333	0.008567	-1.924e-17	0.004688	0.02883	4.349e-20	0.4149	0.04185	-7.235e-18
TCGA.BP.5199.01	0.005402	0.06258	0.2573	0.03697	0.2274	0.1543	0.08042	0.5213	0.1021	0.1782	0.7711	0.07658	0.05016	0.05715	-1.642e-17	0.1703	0.03102	0.02085	-7.358e-19	-2.573e-19	0.03711	-5.807e-21	0.359	0.07189	1.837e-17
TCGA.CJ.4894.01	0.08081	0.06435	0.1591	0.006128	0.2086	0.1285	0.04653	0.4567	0.0876	0.03552	0.6254	0.06824	0.04489	0.03411	1.285e-18	0.1359	0.04687	0.01653	3.983e-19	-8.959e-21	6.948e-20	0.0111	0.4598	0.0417	-3.407e-19
TCGA.CJ.4907.01	1.423e-18	0.09998	0.1072	1.846e-19	0.002793	-2.804e-19	-8.218e-18	0.6024	0.1126	0.1714	0.9376	0.05443	0.03279	0.04161	2.217e-18	0.168	0.02301	0.006213	-3.259e-19	-4.357e-19	0.005696	0.004098	0.3984	0.01519	1.087e-18
TCGA.CJ.6028.01	0.161	0.09555	0.1527	-4.074e-19	0.1582	0.1296	0.03491	0.385	0.09878	0.04843	0.4309	0.1457	0.07573	0.07912	-4.184e-18	0.1585	0.05716	0.0106	0.007461	4.389e-19	-5.449e-18	0.01773	0.4544	0.01393	0.03581
TCGA.CZ.5985.01	0.1366	0.06812	0.07792	0.003549	0.05942	0.03642	4.505e-19	0.2313	0.1937	5.711e-19	0.2026	0.2471	0.105	0.1147	2.665e-18	0.1096	0.05588	0.009345	0.007848	0	9.529e-19	0.00822	0.502	0.0242	3.509e-19
TCGA.A3.3311.01	0.04635	0.04626	0.09279	0.002908	0.04662	0.02933	0.004267	0.379	0.08547	0.05314	0.4741	0.1213	0.06728	0.06298	-6.236e-18	0.1166	0.0759	0.01463	-9.328e-19	0.001631	7.575e-20	0.009372	0.5299	0.02769	1.992e-19
TCGA.A3.3316.01	0.0377	0.05267	0.1147	-3.119e-20	0.006341	-5.763e-19	-1.818e-18	0.4513	0.0571	0.07385	0.6381	0.1034	0.04556	0.06152	-1.669e-17	0.1355	0.07012	0.02458	-2.788e-18	0.007294	5.138e-18	0.005912	0.3806	0.001043	-1.425e-18
TCGA.B0.4718.01	0.04895	0.1256	0.1249	0.01772	0.05991	0.0184	0.006355	0.5501	0.1155	0.06953	0.795	0.03605	0.03046	0.0265	6.992e-18	0.1145	0.01262	0.003429	-4.501e-21	-7.917e-19	0.07296	0.0178	0.4259	0.05062	-7.967e-19
TCGA.B0.4843.01	1.089e-18	0.06271	0.138	0.001642	0	9.756e-18	1.707e-18	0.64	0.07258	0.1311	1.083	0.03957	0.02568	0.023	-1.068e-17	0.165	0.01845	0.01041	-4.714e-18	2.017e-18	0.03791	0.004445	0.3724	0.03688	-6.898e-18
TCGA.B0.5710.01	-7.892e-19	0.07187	0.135	0.00145	0.02831	0.01643	5.144e-19	0.7657	0.0781	0.02724	1.26	0.03435	0.01506	0.03142	2.575e-18	0.1212	0.01356	0.004566	-1.649e-18	0.003484	0.006877	-7.487e-22	0.4222	0.02168	-1.172e-18
TCGA.B8.4622.01	0.05532	0.09243	0.1614	0.002541	0.02464	0.005169	-1.441e-20	0.4974	0.06925	0.02293	0.6852	0.09618	0.06107	0.05972	7.794e-19	0.1125	0.07938	0.0147	-3.194e-18	0.003701	0	0.004396	0.457	0.01563	-5.063e-18
TCGA.BP.4346.01	0.1565	0.07298	0.3038	0.008285	0.3017	0.2227	0.09759	0.281	0.1127	0.04751	0.3367	0.1145	0.05205	0.0684	-2.946e-19	0.1332	0.05469	0.008963	0.007575	0.003322	0.004664	0.005405	0.4059	0.03986	-6.492e-18
TCGA.BP.4761.01	0.09098	0.2354	0.06666	0.008443	0.01435	0.02368	-3.104e-18	0.078	0.3318	0.06266	0.07366	0.09891	0.07177	0.0285	0.009642	0.1631	7.72e-18	0.002556	0.01166	2.073e-19	0.07971	0.04781	0.3395	0.1431	1.467e-19
TCGA.BP.4801.01	0.01886	0.0423	0.087	0.002406	0.0102	0.006723	-5.13e-19	0.5161	0.113	0.1096	0.7573	0.2022	0.09493	0.119	2.365e-18	0.1273	0.06129	0.01785	-1.612e-18	0.003373	5.437e-19	-1.551e-18	0.4222	0.02553	7.528e-18
TCGA.BP.4977.01	0.06063	0.06625	0.1371	0.007626	0.04759	0.005551	5.5e-19	0.2918	0.1156	0.03101	0.3085	0.1101	0.05208	0.03747	4.08e-18	0.1539	0.0398	0.01648	8.467e-20	1.223e-20	0.03329	0.004752	0.5227	0.01859	8.389e-18
TCGA.BP.5183.01	0.1052	0.04417	0.09945	0.006735	0.1004	0.0615	0.02368	0.3935	0.09976	7.407e-18	0.52	0.1088	0.06631	0.05306	-1.007e-17	0.09341	0.03248	0.008168	-5.291e-20	1.868e-18	0.0403	0.02264	0.4687	0.07328	-6.677e-20
TCGA.CJ.4876.01	0.06416	0.09706	0.05915	0.01368	0.1344	0.08332	0.01052	0.2933	0.1386	0.02335	0.3637	0.04163	0.009962	0.03806	3.462e-18	0.1377	2.71e-18	0.007892	2.09e-19	-9.193e-19	0.05544	0.03471	0.5041	0.0898	3.191e-19
TCGA.CJ.4882.01	0.1172	0.1708	0.3057	0.009041	0.08847	0.07467	-2.577e-19	0.5036	0.1825	0.2748	0.8119	0.06086	0.04887	0.02824	-5.748e-18	0.1755	0.01078	0.002582	0.01109	1.938e-19	0.03999	0.008384	0.3128	0.02737	4.375e-18
TCGA.CZ.5456.01	0.1395	4.357e-19	0.1087	0.001003	0.04376	0.03307	0.01323	0.231	0.1939	0.07265	0.2109	0.1842	0.1138	0.09557	9.774e-19	0.1425	0.06031	2.07e-19	0.005661	0	0.03141	0.02349	0.4992	0.03653	0.001632
TCGA.B0.5121.01	-3.253e-18	0.1125	0.1466	0.01495	0.0352	0.01422	0.002165	0.6473	0.07695	0.05328	1.085	0.05503	0.025	0.06055	2.671e-18	0.1211	0.02614	0.009496	8.492e-19	0.003699	0.02479	0.008147	0.4789	0.05377	-7.58e-18
TCGA.B2.5633.01	0.03477	1.621e-17	0.1206	0.001308	0.08652	0.04411	0.01329	0.488	0.07545	0.03562	0.5368	0.09744	0.04089	0.05117	2.798e-18	0.04485	0.06214	0.03896	-9.962e-19	-2.485e-20	-2.451e-20	0.005298	0.5501	0.005988	0.04767
TCGA.B8.5158.01	0.07551	0.1204	0.09065	0	0.0425	0.02016	-2.487e-19	0.3058	0.1673	-7.174e-18	0.3121	0.137	0.0711	0.07258	-2.074e-18	0.1451	0.1017	0.01447	0.001605	0.004891	0.02246	0.01564	0.3957	0.05935	2.143e-21
TCGA.BP.4334.01	0.0971	0.1346	0.06065	0	-8.294e-19	-2.826e-19	1.56e-17	0.1992	0.4774	0.06674	0.2784	0.1049	0.05379	0.03787	7.046e-18	0.04734	2.087e-17	0.01115	0.01285	4.942e-19	0.05177	0.02286	0.4477	0.06412	-2.174e-17
TCGA.BP.4999.01	1.023e-20	0.07796	0.1428	-3.579e-20	0.01065	2.032e-19	-2.276e-19	0.5903	0.06008	0.05899	0.9569	0.03289	0.02625	0.03257	-2.934e-17	0.1074	0.01726	0.02269	1.307e-18	0.009048	-8.366e-20	5.699e-19	0.4752	0	5.111e-19
TCGA.BP.5182.01	0.06004	0.04874	0.1106	0.001027	0.04519	0.04575	0	0.3717	0.1803	0.1665	0.4771	0.2888	0.1435	0.1355	-2.407e-17	0.1596	0.0769	0.01777	-1.463e-19	5.486e-20	0.005736	3.497e-19	0.4317	0.0308	-1.451e-18
TCGA.BP.5185.01	-1.495e-18	0.08173	0.06244	0.01408	0.01664	0.01961	0.005456	0.4659	0.1469	0.05917	0.7719	0.07513	0.05484	0.05559	-1.314e-18	0.1338	-2.287e-18	0	1.487e-18	-2.159e-18	0.05707	0.01666	0.3758	0.1052	-1.532e-17
TCGA.CW.5591.01	3.91e-18	0.005702	0.02542	5.084e-21	2.59e-19	2.109e-18	3.165e-18	0.2742	0.323	0.1686	0.3509	0.06162	0.04085	0.05449	1.587e-17	0.2626	0.003783	0.03447	7.422e-18	0	-9.999e-18	-2.097e-18	0.4866	0.02574	-8.86e-18
TCGA.CZ.4857.01	0.06743	0.04148	0.1512	0.001968	0.03243	0.01172	0.003777	0.3183	0.1472	0.08631	0.3864	0.1372	0.07938	0.07371	9.555e-19	0.1602	0.04896	0.003892	0	2.128e-21	0.03139	0.003891	0.464	0.05171	-6.741e-18
TCGA.B0.4691.01	0.04914	0.1059	0.1346	0.01534	0.1295	0.08014	0.01752	0.2481	0.2398	0.1324	0.2621	0.1005	0.05747	0.05468	-2.621e-19	0.1567	0.001793	0.0005788	0	5.62e-19	0.03816	0.02671	0.4821	0.09943	0.006372
TCGA.BP.5170.01	-1.375e-19	0.02548	0.08931	0.00417	0.001827	0.002167	6.206e-20	0.602	0.1017	0.09967	0.945	0.09036	0.07302	0.03434	1.962e-18	0.1462	0.04518	0.01842	1.469e-18	0	0.03617	-8.869e-21	0.4568	0.05522	4.585e-18
TCGA.CZ.5460.01	0.05674	0.04423	0.1058	0.009985	0.09423	0.07032	0.01409	0.4807	0.1182	0.00811	0.6794	0.1035	0.07373	0.06172	-4.936e-18	0.1135	0.03715	0.00874	1.826e-18	0.002376	0.03782	0.01736	0.4475	0.05862	9.294e-18
TCGA.DV.A4W0.01	0.02807	0.04389	0.03669	0.00134	0.01485	-8.767e-19	-4.281e-20	0.4624	0.2128	0.04645	0.7396	0.08684	0.04353	0.06032	-4.024e-19	0.1145	0.002071	0.02073	-1.952e-18	0	0.02614	0.01112	0.449	0.02085	4.083e-20
TCGA.EU.5906.01	2.987e-18	0.04517	0.1031	2.575e-21	0.001443	3.237e-20	-1.107e-18	0.5649	0.07179	0.02808	0.9497	0.09129	0.04948	0.06991	-6.204e-19	0.1075	0.04475	0.01873	-5.36e-18	0.01461	5.762e-18	-1.03e-19	0.4713	0.01758	7.276e-18
TCGA.G6.A8L6.01	0.01527	0.1828	0.09093	0.01334	0.005425	1.085e-19	6.748e-18	0.6872	0.07611	0.03659	1.233	0.04936	0.04175	0.04777	5.824e-18	0.1113	0.1085	0.0004599	1.141e-19	3.197e-19	0.04494	0.01713	0.4047	0.08844	-3.309e-18
TCGA.A3.3380.01	-1.859e-18	0.07414	0.1142	0.003259	0.01571	3.526e-21	2.135e-18	0.5633	0.07794	0.06216	0.8954	0.08522	0.05359	0.04168	-5.103e-18	0.1259	0.02305	0.02321	-1.303e-18	0.01121	0.01451	0.005873	0.4787	0.0196	4.267e-18
TCGA.B0.4848.01	0.0377	0.08033	0.07425	0.001573	0.04219	0.02521	-3.602e-21	0.4303	0.1099	0.07081	0.5275	0.1368	0.08944	0.06091	-1.241e-17	0.162	0.07354	0.0108	1.624e-18	0	0.01011	0.01109	0.4961	0.04077	-7.283e-19
TCGA.B0.5108.01	0.06076	0.1662	0.1968	0.001656	0.02547	0.01116	-8.578e-21	0.5818	0.06755	0.1371	0.8486	0.2115	0.1501	0.05235	-6.008e-18	0.117	0.1167	0.01115	5.961e-19	0.0002158	0.03117	0.0005618	0.3597	0.01635	3.547e-19
TCGA.BP.4991.01	2.122e-19	0.03946	0.1435	0.0008561	0.0314	0.001858	0.0007214	0.6337	0.0601	0.05334	1.008	0.03723	0.02843	0.03397	-2.075e-17	0.1286	0.04071	0.01994	-2.456e-18	0.00463	-2.785e-18	-1.186e-19	0.4215	0.003551	1.003e-17
TCGA.BP.4994.01	0.1044	0.01736	0.04583	0.007085	0.01294	0.01163	6.887e-19	0.3276	0.2549	0.004807	0.4063	0.081	0.03873	0.03934	5.235e-18	0.06307	0.005739	0.02244	2.251e-19	0.001196	1.911e-18	0.01459	0.5708	0.005626	5.183e-18
TCGA.BP.5184.01	-2.798e-19	0.05851	0.09401	0.003004	0.01199	0.02004	4.864e-05	0.5122	0.08517	0.1732	0.8653	0.07272	0.05107	0.04882	1.732e-18	0.1223	0.02836	0.01169	6.591e-19	0.00523	0.004152	0	0.4603	0.03377	1.041e-19
TCGA.BP.5187.01	-6.664e-21	0.0715	0.1089	0.004813	0.05144	0.02663	2.665e-18	0.4601	0.1078	0.09213	0.7174	0.02626	0.0177	0.01865	1.079e-18	0.1586	-1.156e-17	0.01896	-5.771e-19	-1.555e-19	6.922e-19	1.447e-18	0.5362	0.02613	2.534e-18
TCGA.CJ.6031.01	0.007307	0.01624	0.1459	0.007469	0.08275	0.06417	0.02586	0.5741	0.1548	0.2151	0.9255	0.1736	0.1084	0.06984	-2.027e-17	0.1579	0.0624	0.01134	4.395e-18	7.774e-20	0.004086	0	0.4246	0.04173	1.057e-20
TCGA.A3.3323.01	0.06089	0.07096	0.1767	0.001401	0.03596	0.007618	0.004364	0.5169	0.06147	0.02197	0.769	0.07547	0.0521	0.0437	-1.703e-17	0.1446	0.06905	0.02026	-6.629e-19	8.681e-05	0.01055	-4.542e-20	0.3932	0.007752	5.683e-18
TCGA.B0.5088.01	0.06692	0.07444	0.1644	0.01174	0.03338	0.01092	0.005641	0.525	0.1178	0.0567	0.847	0.1887	0.08753	0.1272	-1.247e-17	0.1474	0.02839	0.009011	-3.224e-18	-2.722e-19	0.0264	0.008816	0.3764	0.04064	2.782e-18
TCGA.B0.5699.01	0.04088	0.161	0.06932	0.001356	0.003421	0	8.847e-20	0.4064	0.1333	1.158e-19	0.5521	0.07734	0.03705	0.04083	1.436e-18	0.09354	0.02791	0.01335	1.376e-18	2.856e-19	0.004364	0.005737	0.4688	0.05014	-9.594e-18
TCGA.B0.5812.01	2.708e-18	0.05399	0.09904	0.005224	0.02194	0.01046	1.904e-19	0.6295	0.07532	0.1423	1.03	0.04988	0.03702	0.02735	-1.191e-18	0.1398	0.03856	0.02024	7.55e-18	0.002707	-5.113e-19	1.565e-20	0.4599	0.01831	1.443e-18
TCGA.B8.5549.01	2.097e-21	0.05017	0.06356	0.009905	0.07808	0.05606	9.526e-20	0.5403	0.08951	0.01147	0.758	0.09257	0.06074	0.05	1.366e-18	0.1304	0.03226	0.01183	-1.356e-17	0.006158	0	0.007376	0.4613	0.03421	0.002094
TCGA.BP.5004.01	0.05547	0.07624	0.07786	0.0006111	0.04962	0.01098	-1.262e-18	0.3776	0.07692	0.02132	0.4786	0.08012	0.05321	0.05843	1.175e-19	0.07922	0.02028	0.02258	-3.027e-19	5.528e-20	2.093e-20	0.02171	0.5203	0.02124	1.397e-19
TCGA.BP.5180.01	0.07861	0.06798	0.05525	0.004833	0.03559	0.02819	-1.15e-19	0.2503	0.195	1.94e-18	0.2582	0.1184	0.06215	0.07334	7.068e-20	0.1753	0.04563	0.001936	1.815e-18	0	0.05198	0.01351	0.5416	0.05595	-6.822e-19
TCGA.BP.5196.01	0.03351	0.0358	0.1219	0.01295	0.1601	0.08685	0.0357	0.4459	0.1266	0.08897	0.5817	0.062	0.03804	0.02592	8.488e-18	0.1838	0.02779	0.00682	-2.057e-18	-9.136e-20	0.02962	0	0.4613	0.06224	1.625e-18
TCGA.DV.A4VZ.01	-2.963e-18	0.01898	0.01552	0.005536	-1.536e-21	3.148e-18	-1.723e-18	0.3263	0.8134	0.06758	0.4137	0.01115	0.00644	0.01508	-3.357e-18	0.1852	-1.053e-17	0.01537	-4.317e-18	1.327e-17	0.03754	0.001343	0.3873	0.03285	-3.014e-19
TCGA.A3.3325.01	0.01742	0.0284	0.08036	0.008851	0.0139	4.519e-19	1.807e-19	0.508	0.0845	0.1239	0.6931	0.08186	0.0521	0.03693	-1.042e-18	0.1542	0.07299	0.01044	4.456e-19	0.0009431	8.062e-21	0.003434	0.4369	0.02959	8.05e-18
TCGA.A3.3383.01	0.008913	0.144	0.08033	0.01219	0.02566	0.02452	7.048e-21	0.4959	0.1318	0.03693	0.7724	0.1104	0.08957	0.04137	1.586e-17	0.1099	0.07402	6.23e-20	2.38e-18	0.00279	0.04081	0.012	0.4461	0.1291	-2.36e-18
TCGA.B0.4846.01	0.04399	0.04993	0.1461	0.003424	0.08437	0.05369	0.01337	0.4264	0.06299	0.05849	0.5569	0.07435	0.0459	0.03557	-1.013e-17	0.09695	0.0467	0.0204	-2.077e-18	0.005011	-2.54e-18	0.002596	0.4595	0.01151	-3.981e-18
TCGA.B0.5116.01	-1.725e-19	3.074e-18	0.05963	0.003505	0.008344	-1.149e-19	4.415e-19	0.5179	0.09205	0.04728	0.7691	0.02578	0.01519	0.02645	-1.265e-17	0.1463	6.548e-18	0.01538	-2.345e-19	-1.072e-19	0.01889	-1.294e-19	0.5466	0.06919	0.003272
TCGA.B2.4101.01	0.06789	0.1634	0.1837	0.002672	0.06858	0.02541	0.01233	0.5783	0.05701	0.006887	0.8642	0.06518	0.04484	0.03625	3.884e-18	0.1156	0.06326	0.01441	1.416e-18	0.004259	4.807e-19	0.01136	0.4289	0.01387	6.327e-18
TCGA.B4.5838.01	0.002653	0.07849	0.05682	-2.475e-19	0.008775	0.008204	-8.054e-18	0.3496	0.06253	0.07839	0.4052	0.08897	0.03808	0.05852	5.516e-19	0.08352	2.52e-18	0.02694	-3.611e-18	1.119e-19	0.001367	0.004082	0.5518	0.01818	0.04685
TCGA.BP.4331.01	0.06146	0.06934	0.1414	0.001075	0.04362	0.006248	0.01025	0.4467	0.1239	0.02278	0.6563	0.1331	0.07174	0.05626	4.153e-18	0.128	0.08358	0.009398	7.529e-19	0.003317	0.009545	0.01188	0.4781	0.03314	-1.435e-18
TCGA.BP.4776.01	3.107e-20	0.1082	0.08936	0.01502	0.01602	0.004247	1.232e-18	0.6422	0.1204	0.1231	1.231	0.06617	0.04526	0.0427	8.657e-19	0.1595	2.968e-18	0.002889	-1.373e-17	-5.687e-20	0.02921	0.02805	0.3875	0.07803	3.606e-18
TCGA.BP.5009.01	0.0534	0.0006786	0.175	0.01685	0.1046	0.0461	0.02814	0.4791	0.1104	0.04016	0.6387	0.1184	0.07434	0.05011	-7.741e-18	0.1734	0.06603	0.002803	4.345e-18	-1.162e-20	0.04768	0.01126	0.466	0.03342	2.315e-18
TCGA.CW.5589.01	-2.974e-19	0.04677	0.05972	-8.461e-21	-5.055e-19	5.152e-18	7.703e-19	0.6112	0.1232	0.07051	1.004	0.1265	0.07703	0.0701	-3.942e-18	0.1544	0.03191	0.01594	1.457e-17	0.003803	9.778e-20	-7.14e-19	0.4663	0.03566	4.359e-19
TCGA.CZ.5461.01	0.009031	0.01669	0.1024	0.00312	0.02629	0.0183	0.003691	0.5181	0.09008	0.09776	0.6735	0.08717	0.05834	0.05121	1.827e-18	0.1192	0.06027	0.01562	6.803e-19	0.0001905	8.031e-19	7.888e-05	0.4696	0.0327	2.717e-18
TCGA.A3.3322.01	0.01697	0.08859	0.0794	3.539e-20	0.01041	-7.979e-19	-1.604e-19	0.3996	0.0981	0.09246	0.5115	0.07603	0.04315	0.05041	2.244e-18	0.1264	0.04141	0.02515	-7.534e-19	0.002505	0.004231	0.002818	0.4613	0.01739	-4.371e-18
TCGA.A3.3324.01	0.04614	0.0135	0.1422	0.007718	0.08897	0.04019	0.01892	0.4308	0.08197	3.551e-19	0.5215	0.1085	0.05274	0.04989	1.257e-18	0.1058	0.05905	0.01466	-4.332e-18	0	0.009929	0.008668	0.5066	0.02542	6.68e-19
TCGA.A3.3376.01	-1.326e-18	0.1167	0.1538	-1.16e-19	0.005256	-6.73e-18	2.491e-18	0.7004	0.05083	0.1593	1.239	0.06026	0.03532	0.05097	-6.705e-18	0.1225	0.1063	0.01857	9.964e-18	0.006168	-6.36e-19	2.306e-18	0.3813	0.003378	5.199e-18
TCGA.B0.4703.01	3.662e-19	0.05653	0.1918	0.00471	0.09041	0.04102	0.02087	0.5126	0.1038	0.2984	0.7487	0.06365	0.04766	0.0189	-1.721e-17	0.1553	0.04451	0.006748	-2.905e-18	8.509e-20	0.0189	2.844e-19	0.3799	0.03185	0.002449
TCGA.B0.4849.01	0.02386	0.1312	0.114	0.01182	0.03442	0	3.584e-18	0.51	0.08654	0.02982	0.746	0.06998	0.03374	0.06141	2.193e-18	0.116	0.07741	0.007823	1.04e-18	0.008253	0.02685	0.01462	0.4246	0.03812	-9.686e-18
TCGA.CJ.4636.01	0.08168	5.762e-18	0.1182	0.006556	0.1419	0.09039	0.03386	0.4108	0.171	0.08207	0.5374	0.2322	0.1158	0.1111	-1.363e-17	0.1428	0.07348	0.009101	3.573e-18	0	4.355e-19	0.004147	0.469	0.02323	0.0007773
TCGA.CJ.4872.01	1.806e-18	0.03566	0.1476	0.009222	0.03722	0.02904	0.003071	0.6376	0.05894	0.1875	1.068	0.06926	0.05243	0.03716	9.81e-18	0.124	0.05817	0.002441	4.622e-19	0.00417	0.01557	8.641e-20	0.4349	0.04264	-7.281e-18
TCGA.CJ.5671.01	0.08407	0.01628	0.233	0.001021	0.05111	0.03978	0.02361	0.6115	0.1269	0.2322	1.035	0.2121	0.1312	0.1051	-2.426e-18	0.1352	0.07403	0.002314	-1.311e-18	8.667e-19	0.0327	0.006079	0.2942	0.04415	3.385e-18
TCGA.CW.5585.01	-3.009e-18	0.1242	0.04722	-7.868e-20	-1.639e-19	6.029e-18	2.775e-18	0.5223	0.1124	0.04482	0.8261	0.04426	0.02474	0.03719	-3.19e-18	0.1043	-1.746e-19	0.01929	1.67e-18	0	0.01838	0.01071	0.4589	0.05061	-1.768e-17
TCGA.CW.5590.01	0.008492	0.05826	0.1075	0.00556	0.05011	0.0184	0.01701	0.5537	0.1034	0.06682	0.8381	0.08872	0.05547	0.05113	1.727e-18	0.1137	0.02494	0.01337	-9.149e-19	-2.205e-20	0.009548	0.004304	0.4714	0.04725	6.616e-18
TCGA.CZ.5984.01	0.1012	0.05501	0.1349	0.004906	0.03428	0.01472	0	0.3316	0.2477	6.73e-20	0.325	0.1006	0.04363	0.0544	1.651e-18	0.1563	0.05581	0.01288	1.498e-19	5.117e-19	5.952e-19	0.01638	0.5119	0.04322	-3.629e-18
TCGA.A3.3363.01	0.07241	0.06664	0.01808	0.004409	0.01625	0.0005908	-2.039e-18	0.01692	0.4129	0.07407	0.0118	0.1707	0.05525	0.1038	0.001337	0.1244	0.03779	0.01677	0.002946	1.068e-20	0.01999	0.00657	0.5569	0.06911	-1.991e-20
TCGA.B0.5697.01	0.0798	0.05829	0.09605	0.00958	0.1265	0.08942	0.02849	0.2858	0.3876	0.04212	0.2855	0.1699	0.07463	0.0811	2.914e-18	0.1754	0.05572	0.007346	1.117e-18	4.337e-19	0.006564	0.004045	0.4977	0.0648	-1.46e-18
TCGA.B0.5711.01	0.02645	0.093	0.1222	0.00137	0.03745	0.01825	4.689e-19	0.583	0.08591	0.03261	0.8585	0.07348	0.0294	0.03597	1.205e-18	0.1044	0.04224	0.01572	-1.631e-18	0.003718	0.005195	0.01004	0.4921	0.02427	3.481e-18
TCGA.B8.A54G.01	0.1833	0.1064	0.2236	0.01692	0.2866	0.2115	0.07793	0.1294	0.1018	-2.617e-17	0.1258	0.1992	0.1087	0.09748	1.789e-20	0.08365	0.1062	0.005503	0.0143	0.002798	0.01715	0.009759	0.4745	0.06608	0.02049
TCGA.BP.4759.01	-6.689e-18	0.0467	0.07043	0.0153	0.02457	0.01815	-1.229e-19	0.6337	0.09101	0.04955	1.074	0.06257	0.04314	0.03351	2.961e-18	0.1314	0.00611	0.006358	4.623e-18	-2.098e-19	0.02706	0.009502	0.493	0.1024	-3.2e-18
TCGA.CJ.4903.01	0.07116	0.08164	0.07865	0.005967	0.07506	0.04335	0.007322	0.3946	0.08044	0.02324	0.4928	0.1068	0.05695	0.05489	4.614e-18	0.1309	0.05332	0.01281	1.376e-18	8.801e-20	0.01248	0.01346	0.5221	0.0268	-3.263e-18
TCGA.A3.3387.01	0.03323	0.02095	0.1004	0.002437	0.02107	0.00748	-5.591e-21	0.4167	0.1191	0.1236	0.5441	0.1357	0.08455	0.04905	-1.339e-19	0.128	0.09706	0.005324	-3.406e-18	0.005184	0.01294	0.002018	0.5161	0.02315	-2.891e-18
TCGA.B0.4816.01	0.0406	0.06511	0.1313	0.00421	0.0141	0	0.001099	0.5925	0.08096	0.06217	0.9329	0.1255	0.0671	0.06399	-6.074e-18	0.1488	0.1411	0.003655	-5.688e-18	0.01193	0.02143	-4.575e-19	0.3569	0.03361	-4.103e-18
TCGA.B0.4834.01	0.1072	0.05205	0.07632	0	0.006354	-4.869e-19	5.865e-18	0.3517	0.03606	0.04938	0.4783	0.03517	0.007413	0.03577	6.029e-18	0.06065	-3.615e-19	0.03012	-9.243e-19	-2.068e-20	7.677e-19	0.01183	0.6043	0.03453	-9.512e-18
TCGA.BP.4174.01	0.09255	0.1085	0.03921	1.623e-22	0.05474	0.02296	-1.847e-18	0.2572	0.09523	0.01258	0.2503	0.1483	0.07185	0.09617	2.282e-19	0.09108	0.05949	0.0187	2.232e-18	0.004728	0.001502	0.0287	0.6238	0.0454	1.988e-18
TCGA.BP.4959.01	0.07336	0.1323	0.04976	-1.024e-19	0.003703	0	3.63e-19	0.2998	0.1837	0.005638	0.321	0.2748	0.1319	0.1206	6.894e-18	0.1673	0.05667	0.01038	-8.566e-19	3.819e-20	3.102e-18	0.009668	0.5048	0.02891	-6.977e-20
TCGA.BP.4998.01	0.04395	0.01048	0.1546	0.002133	0.06982	0.02062	0.02715	0.4699	0.1239	0.1137	0.663	0.1071	0.05933	0.05461	-1.412e-17	0.1748	0.0696	0.01447	-2.214e-19	0.001004	1.312e-18	3.984e-19	0.3941	0.004538	6.069e-18
TCGA.CJ.4640.01	0.04337	0.08215	0.06915	0.001712	0.1202	0.09783	0.01762	0.3974	0.159	0.06493	0.5171	0.143	0.07628	0.08051	-2.624e-17	0.1441	0.04988	0.009943	-1.187e-18	-4.062e-19	0.00313	0.005512	0.5456	0.06425	0.001963
TCGA.CJ.4869.01	0.1002	0.06098	0.2335	0.01078	0.2585	0.2295	0.08068	0.4541	0.2248	0.02293	0.633	0.1284	0.08226	0.07187	-2.558e-18	0.1664	0.0437	0	0.0004179	-4.558e-18	0.03115	0.01501	0.4297	0.09827	0.005815
TCGA.AK.3451.01	7.882e-19	0.03972	0	0.00589	0.0732	0.08422	0.0005765	0.3536	0.2895	0.04727	0.4679	0.1933	0.07684	0.1105	7.788e-18	0.0574	0.04482	0.01152	-3.631e-18	0.002547	0.01121	0.01897	0.5461	0.08518	0.05415
TCGA.AK.3456.01	0.109	0.02419	0.04726	0	0.005544	-1.89e-20	-7.575e-19	0.08302	0.09198	2.038e-20	0.07481	0.2195	0.09372	0.1256	0.004241	0.1409	0.02768	0.02635	0.01347	0.003044	0.003325	0.01138	0.6039	0.04308	5.805e-20
TCGA.AK.3458.01	0.005148	0.125	0.01748	0.0109	0.0581	0.05125	-3.438e-19	0.2064	0.1263	0.08911	0.3311	0.06718	0.02565	0.0583	2.192e-17	0.07996	0.01017	0.01137	-5.956e-18	3.288e-20	0.021	0.02279	0.5758	0.08507	0.004507
TCGA.B0.4811.01	0.009026	0.01519	0.1373	0.02165	0.03768	1.83e-19	0.01038	0.4511	0.1035	0.1021	0.7162	0.0421	0.02107	0.01903	1.576e-18	0.1318	0.007853	0.00951	-1.461e-18	1.428e-19	0.04507	0.01685	0.3966	0.07222	8.794e-18
TCGA.B8.A54I.01	0.34	0.09572	0.1128	0.001595	0.04015	0.03412	0.001657	0.373	0.3428	0.01057	0.4769	0.1881	0.1204	0.06126	0.05686	0.1401	0.06682	0	0.006911	-2.019e-18	0.03275	0.08939	0.4232	0.04544	3.32e-18
TCGA.BP.4789.01	6.305e-18	0.07351	0.1034	-8.816e-21	0.003998	-6.961e-19	4.034e-20	0.6667	0.06132	0.1764	1.16	0.02431	0.01417	0.02103	2.567e-21	0.1113	1.859e-18	0.02477	1.25e-18	0.002718	-2.286e-18	0	0.4571	0.01675	3.677e-18
TCGA.CJ.4635.01	0.1156	0.04344	0.1934	0.007103	0.1601	0.07246	0.04436	0.3765	0.08123	0.03841	0.4928	0.1069	0.06228	0.07521	-1.854e-18	0.1742	0.03841	0.01797	-2.751e-20	2.38e-19	0.01941	0.007122	0.4398	0.01111	2.492e-18
TCGA.CJ.4887.01	0.08518	0.07512	0.1398	0.0114	0.1572	0.1253	0.05974	0.4482	0.1478	7.526e-18	0.5773	0.1758	0.09868	0.1039	-3.342e-18	0.136	0.07007	0.002306	5.373e-19	-7.129e-20	0.01187	0.01234	0.412	0.08647	-4.161e-21
TCGA.A3.3326.01	0.09309	0.1371	0.2058	0.0007161	0.02937	0.01743	-1.931e-18	0.4444	0.09084	0.00896	0.644	0.1119	0.06054	0.05558	-2.257e-20	0.1075	0.07731	0.01006	1.344e-18	0.01726	0.007632	0.01282	0.4363	0.03134	5.129e-18
TCGA.A3.A6NI.01	0.02406	0.09105	0.04898	1.277e-19	0	1.256e-18	-1.56e-18	0.4251	0.2434	0.05213	0.5967	0.1327	0.07193	0.04207	2.289e-19	0.1256	0.04063	0.006905	-1.225e-18	7.658e-19	0.02665	0.007024	0.4397	0.05774	5.281e-18
TCGA.B0.4810.01	-1.317e-20	0.08045	0.1698	0.01012	0.1077	0.0782	0.03866	0.5548	0.1016	0.1509	0.8572	0.1068	0.09038	0.0303	-2.615e-17	0.1459	0.05005	0.008774	-6.898e-18	3.074e-20	0.04902	0.003499	0.3923	0.1035	1.551e-18
TCGA.BP.4173.01	0.127	0.1091	0.3466	0.01231	0.3058	0.2301	0.08429	0.348	0.08159	0.1345	0.4404	0.1659	0.1084	0.05495	6.097e-18	0.1673	0.1125	0.008645	0.003017	0.01055	0.009078	0.00303	0.3955	0.05365	-1.854e-18
TCGA.BP.4961.01	3.131e-18	0.06101	0.1328	0	0.01762	0.001202	3.705e-18	0.6336	0.06136	0.09113	1.056	0.04668	0.03663	0.02925	-1.02e-18	0.1011	0.0135	0.01922	1.455e-19	0.006272	0.004745	1.91e-19	0.4257	0.01496	2.108e-18
TCGA.BP.4973.01	0.09602	0.1262	0.1341	0.004947	0.07808	0.02899	-8.617e-21	0.392	0.07486	0.01152	0.5484	0.07193	0.03261	0.05672	-6.229e-19	0.13	0.04866	0.01906	-2.751e-20	0.0007204	0.01241	0.01741	0.4685	0.01804	-3.253e-18
TCGA.CJ.4642.01	0.01687	0.1061	0.02814	0.002288	4.155e-19	-1.29e-17	-3.546e-18	0.3856	0.5163	0.0779	0.5846	0.08016	0.07105	0.03718	-1.673e-17	0.226	0.0127	0.000912	0.01608	-3.435e-19	0.05555	0.01723	0.3478	0.07571	-1.71e-17
TCGA.CJ.4901.01	0.1651	0.1423	0.2996	0.01307	0.1821	0.1686	0.04474	0.434	0.1027	0.06046	0.5224	0.1847	0.1328	0.03279	3.433e-18	0.1818	0.06038	0.001533	0.004129	0.001974	0.01077	0.01445	0.4671	0.08565	-8.463e-19
TCGA.CJ.5676.01	0.01658	0.02359	0.1344	0.00718	0.07735	0.06009	0.01749	0.5757	0.09282	0.1234	0.9084	0.1367	0.1031	0.05927	-2.929e-18	0.1294	0.05538	4.545e-05	-1.404e-18	-8.865e-21	0.04711	0.005454	0.3936	0.06857	-1.093e-17
TCGA.A3.3365.01	2.559e-18	0.03767	0.09076	0.006641	0.02328	0.01075	4.587e-20	0.6271	0.1039	0.1083	1.023	0.0444	0.01939	0.03843	-2.517e-18	0.1327	0.02336	0.01353	2.74e-18	0.002965	-5.226e-19	-4.391e-22	0.4825	0.01481	-7.529e-18
TCGA.B0.4688.01	0.04066	0.138	0.02394	3.603e-20	0.009393	-8.299e-19	-1.907e-18	0.1038	0.02398	0.1137	0.05964	0.139	0.09303	0.03595	1.087e-18	0.09238	0.04576	0.0211	0.004434	6.187e-19	0.01735	0.01921	0.5708	0.1711	0.1072
TCGA.B0.5399.01	0.02154	0.05824	0.1348	0.005642	0.04305	0.02874	0.004673	0.4919	0.08434	0.1181	0.6714	0.05317	0.03116	0.02556	1.63e-18	0.1374	0.02625	0.006695	3.317e-18	-3.375e-19	0.02053	0.006366	0.4225	0.04646	1.185e-18
TCGA.B2.5639.01	0.09802	0.1115	0.0714	1.272e-21	0.01904	0.02083	-1.745e-18	0.2793	0.1214	0.005471	0.2353	0.136	0.06478	0.06713	3.461e-18	0.1036	0.06796	0.00866	0.0002515	0	0.009694	0.01512	0.5638	0.05234	-2.406e-18
TCGA.BP.4777.01	0.1608	0.04116	0.1702	0.01431	0.1992	0.1612	0.03923	0.3562	0.1493	1.732e-19	0.4433	0.2267	0.1105	0.1329	2.145e-18	0.1141	0.04782	0.009136	0.004456	0.0007742	0.001053	0.009727	0.5016	0.03152	0.02445
TCGA.BP.4960.01	0.04477	0.1324	0.1459	0.01138	0.03101	2.851e-20	-6.531e-19	0.5507	0.08134	0.09647	0.8572	0.1083	0.07207	0.06873	2.308e-19	0.1698	0.1247	0.004243	1.414e-18	1.725e-18	0.06366	0.0146	0.4046	0.04985	1.443e-17
TCGA.BP.4965.01	-1.524e-19	0.05622	0.07404	1.851e-20	0.01755	0.005357	-1.347e-18	0.5576	0.1109	0.02072	0.8328	0.08304	0.0467	0.0386	8.319e-18	0.1357	0.02666	0.0201	1.222e-18	0.005121	-1.404e-18	0.001296	0.513	0.01845	1.551e-18
TCGA.BP.5008.01	0	0.06962	0.1412	0.01048	0.07183	0.03195	3.323e-19	0.4741	0.166	0.1576	0.7414	0.09043	0.05402	0.03667	-2.275e-17	0.1773	0.03402	0.02445	5.317e-18	0.01033	1.439e-18	-2.756e-19	0.4577	0.00777	7.878e-18
TCGA.CZ.4862.01	0.1028	0.05566	0.2229	0.006508	0.2093	0.1319	0.05255	0.3752	0.07752	0.03191	0.4722	0.1138	0.07164	0.04932	-8.389e-18	0.1544	0.06018	0.01205	-4.642e-19	0	9.999e-19	0.001464	0.4263	0.01646	-1.251e-19
TCGA.AK.3443.01	0.08064	0.102	0.05469	6.954e-22	0.007967	-1.405e-18	-4.051e-18	0.1512	0.2903	0.01246	0.1904	0.03485	0	0.04182	-8.375e-19	0.02717	-1.086e-17	0.02853	-1.715e-19	7.177e-19	0.000761	0.01871	0.5949	0.04761	3.163e-18
TCGA.B0.5706.01	0.2361	0.118	0.145	0.0097	0.1767	0.1534	0.01501	0.4103	0.1331	0.02349	0.4908	0.07104	0.05221	0.05335	0.007834	0.1513	0.03078	0.005132	0.006856	0	0.02606	0.08191	0.4738	0.0523	0.0008942
TCGA.B4.5843.01	-7.287e-19	0.04199	0.0452	5.757e-20	0.0005481	-8.298e-19	3.371e-19	0.4721	0.1321	0.07075	0.6425	0.07504	0.03145	0.05618	1.809e-18	0.1277	0.004135	0.01974	2.094e-18	0.0002053	2.599e-20	0.002373	0.4936	0.02586	0.01006
TCGA.BP.5007.01	0.01991	0.09651	0.1141	0.009582	0.06965	0.03181	8.685e-21	0.5586	0.09694	0.02668	0.809	0.05717	0.03314	0.0294	-2.14e-18	0.1273	0.01156	0.009487	-3.902e-19	0	-9.223e-21	0.01033	0.4849	0.03469	-2.25e-17
TCGA.BP.4970.01	9.227e-20	0.04263	0.09462	-1.18e-22	0.0542	0.03863	0.008544	0.4821	0.1797	0.1577	0.7166	0.1177	0.06588	0.04689	3.283e-18	0.1573	0.05002	0.01517	-2.892e-19	0.003236	4.839e-19	2.814e-19	0.4152	0.01384	-2.034e-19
TCGA.BP.5200.01	0.04152	0.03756	0.1085	0.001443	0.07744	0.04977	0.01304	0.5551	0.1245	0.03409	0.8682	0.09151	0.05377	0.06205	-1.148e-17	0.1318	0.06022	0.01078	5.178e-18	0.01038	0.01803	0.009055	0.3913	0.02514	6.45e-18
TCGA.CW.5581.01	0.03493	0.04378	0.09132	0.0008118	0.03497	0.02201	1.298e-19	0.5066	0.1073	-1.356e-18	0.6692	0.06571	0.03696	0.05757	1.65e-18	0.1174	-3.427e-19	0.01348	-4.027e-18	1.671e-19	0.01013	0.02004	0.4748	0.03667	-5.352e-18
TCGA.B0.5115.01	0.007196	0.09831	0.13	0.00196	0.0188	-2.008e-19	-1.747e-18	0.5778	0.06121	0.09375	0.9177	0.05444	0.02451	0.03412	1.475e-18	0.1265	0.01403	0.01173	1.362e-18	0.001068	0.01984	0.003524	0.4347	0.02555	3.933e-19
TCGA.B8.5165.01	4.129e-18	0.004843	0.08893	0.0006116	0.01352	0.007884	-1.793e-18	0.6004	0.1	0.1156	0.8997	0.06648	0.03275	0.06504	1.824e-18	0.1344	0.01604	0.02924	-1.934e-18	0.004271	-3.64e-18	1.174e-20	0.4452	0.01152	-7.708e-18
TCGA.BP.4338.01	0.08508	0.0426	0.03412	0.002474	0.0229	0.009446	-4.195e-20	0.1423	0.2467	1.609e-18	0.1147	0.2075	0.09562	0.102	0.005702	0.08389	0.09774	0.009996	0.006652	0.005855	0.01272	0.02115	0.515	0.0728	0.009983
TCGA.BP.4765.01	-2.469e-18	0.07731	0.08062	0	0.007625	-2.004e-18	-3.358e-18	0.5173	0.07122	0.1434	0.8551	0.03883	0.01943	0.04242	4.334e-18	0.1197	0.02495	0.02126	-9.222e-18	0.002705	0.007861	0.0007787	0.4892	0.02401	-8.867e-18
TCGA.CZ.5458.01	0.01783	0.1155	0.07829	0.001413	0.02614	0.01754	-7.206e-19	0.5726	0.1031	0.01894	0.8903	0.06571	0.03774	0.03398	4.54e-18	0.1297	0.02059	0.01097	-6.231e-18	2.675e-19	-1.82e-18	0.00345	0.4955	0.03477	1.546e-18
TCGA.A3.3351.01	0.1268	0.1338	0.2455	0.006236	0.1625	0.0833	0.01716	0.387	0.07207	0.0343	0.4815	0.09897	0.05621	0.03366	1.023e-17	0.1271	0.08475	0.01525	0	-6.037e-19	8.54e-19	0.007829	0.3995	0.005636	6.474e-18
TCGA.B8.5545.01	2.634e-19	0.05704	0.1065	0.0006422	0.004913	0.0003457	0	0.6053	0.1062	0.14	0.9674	0.1105	0.07813	0.04664	2.727e-18	0.1833	0.0673	0.01629	2.685e-18	0.002094	3.121e-19	2.691e-18	0.3964	0.01844	1.675e-18
TCGA.BP.4762.01	-1.592e-18	0.007783	0.09445	0	0.02391	0.0235	-9.908e-20	0.538	0.1184	0.2814	0.8957	0.1029	0.06359	0.05141	3.005e-18	0.1363	0.06233	0.01482	1.289e-17	0.0003652	5.271e-19	1.175e-18	0.4859	0.0248	0.003372
TCGA.BP.4807.01	0.001025	0.02012	0.02111	-1.181e-19	1.648e-19	2.474e-18	-5.576e-18	0.3587	0.1548	0.08453	0.4126	0.1803	0.09578	0.07936	-1.064e-19	0.1927	0.06712	0.02544	-3.715e-18	0.00928	4.051e-19	0	0.5119	0.02565	-1.043e-19
TCGA.BP.4982.01	5.84e-21	0.04223	0.1543	0	0.03683	0.01388	0.002656	0.5324	0.06457	0.07026	0.8577	0.0666	0.04256	0.04678	1.547e-18	0.1144	0.05245	0.01783	-2.472e-18	0.005338	8.165e-19	-1.169e-19	0.4412	0.0008184	3.419e-18
TCGA.CJ.4868.01	0.01671	0.09638	0.1039	0.008525	0.06687	0.05533	0.009913	0.5117	0.1857	0.1099	0.7917	0.1554	0.09759	0.05602	1.097e-17	0.1674	0.1167	0.008671	-6.665e-19	0.002751	1.622e-21	-1.065e-21	0.3779	0.06281	0.03713
TCGA.CJ.4899.01	0.00016	0.01205	0.1354	0.001806	0.02654	0.008115	2.567e-19	0.5617	0.09273	0.1254	0.9638	0.09234	0.04683	0.07247	-5.189e-18	0.1497	0.03144	0.02452	-5.04e-18	0.003831	-2.676e-19	-1.2e-19	0.408	0.003797	-1.24e-17
TCGA.A3.3335.01	0.09958	0.07797	0.03361	0.0001999	0.01059	-4.461e-19	3.479e-19	0.168	0.1706	0.0009536	0.1635	0.0919	0.04501	0.05936	0	0.1413	0.02948	0.01426	0.002888	0.003537	0.03734	0.02548	0.5991	0.039	-1.955e-18
TCGA.CJ.4881.01	0.06163	0.03463	0.1131	0.007976	0.06176	0.01446	0.02212	0.3957	0.2216	0.06538	0.5278	0.125	0.06506	0.06846	6.403e-18	0.1726	0.08472	-6.124e-20	5.36e-20	0.005529	0.01091	0.0217	0.3857	0.03861	-6.696e-18
TCGA.CZ.5469.01	0.0107	0.03809	0.03416	0.007029	0.01468	-8.657e-21	3.152e-18	0.337	0.1853	0.001405	0.4166	0.09769	0.05402	0.05136	5.707e-19	0.2174	0.01586	0.0005118	5.168e-19	-5.597e-20	0.05216	0.01074	0.5034	0.1344	7.283e-19
TCGA.DV.5573.01	0.05479	-1.527e-18	0.1266	0.01503	0.267	0.1975	0.05139	0.2891	0.2366	0.06876	0.3116	0.1292	0.06343	0.06795	-3.066e-17	0.1569	0.02551	0.008753	-7.056e-18	4.471e-19	-1.493e-18	-7.362e-20	0.5025	0.05488	0.01187
TCGA.MM.A563.01	0.04206	0.1448	0.1536	0.01077	0.04912	0.0314	1.108e-18	0.5306	0.1882	0.2013	0.8654	0.1588	0.0987	0.04923	6.135e-18	0.2083	0.1133	0.0077	2.218e-18	-1.677e-20	0.006435	0.008925	0.3801	0.03521	-6.431e-18
TCGA.AK.3436.01	5.375e-21	0.06883	0.05249	0.00339	0.02297	0.01178	-1.749e-20	0.4079	0.1419	0.05345	0.5631	0.09328	0.05002	0.05489	2.246e-18	0.1131	0.004558	0.008304	-3.03e-18	-1.284e-18	0.01228	0.02423	0.5472	0.06201	-6.383e-19
TCGA.B0.5117.01	0.1108	0.044	0.04668	0.008548	-9.177e-20	0	5.257e-18	0.3268	0.2971	0.04888	0.4042	0.07095	0.03559	0.03553	-2.139e-17	0.07864	-4.681e-18	0.01665	-2.432e-19	-2.597e-18	-5.875e-19	0.01474	0.5388	0.04494	1.297e-17
TCGA.BP.4758.01	5.257e-20	0.05911	0.1588	0.03341	0.1859	0.1638	0.03317	0.6456	0.0971	0.03305	1.067	0.09007	0.05629	0.04688	1.06e-17	0.1473	0.0146	0.001211	4.009e-18	-5.71e-22	0.03013	0.007696	0.4387	0.104	7.163e-18
TCGA.BP.4968.01	0.008357	0.06355	0.1227	0.01638	0.1303	0.1003	0.01166	0.521	0.113	0.01553	0.7398	0.09653	0.05604	0.05127	3.938e-18	0.1666	0.01932	0.009213	-3.753e-19	0	0.02592	0.01444	0.4941	0.06928	-1.314e-18
TCGA.BP.4971.01	0.08191	0.07911	0.3268	0.009584	0.07328	0.01339	0.01282	0.3697	0.1002	0.2777	0.5074	0.1609	0.08908	0.04663	-1.791e-17	0.1651	0.03597	0.01651	-5.35e-18	-6.308e-20	0.041	0.001003	0.3779	-1.07e-18	8.216e-18
TCGA.BP.4975.01	2.622e-19	0.06202	0.07929	0.0009884	0.002418	-9.428e-21	-2.254e-18	0.4771	0.07955	0.0595	0.7113	0.07607	0.04011	0.05636	1.171e-18	0.09654	0.04009	0.01818	1.774e-18	0.007036	0.001846	0.003981	0.509	0.03527	-3.323e-18
TCGA.BP.5000.01	-3.237e-18	0.03581	0.1333	0.01563	0.0725	0.05252	0.01423	0.5469	0.1798	0.07308	0.8269	0.09309	0.05555	0.03719	1.076e-18	0.1799	0.01204	0.005609	-6.666e-18	-7.973e-19	0.02127	0.006664	0.3933	0.06423	7.634e-19
TCGA.BP.5194.01	0.0139	0.06014	0.09128	0.00492	0.02582	0.01392	-4.701e-20	0.5401	0.08156	0.05574	0.8419	0.07703	0.04299	0.04156	9.608e-19	0.09849	0.02117	0.01745	3.578e-19	0.001767	0.002946	0.003346	0.5164	0.02679	-1.164e-17
TCGA.CZ.4858.01	0.1155	0.1557	0.1647	0.006495	0.123	0.09062	0.04356	0.08318	0.03218	0.1234	0.06111	0.127	0.1126	0.01461	3.388e-19	0.06418	0.04878	1.656e-19	0.013	4.111e-20	0.03672	0.01014	0.5059	0.1219	0.07405
TCGA.CJ.4908.01	-2.175e-18	0.02799	0.1608	0.003784	0.045	0.01153	0.004666	0.6912	0.05721	0.1169	1.156	0.0424	0.03358	0.03481	-1.009e-17	0.1189	0.0322	0.01303	1.789e-18	0.002043	0.02458	-1.746e-19	0.3723	0.007331	1.366e-17
TCGA.CZ.5988.01	0	0.02122	0.1091	0.004174	0.047	0.0309	0.003726	0.5222	0.2092	0.02783	0.6868	0.0344	0.02046	0.02077	-1.418e-18	0.1376	0.02012	0.00744	-3.82e-18	0.002432	7.54e-19	4.732e-19	0.463	0.03133	0.02007
TCGA.A3.A8OW.01	-1.035e-20	0.07065	0.1154	0.00845	0.05589	0.02159	0.005229	0.6522	0.07095	0.03569	1.204	0.04585	0.03607	0.03117	2.477e-18	0.09908	-2.261e-18	0.01728	4.872e-18	0.006064	0.007689	0.008215	0.415	0.02775	-1.838e-17
TCGA.AK.3426.01	0.1429	0.2226	0.34	0.01782	0.2767	0.2321	0.1164	0.256	0.2205	0.1602	0.3229	0.2602	0.171	0.08953	-6.428e-19	0.2015	0.1372	0	0.01507	4.836e-23	0.08143	0.002351	0.3159	0.1278	3.954e-18
TCGA.DV.5574.01	0.01415	0.004821	0.1353	0.008574	0.0676	0.04069	0.01787	0.6326	0.1207	0.1255	1.048	0.1557	0.0843	0.09679	-1.239e-17	0.1528	0.06393	0.01214	-3.509e-18	0.003058	-5.538e-19	-4.889e-20	0.4236	0.01976	5.636e-18
TCGA.BP.4332.01	2.881e-19	0.0389	0.07229	0.008598	0.02073	2.534e-20	2.451e-19	0.5443	0.1433	0.0724	0.8622	0.06149	0.03871	0.03688	-3.167e-18	0.1703	0.01057	0.01715	-1.778e-18	-6.763e-21	-8.619e-20	9.45e-20	0.4669	0.01878	3.747e-19
TCGA.AS.3778.01	-3.333e-18	0.03553	0.07293	0.0003871	0.01088	-5.609e-19	5.788e-18	0.5045	0.1101	0.06187	0.8185	0.07208	0.05494	0.03202	1.998e-18	0.168	0.05121	0.01483	-3.921e-18	-7.218e-19	0.01989	0.002709	0.4172	0.03848	-5.655e-18
TCGA.BP.4797.01	0.04865	0.09544	0.1145	0	0.05008	0.03756	3.492e-18	0.3674	0.1167	0.04809	0.4627	0.179	0.08927	0.08401	-7.576e-18	0.1689	0.03998	0.02047	6.617e-19	0.002767	3.526e-19	0.008691	0.4913	0.01912	0.005294
TCGA.B0.5084.01	0.04706	0.164	0.0794	-6.598e-22	2.392e-20	2.93e-18	-3.99e-18	0.1501	0.2388	0.04478	0.1126	0.08462	0.0363	0.0496	2.655e-18	0.212	7.102e-19	0.006297	0.002992	0.006451	0.04232	0.01374	0.5935	0.1365	0.02912
TCGA.CW.6097.01	0.2239	0.02666	0.1922	0.001149	0.08175	0.08036	0.007117	0.4285	0.1126	0.1805	0.6274	0.1607	0.1056	0.05601	2.449e-18	0.1418	0.07268	0.01368	0.01606	0.003099	4.814e-19	0.01111	0.4477	0.02941	0.03974
TCGA.DV.5568.01	-6.455e-22	0.04706	0.1054	0.01311	0.102	0.05587	0.01798	0.5233	0.1326	0.03199	0.7538	0.14	0.08358	0.05279	-2.775e-17	0.1728	0.02493	0.009405	1.841e-19	-5.664e-19	0.03697	0.008389	0.4649	0.07322	-9.58e-19
TCGA.B0.5104.01	0.02317	0.09739	0.0818	0	0.01094	6.835e-20	4.225e-19	0.3882	0.06729	0.05306	0.4984	0.0539	0.009711	0.0536	2.076e-18	0.07898	0.06524	0.01313	2.597e-18	0.006613	0.005347	0.01185	0.4667	0.02108	8.8e-18
TCGA.B0.5099.01	3.132e-19	0.04831	0.04783	0.0001969	0	-3.744e-18	1.22e-17	0.5395	0.1355	0.04212	0.8059	0.02071	0.004335	0.0476	2.541e-18	0.09434	6.512e-19	0.02761	-1.861e-18	1.073e-19	0.01161	0.00775	0.4396	0.01826	-1.797e-18
TCGA.A3.3331.01	0.03322	0.06358	0.1023	0	0.03465	0.01523	0.002034	0.5165	0.06927	0.008821	0.7267	0.07153	0.04279	0.05798	-8.197e-18	0.1027	0.07136	0.02049	2.485e-18	0.009012	-2.411e-19	0.003601	0.4538	0.002255	-1.131e-17
TCGA.CZ.5467.01	0.0121	0.07947	0.07885	0.0007614	0.01271	3.352e-19	-4.389e-18	0.6235	0.08897	0.04218	0.9473	0.0557	0.04431	0.03079	1.272e-18	0.1291	0.02567	0.01722	-9.551e-19	-1.278e-19	0.05001	0.01151	0.4809	0.03505	5.841e-18
TCGA.AK.3450.01	3.301e-18	0.07601	0.03227	0.0007696	0.01866	0.0008426	-2.495e-19	0.4778	0.1048	0.03342	0.7188	0.0804	0.02372	0.06625	1.772e-18	0.09899	4.337e-19	0.01407	-1.875e-18	0.002714	0.00581	0.02761	0.5187	0.03361	8.972e-18
TCGA.CJ.4873.01	0.1335	0.09665	0.1971	0.01028	0.09703	0.04366	0.02162	0.302	0.1266	0.09058	0.406	0.2584	0.1508	0.1045	4.374e-18	0.1567	0.07905	0	0.009679	1.623e-18	0.0766	0.005925	0.4158	0.06347	-1.111e-18
TCGA.A3.3359.01	0.04481	0.09273	0.1274	0.004786	0.07993	0.0483	0.009944	0.4694	0.06741	0.002651	0.7348	0.09087	0.05193	0.056	-1.03e-17	0.1084	0.07226	0.02022	2.5e-18	0.01303	-6.186e-19	0.008534	0.4545	0.02623	5.731e-18
TCGA.B0.4833.01	0.02018	0.1208	0.1367	0.02122	0.1158	0.0642	0.02014	0.5088	0.08182	0.04289	0.851	0.0735	0.04344	0.05277	-6.292e-19	0.1034	0.0217	0.007297	-5.476e-18	0.000401	0.0345	0.01725	0.4102	0.06538	5.581e-19
TCGA.G6.A8L7.01	0.03531	0.06503	0.08428	0.001159	0.0155	-8.222e-20	0.008706	0.3379	0.1012	9.071e-19	0.5221	0.02369	0.01979	0.02065	-9.791e-19	0.1289	-9.595e-19	0	0.002049	-3.671e-20	0.1899	0.02802	0.2939	0.2265	-1.8e-17
TCGA.AK.3444.01	0.005795	0.06047	0.0403	0.007428	0.03293	0.0276	-2.232e-19	0.4719	0.09441	0.02687	0.7157	0.07725	0.02811	0.06852	2.185e-18	0.091	4.224e-19	0.01931	9.063e-18	0.004851	0.004353	0.01205	0.5348	0.04158	0.005066
TCGA.B0.4839.01	-1.509e-19	0.09216	0.04688	0.005027	0	0.005885	0.0006537	0.6696	0.1469	0.04268	1.144	0.1299	0.09174	0.06372	-9.078e-18	0.1563	0.09774	0.002112	-1.289e-18	-1.09e-18	0.03062	0.005432	0.4389	0.09322	-3.491e-18
TCGA.B0.5081.01	0.1989	0.05593	0.3644	0.007588	0.1828	0.1315	0.07199	0.4594	0.08793	0.1291	0.5934	0.1453	0.1111	0.05002	1.741e-19	0.1689	0.09086	0.0003673	0.01057	3.711e-20	0.05636	0.02517	0.391	0.05856	0.006279
TCGA.BP.4763.01	2.38e-19	0.02207	0.06453	0	0.02947	0.01512	-8.958e-19	0.4953	0.1252	0.0714	0.7856	0.04271	0.01693	0.01983	1.983e-18	0.1305	0.009865	0.02227	2.87e-18	0.002111	5.593e-19	8.33e-19	0.5179	0.02469	3.643e-21
TCGA.CJ.4897.01	0.006517	0.0483	0.04574	0.002088	0.01889	0.01087	-6.044e-20	0.4772	0.08925	0.06705	0.7012	0.07511	0.03486	0.05217	1.672e-18	0.1424	0.002473	0.03007	3.544e-18	0.001182	0.005153	0.009201	0.5215	0.037	9.85e-19
TCGA.CZ.4866.01	0.08654	0.08904	0.0328	0.0006122	0.02731	0.003383	-2.372e-18	0.2	0.1003	-8.027e-18	0.1827	0.2176	0.08883	0.1203	-3.922e-18	0.07453	0.04369	0.01716	0.001728	1.564e-19	5.65e-19	0.01429	0.5602	0.03854	1.722e-20
TCGA.B0.4852.01	0.06033	0.03913	0.08087	0.01114	0.04024	0.01222	-1.958e-19	0.4346	0.06588	0.01906	0.5743	0.04467	0.01936	0.0319	-5.204e-18	0.09584	0.02587	0.02814	3.6e-19	0.009293	0.01683	0.01342	0.5359	0.01957	6.417e-19
TCGA.BP.5176.01	-2.928e-18	0.06851	0.05891	0.001835	0.004723	0.007028	0	0.572	0.1263	0.03275	0.9353	0.08213	0.03915	0.06821	3.005e-18	0.1105	-8.717e-19	0.007224	-7.95e-18	-1.379e-19	0.02804	0.008471	0.4772	0.07357	-1.241e-17
TCGA.CW.5588.01	0.002148	0.04715	0.1012	0	0.01191	0.007701	-2.221e-19	0.4975	0.1547	0.1821	0.7521	0.1597	0.1133	0.05412	1.595e-18	0.1508	0.06163	0.009697	-2.123e-18	0.002934	-2.309e-19	7.769e-20	0.4436	0.03291	-1.178e-18
TCGA.A3.3308.01	-1.172e-18	0.05806	0.1483	-6.507e-21	0.009387	1.127e-18	-1.737e-19	0.5594	0.04026	0.08673	0.7641	0.06666	0.05114	0.0485	-1.346e-17	0.1275	0.03558	0.01892	-2.96e-18	0.0002309	0.01383	0.001328	0.3883	0.02487	5.953e-18
TCGA.B0.4827.01	0.06803	0.1345	0.09648	1.176e-21	0.03882	0.0368	-3.616e-18	0.425	0.103	0.09876	0.5794	0.1493	0.09422	0.05792	-4.443e-18	0.1459	0.04253	0.004532	2.891e-18	-2.964e-19	0.02132	0.0283	0.3783	0.0568	-9.903e-20
TCGA.B0.5075.01	0.1687	0.1426	0.05941	0.004158	0.06253	0.03806	1.3e-18	0.1285	0.1592	2.684e-18	0.1078	0.3191	0.1464	0.1589	0	0.09218	0.05398	0.01248	0.01195	0.0001132	0.01022	0.0117	0.4963	0.03241	0.007151
TCGA.A3.3347.01	0.09658	-1.056e-17	0.1813	-6.332e-21	0.05848	0.02327	0.02592	0.2856	0.1688	0.1513	0.3193	0.1905	0.106	0.07818	-3.099e-18	0.1736	0.08724	0.006713	0.0007474	-4.662e-19	0.01355	0.001567	0.3495	0.02732	-1.42e-18
TCGA.B0.4713.01	0.06517	0.1479	0.07913	0.003256	0.0538	0.03161	-9.022e-20	0.1505	0.2264	0.02225	0.1783	0.06752	0.02431	0.04129	-1.806e-18	0.1296	-4.052e-18	0.01367	0.002911	2.981e-20	0.007128	0.03275	0.4681	0.06958	0.007012
TCGA.B0.5085.01	0.002676	0.1333	0.1024	0.01312	0.02064	-1.581e-18	-2.992e-19	0.4794	0.1228	0.02547	0.8903	0.07875	0.05285	0.06424	6.023e-19	0.1012	3.334e-19	0.005362	-2.148e-18	-1.617e-18	0.0534	0.01988	0.3496	0.06986	2.875e-18
TCGA.BP.4169.01	0.0163	0.1592	0.1528	0.001212	0.02351	1.243e-20	7.398e-18	0.6049	0.06884	0.2105	1.018	0.07093	0.05315	0.04559	-2.474e-19	0.1446	0.143	0.01685	9.067e-19	0.02664	-3.47e-19	0	0.384	0.01289	-9.006e-18
TCGA.BP.4337.01	0.03536	0.1122	0.1419	0.0003548	0.01959	1.213e-18	3.199e-18	0.3865	0.1045	0.175	0.5937	0.04878	0.03306	0.02288	-4.051e-18	0.1558	0.005441	0.01308	-9.389e-19	7.287e-19	0.02327	0.01515	0.3621	0.03585	6.861e-18
TCGA.CJ.4893.01	0.004468	0.05197	0.1128	0.002086	0.1175	0.07931	0.02609	0.579	0.08006	0.002568	0.8507	0.1007	0.05032	0.06681	1.328e-17	0.1102	0.04656	0.01349	3.331e-18	0.0007434	0.006939	0.01475	0.4926	0.03056	-1.618e-19
TCGA.CZ.5465.01	0.009989	0.06754	0.03713	0	0.007634	-7.747e-20	-2.509e-18	0.4495	0.05937	0.01528	0.5763	0.05574	0.02995	0.03695	-1.004e-18	0.0812	0.0169	0.0206	-6.007e-19	0.002265	0.01875	0.01047	0.5481	0.03317	3.84e-18
TCGA.GK.A6C7.01	2.302e-18	0.1212	0.1035	0.0002189	0.005348	-6.483e-19	2.06e-19	0.6884	0.08437	0.009567	1.238	0.02507	0.02154	0.02947	3.194e-18	0.1192	0.01651	0.008289	1.332e-17	0	0.03032	0.001728	0.3724	0.038	4.303e-17
TCGA.B0.4710.01	0.05727	0.09815	0.1259	0.0109	0.03226	0.00628	1.94e-21	0.4695	0.07863	0.08917	0.7113	0.02675	0.02711	0.01046	-1.976e-17	0.111	0.02542	0.02364	8.739e-19	0.006062	0.03155	0.01451	0.4162	0.03287	1.405e-17
TCGA.B0.4945.01	-1.082e-19	0.05193	0.09802	0.003942	0.03853	0.001115	5.232e-19	0.6019	0.1331	0.05133	0.8823	0.0461	0.02232	0.03602	-2.135e-17	0.1487	0.001274	0.0122	7.349e-18	0.001267	-3.697e-19	0.005805	0.4638	0.01315	-2.365e-18
TCGA.B0.5713.01	-6.527e-19	0.1014	0.05881	0.002347	0.01927	0.005621	7.871e-21	0.6243	0.1353	0.0023	0.9716	0.04646	0.02329	0.05578	3.021e-18	0.1117	0.02085	0.01798	-4.834e-18	0.003223	5.272e-06	0	0.4532	0.03816	-1.797e-17
TCGA.BP.4327.01	0.001642	0.0847	0.06556	0.006463	0.01878	3.577e-19	3.223e-19	0.5695	0.1289	0.04505	0.8902	0.07066	0.03549	0.04588	-3.005e-18	0.1945	0.01478	0.007414	4.912e-19	8.839e-20	0.04446	0.008178	0.4292	0.03854	-5.227e-18
TCGA.BP.4344.01	1.452e-18	0.07563	0.1249	3.659e-19	0.0003076	4.658e-18	7.755e-19	0.6368	0.06742	0.1497	1.068	0.04395	0.03629	0.03138	4.06e-18	0.1417	0.06116	0.01775	1.703e-17	0.007284	6.69e-19	1.099e-18	0.4475	0.007544	1.149e-17
TCGA.BP.4981.01	0.05684	0.106	0.09925	0.013	0.03371	0.006212	0.005704	0.4908	0.1454	0.01715	0.7841	0.06886	0.03642	0.04542	-3.996e-18	0.1406	0.03422	0.003335	2.168e-19	-2.566e-18	0.07841	0.02105	0.4324	0.07609	1.831e-18
TCGA.B0.5102.01	0.05756	0.0875	0.05195	0.006328	0.04069	0.008087	-1.706e-18	0.3588	0.09001	0.01453	0.4378	0.08653	0.04559	0.04033	2.95e-18	0.1027	0.01772	0.009473	-8.927e-20	-1.002e-18	0.04071	0.02101	0.584	0.07223	2.298e-17
TCGA.BP.4352.01	0.03341	0.06539	0.01636	0.006245	0.02676	-1.463e-19	9.923e-19	0.02739	0.1762	0.1352	0.01012	0.03966	0.0198	0.02134	5.314e-20	0.1751	0.008751	0.01523	0.01171	6.038e-19	0.08952	0.0215	0.5374	0.08904	0.001514
TCGA.BP.4795.01	7.671e-20	0.04289	0.1047	2.464e-19	1.459e-20	-2.028e-20	4.477e-18	0.6318	0.4361	0.2659	1.01	0.03756	0.03168	0.02798	5.37e-18	0.2413	0.02174	0.01962	4.75e-18	0.00259	-1.43e-18	2.217e-18	0.3739	0.005282	1.75e-18
TCGA.B0.4842.01	0.1019	0.1767	0.1806	0.001168	0.02593	0.04582	1.661e-20	0.3046	0.1744	0.1111	0.4375	0.181	0.1087	0.07993	3.981e-20	0.1497	0.05592	0.003833	0.01043	0.02153	0.05638	0.02738	0.32	0.08522	5.065e-18
TCGA.B8.4154.01	0.0004988	0.05491	0.02332	0.01146	0.03109	0.05699	-7.46e-21	0.4801	0.08954	0.01628	0.7328	0.1002	0.03569	0.0734	-7.714e-18	0.08011	0.05438	0.01417	-3.057e-19	0.004248	0.01297	0.01606	0.5821	0.07779	0.01049
TCGA.BP.4770.01	1.252e-18	0.09839	0.05274	0.01357	-4.415e-21	2.538e-20	4.271e-18	0.3065	0.01291	0.2186	0.3876	0.1046	0.08969	0.02819	1.68e-17	0.08905	0.05585	0.0276	-1.424e-18	0	0.02208	-1.126e-19	0.4022	0.08965	0.08513
TCGA.CJ.4874.01	0.01721	0.07962	0.07804	0.007075	0.1152	0.1067	0.009536	0.561	0.08731	0.005532	0.8995	0.1096	0.0594	0.06746	-2.507e-17	0.09171	0.03673	0.01277	-4.166e-18	0.00306	-3.04e-18	0.01432	0.5432	0.05119	-3.583e-19
TCGA.CW.5580.01	0.001585	0.08538	0.044	8.29e-21	1.185e-19	7.233e-19	-9.497e-18	0.4798	0.1452	0.05238	0.7219	0.1076	0.05376	0.05137	-7.885e-18	0.1298	0.05065	0.02097	-3.003e-18	0.007105	5.597e-19	0	0.4675	0.02052	8.044e-19
TCGA.B0.4693.01	0.07793	0.1139	0.1015	0.008064	0.09356	0.05209	0.009845	0.4734	0.121	0.006999	0.6619	0.08943	0.05038	0.04676	6.496e-19	0.1247	0.07226	0.01624	3.323e-19	0.007403	-7.882e-20	0.02057	0.507	0.01525	-2.482e-18
TCGA.B0.5096.01	0.09958	0.05342	0.05029	0	0.01815	0.01153	1.18e-18	0.2301	0.09641	0.13	0.1933	0.1807	0.1187	0.03465	-1.613e-18	0.1182	0.1267	0.02973	0.00717	0.005266	0.03687	0.01658	0.5921	0.03965	0.03313
TCGA.B0.5120.01	-1.504e-18	0.05367	0.1079	0	0.004604	-5.47e-19	4.253e-18	0.4963	0.09475	0.161	0.7886	0.08624	0.07836	0.03227	2.694e-18	0.1778	0.05178	0.01618	1.467e-17	0.002447	0.01488	1.326e-20	0.4692	0.01725	-1.349e-17
TCGA.B2.4098.01	0.1812	0.02872	0.06711	4.664e-20	0.04682	0.011	0.006208	0.05394	0.2716	-3.123e-20	0.03881	0.2543	0.1129	0.1338	0.00821	0.1055	0.08632	0.01247	0.01079	0.008906	0.007297	0.02054	0.6013	0.039	0.002825
TCGA.BP.4170.01	0.01073	0.06666	0.1071	0.004694	0.06245	0.05854	0.00366	0.5809	0.07164	0.02831	0.9508	0.1068	0.06251	0.06895	1.595e-18	0.1216	0.05737	0.01047	3.882e-18	0.01448	0.008913	0.006021	0.488	0.03426	-1.05e-17
TCGA.BP.4768.01	0.04597	0.1034	0.05524	0.004578	0.02236	1.995e-19	1.235e-18	0.292	0.08265	0.01866	0.3195	0.07334	0.03024	0.05296	2.889e-18	0.1274	0.003975	0.01645	4.596e-19	4.367e-19	0.05398	0.003386	0.5116	0.04588	-8.236e-18
TCGA.CJ.4884.01	0.1178	0.09053	0.1124	0.007748	0.1017	0.05339	0.01121	0.4064	0.1377	-7.25e-18	0.4979	0.1808	0.09012	0.09986	2.539e-18	0.1058	0.05123	0.009127	0.001578	-2.579e-18	0.004694	0.02432	0.4961	0.04275	0.003085
TCGA.CZ.5470.01	0.08376	0.1252	0.08291	0.01218	0.08057	0.05547	0.0008607	0.3328	0.09528	6.191e-18	0.4091	0.1634	0.1038	0.07467	3.716e-18	0.126	0.05569	0.006303	-1.346e-19	5.727e-19	0.01335	0.01995	0.5493	0.0774	0
TCGA.MW.A4EC.01	2.603e-18	0.03367	0.05753	0.01091	0.02004	2.919e-19	-2.143e-18	0.5134	0.1342	0.02498	0.9094	0.07881	0.02899	0.04363	4.97e-18	0.1143	0.005588	0.01197	-1.33e-17	0.004056	0.01828	0.004076	0.5202	0.06259	1.09e-18
TCGA.AK.3455.01	0.06662	0.02463	0.1154	0.0198	0.2928	0.2454	0.05395	0.2384	0.06026	-9.162e-18	0.2686	0.06886	0.002896	0.03162	-6.192e-18	0.06907	0.01242	0.01128	5.181e-18	0.002961	1.119e-19	0.03627	0.5298	0.05407	0.03017
TCGA.AK.3465.01	0.06151	0.0876	0.03978	0.002797	-1.283e-18	2.894e-21	2.605e-19	0.2941	0.2567	0.1179	0.3867	0.03677	0.01591	0.04023	2.769e-18	0.04145	1.59e-18	0.02623	2.293e-18	2.63e-19	7.075e-19	0.002601	0.5498	0.02639	-3.748e-18
TCGA.B0.5110.01	-4.591e-20	0.0842	0.1304	0.004485	0.03259	0.0012	-4.098e-20	0.5795	0.04718	0.07414	0.8617	0.04561	0.03564	0.03418	-8.891e-18	0.1157	0.03784	0.02075	1.505e-19	0.006892	0.002485	0.0007015	0.444	0.002521	-2.838e-18
TCGA.CJ.4878.01	6.755e-19	0.06074	0.03386	-3.552e-20	0.004144	-4.154e-18	-3.871e-18	0.497	0.1581	0.06598	0.8322	0.0511	0.02889	0.05898	1.02e-18	0.06644	0.01793	0.01023	1.919e-18	0.01121	0.04282	0.01752	0.4125	0.04397	6.139e-18
TCGA.B8.4620.01	0.02694	0.1254	0.1222	3.88e-19	3.304e-21	2.306e-18	4.939e-18	0.4065	0.06067	0.1252	0.4961	0.07964	0.06015	0.02581	3.647e-18	0.1249	0.1348	0.02546	2.14e-18	0.05844	0.02473	0.001334	0.4943	0.03484	-1.332e-17
TCGA.BP.4340.01	0.07055	0.06502	0.02723	0.002849	0.01793	2.369e-19	2.994e-18	0.3073	0.07396	0	0.4336	0.04449	0.004922	0.04232	6.739e-18	0.08414	0.003239	0.02256	5.645e-19	6.502e-20	0.01674	0.01671	0.5179	0.03965	5.53e-18
TCGA.CZ.4865.01	3.153e-21	0.01856	0.05443	0.00535	0.04598	0.0264	0.0119	0.5105	0.161	0.0419	0.719	0.1309	0.07324	0.06889	1.023e-18	0.1485	0.03993	0.01287	-3.875e-19	0	7.475e-20	7.582e-20	0.4825	0.04919	-5.712e-19
TCGA.B0.4838.01	0.1207	0.04506	0.1702	0.01131	0.2788	0.1882	0.04697	0.4037	0.1022	6.481e-20	0.5397	0.09273	0.04086	0.07405	-7.024e-18	0.1295	0.04063	0.01244	-6.812e-19	0.008407	0.02308	0.01608	0.4568	0.03384	-2.86e-18
TCGA.B0.5113.01	0.1231	0.03302	0.1586	0	0.06721	0.03014	0.01712	0.4337	0.0727	0.0547	0.5522	0.08266	0.05617	0.0292	6.269e-18	0.1167	0.04267	0.01896	8.849e-19	0.002615	0.02109	0.01293	0.4727	0.00692	1.342e-17
TCGA.B8.A54H.01	-8.379e-19	-3.747e-19	0.1039	0.006738	0.09409	0.05019	0.03018	0.6176	0.1138	0.03328	1.01	0.04642	0.02208	0.05109	-4.441e-18	0.1031	0.006408	0.009482	-1.052e-17	-6.105e-20	0.0193	0.01498	0.452	0.04097	8.791e-19
TCGA.CJ.4900.01	0.2489	0.06009	0.1298	0.02407	0.1671	0.09618	0.03996	0.3529	0.119	0.04624	0.4401	0.1704	0.1047	0.0731	0.0221	0.1297	0.1213	0.00106	0.01078	0	0.02797	0.07201	0.4689	0.06615	1.808e-19
TCGA.CJ.4916.01	0.1209	0.1031	0.2284	0.0169	0.2747	0.2119	0.07534	0.4571	0.06265	-7.365e-19	0.6428	0.1574	0.08435	0.07821	-4.804e-18	0.1151	0.06465	0.005371	-8.353e-20	0	0.02699	0.01966	0.4829	0.05848	-1.402e-18
TCGA.6D.AA2E.01	0.01987	0.0325	0.03181	0.01004	0.02771	0.006664	0.006152	0.1572	0.1176	0.06825	0.2237	0.1135	0.04675	0.1388	1.275e-18	0.08239	-3.501e-19	0.03212	1.128e-18	3.319e-19	0.001828	0.01732	0.48	0.04764	-1.145e-18
TCGA.B0.4818.01	0.04654	0.135	0.127	0.007753	0.05438	0.02792	-3.636e-21	0.5439	0.0698	0.04521	0.9451	0.0606	0.03208	0.05107	1.475e-19	0.09971	0.03676	0.009581	-1.481e-18	0.01082	0.01067	0.02932	0.452	0.03947	-2.135e-18
TCGA.B0.4821.01	0.01792	0.1961	0.1406	0.01548	0.0412	0.008612	-1.377e-19	0.2869	0.2384	0.1243	0.3919	0.04058	0.02289	0.0261	-2.287e-18	0.1229	-7.301e-18	0.00304	0.01175	9.198e-19	0.09834	0.01635	0.3169	0.1369	1.472e-17
TCGA.B0.5712.01	0.0236	0.08532	0.007776	0.002967	0.02481	0.01031	1.972e-19	0.3211	0.1543	0.003553	0.4309	0.04678	0.02675	0.04588	5.862e-18	0.07741	-5.316e-19	0.006986	-7.807e-19	0	0.01367	0.01338	0.5591	0.06537	-3.817e-18
TCGA.B4.5377.01	0.03276	0.07098	0.05675	0.001469	0.04677	0.02748	-6.974e-19	0.3934	0.08696	0.04995	0.5194	0.1018	0.06048	0.0633	1.174e-18	0.1031	0.04551	0.01827	1.852e-18	0.0009234	0.01685	0.01299	0.5059	0.02731	-5.444e-18
TCGA.BP.4349.01	-1.371e-18	0.03675	0.1182	0.0075	0.02552	-2.9e-21	-1.256e-18	0.6596	0.09436	0.08193	1.118	0.04193	0.01613	0.04065	2.726e-18	0.1262	0.002039	0.006607	1.512e-17	0.001043	0.02158	0.006408	0.4069	0.02768	5.348e-18
TCGA.B8.5553.01	0.01218	0.09577	0.08033	0.001038	0.05863	0.0447	-4.693e-20	0.5159	0.09328	0.0495	0.7662	0.1167	0.07089	0.04708	1.701e-18	0.1047	0.0436	0.01339	1.187e-17	0.009374	0.0007517	0.01341	0.4393	0.03157	-3.27e-19
TCGA.BP.4784.01	-1.257e-17	-1.196e-20	0.05697	0	-1.56e-19	0.0008065	-5.288e-18	0.6309	0.5571	0.1268	1.067	0.01899	0.01993	0.01793	1.935e-17	0.1662	1.846e-18	0.0218	4.495e-18	4.157e-19	3.799e-19	9.824e-19	0.4141	0.02092	-5.396e-18
TCGA.BP.4983.01	0.218	0.07397	0.1968	0.01721	0.1988	0.1573	0.07501	0.0992	0.1343	0.09261	0.06218	0.2786	0.1882	0.0772	0.02121	0.1253	0.07431	0.007341	0.02101	0	0.02285	0.01449	0.504	0.08121	0.1448
TCGA.CJ.4643.01	1.343e-19	0.1061	0.1521	0.0003635	0.02505	0.004339	-4.375e-20	0.5742	0.04958	0.06765	0.9177	0.06549	0.02974	0.063	-2.622e-17	0.1325	0.06436	0.02379	-3.727e-18	0.006518	-2.849e-19	0.001049	0.4352	0	-1.755e-17
TCGA.DV.5566.01	-3.267e-18	0.03044	0.02993	0.001322	0.0001604	-1.172e-19	-5.992e-19	0.4411	0.1238	0.04023	0.6339	0.07161	0.04308	0.04749	2.382e-18	0.1328	0.01081	0.01208	2.043e-18	0	0.0231	0.004468	0.4691	0.06755	-1.481e-20
TCGA.EU.5905.01	0.01092	0.06703	0.06221	0	0.01803	0.002674	2.923e-18	0.458	0.1636	0.07129	0.6629	0.07715	0.0597	0.03353	9.229e-19	0.156	0.01824	0.01926	-7.551e-19	-3.528e-20	0.01059	0.003249	0.4837	0.03678	1.036e-18
TCGA.B0.4701.01	0.05445	0.06539	0.1584	0.009704	0.07946	0.04132	0	0.3599	0.1002	0.05422	0.4327	0.08862	0.0639	0.03049	2.016e-18	0.1184	0.06309	0.01388	-1.558e-18	0.004057	0.03877	0.01312	0.4759	0.04679	3.088e-18
TCGA.B0.5691.01	6.338e-19	0.05702	0.09952	-3.003e-20	1.385e-21	3.851e-20	1.179e-18	0.4956	0.1336	0.1849	0.6978	0.04782	0.03279	0.04496	-2.702e-17	0.1693	0.02385	0.03018	-7.78e-18	0.001418	-4.828e-19	4.968e-05	0.4072	0.002108	-3.048e-18
TCGA.B0.5692.01	0.09847	0.04728	0.1639	0.01357	0.2391	0.2382	0.06596	0.3774	0.1595	0.03443	0.5112	0.1146	0.05874	0.05873	2.747e-18	0.1148	0.02761	0.003754	1.559e-18	1.188e-19	0.02862	0.01612	0.4498	0.1209	2.65e-18
TCGA.B8.4143.01	0.1262	0.2125	0.2163	0.01418	0.2012	0.1107	0.05192	0.3985	0.1119	0.04386	0.5097	0.1083	0.08233	0.03025	0.005949	0.1291	0.09753	0.003546	0.01262	-1.701e-21	0.0277	0.01759	0.4962	0.1139	0.01339
TCGA.B0.5107.01	0.1057	0.1508	0.151	0.01445	0.1346	0.09614	0.01026	0.02406	0.1633	0.03333	0.01177	0.1177	0.07368	0.055	0.002823	0.1419	0.007753	0.01019	0.009968	0	0.07264	0.02589	0.5215	0.1489	0.01688
TCGA.B0.5705.01	0.03567	0.08468	0.08374	0.00231	0.05342	0.03388	0.005276	0.4472	0.07484	2.241e-18	0.6527	0.08541	0.05624	0.05505	2.435e-18	0.07355	0.02624	0.01894	-2.023e-18	0.003167	0.01241	0.02571	0.5167	0.0494	-3.601e-18
TCGA.B8.5551.01	0.3468	0.1544	0.1844	0.0057	0.1378	0.1245	0.04251	0.194	0.1447	0.02579	0.1622	0.2903	0.2048	0.07697	0.02789	0.1522	0.1507	0.004796	0.02049	0.004537	0.01797	0.02959	0.4643	0.06136	0.06003
TCGA.BP.4162.01	0.09889	0.05764	0.125	0.00427	0.1518	0.1137	0.02801	0.4394	0.0949	0.007144	0.6025	0.1269	0.06017	0.07094	-3.249e-18	0.09656	0.05675	0.0155	3.68e-18	0.01083	0.001399	0.01439	0.4641	0.02313	3.312e-19
TCGA.BP.4335.01	0.0488	0.06566	0.1505	0.02515	0.1114	0.05367	0.007539	0.5773	0.08075	0.04188	0.9083	0.06874	0.02859	0.03921	3.361e-18	0.1363	0.02885	0.01137	4.693e-18	0.000617	0.02037	0.02312	0.4249	0.03003	5.933e-18
TCGA.CJ.4892.01	0.0001954	0.08199	0.1874	0.01635	0.1891	0.1204	0.04913	0.4634	0.08676	0.08581	0.701	0.07079	0.02841	0.05257	-1.401e-17	0.1271	0.007431	0.01931	2.615e-18	0.002335	0.01131	0.01128	0.4564	0.04668	-3.296e-18
TCGA.CJ.5680.01	0.01377	0.1146	0.06459	-2.763e-19	-4.619e-22	5.068e-19	2.507e-18	0.3613	0.1593	0.07905	0.5098	0.09225	0.03883	0.07393	1.894e-19	0.1094	0.03023	0.01475	3.56e-18	0.002891	0.003227	0.01115	0.4684	0.04346	-6.132e-18
TCGA.B4.5835.01	0.1076	0.119	0.01472	0	0.002762	0.006024	-2.995e-18	0.07688	0.2184	5.285e-19	0.05693	0.1878	0.09042	0.1238	-1.858e-19	0.04801	7.602e-19	0.007127	0.01373	1.162e-19	0.05331	0.01523	0.5798	0.1006	0.02007
TCGA.BP.4165.01	-6.113e-18	0.1294	0.1078	0.02025	0.05094	0.01746	0.02666	0.618	0.08388	0.03059	1.047	0.04857	0.01875	0.05456	2.975e-19	0.121	0.002674	0.004441	-1.075e-17	-5.804e-19	0.03251	0.01044	0.4406	0.09814	-1.552e-17
TCGA.BP.4325.01	0.08434	0.05512	0.08398	0.01201	0.119	0.07853	0.02136	0.317	0.08829	0.02067	0.3956	0.09434	0.05076	0.06075	-1.079e-17	0.07662	0.05081	0.0238	-2.815e-19	0.003256	0.01266	0.006948	0.4744	0.03778	0.004578
TCGA.CJ.4920.01	1.372e-19	0.06892	0.1097	1.268e-20	0.009077	5.748e-19	4.214e-19	0.5548	0.11	0.08499	0.814	0.05595	0.053	0.01999	-9.854e-19	0.1595	0.05006	0.01504	1.279e-18	-8.186e-21	0.0329	0.005426	0.4503	0.02731	-2.018e-18
TCGA.B8.4148.01	0.09186	0.1448	0.186	0.002976	0.189	0.1078	0.04114	0.4274	0.08403	0.01038	0.6341	0.07527	0.04347	0.06041	1.713e-17	0.1098	0.03992	0.01449	9.33e-19	0.004109	0.02384	0.01072	0.3886	0.03621	-6.018e-18
TCGA.B8.5163.01	0.08146	0.04911	0.2192	0.00187	0.1217	0.0929	0.03653	0.5497	0.1552	0.141	0.7506	0.1629	0.1017	0.05282	9.484e-19	0.1332	0.09091	0.005147	-1.761e-20	0.002934	-4.342e-19	0.003561	0.4223	0.03811	0.01602
TCGA.BP.4969.01	5.157e-19	0.03671	0.06372	0.004894	0.01542	-6.799e-19	4.251e-18	0.481	0.09563	0.01701	0.7596	0.05019	0.0163	0.05755	2.92e-18	0.1055	-2.604e-19	0.01751	-3.987e-18	-4.338e-19	0.02583	0.01623	0.4653	0.05056	-2.408e-18
TCGA.CJ.4889.01	0.4301	-2.356e-18	0.141	0.001097	0.05777	0.06286	0.01152	0.4439	0.07926	0.2802	0.6347	0.09431	0.05618	0.06931	0.02461	0.1698	0.04262	0.01672	0.02816	-8.793e-20	-2.28e-19	0.03152	0.4037	0.00392	3.916e-18
TCGA.CJ.4923.01	0.08686	0.05319	0.2514	0.0131	0.1121	0.06044	0.03817	0.4514	0.1002	0.1027	0.6241	0.0732	0.05903	0.03362	6.201e-18	0.1545	0.04072	0.002056	0	-3.237e-18	0.06713	0.01045	0.4157	0.06661	7.447e-19
TCGA.CJ.6032.01	0.005194	0.0491	0.08239	0.0001855	0.04663	0.02562	-9.081e-21	0.5022	0.1266	4.691e-18	0.7173	0.0765	0.02776	0.06889	-6.047e-18	0.129	0.01843	0.01749	8.312e-18	0.0002621	0.01161	0.01279	0.4629	0.02179	2.075e-18
TCGA.AK.3431.01	-8.565e-18	0.09447	0.07805	0	1.353e-19	2.854e-19	7.018e-18	0.6976	0.08228	0.1986	1.128	0.04905	0.04326	0.02601	1.271e-17	0.1256	0.04503	0.01522	-6.075e-18	0.00386	0.005704	-3.154e-20	0.4355	0.04169	7.983e-18
TCGA.B0.5709.01	0.1151	0.1389	0.1739	1.34e-19	0.08563	0.07509	-2.112e-20	0.4689	0.1068	0.1983	0.6783	0.1217	0.07643	0.06184	-1.629e-17	0.1568	0.09187	0.01003	7.744e-21	3.863e-21	-8.289e-19	0	0.382	0.0155	-2.437e-18
TCGA.B8.A54E.01	0.07788	2.139e-17	0.02054	0.005753	0.01921	0.0159	0.0001412	0.07334	0.07769	-2.132e-18	0.08573	0.1638	0.05676	0.1116	-1.145e-20	0.02844	-1.525e-18	0.02604	0.0121	2.115e-18	2.384e-18	0.01361	0.5516	0.07372	-3.93e-21
TCGA.BP.4756.01	0.1389	0.06345	0.07473	0.003647	0.04099	0.009735	0.002757	0.05357	0.07129	-1.082e-17	0.04085	0.1389	0.0437	0.09528	0.01411	0.07538	0	0.01697	0.007319	1.409e-18	0.00442	0.01665	0.4986	0.05177	1.292e-17
TCGA.CJ.4905.01	2.133e-18	0.07937	0.132	0.002737	0.01578	0.002067	0.002404	0.6788	0.05389	0.1527	1.198	0.03032	0.0277	0.03076	-9.319e-18	0.1139	0.02232	0.01429	2.045e-17	0.005167	0.01071	7.699e-20	0.4054	0.03447	-4.831e-18
TCGA.CW.5587.01	0.07827	0.09606	0.1524	0	0.1399	0.1274	0.02593	0.4332	0.07204	0.05142	0.6309	0.1845	0.09592	0.07874	-1.264e-17	0.09296	0.07516	0.02137	9.536e-18	0.003049	-1.081e-19	0.01377	0.4811	0.04482	-1.097e-18
TCGA.CZ.4856.01	1.416e-18	0.0758	0.1075	0.0002452	0.04834	0.0561	0.001502	0.5927	0.1581	0.04936	0.9713	0.1023	0.05688	0.05745	1.984e-17	0.1307	0.02298	0.01074	1.048e-17	0.005461	3.646e-18	0.004313	0.5229	0.03807	-3.002e-18
TCGA.G6.A8L8.01	0.003671	0.1501	0.04599	0.0002527	0.005494	2.405e-19	1.481e-18	0.5481	0.1527	0.01559	0.9115	0.03974	0.01449	0.02691	7.857e-18	0.0754	3.959e-18	2.997e-20	7.328e-19	1.978e-19	0.06093	0.03058	0.4432	0.09125	-1.337e-17
TCGA.B0.5119.01	-1.238e-18	0.06422	0.06271	0.003362	0.04823	0.03556	0.004961	0.5535	0.1139	0.07046	0.8877	0.05632	0.03747	0.05116	3.11e-18	0.1105	0.01345	0.02245	-2.156e-18	0.009921	0.01017	6.226e-21	0.4684	0.04206	-2.58e-19
TCGA.B0.5695.01	-1.739e-18	0.06381	0.05636	0.005855	0.01383	2.123e-19	-3.292e-19	0.6115	0.0884	0.04529	1.013	0.03128	0.0136	0.05073	2.113e-18	0.1106	6.304e-20	0.02166	-2.141e-18	0.0006901	0.02493	0.01196	0.4635	0.04705	1.885e-17
TCGA.B4.5836.01	-3.148e-19	0.09121	0.08487	3.067e-22	0.01481	0.007887	-4.068e-19	0.541	0.07392	0.05422	0.8421	0.07484	0.04385	0.04836	-1.269e-18	0.09371	0.03772	0.01488	2.794e-18	0.01328	1.801e-18	0.006882	0.4986	0.03059	2.24e-18
TCGA.B4.5844.01	3.235e-18	0.1071	0.06402	4.475e-20	6.52e-19	-3.376e-18	-5.468e-18	0.6896	0.07249	0.02578	1.133	0.01941	0.0008401	0.05125	2.649e-18	0.1176	0.03113	0.01622	3.752e-18	0.008553	4.814e-20	0.00191	0.4106	0.01444	-3.7e-17
TCGA.B8.5159.01	0.05652	0.1113	0.05388	0.000535	0.05016	0.04681	2.064e-20	0.3517	0.09652	0.007757	0.4364	0.07244	0.04238	0.03981	-3.207e-17	0.1053	0.01245	0.01894	-9.714e-19	0.002567	0	0.01757	0.5257	0.0438	1.302e-20
TCGA.A3.3362.01	1.522e-18	0.03756	0.08299	0.0003766	0.0145	-9.316e-20	2.517e-18	0.4917	0.1165	0.07299	0.7815	0.07302	0.03883	0.06494	2.006e-18	0.1235	0.02735	0.02236	-6.477e-18	0.003849	4.117e-19	0.005728	0.4938	0.02828	1.508e-17
TCGA.B8.A8YJ.01	0.01942	0.08391	0.2655	0	0.02903	-1.064e-18	5.446e-19	0.67	0.0486	0.3751	1.323	0.06197	0.06428	0.0446	-9.23e-18	0.1226	0.09198	0.0001615	1.779e-19	0.008988	0.02853	0.001989	0.2776	-3.727e-18	-1.489e-18
TCGA.BP.4163.01	0.07164	0.09284	0.08862	1.69e-19	0.03746	0.01444	-1.551e-18	0.3207	0.1185	0.07586	0.3648	0.1337	0.06703	0.0739	3.958e-18	0.1114	0.09192	0.0105	-7.372e-19	4.988e-20	-1.778e-19	0.0003923	0.5229	0.03105	-2.68e-19
TCGA.BP.4330.01	0.1514	0.1175	0.2299	0.00544	0.1872	0.1266	0.03711	0.4652	0.06653	0.06161	0.6778	0.09497	0.05762	0.03701	1.239e-18	0.1201	0.05685	0.0192	0	0.00151	9.955e-06	0.02525	0.414	0.02733	1.833e-19
TCGA.CJ.4634.01	-1.166e-18	0.01737	0.1024	0.0004028	0.01356	-5.13e-19	0	0.5638	0.06756	0.03866	0.9675	0.06233	0.04059	0.05997	2.341e-18	0.1127	0.03585	0.01804	5.335e-18	0.003168	0.009299	2.621e-19	0.4174	0.02163	7.608e-18
TCGA.CJ.4904.01	7.253e-19	0.0644	0.08999	0.002592	0.02123	0.01032	4.112e-19	0.6549	0.07899	0.01108	1.062	0.06854	0.03922	0.05952	9.061e-18	0.1077	0.02958	0.01684	-5.241e-18	0.004549	0.01045	0.004326	0.4463	0.02252	2.561e-18
TCGA.A3.A8CQ.01	-1.918e-19	0.005314	0.12	5.998e-22	0.01784	7.925e-20	0.001246	0.5816	0.09338	0.07142	1.072	0.03692	0.02432	0.03708	2.975e-18	0.09895	0.01492	0.0149	2.421e-20	5.758e-20	0.02829	0.002028	0.3859	0.02892	1.691e-17
TCGA.B0.5097.01	0.03146	0.04974	0.1469	0	0.03936	0.0203	-3.121e-20	0.5709	0.08441	0.1149	0.8106	0.0993	0.05673	0.04451	-3.664e-18	0.1055	0.1145	0.0145	-1.728e-19	0.008399	0.02612	0.0008196	0.3525	0.02222	0.006363
TCGA.B0.5400.01	0.04368	0.1391	0.09853	0.001582	0.02767	0.02222	0	0.1628	0.2046	0.1336	0.1981	0.1655	0.08494	0.06041	1.798e-18	0.122	0.01826	0.01577	2.103e-19	0.01637	0.03464	0.02008	0.3728	0.08021	7.138e-19
TCGA.BP.4355.01	4.762e-18	0.057	0.1499	0.005725	0.01499	-7.648e-18	-2.273e-18	0.6938	0.04167	0.144	1.225	0.02895	0.01409	0.0299	-5.41e-18	0.1482	0.00767	0.01457	-3.818e-18	0.001159	0.03061	0	0.3927	0.01332	4.823e-18
TCGA.BP.4787.01	0.06151	0.02043	0.09739	0.003786	0.03579	0.01709	0.01104	0.303	0.2193	0.07383	0.3647	0.1886	0.1031	0.08107	6.225e-18	0.1524	0.1008	0.002651	8.75e-19	0.01134	8.423e-19	0.01082	0.3693	0.03862	8e-18
TCGA.CJ.5686.01	0.07528	0.04152	0.1123	0.0008355	0.05458	0.03479	0.01074	0.4282	0.08834	0.02715	0.5587	0.1104	0.06093	0.04611	7.162e-18	0.121	0.0721	0.01749	-8.465e-19	-1.74e-19	0.005855	0.009045	0.5255	0.02898	0.005647
TCGA.CZ.4859.01	-2.449e-19	0.1329	0.01499	-2.773e-21	0.005873	2.91e-18	2.723e-18	0.4486	0.1323	0.005696	0.6781	0.05963	0.0144	0.06005	-2.188e-18	0.06421	0	0.01483	-1.509e-18	0.004478	0.01161	0.01623	0.5588	0.06774	-1.51e-17
TCGA.CZ.5982.01	3.254e-18	0.08432	0.08719	-1.761e-20	0.004142	-1.529e-19	-9.643e-19	0.5355	0.1255	0.02582	0.7699	0.03639	0.02422	0.04946	-1.184e-17	0.1068	0.01472	0.02034	6.323e-18	0.008817	0.01126	0.008968	0.4473	0.01715	-3.561e-18
TCGA.AK.3453.01	0.1084	0.1581	0.2653	0.0253	0.2124	0.1371	0.05462	0.297	0.1795	0	0.355	0.08519	0.05206	0.03895	3.282e-19	0.1435	0.07919	4.656e-05	0.007822	-2.614e-21	0.05129	0.01203	0.3915	0.08805	-1.405e-17
TCGA.BP.5181.01	-4.514e-19	0.05292	0.07445	0.0003247	-6.233e-21	0.002824	-7.32e-21	0.5445	0.1167	0.05749	0.842	0.05222	0.03116	0.04886	1.967e-18	0.1168	0.01808	0.01409	1.255e-19	2.629e-19	0.01745	0.005738	0.4699	0.04932	-4.15e-18
TCGA.CJ.4870.01	-3.615e-18	0.1019	0.02551	-3.608e-19	-4.5e-19	-9.914e-18	-3.419e-18	0.666	0.1105	0.09399	1.173	0.09105	0.05462	0.05442	3.671e-18	0.09172	0.02151	0.01056	1.193e-18	0.01357	0.01399	0.0121	0.4897	0.06911	-1.887e-19
TCGA.MM.A84U.01	1.28e-18	0.04315	0.06982	0.005603	0.01357	-3.865e-21	-1.355e-20	0.4156	0.2177	0.1566	0.6696	0.1174	0.06771	0.06628	2.995e-18	0.1959	0.007716	0.0123	-6.025e-19	-1.835e-19	0.04628	0.003053	0.4153	0.06392	-4.592e-18
TCGA.A3.3358.01	0.1133	0.05424	0.1117	0.01193	0.09564	0.06908	0.005624	0.4009	0.09683	1.865e-18	0.4717	0.1845	0.08335	0.08682	4.605e-18	0.1118	0.09407	0.00667	-2.767e-19	0.0006214	0.008494	0.02086	0.5508	0.03727	-3.816e-18
TCGA.A3.A6NJ.01	0.03519	0.1384	0.1058	0.009326	0.1409	0.09621	0.01892	0.5268	0.1114	0.06908	0.9458	0.09778	0.06124	0.05927	-1.84e-17	0.1321	0.06146	0.007233	-5.876e-19	0.01013	0.03304	0.00756	0.4628	0.04357	-2.383e-18
TCGA.BP.4774.01	-4.644e-19	0.07223	0.1247	0.00973	0.02152	-1.844e-20	3.44e-19	0.5978	0.07862	0.03468	1.06	0.04599	0.02778	0.0445	2.588e-18	0.1196	0	0.01028	9.371e-18	1.185e-19	0.02224	0.005564	0.4375	0.03131	7.846e-18
TCGA.CJ.4891.01	0.03037	0.116	0.07158	3.305e-19	0	2.808e-19	3.467e-19	0.2417	0.2242	0.05684	0.31	0.1923	0.1229	0.09566	-7.641e-18	0.1361	0.2141	0.01282	-8.414e-20	0.03275	0.05198	0.01173	0.4386	0.07417	1.634e-17
TCGA.BP.4775.01	0.0786	0.1113	0.1086	8.062e-20	0.02373	5.696e-06	-5.438e-19	0.4104	0.05565	0.03759	0.5533	0.05975	0.0369	0.03647	-5.824e-18	0.09274	0.04665	0.03016	-9.284e-19	0.006718	0.01355	0.02474	0.4618	0.02459	1.952e-18
TCGA.BP.4782.01	0.008456	0.01641	0.09762	0.0009857	0.06615	0.03641	0.02184	0.4991	0.2208	0.07879	0.7277	0.156	0.0868	0.08308	1.735e-18	0.1549	0.02376	0.01234	-3.365e-18	0	1.391e-20	0.002213	0.4639	0.04236	5.919e-19
TCGA.CJ.4641.01	0.1356	0.1149	0.2185	0.00298	0.1925	0.1461	0.02043	0.233	0.1303	0.04913	0.208	0.1778	0.1018	0.05541	1.438e-18	0.1346	0.07749	0.01324	0.007301	0.00169	0.002515	0.009571	0.4537	0.01663	2.119e-19
TCGA.DV.5576.01	-1.186e-17	-1.325e-18	0.05288	-5.209e-20	7.519e-18	-2.588e-18	-7.505e-18	0.5144	0.3627	0.05989	0.7742	0.004973	0.002944	0.0372	1.199e-17	0.2039	-1.747e-18	0.02742	-1.02e-17	7.635e-19	4.64e-19	5.85e-18	0.4396	0.02169	-1.056e-17
TCGA.A3.3373.01	0.02119	0.04638	0.03532	0.0001759	6.478e-21	0.001789	2.4e-18	0.4249	0.1113	0.0514	0.5196	0.1075	0.0536	0.07313	1.173e-18	0.1059	0.03654	0.02232	-1.507e-18	0.006502	0.009001	0.01563	0.5295	0.02787	6.622e-18
TCGA.AK.3429.01	0.06977	0.0885	0.1056	0.008846	0.1809	0.1761	0.03862	0.454	0.09954	-1.778e-18	0.5894	0.1155	0.04516	0.07187	7.311e-18	0.1021	0.04149	0.005137	-1.567e-18	3.921e-19	0.02284	0.0166	0.5564	0.09011	0.03204
TCGA.B8.A7U6.01	1.689e-18	0.1018	0.09915	1.122e-19	0.005631	3.277e-18	6.772e-18	0.6177	0.09712	0.04894	1.118	0.05539	0.06034	0.02452	1.379e-19	0.08902	0.04091	0.003578	-5.203e-19	0.006286	0.04199	0.008203	0.4241	0.05354	-1.947e-17
TCGA.BP.4964.01	0.006856	0.03238	0.1037	0.00681	0.04535	0.02902	3.836e-20	0.4684	0.08727	0.05791	0.6719	0.07882	0.04221	0.02753	1.617e-18	0.1295	0.01863	0.01739	1.849e-18	-2.358e-21	0.02345	0.003941	0.5422	0.03104	1.764e-18
TCGA.CJ.5677.01	0.04506	0.08211	0.05449	0.002264	0.008141	0.001587	-3.401e-19	0.3634	0.1404	0.05395	0.4414	0.1805	0.1096	0.08311	-4.592e-18	0.1742	0.07423	0.004544	-2.438e-19	-1.511e-21	0.02162	0.01508	0.4186	0.06361	0.01877
TCGA.CJ.6033.01	-4.16e-18	0.08699	0.1072	2.62e-20	0.004087	-5.549e-19	1.328e-18	0.5717	0.1231	0.0702	0.8756	0.07522	0.05925	0.04792	6.013e-18	0.1444	0.06676	0.006999	3.198e-19	-2.926e-21	0.04405	0.00568	0.4399	0.07091	-1.308e-17
TCGA.G6.A5PC.01	0.04623	0.1925	0.07669	0.01037	0.08541	0.06986	0	0.2831	0.2631	-2.383e-17	0.4418	0.1332	0.08711	0.08073	4.221e-19	0.0757	0.01254	0.0019	0.003857	-9.381e-19	0.05289	0.03208	0.3801	0.1428	-1.481e-18
TCGA.B0.5092.01	0.1195	0.09435	0.3311	0.01906	0.3351	0.2266	0.1134	0.333	0.0828	0.01799	0.4167	0.103	0.05563	0.06043	-4.296e-18	0.1586	0.03604	0.002088	0.004587	0	0.02827	0.01345	0.4589	0.08697	0.006005
TCGA.B0.5098.01	0.05239	0.07013	0.01012	0.002071	0.01209	5.029e-19	5.582e-19	0.03105	0.2155	0.04843	0.01871	0.01459	0.005418	0.01319	2.693e-19	0.2144	5.724e-18	0.02508	0.01151	-5.437e-19	0.04633	0.01389	0.6262	0.1475	0.04307
TCGA.B0.5690.01	1.703e-18	0.08409	0.1372	5.199e-20	0.0005182	3.412e-19	2.735e-18	0.7933	0.04983	0.06108	1.478	0.02299	0.01566	0.03614	3.365e-18	0.121	0.04892	0.01003	-1.382e-17	0.00482	0.01383	0	0.3874	0.02896	1.24e-17
TCGA.BP.4326.01	0.01287	0.07428	0.1004	1.822e-20	0.003215	-2.109e-18	4.508e-18	0.5228	0.1055	0.08672	0.6686	0.03182	0.03388	0.02074	4.522e-18	0.1922	0.04052	0.005332	1.783e-18	0.007116	0.1083	0.03667	0.4209	0.04317	-1.087e-19
TCGA.A3.3320.01	0.04292	0.1047	0.1008	0.002054	0.03578	0.007429	5.675e-19	0.4483	0.08436	0.0253	0.6312	0.06972	0.03095	0.04493	-2.022e-17	0.0874	0.03923	0.0231	8.566e-19	0.02014	-4.358e-19	0.01342	0.4646	0.007237	-1.324e-17
TCGA.CJ.4637.01	0.2219	0.1349	0.3013	0.01683	0.3124	0.2544	0.09082	0.211	0.0881	0.06178	0.1627	0.1685	0.1109	0.03742	0.00317	0.1343	0.09755	0.005914	0.01529	8.042e-20	0.001805	0.02307	0.495	0.05739	0.0355
TCGA.DV.5575.01	-4.525e-20	0.03209	0.09808	0.006432	0.04512	0.03263	-4.384e-20	0.5138	0.1071	0.1062	0.8446	0.07644	0.05062	0.04867	-4.471e-18	0.1559	0.01863	0.01076	-1.249e-17	0.006182	0.001131	-3.31e-20	0.4324	0.03897	2.086e-18
TCGA.A3.3374.01	0.1525	0.1352	0.04602	-9.944e-20	1.805e-18	-3.388e-21	-1.009e-17	0.1535	0.3009	0.05337	0.1719	0.4785	0.2792	0.1329	-1.057e-18	0.04558	0.05385	0.0011	0.008998	0.006729	0.0133	0.005423	0.5204	0.05592	-2.267e-17
TCGA.B8.4151.01	0.001909	0.1058	0.002494	0.001941	-2.029e-19	4.16e-19	-1.907e-18	0.4366	0.1192	0.007819	0.6299	0.0828	0.0293	0.06705	-6.012e-18	0.05829	0.02245	0.01492	1.589e-18	0.006652	0.01903	0.02441	0.5766	0.07338	1.999e-18
TCGA.BP.4164.01	0.06293	0.06273	0.04813	0	0.04213	0.009393	3.262e-18	0.2919	0.08781	0.0007011	0.3823	0.07241	0.03819	0.0478	1.181e-17	0.09765	0.0201	0.01905	-3.835e-18	-4.321e-19	0.03462	0.02677	0.5298	0.02467	8.864e-19
TCGA.BP.4351.01	-6.114e-19	0.07911	0.1324	0.002946	0.02293	-3.024e-18	-3.091e-18	0.4898	0.06869	0.02409	0.864	0.02771	0.01894	0.04022	3.608e-19	0.1377	0.01469	0.01253	2.494e-18	-5.295e-18	0.0295	0.01155	0.3825	0.03451	-2.422e-17
TCGA.CW.5583.01	-2.258e-18	0.09848	0.07853	-7.862e-21	0.005999	1.098e-20	-8.795e-18	0.528	0.11	0.09943	0.8466	0.03298	0.02354	0.02343	-7.413e-18	0.109	0.0001707	0.02935	-4.164e-18	0.009964	6.483e-19	0.0008361	0.4631	0.02325	5.581e-18
TCGA.CZ.4863.01	0.04881	3.195e-19	0.1505	0.006723	0.2457	0.1681	0.04719	0.4091	0.104	0.02398	0.5842	0.1253	0.0469	0.08061	-5.426e-18	0.1051	0.04984	0.01755	-1.304e-18	0.004876	-4.643e-20	0.01363	0.5232	0.02974	0.02349
TCGA.BP.5186.01	3.627e-19	0.05531	0.07576	0.001419	0.02853	0.01081	-4.996e-20	0.4774	0.08621	0.1576	0.8311	0.0461	0.02404	0.04147	4.121e-18	0.1115	3.286e-20	0.0225	4.533e-18	0.003712	0.01541	0.001915	0.4683	0.02787	2.771e-18
TCGA.B0.4824.01	0.03695	0.05927	0.1105	0.01043	0.1377	0.0893	0.04529	0.4921	0.102	0.02807	0.789	0.1209	0.06433	0.07069	-1.097e-17	0.09216	0.05947	0.01066	7.057e-18	0.003815	0.004369	0.003874	0.4738	0.04334	-2.034e-18
TCGA.B8.A54F.01	0.01146	0.02435	0.07691	0.005937	0.02163	-1.471e-19	1.69e-18	0.3857	0.151	0.05341	0.5704	0.06868	0.04887	0.03094	-1.143e-18	0.1206	0.08611	0.01123	-6.282e-18	0.004277	0.01604	-2.907e-19	0.4568	0.02558	-4.477e-18
TCGA.CJ.4639.01	0.0363	0.05768	0.1476	0.005339	0.1432	0.09951	0.03292	0.5967	0.04798	0.01317	0.8908	0.05191	0.02188	0.03169	-1.047e-17	0.08578	0.01538	0.02581	1.538e-18	0.003712	0.002818	0.006544	0.4975	0.02846	-1.185e-18
TCGA.A3.3370.01	0.04122	0.07343	0.158	0.007321	0.1258	0.06662	0.0177	0.4297	0.05797	0.05864	0.5758	0.1065	0.06009	0.05038	-1.877e-17	0.116	0.04131	0.02712	-2.987e-18	0.006049	5.03e-19	0.003027	0.4482	0.01397	8.199e-18
TCGA.AK.3433.01	0.1602	0.05063	0.08491	0.00403	0.005407	0.01536	6.14e-18	0.195	0.2961	0.04695	0.1843	0.07734	0.03623	0.03635	4.655e-18	0.04184	4.94e-18	0.02889	0.005866	6.81e-19	-2.803e-19	0.01198	0.5884	0.03695	2.049e-18
TCGA.CJ.4644.01	0.02754	0.05914	0.065	0.0004532	0.07731	0.07339	0.01143	0.5073	0.08657	0.02197	0.6992	0.1266	0.06756	0.08269	1.181e-17	0.08821	0.08066	0.0106	2.253e-18	0.0001902	0.005084	0.01701	0.5216	0.05743	0
TCGA.B0.5693.01	-3.474e-18	0.05489	0.06954	2.711e-20	-1.133e-20	4.423e-19	-5.477e-18	0.6387	0.06542	0.07556	1.111	0.0324	0.0217	0.02588	-5.056e-18	0.08776	4.459e-19	0.02018	-4.19e-18	0.01279	0.02309	0.006649	0.4928	0.04281	1.859e-18
TCGA.EU.5904.01	1.549e-18	0.0726	0.0821	0.003055	0.00468	0.003997	-1.268e-18	0.6558	0.07179	0.04924	1.16	0.04916	0.03778	0.03151	2.022e-18	0.1179	0.02976	0.01174	-2.424e-18	0.02002	1.776e-19	0.001014	0.4209	0.01305	-3.66e-18
TCGA.T7.A92I.01	0.101	0.1254	0.04907	0.002264	0.04147	0.001545	-9.862e-19	0.03462	0.05824	0.06224	0.03438	0.09462	0.01763	0.1312	-6.23e-19	0.04017	0.002803	0.02408	0.0004311	1.066e-19	0.003777	0.01493	0.5675	0.05562	7.104e-18
TCGA.A3.3385.01	0.03665	0.08453	0.03396	2.431e-19	0.005805	1.61e-18	-2.15e-19	0.2223	0.0711	0.003947	0.2526	0.06008	0.02055	0.05907	4.159e-17	0.05704	0.02318	0.02324	-4.651e-19	0.004158	0.01539	0.02641	0.5194	0.05317	5.452e-18
TCGA.B0.4697.01	0.6556	0.1129	0.417	0.01609	0.2697	0.2006	0.1156	0.3399	0.1141	0.1789	0.4835	0.1226	0.1219	0.02831	0.1028	0.1446	0.07933	0.001079	0.05626	-2.097e-19	0.05543	0.1165	0.3783	0.07616	-1.199e-18
TCGA.BP.5177.01	2.197e-18	0.02818	0.1142	0.01299	0.03003	0.008782	0.002855	0.6291	0.06152	0.1763	1.006	0.03124	0.01237	0.02838	3.608e-17	0.1305	3.041e-18	0.008807	-1.003e-17	1.639e-20	0.01851	8.001e-19	0.4641	0.05701	1.975e-17
TCGA.CJ.4638.01	0.03572	0.1047	0.06972	0.005812	0.03835	0.002856	-6.68e-19	0.1135	0.2173	0.0236	0.1252	0.05655	0.01977	0.04901	-5.879e-18	0.1012	-4.274e-18	0.007697	-5.193e-20	2.869e-18	0.04467	0.01792	0.4643	0.08307	6.226e-20
TCGA.BP.5174.01	0.01034	0.07865	0.03167	0.002487	0.02587	0.01194	-6.304e-18	0.372	0.1543	-2.602e-21	0.4746	0.1389	0.06182	0.09372	8.718e-18	0.09502	0.006824	0.004907	1.093e-18	1.187e-18	0.0224	0.0159	0.5048	0.08829	1.303e-19
TCGA.CJ.5681.01	0.1575	0.07123	0.03304	-1.089e-20	3.782e-19	3.155e-19	-2.6e-18	0.1059	0.04445	-2.317e-17	0.07532	0.09087	0.04181	0.05294	0.01618	0.07456	0.01847	0.04031	0.0177	0.001839	0.003051	0.0072	0.5163	0.06975	0.03165
TCGA.BP.4766.01	0	0.08067	0.0891	-1.024e-18	-4.314e-20	-5.416e-19	1.168e-17	0.486	0.09335	0.03448	0.8008	0.09415	0.04787	0.07137	1.7e-18	0.1013	0.04633	0.0299	-7.971e-18	0.0109	0.01218	0.006364	0.4185	0.02107	-3.834e-18
TCGA.BP.4972.01	0.02403	0.02729	0.08027	0	0.01221	0.00908	1.683e-18	0.4835	0.1289	0.1141	0.6399	0.2099	0.1089	0.09204	8.219e-20	0.1103	0.07164	0.026	-3.593e-19	0.006136	-7.779e-19	4.009e-20	0.4458	0.013	-7.041e-18
TCGA.BP.5001.01	0.008484	0.05317	0.1674	0.02712	0.0971	0.03387	0.03461	0.4662	0.09111	0.04905	0.7294	0.06145	0.022	0.05004	-2.172e-18	0.09377	2.891e-19	0.01012	-2.315e-18	-1.498e-18	0.03949	0.02593	0.3745	0.06686	5.815e-18
TCGA.CJ.4886.01	0.02446	0.02395	0.1321	0.003999	0.07274	0.04746	0.01909	0.5883	0.0607	0.08507	0.9939	0.09152	0.05768	0.0541	1.861e-17	0.1432	0.03163	0.01434	4.887e-19	0	-2.819e-19	0.007592	0.4665	0.02025	2.432e-19
TCGA.B8.4146.01	0.09161	8.413e-18	-3.146e-20	4.289e-20	0.07348	0.1109	1.656e-18	0.2657	0.03683	0.01108	0.3285	0.093	0.03864	0.03506	5.157e-18	0.03722	0.03402	0.02843	-2.567e-20	0.002799	1.693e-17	0.005287	0.5223	-3.903e-18	0.1289
TCGA.B8.5552.01	0.02917	0.01002	0.1259	0.003851	0.03656	0.01765	-2.048e-20	0.6357	0.1137	0.1425	1.073	0.1383	0.07781	0.05997	-9.559e-18	0.175	0.04745	0.02495	8.16e-18	0.003757	-8.729e-19	-2.504e-19	0.3762	0.005784	-1.232e-17
TCGA.BP.4987.01	0.01509	0.02797	0.1359	0.0038	0.06039	0.02128	0.01631	0.5394	0.07924	0.04955	0.9009	0.05893	0.03683	0.05345	-6.619e-18	0.106	0.03248	0.02093	-3.446e-18	0.004229	0.02262	0.008407	0.4216	0.02104	1.095e-19
TCGA.DV.5567.01	-1.162e-17	0.06053	0.04338	4.839e-19	2.069e-18	-4.638e-19	3.992e-18	0.4919	0.4263	0.03316	0.7205	0.02124	0.01631	0.02714	2.076e-18	0.179	7.686e-18	0.02392	1.462e-17	3.145e-19	-1.282e-18	-5.761e-18	0.4832	0.02612	7.169e-18
TCGA.B0.5707.01	0.04904	0.07273	0.02091	0.004326	0.0009569	1.24e-21	-5.049e-18	0.04393	0.5697	0.08373	0.03907	0.1161	0.05368	0.07865	4.772e-21	0.2026	0.00672	0.01289	0	6.919e-19	0.03712	0.00576	0.528	0.08683	-6.089e-18
TCGA.B8.5546.01	0.09506	0.04111	0.02434	0.001264	0.005569	-6.689e-19	4.473e-19	0.1233	0.0778	3.305e-18	0.1387	0.06164	0.01776	0.05754	-8.194e-19	0.1574	-1.901e-18	0.03004	0.006718	1.186e-20	-1.196e-18	0.0143	0.5427	0.05339	1.354e-17
TCGA.A3.3349.01	3.912e-19	0.03813	0.1307	0.0002673	0.01721	-1.085e-18	0.001815	0.6781	0.05922	0.1317	1.259	0.05652	0.04099	0.03987	2.971e-18	0.1129	0.0573	0.01368	1.547e-17	0.003711	0.01151	8.091e-21	0.3809	0.0209	-1.195e-18
TCGA.DV.5569.01	3.28e-18	0.04083	0.0531	0.007742	0.01147	0.01148	-1.124e-18	0.5124	0.1252	0.04618	0.7948	0.1208	0.06466	0.05678	9.434e-18	0.1816	0.0332	0.01029	8.79e-19	0.005368	0.01012	1.316e-20	0.4881	0.05102	-5.622e-19
