# Supplementary material for: Comprehensive Evaluation of the m6A Regulator Prognostic Risk Score in the Prediction of Immunotherapy Response in Clear Cell Renal Cell Carcinoma
Source: Front Immunol. 2022 Jun 17;13:818120. doi: 10.3389/fimmu.2022.818120 (PMC9248360; doi:10.3389/fimmu.2022.818120)
Supplement: Supplementary file 9 [file Table_8.xlsx]

## Sheet: Mean
interacting_pair	Bcell|Bcell	Bcell|Endothelial	Bcell|Epi_AQP3	Bcell|Epi_GPX3	Bcell|Epi_CCNI	Bcell|Epi_SLC12A1	Bcell|Epi_STMN1	Bcell|Epi_VCAM1	Bcell|Epi_VCAN	Bcell|Fibroblast	Bcell|Mast	Bcell|Myeloid	Bcell|Tcell	Endothelial|Bcell	Endothelial|Endothelial	Endothelial|Epi_AQP3	Endothelial|Epi_GPX3	Endothelial|Epi_CCNI	Endothelial|Epi_SLC12A1	Endothelial|Epi_STMN1	Endothelial|Epi_VCAM1	Endothelial|Epi_VCAN	Endothelial|Fibroblast	Endothelial|Mast	Endothelial|Myeloid	Endothelial|Tcell	Epi_AQP3|Bcell	Epi_AQP3|Endothelial	Epi_AQP3|Epi_AQP3	Epi_AQP3|Epi_GPX3	Epi_AQP3|Epi_CCNI	Epi_AQP3|Epi_SLC12A1	Epi_AQP3|Epi_STMN1	Epi_AQP3|Epi_VCAM1	Epi_AQP3|Epi_VCAN	Epi_AQP3|Fibroblast	Epi_AQP3|Mast	Epi_AQP3|Myeloid	Epi_AQP3|Tcell	Epi_GPX3|Bcell	Epi_GPX3|Endothelial	Epi_GPX3|Epi_AQP3	Epi_GPX3|Epi_GPX3	Epi_GPX3|Epi_CCNI	Epi_GPX3|Epi_SLC12A1	Epi_GPX3|Epi_STMN1	Epi_GPX3|Epi_VCAM1	Epi_GPX3|Epi_VCAN	Epi_GPX3|Fibroblast
KLRG2_WNT11	0	0	0	0	0	0	0	0	0	0	0	0	0	0	0	0	0	0	0	0	0	0	0	0	0	0	0	0	0	0	0	0	0	0	0	0	0	0	0	0	0	0	0	0	0	0	0	0	0
KLRG2_TNFSF9	0	0	0	0	0	0	0	0	0	0	0	0	0	0	0	0	0	0	0	0	0	0	0	0	0	0	0	0	0	0	0	0	0	0	0	0	0	0	0	0	0	0	0	0	0	0	0	0	0
HLA-DPA1_TNFSF9	1.735	1.683	1.684	1.692	1.691	0	1.68	1.704	1.716	1.692	1.719	1.689	1.742	0.817	0.765	0.766	0.773	0.773	0	0.761	0.785	0.798	0.774	0.8	0.771	0.824	0.418	0.366	0.367	0.375	0.374	0	0.362	0.386	0.399	0.375	0.401	0.372	0.425	0.373	0.321	0.322	0.33	0.329	0	0.317	0.341	0.354	0.33
PVR_TNFSF9	0	0	0	0	0	0	0	0	0	0	0	0	0	0.168	0.116	0.117	0.125	0.124	0	0.113	0.137	0.15	0.125	0.152	0.122	0.175	0.074	0.022	0.023	0.031	0.03	0	0.018	0.043	0.055	0.031	0.058	0.028	0.081	0.073	0.021	0.023	0.03	0.029	0	0.018	0.042	0.055	0.031
KLRG2_WNT5B	0	0	0	0	0	0	0	0	0	0	0	0	0	0	0	0	0	0	0	0	0	0	0	0	0	0	0	0	0	0	0	0	0	0	0	0	0	0	0	0	0	0	0	0	0	0	0	0	0
HLA-DPA1_GAL	0	0	0	0	0	0	1.68	1.676	0	0	0	0	0	0	0	0	0	0	0	0.761	0.757	0	0	0	0	0	0	0	0	0	0	0	0.362	0.358	0	0	0	0	0	0	0	0	0	0	0	0.317	0.313	0	0
GALR2_GAL	0	0	0	0	0	0	0	0	0	0	0	0	0	0	0	0	0	0	0	0	0	0	0	0	0	0	0	0	0	0	0	0	0	0	0	0	0	0	0	0	0	0	0	0	0	0	0	0	0
GALR3_GAL	0	0	0	0	0	0	0	0	0	0	0	0	0	0	0	0	0	0	0	0	0	0	0	0	0	0	0	0	0	0	0	0	0	0	0	0	0	0	0	0	0	0	0	0	0	0	0	0	0
PVR_CD96	0	0	0	0	0	0	0	0	0	0	0	0	0	0.164	0	0	0	0	0	0	0.109	0.112	0.11	0.132	0.111	0.511	0.07	0	0	0	0	0	0	0.015	0.018	0.016	0.038	0.017	0.417	0.069	0	0	0	0	0	0	0.014	0.017	0.015
PVR_CD226	0	0	0	0	0	0	0	0	0	0	0	0	0	0	0	0	0	0	0	0	0.109	0	0.11	0.121	0.131	0.138	0	0	0	0	0	0	0	0.015	0	0.016	0.027	0.036	0.044	0	0	0	0	0	0	0	0.014	0	0.016
PVR_TIGIT	0	0	0	0	0	0	0	0	0	0	0	0	0	0.126	0.112	0	0.109	0.108	0	0	0	0.111	0.112	0	0.109	0.526	0.032	0.017	0	0.015	0.014	0	0	0	0.017	0.018	0	0.015	0.431	0.031	0.017	0	0.014	0.014	0	0	0	0.016	0.017
PVR_NECTIN3	0	0	0	0	0	0	0	0	0	0	0	0	0	0	0.116	0.12	0.138	0.122	0	0.122	0.13	0.163	0.132	0	0.108	0.114	0	0.022	0.026	0.044	0.028	0	0.028	0.036	0.069	0.038	0	0.014	0.02	0	0.021	0.025	0.043	0.027	0	0.028	0.035	0.069	0.037
CADM3_NECTIN3	0	0	0	0	0	0	0	0	0	0	0	0	0	0	0.037	0.041	0.059	0.043	0	0.043	0.051	0.084	0.053	0	0.029	0.035	0	0.088	0.092	0.11	0.094	0	0.094	0.102	0.135	0.104	0	0.08	0.086	0	0.029	0.033	0.051	0.035	0	0.035	0.043	0.076	0.044
CADM1_NECTIN3	0	0	0	0	0	0	0	0	0	0	0	0	0	0	0.021	0.025	0.043	0.027	0	0.027	0.035	0.068	0.037	0	0.013	0.018	0	0.091	0.095	0.113	0.097	0	0.097	0.105	0.138	0.106	0	0.083	0.088	0	0.042	0.045	0.063	0.047	0	0.048	0.055	0.089	0.057
NECTIN1_NECTIN3	0	0	0	0	0	0	0	0	0	0	0	0	0	0	0.013	0.017	0.035	0.019	0	0.019	0.027	0.06	0.028	0	0.005	0.01	0	0.011	0.015	0.033	0.017	0	0.017	0.025	0.058	0.026	0	0.002	0.008	0	0	0	0	0	0	0	0	0	0
TIGIT_NECTIN3	0	0.027	0.031	0.049	0.033	0	0.033	0.041	0.074	0.042	0	0.019	0.024	0	0.013	0.016	0.035	0.018	0	0.019	0.026	0.06	0.028	0	0.004	0.01	0	0	0	0	0	0	0	0	0	0	0	0	0	0	0.01	0.013	0.032	0.016	0	0.016	0.023	0.057	0.025
NECTIN2_NECTIN3	0	0.021	0.025	0.043	0.027	0	0.027	0.035	0.068	0.037	0	0.013	0.019	0	0.338	0.342	0.36	0.344	0	0.344	0.352	0.385	0.353	0	0.33	0.335	0	0.104	0.108	0.126	0.11	0	0.11	0.118	0.151	0.119	0	0.096	0.101	0	0.115	0.118	0.137	0.12	0	0.121	0.128	0.162	0.13
CADM3_CADM1	0	0	0	0	0	0	0	0	0	0	0	0	0	0	0.041	0.111	0.061	0.089	0	0.064	0.118	0.147	0.098	0.07	0.098	0.077	0	0.092	0.162	0.112	0.14	0	0.115	0.169	0.198	0.149	0.121	0.149	0.128	0	0.033	0.102	0.053	0.08	0	0.056	0.109	0.139	0.09
CADM1_CADM1	0	0	0	0	0	0	0	0	0	0	0	0	0	0	0.025	0.095	0.045	0.073	0	0.048	0.102	0.131	0.082	0.054	0.082	0.06	0	0.095	0.164	0.115	0.142	0	0.118	0.171	0.201	0.152	0.124	0.152	0.13	0	0.045	0.115	0.066	0.093	0	0.068	0.122	0.151	0.102
CRTAM_CADM1	0	0.02	0.09	0.04	0.068	0	0.043	0.097	0.126	0.077	0.049	0.077	0.056	0	0.016	0.085	0.036	0.063	0	0.039	0.092	0.122	0.073	0.045	0.073	0.051	0	0	0	0	0	0	0	0	0	0	0	0	0	0	0	0	0	0	0	0	0	0	0
CADM3_CADM4	0	0	0	0	0	0	0	0	0	0	0	0	0	0	0	0.032	0.035	0.035	0	0	0.032	0.033	0.037	0	0.029	0	0	0	0.083	0.086	0.086	0	0	0.083	0.084	0.088	0	0.08	0	0	0	0.024	0.027	0.027	0	0	0.024	0.025	0.029
CADM3_EPB41L1	0	0	0	0	0	0	0	0	0	0	0	0	0	0	0.046	0.111	0.121	0.1	0	0.093	0.068	0.078	0.193	0.141	0.033	0	0	0.097	0.162	0.172	0.151	0	0.144	0.119	0.129	0.244	0.192	0.084	0	0	0.038	0.103	0.112	0.092	0	0.084	0.06	0.07	0.185
NECTIN1_CADM3	0	0	0	0	0	0	0	0	0	0	0	0	0	0	0.033	0.084	0.025	0.074	0	0	0.071	0.096	0.021	0	0.005	0	0	0.031	0.082	0.022	0.072	0	0	0.069	0.093	0.019	0	0.003	0	0	0	0	0	0	0	0	0	0	0
NECTIN1_NECTIN4	0	0	0	0	0	0	0	0	0	0	0	0	0	0	0	0.091	0.017	0.071	0	0.009	0.031	0.023	0.005	0	0.006	0	0	0	0.089	0.014	0.069	0	0.007	0.029	0.021	0.003	0	0.003	0	0	0	0	0	0	0	0	0	0	0
TIGIT_NECTIN2	0.031	0.348	0.113	0.124	0.088	0	0.179	0.165	0.188	0.181	0.056	0.12	0.018	0.017	0.333	0.099	0.11	0.073	0	0.165	0.151	0.174	0.167	0.042	0.106	0.004	0	0	0	0	0	0	0	0	0	0	0	0	0	0.014	0.33	0.096	0.107	0.071	0	0.162	0.148	0.171	0.164
CD226_NECTIN2	0	0	0	0	0	0	0	0	0	0	0	0	0	0	0	0	0	0	0	0	0	0	0	0	0	0	0	0	0	0	0	0	0	0	0	0	0	0	0	0	0	0	0	0	0	0	0	0	0
CDH1_KLRG1	0	0	0	0	0	0	0	0	0	0	0	0	0	0	0	0	0	0	0	0	0	0	0	0	0	0	0.057	0.052	0.06	0.063	0.055	0	0	0.054	0.064	0.051	0.185	0.054	0.151	0.07	0.065	0.073	0.076	0.069	0	0	0.067	0.077	0.065
FGF2_CD44	0	0	0	0	0	0	0	0	0	0	0	0	0	0.517	0.046	0.087	0.048	0.114	0	0.499	0.209	0.542	0.359	0.858	0.481	0.522	0	0	0	0	0	0	0	0	0	0	0	0	0	0.482	0.01	0.051	0.012	0.078	0	0.463	0.173	0.506	0.324
SPP1_CD44	0.502	0.031	0.072	0.033	0.099	0	0.484	0.194	0.527	0.344	0.843	0.466	0.507	0.504	0.032	0.074	0.034	0.1	0	0.485	0.196	0.528	0.346	0.844	0.468	0.508	1.958	1.486	1.527	1.488	1.554	0	1.939	1.649	1.982	1.8	2.298	1.922	1.962	2.058	1.586	1.627	1.588	1.654	0	2.039	1.749	2.082	1.9
LGALS9_CD44	0.581	0.11	0.151	0.112	0.178	0	0.563	0.273	0.606	0.423	0.922	0.545	0.586	0.687	0.215	0.257	0.217	0.283	0	0.669	0.379	0.712	0.529	1.027	0.651	0.691	0.491	0.019	0.06	0.021	0.087	0	0.472	0.182	0.515	0.333	0.831	0.455	0.495	0.495	0.023	0.065	0.025	0.091	0	0.476	0.187	0.519	0.337
HGF_CD44	0	0	0	0	0	0	0	0	0	0	0	0	0	0.48	0.008	0.05	0.01	0.076	0	0.461	0.172	0.504	0.322	0.82	0.444	0.484	0	0	0	0	0	0	0	0	0	0	0	0	0	0	0	0	0	0	0	0	0	0	0
FGF2_FGFR4	0	0	0	0	0	0	0	0	0	0	0	0	0	0	0	0.127	0.172	0.073	0	0.196	0.097	0.234	0.068	0	0.041	0.041	0	0	0	0	0	0	0	0	0	0	0	0	0	0	0	0.091	0.137	0.037	0	0.16	0.061	0.199	0.032
FGF1_FGFR4	0	0	0	0	0	0	0	0	0	0	0	0	0	0	0	0	0	0	0	0	0	0	0	0	0	0	0	0	0	0	0	0	0	0	0	0	0	0	0	0	0	0	0	0	0	0	0	0	0
TNFRSF10A_FGFR4	0	0	0.187	0.233	0.133	0	0.256	0.157	0.295	0.128	0	0.101	0.101	0	0	0.119	0.164	0.064	0	0.188	0.089	0.226	0.06	0	0.033	0.032	0	0	0.136	0.181	0.081	0	0.205	0.106	0.243	0.077	0	0.05	0.049	0	0	0.127	0.172	0.072	0	0.196	0.097	0.234	0.068
FGF17_FGFR4	0	0	0	0	0	0	0	0	0	0	0	0	0	0	0	0.09	0.135	0.035	0	0.159	0.06	0.197	0.031	0	0.004	0.004	0	0	0	0	0	0	0	0	0	0	0	0	0	0	0	0	0	0	0	0	0	0	0
FGF18_FGFR4	0	0	0	0	0	0	0	0	0	0	0	0	0	0	0	0.101	0.146	0.046	0	0.17	0.071	0.208	0.042	0	0.015	0.014	0	0	0.088	0.133	0.034	0	0.157	0.058	0.196	0.029	0	0.002	0.002	0	0	0	0	0	0	0	0	0	0
FGF5_FGFR4	0	0	0	0	0	0	0	0	0	0	0	0	0	0	0	0	0	0	0	0	0	0	0	0	0	0	0	0	0.09	0.135	0.035	0	0.159	0.06	0.197	0.031	0	0.004	0.004	0	0	0.09	0.135	0.035	0	0.159	0.06	0.197	0.031
FGF7_FGFR4	0	0	0	0	0	0	0	0	0	0	0	0	0	0	0	0	0	0	0	0	0	0	0	0	0	0	0	0	0	0	0	0	0	0	0	0	0	0	0	0	0	0	0	0	0	0	0	0	0
FGF2_FGFR1	0	0	0	0	0	0	0	0	0	0	0	0	0	0	0.267	0.146	0.212	0.157	0	0.112	0.141	0.31	0.125	0.1	0.047	0.048	0	0	0	0	0	0	0	0	0	0	0	0	0	0	0.231	0.111	0.176	0.122	0	0.076	0.105	0.274	0.089
FGF1_FGFR1	0	0	0	0	0	0	0	0	0	0	0	0	0	0	0	0	0	0	0	0	0	0	0	0	0	0	0	0	0	0	0	0	0	0	0	0	0	0	0	0	0	0	0	0	0	0	0	0	0
FGF17_FGFR1	0	0	0	0	0	0	0	0	0	0	0	0	0	0	0.23	0.109	0.175	0.12	0	0.074	0.104	0.273	0.088	0.063	0.01	0.011	0	0	0	0	0	0	0	0	0	0	0	0	0	0	0	0	0	0	0	0	0	0	0
FGF18_FGFR1	0	0	0	0	0	0	0	0	0	0	0	0	0	0	0.241	0.12	0.186	0.131	0	0.085	0.114	0.284	0.099	0.074	0.02	0.022	0	0.228	0.108	0.173	0.119	0	0.073	0.102	0.271	0.086	0.061	0.008	0.009	0	0	0	0	0	0	0	0	0	0
FGF10_FGFR1	0	0	0	0	0	0	0	0	0	0	0	0	0	0	0.23	0.11	0.176	0.121	0	0.075	0.104	0.273	0.088	0.064	0.01	0.011	0	0	0	0	0	0	0	0	0	0	0	0	0	0	0	0	0	0	0	0	0	0	0
FGF2_FGFR2	0	0	0	0	0	0	0	0	0	0	0	0	0	0	0.044	0.056	0.057	0.046	0	0.054	0.056	0.133	0.043	0	0	0.041	0	0	0	0	0	0	0	0	0	0	0	0	0	0	0.008	0.02	0.022	0.01	0	0.018	0.02	0.097	0.007
FGF1_FGFR2	0	0	0	0	0	0	0	0	0	0	0	0	0	0	0	0	0	0	0	0	0	0	0	0	0	0	0	0	0	0	0	0	0	0	0	0	0	0	0	0	0	0	0	0	0	0	0	0	0
CD44_FGFR2	0	0.481	0.493	0.494	0.483	0	0.491	0.493	0.569	0.48	0	0	0.478	0	0.009	0.021	0.023	0.011	0	0.019	0.021	0.098	0.008	0	0	0.006	0	0.051	0.062	0.064	0.053	0	0.06	0.063	0.139	0.049	0	0	0.047	0	0.011	0.023	0.025	0.013	0	0.021	0.023	0.1	0.01
FGF17_FGFR2	0	0	0	0	0	0	0	0	0	0	0	0	0	0	0.007	0.018	0.02	0.009	0	0.017	0.019	0.095	0.006	0	0	0.003	0	0	0	0	0	0	0	0	0	0	0	0	0	0	0	0	0	0	0	0	0	0	0
FGF18_FGFR2	0	0	0	0	0	0	0	0	0	0	0	0	0	0	0.018	0.029	0.031	0.02	0	0.027	0.03	0.106	0.017	0	0	0.014	0	0.005	0.017	0.019	0.007	0	0.015	0.017	0.094	0.004	0	0	0.002	0	0	0	0	0	0	0	0	0	0
FGF5_FGFR2	0	0	0	0	0	0	0	0	0	0	0	0	0	0	0	0	0	0	0	0	0	0	0	0	0	0	0	0.007	0.018	0.02	0.009	0	0.017	0.019	0.095	0.006	0	0	0.004	0	0.007	0.018	0.02	0.009	0	0.017	0.019	0.095	0.006
FGF7_FGFR2	0	0	0	0	0	0	0	0	0	0	0	0	0	0	0	0	0	0	0	0	0	0	0	0	0	0	0	0	0	0	0	0	0	0	0	0	0	0	0	0	0	0	0	0	0	0	0	0	0
FGF10_FGFR2	0	0	0	0	0	0	0	0	0	0	0	0	0	0	0.007	0.019	0.021	0.009	0	0.017	0.019	0.096	0.006	0	0	0.004	0	0	0	0	0	0	0	0	0	0	0	0	0	0	0	0	0	0	0	0	0	0	0
TIMP1_FGFR2	0	0.049	0.06	0.062	0.051	0	0.058	0.061	0.137	0.048	0	0	0.045	0	0.752	0.763	0.765	0.754	0	0.761	0.764	0.84	0.751	0	0	0.748	0	1.123	1.135	1.137	1.125	0	1.133	1.135	1.212	1.122	0	0	1.12	0	1.047	1.059	1.061	1.049	0	1.057	1.059	1.136	1.046
FGFR1_FGFR2	0	0	0	0	0	0	0	0	0	0	0	0	0	0	0.23	0.242	0.244	0.232	0	0.24	0.242	0.319	0.229	0	0	0.227	0	0.11	0.122	0.123	0.112	0	0.12	0.122	0.198	0.109	0	0	0.107	0	0.176	0.187	0.189	0.178	0	0.185	0.188	0.264	0.174
FGF2_FGFR3	0	0	0	0	0	0	0	0	0	0	0	0	0	0	0.046	0	0.05	0.041	0	0	0.048	0.042	0.042	0	0	0.041	0	0	0	0	0	0	0	0	0	0	0	0	0	0	0.01	0	0.014	0.005	0	0	0.012	0.006	0.006
FGF1_FGFR3	0	0	0	0	0	0	0	0	0	0	0	0	0	0	0	0	0	0	0	0	0	0	0	0	0	0	0	0	0	0	0	0	0	0	0	0	0	0	0	0	0	0	0	0	0	0	0	0	0
FGF17_FGFR3	0	0	0	0	0	0	0	0	0	0	0	0	0	0	0.009	0	0.013	0.004	0	0	0.011	0.004	0.005	0	0	0.004	0	0	0	0	0	0	0	0	0	0	0	0	0	0	0	0	0	0	0	0	0	0	0
FGF18_FGFR3	0	0	0	0	0	0	0	0	0	0	0	0	0	0	0.02	0	0.024	0.015	0	0	0.022	0.015	0.015	0	0	0.015	0	0.007	0	0.011	0.002	0	0	0.009	0.003	0.003	0	0	0.002	0	0	0	0	0	0	0	0	0	0
FGF5_FGFR3	0	0	0	0	0	0	0	0	0	0	0	0	0	0	0	0	0	0	0	0	0	0	0	0	0	0	0	0.009	0	0.013	0.004	0	0	0.011	0.004	0.005	0	0	0.004	0	0.009	0	0.013	0.004	0	0	0.011	0.005	0.005
FGF7_FGFR3	0	0	0	0	0	0	0	0	0	0	0	0	0	0	0	0	0	0	0	0	0	0	0	0	0	0	0	0	0	0	0	0	0	0	0	0	0	0	0	0	0	0	0	0	0	0	0	0	0
FGFR2_FGFR3	0	0	0	0	0	0	0	0	0	0	0	0	0	0	0.01	0	0.014	0.005	0	0	0.012	0.005	0.005	0	0	0.004	0	0.021	0	0.025	0.016	0	0	0.023	0.017	0.017	0	0	0.016	0	0.023	0	0.027	0.018	0	0	0.025	0.019	0.019
FGF2_FGFRL1	0	0	0	0	0	0	0	0	0	0	0	0	0	0	0.046	0.069	0.101	0.059	0.347	0.059	0.056	0.054	0.052	0.048	0.044	0.042	0	0	0	0	0	0	0	0	0	0	0	0	0	0	0.01	0.033	0.065	0.023	0.311	0.023	0.02	0.019	0.016
SPP1_CCR8	0	0	0	0	0	0	0	0	0	0	0	0	0.082	0	0	0	0	0	0	0	0	0	0	0	0	0.083	0	0	0	0	0	0	0	0	0	0	0	0	1.537	0	0	0	0	0	0	0	0	0	0
CCL4_CCR8	0	0	0	0	0	0	0	0	0	0	0	0	0.083	0	0	0	0	0	0	0	0	0	0	0	0	0.08	0	0	0	0	0	0	0	0	0	0	0	0	0	0	0	0	0	0	0	0	0	0	0
CCL16_CCR8	0	0	0	0	0	0	0	0	0	0	0	0	0	0	0	0	0	0	0	0	0	0	0	0	0	0.067	0	0	0	0	0	0	0	0	0	0	0	0	0	0	0	0	0	0	0	0	0	0	0
CCL1_CCR8	0	0	0	0	0	0	0	0	0	0	0	0	0	0	0	0	0	0	0	0	0	0	0	0	0	0	0	0	0	0	0	0	0	0	0	0	0	0	0	0	0	0	0	0	0	0	0	0	0
SPP1_PTGER4	0.114	0	0.027	0.028	0.026	0	0	0.03	0.03	0.039	0.133	0.171	0.162	0.116	0	0.029	0.03	0.028	0	0	0.031	0.032	0.04	0.135	0.173	0.164	1.57	0	1.483	1.484	1.482	0	0	1.485	1.486	1.494	1.589	1.627	1.617	1.669	0	1.582	1.584	1.582	0	0	1.585	1.585	1.594
FGF1_TGFBR3	0	0	0	0	0	0	0	0	0	0	0	0	0	0	0	0	0	0	0	0	0	0	0	0	0	0	0	0	0	0	0	0	0	0	0	0	0	0	0	0	0	0	0	0	0	0	0	0	0
TGFB1_TGFBR3	0	0.344	0.164	0.149	0.15	0	0.112	0.145	0.149	0.153	0	0.109	0.131	0	0.506	0.327	0.311	0.313	0	0.275	0.307	0.311	0.315	0	0.272	0.294	0	0.383	0.204	0.188	0.189	0	0.151	0.184	0.188	0.192	0	0.148	0.17	0	0.329	0.149	0.134	0.135	0	0.097	0.13	0.134	0.137
INHA_TGFBR3	0	0	0	0	0	0	0	0	0	0	0	0	0	0	0	0	0	0	0	0	0	0	0	0	0	0	0	0	0	0	0	0	0	0	0	0	0	0	0	0	0	0	0	0	0	0	0	0	0
TGFB3_TGFBR3	0	0	0	0	0	0	0	0	0	0	0	0	0	0	0	0	0	0	0	0	0	0	0	0	0	0	0	0	0	0	0	0	0	0	0	0	0	0	0	0	0	0	0	0	0	0	0	0	0
TGFB2_TGFBR3	0	0	0	0	0	0	0	0	0	0	0	0	0	0	0.241	0.061	0.046	0.047	0	0.009	0.042	0.046	0.049	0	0.006	0.028	0	0	0	0	0	0	0	0	0	0	0	0	0	0	0	0	0	0	0	0	0	0	0
FCER2_CR2	0.138	0	0	0	0	0	0	0	0	0	0	0	0	0	0	0	0	0	0	0	0	0	0	0	0	0	0	0	0	0	0	0	0	0	0	0	0	0	0	0	0	0	0	0	0	0	0	0	0
L1CAM_L1CAM	0	0	0	0	0	0	0	0	0	0	0	0	0	0	0	0	0	0	0	0	0	0	0	0	0	0	0	0	0	0	0	0	0	0	0	0	0	0	0	0	0	0	0	0	0	0	0	0	0
JAM2_JAM3	0.026	0.179	0	0.01	0.014	0	0	0.013	0.022	0.089	0	0.008	0	0.267	0.42	0	0.251	0.255	0	0	0.254	0.263	0.33	0	0.249	0	0	0	0	0	0	0	0	0	0	0	0	0	0	0	0	0	0	0	0	0	0	0	0
JAM3_JAM3	0.035	0.188	0	0.02	0.023	0	0	0.023	0.031	0.099	0	0.018	0	0.188	0.342	0	0.173	0.177	0	0	0.176	0.185	0.252	0	0.171	0	0	0	0	0	0	0	0	0	0	0	0	0	0	0.02	0.173	0	0.005	0.008	0	0	0.008	0.016	0.084
FFAR2_FAM3C	0	0	0	0	0	0	0	0	0	0	0	0	0	0.06	0.197	0.194	0.194	0.171	0.41	0.13	0.102	0.044	0.145	0.023	0.046	0.246	0	0	0	0	0	0	0	0	0	0	0	0	0	0	0	0	0	0	0	0	0	0	0
HLA-C_FAM3C	1.73	1.866	1.864	1.864	1.84	2.08	1.799	1.772	1.714	1.815	1.693	1.716	1.916	1.811	1.947	1.945	1.945	1.921	2.161	1.88	1.853	1.795	1.896	1.774	1.797	1.997	1.271	1.408	1.405	1.405	1.382	1.622	1.341	1.313	1.256	1.356	1.234	1.257	1.457	1.112	1.249	1.246	1.246	1.222	1.462	1.181	1.154	1.096	1.197
GPR42_FAM3C	0	0	0	0	0	0	0	0	0	0	0	0	0	0	0	0	0	0	0	0	0	0	0	0	0	0	0	0	0	0	0	0	0	0	0	0	0	0	0	0	0	0	0	0	0	0	0	0	0
LAMP1_FAM3C	0.097	0.234	0.231	0.231	0.208	0.447	0.167	0.139	0.081	0.182	0.06	0.083	0.283	0.417	0.554	0.551	0.551	0.528	0.767	0.487	0.459	0.401	0.502	0.38	0.403	0.603	0.109	0.246	0.243	0.243	0.22	0.459	0.179	0.151	0.093	0.194	0.072	0.095	0.295	0.188	0.325	0.322	0.322	0.299	0.538	0.258	0.23	0.172	0.273
GLRA2_FAM3C	0	0	0	0	0	0	0	0	0	0	0	0	0	0	0	0	0	0	0	0	0	0	0	0	0	0	0	0	0	0	0	0	0	0	0	0	0	0	0	0	0	0	0	0	0	0	0	0	0
KIR2DL3_FAM3C	0	0	0	0	0	0	0	0	0	0	0	0	0	0	0	0	0	0	0	0	0	0	0	0	0	0	0	0	0	0	0	0	0	0	0	0	0	0	0	0	0	0	0	0	0	0	0	0	0
CXADR_FAM3C	0	0	0	0	0	0	0	0	0	0	0	0	0	0.059	0.196	0.193	0.193	0.17	0.41	0.129	0.101	0.044	0.144	0.022	0.045	0.245	0.122	0.259	0.256	0.256	0.232	0.472	0.191	0.164	0.106	0.207	0.085	0.108	0.308	0.079	0.216	0.213	0.213	0.19	0.43	0.149	0.121	0.064	0.164
PDCD1_FAM3C	0	0	0	0	0	0	0	0	0	0	0	0	0	0	0	0	0	0	0	0	0	0	0	0	0	0	0	0	0	0	0	0	0	0	0	0	0	0	0	0	0	0	0	0	0	0	0	0	0
ADGRG5_FAM3C	0.145	0.282	0.279	0.279	0.256	0.495	0.214	0.187	0.129	0.23	0.108	0.131	0.331	0	0	0	0	0	0	0	0	0	0	0	0	0	0	0	0	0	0	0	0	0	0	0	0	0	0	0.058	0.195	0.192	0.193	0.169	0.409	0.128	0.1	0.043	0.144
FFAR2_CCL4L2	0	0	0	0	0	0	0	0	0	0	0	0	0	0	0.018	0	0	0.006	0	0	0.016	0.005	0.031	0.047	0.189	0.597	0	0	0	0	0	0	0	0	0	0	0	0	0	0	0	0	0	0	0	0	0	0	0
GPR42_CCL4L2	0	0	0	0	0	0	0	0	0	0	0	0	0	0	0	0	0	0	0	0	0	0	0	0	0	0	0	0	0	0	0	0	0	0	0	0	0	0	0	0	0	0	0	0	0	0	0	0	0
PGRMC2_CCL4L2	0	0	0	0	0	0	0	0	0	0	0	0	0	0	0.109	0	0	0.098	0	0	0.107	0.096	0.122	0.139	0.28	0.688	0	0.108	0	0	0.097	0	0	0.106	0.095	0.122	0.138	0.279	0.687	0	0.123	0	0	0.111	0	0	0.12	0.11	0.136
FFAR2_TNF	0	0	0	0	0	0	0	0	0	0	0	0	0	0.101	0.005	0.006	0	0	0	0.022	0.01	0	0.013	0.013	0.087	0.166	0	0	0	0	0	0	0	0	0	0	0	0	0	0	0	0	0	0	0	0	0	0	0
HLA-C_KIR2DL3	0	0	0	0	0	0	0	0	0	1.676	0	1.673	1.676	0	0	0	0	0	0	0	0	0	1.757	0	1.754	1.757	0	0	0	0	0	0	0	0	0	1.218	0	1.215	1.218	0	0	0	0	0	0	0	0	0	1.058
GAST_KIR2DL3	0	0	0	0	0	0	0	0	0	0	0	0	0	0	0	0	0	0	0	0	0	0	0	0	0	0	0	0	0	0	0	0	0	0	0	0	0	0	0	0	0	0	0	0	0	0	0	0	0
HLA-C_KIR2DL1	0	0	0	0	0	0	0	0	0	0	0	1.673	1.675	0	0	0	0	0	0	0	0	0	0	0	1.754	1.756	0	0	0	0	0	0	0	0	0	0	0	1.215	1.216	0	0	0	0	0	0	0	0	0	0
GPR42_ADIPOQ	0	0	0	0	0	0	0	0	0	0	0	0	0	0	0	0	0	0	0	0	0	0	0	0	0	0	0	0	0	0	0	0	0	0	0	0	0	0	0	0	0	0	0	0	0	0	0	0	0
ASGR2_ADIPOQ	0	0	0	0	0	0	0	0	0	0	0	0	0	0	0	0	0	0	0	0	0	0	0	0	0	0	0	0	0	0	0	0	0	0.005	0	0	0	0	0	0	0	0	0	0	0	0	0.022	0	0
CNR2_ADIPOQ	0	0	0	0	0	0	0	0.17	0	0	0	0	0	0	0	0	0	0	0	0	0	0	0	0	0	0	0	0	0	0	0	0	0	0	0	0	0	0	0	0	0	0	0	0	0	0	0	0	0
LAMP1_VSTM1	0	0	0	0	0	0	0	0	0	0	0	0.065	0	0	0	0	0	0	0	0	0	0	0	0	0.385	0	0	0	0	0	0	0	0	0	0	0	0	0.077	0	0	0	0	0	0	0	0	0	0	0
KIR2DL3_CXCL9	0	0	0	0	0	0	0	0	0	0	0	0	0	0	0	0	0	0	0	0	0	0	0	0	0	0	0	0	0	0	0	0	0	0	0	0	0	0	0	0	0	0	0	0	0	0	0	0	0
CXCR3_CXCL9	0	0.114	0	0	0.084	0	0	0.215	0	0.122	0	0.193	0.085	0	0	0	0	0	0	0	0	0	0	0	0	0	0	0	0	0	0	0	0	0	0	0	0	0	0	0	0	0	0	0	0	0	0	0	0
DPP4_CXCL9	0	0	0	0	0	0	0	0	0	0	0	0	0	0	0.096	0	0	0.067	0	0	0.198	0	0.104	0	0.175	0.068	0	0.192	0	0	0.162	0	0	0.293	0	0.2	0	0.271	0.164	0	0.21	0	0	0.181	0	0	0.312	0	0.218
FCGR2A_CXCL9	0	0.059	0	0	0.029	0	0	0.16	0	0.067	0	0.138	0.03	0	0.036	0	0	0.007	0	0	0.138	0	0.044	0	0.115	0.008	0	0.099	0	0	0.07	0	0	0.201	0	0.107	0	0.178	0.071	0	0.063	0	0	0.034	0	0	0.165	0	0.071
PDCD1_CD274	0	0	0	0	0	0	0	0	0	0	0	0	0	0	0	0	0	0	0	0	0	0	0	0	0	0	0	0	0	0	0	0	0	0	0	0	0	0	0	0	0	0	0	0	0	0	0	0	0
CD80_CD274	0	0.057	0.041	0	0.04	0	0	0.046	0.05	0.044	0.101	0.045	0.045	0	0	0	0	0	0	0	0	0	0	0	0	0	0	0	0	0	0	0	0	0	0	0	0	0	0	0	0	0	0	0	0	0	0	0	0
PDCD1_PDCD1LG2	0	0	0	0	0	0	0	0	0	0	0	0	0	0	0	0	0	0	0	0	0	0	0	0	0	0	0	0	0	0	0	0	0	0	0	0	0	0	0	0	0	0	0	0	0	0	0	0	0
EGFR_CNTF	0	0	0	0	0	0	0	0	0	0	0	0	0	0	0	0	0	0.019	0	0	0	0.019	0	0	0.019	0	0	0	0	0	0.167	0	0	0	0.167	0	0	0.167	0	0	0	0	0	0.21	0	0	0	0.21	0
EGFR_NRG1	0	0	0	0	0	0	0	0	0	0	0	0	0	0	0.026	0.038	0.028	0.039	0	0.051	0.042	0.035	0.021	0	0.034	0.019	0	0.174	0.186	0.175	0.187	0	0.199	0.19	0.183	0.169	0	0.182	0.167	0	0.217	0.229	0.218	0.23	0	0.242	0.233	0.226	0.212
HLA-DPB1_NRG1	0	1.455	1.467	1.457	1.468	0	1.48	1.471	1.464	1.45	0	1.463	1.448	0	0.433	0.445	0.434	0.446	0	0.458	0.449	0.442	0.428	0	0.441	0.426	0	0.206	0.218	0.208	0.219	0	0.231	0.222	0.215	0.201	0	0.214	0.199	0	0.189	0.202	0.191	0.203	0	0.215	0.206	0.198	0.184
ADGRL1_NRG1	0	0	0	0	0	0	0	0	0	0	0	0	0	0	0.047	0.06	0.049	0.061	0	0.073	0.064	0.056	0.042	0	0.056	0.04	0	0	0	0	0	0	0	0	0	0	0	0	0	0	0.009	0.022	0.011	0.023	0	0.035	0.026	0.018	0.004
EGF_NRG1	0	0	0	0	0	0	0	0	0	0	0	0	0	0	0	0	0	0	0	0	0	0	0	0	0	0	0	0.011	0.023	0.013	0.024	0	0.036	0.027	0.02	0.006	0	0.019	0.004	0	0.009	0.022	0.011	0.023	0	0.035	0.026	0.018	0.004
ERBB3_NRG1	0	0	0	0	0	0	0	0	0	0	0	0	0	0	0	0	0	0	0	0	0	0	0	0	0	0	0	0.221	0.234	0.223	0.235	0	0.247	0.238	0.23	0.216	0	0.23	0.214	0	0.288	0.3	0.289	0.301	0	0.313	0.304	0.297	0.283
EGFR_EGF	0	0	0	0	0	0	0	0	0	0	0	0	0	0	0	0.022	0.021	0.021	0	0	0.021	0	0.019	0	0	0	0	0	0.17	0.168	0.169	0	0	0.169	0	0.167	0	0	0	0	0	0.213	0.211	0.212	0	0	0.212	0	0.21
EGFR_TGFA	0	0	0	0	0	0	0	0	0	0	0	0	0	0	0.021	0.15	0.193	0.072	0	0.088	0.114	0.038	0.029	0.043	0.028	0.02	0	0.169	0.297	0.341	0.22	0	0.236	0.262	0.186	0.177	0.191	0.176	0.168	0	0.212	0.34	0.384	0.263	0	0.279	0.305	0.229	0.22
EGFR_TGFB1	0	0	0	0	0	0	0	0	0	0	0	0	0	0.127	0.289	0.166	0.112	0.109	0	0.186	0.143	0.272	0.21	0.167	0.285	0.139	0.275	0.437	0.314	0.26	0.257	0	0.334	0.291	0.42	0.358	0.315	0.433	0.287	0.318	0.48	0.357	0.302	0.3	0	0.377	0.334	0.463	0.401
EGFR_MIF	0	0	0	0	0	0	0	0	0	0	0	0	0	0.692	0.715	1.992	1.997	1.96	1.42	2.072	1.803	1.823	1.167	0.547	0.747	0.81	0.84	0.863	2.14	2.145	2.108	1.568	2.22	1.95	1.971	1.315	0.695	0.895	0.958	0.883	0.906	2.183	2.188	2.151	1.611	2.263	1.993	2.013	1.358
CD74_MIF	3.421	3.444	4.721	4.726	4.689	4.149	4.801	4.531	4.552	3.896	3.276	3.476	3.539	2.561	2.584	3.861	3.866	3.829	3.289	3.941	3.671	3.691	3.036	2.416	2.616	2.679	2.54	2.563	3.841	3.845	3.808	3.269	3.92	3.651	3.671	3.015	2.396	2.596	2.659	2.25	2.273	3.551	3.555	3.518	2.978	3.63	3.361	3.381	2.725
EGFR_AREG	0	0	0	0	0	0	0	0	0	0	0	0	0	0.192	0.159	0.104	0.053	0.057	0	0.028	0.05	0.053	0.045	1.326	0.431	0.098	0.34	0.307	0.252	0.201	0.205	0	0.176	0.198	0.201	0.193	1.473	0.579	0.246	0.383	0.349	0.295	0.243	0.248	0	0.219	0.241	0.244	0.236
ICAM1_AREG	0.257	0.224	0.17	0.118	0.123	0	0.094	0.115	0.119	0.11	1.391	0.497	0.164	0.376	0.343	0.288	0.237	0.241	0	0.212	0.234	0.237	0.229	1.51	0.615	0.282	0.254	0.221	0.166	0.114	0.119	0	0.09	0.112	0.115	0.107	1.387	0.493	0.16	0.267	0.234	0.179	0.128	0.132	0	0.103	0.125	0.128	0.12
EGFR_GRN	0	0	0	0	0	0	0	0	0	0	0	0	0	0.247	0.516	0.306	0.255	0.218	0	0.227	0.297	0.306	0.38	0.158	1.043	0.085	0.395	0.664	0.454	0.403	0.366	0	0.374	0.444	0.454	0.528	0.305	1.191	0.233	0.438	0.706	0.497	0.446	0.408	0	0.417	0.487	0.497	0.571
TNFRSF1A_GRN	0	0	0	0	0	0	0	0	0	0	0	0	0	0.504	0.773	0.563	0.512	0.475	0	0.483	0.553	0.563	0.637	0.414	1.3	0.342	0.529	0.798	0.588	0.537	0.5	0	0.509	0.579	0.588	0.662	0.44	1.325	0.367	0.475	0.744	0.535	0.483	0.446	0	0.455	0.525	0.534	0.608
NTRK1_GRN	0	0	0	0	0	0	0	0	0	0	0	0	0	0	0	0	0	0	0	0	0	0	0	0	0	0	0	0	0	0	0	0	0	0	0	0	0	0	0	0	0	0	0	0	0	0	0	0	0
TNFRSF1B_GRN	0.357	0.626	0.417	0.365	0.328	0	0.337	0.407	0.416	0.49	0.268	1.153	0.195	0.336	0.604	0.395	0.343	0.306	0	0.315	0.385	0.394	0.469	0.246	1.132	0.173	0.235	0.504	0.295	0.243	0.206	0	0.215	0.285	0.294	0.368	0.146	1.031	0.073	0.237	0.506	0.297	0.245	0.208	0	0.217	0.287	0.296	0.37
EGFR_BTC	0	0	0	0	0	0	0	0	0	0	0	0	0	0	0	0.023	0.042	0.028	0	0	0.032	0.02	0.021	0	0.019	0	0	0	0.171	0.19	0.176	0	0	0.179	0.168	0.169	0	0.167	0	0	0	0.214	0.233	0.219	0	0	0.222	0.211	0.212
ERBB3_BTC	0	0	0	0	0	0	0	0	0	0	0	0	0	0	0	0	0	0	0	0	0	0	0	0	0	0	0	0	0.218	0.238	0.224	0	0	0.227	0.216	0.217	0	0.215	0	0	0	0.285	0.304	0.29	0	0	0.293	0.282	0.283
EGFR_COPA	0	0	0	0	0	0	0	0	0	0	0	0	0	0.098	0.154	0.172	0.164	0.221	0	0.251	0.157	0.531	0.235	0.146	0.191	0.138	0.246	0.302	0.32	0.312	0.369	0	0.399	0.305	0.679	0.383	0.294	0.339	0.286	0.289	0.345	0.362	0.355	0.412	0	0.442	0.348	0.722	0.426
CD74_COPA	2.827	2.883	2.901	2.893	2.95	0	2.98	2.886	3.26	2.964	2.875	2.92	2.867	1.967	2.023	2.04	2.033	2.09	0	2.12	2.026	2.4	2.104	2.015	2.06	2.007	1.947	2.003	2.02	2.012	2.07	0	2.1	2.006	2.379	2.083	1.994	2.04	1.987	1.657	1.713	1.73	1.722	1.78	0	1.809	1.715	2.089	1.793
NTRK1_COPA	0	0	0	0	0	0	0	0	0	0	0	0	0	0	0	0	0	0	0	0	0	0	0	0	0	0	0	0	0	0	0	0	0	0	0	0	0	0	0	0	0	0	0	0	0	0	0	0	0
EGFR_EPGN	0	0	0	0	0	0	0	0	0	0	0	0	0	0	0	0	0	0	0	0	0	0	0	0	0	0.019	0	0	0	0	0	0	0	0	0	0	0	0	0.167	0	0	0	0	0	0	0	0	0	0
EGFR_HBEGF	0	0	0	0	0	0	0	0	0	0	0	0	0	0	0.125	0.03	0.044	0.032	0.325	0.053	0.036	0.075	0.053	0	0.193	0.023	0	0.273	0.178	0.192	0.18	0.473	0.201	0.184	0.223	0.201	0	0.341	0.171	0	0.316	0.221	0.235	0.223	0.516	0.244	0.227	0.266	0.244
CD44_HBEGF	0	0.584	0.488	0.503	0.49	0.784	0.512	0.495	0.533	0.512	0	0.651	0.482	0	0.112	0.017	0.031	0.019	0.312	0.04	0.023	0.062	0.04	0	0.179	0.01	0	0.153	0.058	0.072	0.06	0.354	0.081	0.065	0.103	0.081	0	0.221	0.052	0	0.114	0.019	0.033	0.021	0.314	0.042	0.025	0.064	0.042
ERBB4_HBEGF	0	0	0	0	0	0	0	0	0	0	0	0	0	0	0	0	0	0	0	0	0	0	0	0	0	0	0	0	0	0	0	0	0	0	0	0	0	0	0	0	0	0	0	0	0	0	0	0	0
HLA-DPB1_TNFSF13B	0	0	1.45	1.453	1.459	0	1.478	1.498	1.476	1.477	1.481	1.846	1.493	0	0	0.428	0.43	0.437	0	0.456	0.475	0.453	0.454	0.459	0.823	0.471	0	0	0.201	0.203	0.21	0	0.229	0.249	0.226	0.228	0.232	0.597	0.244	0	0	0.184	0.187	0.194	0	0.212	0.232	0.21	0.211
TNFRSF13B_TNFSF13B	0	0	0.24	0.243	0.25	0	0.268	0.288	0.266	0.267	0.271	0.636	0.283	0	0	0	0	0	0	0	0	0	0	0	0	0	0	0	0	0	0	0	0	0	0	0	0	0	0	0	0	0	0	0	0	0	0	0	0
TFRC_TNFSF13B	0	0	0.075	0.077	0.084	0	0.103	0.123	0.1	0.102	0.106	0.471	0.118	0	0	0.03	0.033	0.039	0	0.058	0.078	0.056	0.057	0.061	0.426	0.073	0	0	0.032	0.034	0.041	0	0.06	0.079	0.057	0.058	0.063	0.427	0.075	0	0	0.034	0.036	0.043	0	0.062	0.081	0.059	0.06
CD40_TNFSF13B	0	0	0.323	0.325	0.332	0	0.351	0.37	0.348	0.349	0.354	0.718	0.366	0	0	0.217	0.22	0.226	0	0.245	0.265	0.243	0.244	0.248	0.613	0.26	0	0	0.275	0.278	0.285	0	0.303	0.323	0.301	0.302	0.306	0.671	0.318	0	0	0.202	0.204	0.211	0	0.23	0.249	0.227	0.228
TNFRSF17_TNFSF13B	0	0	0.024	0.026	0.033	0	0.052	0.071	0.049	0.05	0.055	0.419	0.067	0	0	0	0	0	0	0	0	0	0	0	0	0	0	0	0	0	0	0	0	0	0	0	0	0	0	0	0	0	0	0	0	0	0	0	0
TNFRSF13C_TNFSF13B	0	0	0.261	0.264	0.27	0	0.289	0.309	0.287	0.288	0.292	0.657	0.304	0	0	0	0	0	0	0	0	0	0	0	0	0	0	0	0	0	0	0	0	0	0	0	0	0	0	0	0	0	0	0	0	0	0	0	0
CD74_APP	2.856	4.256	3.563	3.456	3.416	3.944	3.365	3.48	3.517	3.496	2.821	2.908	2.801	1.996	3.396	2.703	2.596	2.556	3.084	2.505	2.619	2.657	2.636	1.961	2.048	1.941	1.976	3.375	2.683	2.576	2.536	3.064	2.485	2.599	2.637	2.615	1.941	2.028	1.921	1.686	3.085	2.393	2.286	2.245	2.774	2.195	2.309	2.346	2.325
ICAM1_SPN	0.104	0.088	0	0.089	0	0	0	0.085	0	0.087	0.155	0.166	0.339	0.223	0.206	0	0.208	0	0	0	0.204	0	0.205	0.273	0.285	0.457	0.101	0.084	0	0.085	0	0	0	0.082	0	0.083	0.151	0.162	0.335	0.114	0.097	0	0.098	0	0	0	0.095	0	0.096
ICAM1_ITGAL	0.144	0.088	0	0	0.088	0	0	0.086	0	0.09	0	0.189	0.302	0.262	0.207	0	0	0.207	0	0	0.205	0	0.209	0	0.307	0.42	0.14	0.084	0	0	0.084	0	0	0.083	0	0.086	0	0.185	0.298	0.153	0.097	0	0	0.098	0	0	0.096	0	0.1
TNFRSF1A_FASLG	0	0	0	0	0	0	0	0	0	0	0	0	0	0	0	0	0	0	0	0.283	0.277	0	0.277	0	0.276	0.397	0	0	0	0	0	0	0.308	0.302	0	0.302	0	0.301	0.422	0	0	0	0	0	0	0.255	0.248	0	0.249
TNFRSF10B_FASLG	0	0	0	0	0	0	0.052	0.045	0	0.045	0	0.044	0.165	0	0	0	0	0	0	0.11	0.103	0	0.103	0	0.102	0.223	0	0	0	0	0	0	0.099	0.093	0	0.093	0	0.092	0.213	0	0	0	0	0	0	0.123	0.116	0	0.117
TNFRSF6B_FASLG	0	0	0	0	0	0	0	0	0	0	0	0	0	0	0	0	0	0	0	0.033	0.026	0	0.026	0	0.025	0.146	0	0	0	0	0	0	0.261	0.254	0	0.254	0	0.253	0.374	0	0	0	0	0	0	0.118	0.111	0	0.111
FAS_FASLG	0	0	0	0	0	0	0.047	0.04	0	0.04	0	0.039	0.16	0	0	0	0	0	0	0.036	0.029	0	0.03	0	0.029	0.149	0	0	0	0	0	0	0.114	0.108	0	0.108	0	0.107	0.228	0	0	0	0	0	0	0.107	0.1	0	0.101
NTRK1_NTF3	0	0	0	0	0	0	0	0	0	0	0	0	0	0	0	0	0	0	0	0	0	0	0	0	0	0	0	0	0	0	0	0	0	0	0	0	0	0	0	0	0	0	0	0	0	0	0	0	0
NGFR_NTF3	0	0	0	0	0	0	0	0	0	0	0	0	0	0	0	0	0	0	0	0	0	0	0.084	0	0	0	0	0	0	0	0	0	0	0	0	0	0	0	0	0	0	0	0	0	0	0	0	0	0
NTRK1_GPI	0	0	0	0	0	0	0	0	0	0	0	0	0	0	0	0	0	0	0	0	0	0	0	0	0	0	0	0	0	0	0	0	0	0	0	0	0	0	0	0	0	0	0	0	0	0	0	0	0
NTRK1_NAMPT	0	0	0	0	0	0	0	0	0	0	0	0	0	0	0	0	0	0	0	0	0	0	0	0	0	0	0	0	0	0	0	0	0	0	0	0	0	0	0	0	0	0	0	0	0	0	0	0	0
ADORA2A_NAMPT	0.109	0.177	0.172	0.128	0.155	0	0.194	0.188	0.281	0.18	0.25	0.484	0.178	0.113	0.182	0.176	0.132	0.159	0	0.198	0.192	0.285	0.184	0.254	0.488	0.182	0	0	0	0	0	0	0	0	0	0	0	0	0	0	0	0	0	0	0	0	0	0	0
NTRK1_AIMP1	0	0	0	0	0	0	0	0	0	0	0	0	0	0	0	0	0	0	0	0	0	0	0	0	0	0	0	0	0	0	0	0	0	0	0	0	0	0	0	0	0	0	0	0	0	0	0	0	0
CD44_SELE	0	0.494	0	0	0	0	0	0	0	0	0	0	0	0	0.022	0	0	0	0	0	0	0	0	0	0	0	0	0.063	0	0	0	0	0	0	0	0	0	0	0	0	0.024	0	0	0	0	0	0	0	0
CEACAM1_SELE	0	0.025	0	0	0	0	0	0	0	0	0	0	0	0	0.148	0	0	0	0	0	0	0	0	0	0	0	0	0.021	0	0	0	0	0	0	0	0	0	0	0	0	0.046	0	0	0	0	0	0	0	0
ERBB4_NRG4	0	0	0	0	0	0	0	0	0	0	0	0	0	0	0	0	0	0	0	0	0	0	0	0	0	0	0	0	0	0	0	0	0	0	0	0	0	0	0	0	0	0	0	0	0	0	0	0	0
NRP1_VEGFA	0	0	0	0	0	0	0	0	0	0	0	0	0	0	0.476	0.641	0.661	0.598	0	0.536	0.814	0.655	0.574	0.691	0.579	0.458	0	0.09	0.256	0.276	0.212	0	0.15	0.428	0.269	0.189	0.306	0.193	0.073	0	0.127	0.292	0.312	0.249	0	0.187	0.465	0.306	0.226
NRP2_VEGFA	0	0.029	0.194	0.214	0.151	0	0.089	0.366	0.207	0.127	0.244	0.132	0.011	0	0.247	0.413	0.433	0.369	0	0.307	0.585	0.426	0.346	0.463	0.35	0.23	0	0.127	0.293	0.313	0.249	0	0.187	0.465	0.306	0.226	0.343	0.23	0.11	0	0.185	0.35	0.37	0.307	0	0.245	0.522	0.363	0.283
NRP1_PGF	0	0	0	0	0	0	0	0	0	0	0	0	0	0.464	0.523	0.915	0.699	0.58	0	0.667	0.512	0.469	0.939	0.468	0.46	0.459	0.079	0.137	0.53	0.314	0.195	0	0.282	0.126	0.084	0.553	0.082	0.075	0.074	0.116	0.174	0.567	0.351	0.232	0	0.318	0.163	0.121	0.59
NRP2_PGF	0.017	0.076	0.468	0.252	0.133	0	0.22	0.064	0.022	0.492	0.021	0.013	0.012	0.236	0.294	0.687	0.471	0.352	0	0.439	0.283	0.241	0.71	0.239	0.232	0.231	0.116	0.174	0.567	0.351	0.232	0	0.319	0.163	0.121	0.59	0.119	0.112	0.111	0.173	0.232	0.624	0.408	0.289	0	0.376	0.22	0.178	0.648
FLT1_PGF	0.018	0.077	0.469	0.253	0.134	0	0.221	0.065	0.023	0.492	0.022	0.014	0.013	1.042	1.101	1.493	1.277	1.159	0	1.245	1.09	1.047	1.517	1.046	1.038	1.037	0	0	0	0	0	0	0	0	0	0	0	0	0	0	0	0	0	0	0	0	0	0	0
NRP1_VEGFB	0	0	0	0	0	0	0	0	0	0	0	0	0	0.486	0.467	0.549	0.593	0.52	0	0.502	0.516	0.63	0.491	0.464	0.494	0.471	0.101	0.081	0.164	0.208	0.135	0	0.117	0.131	0.244	0.105	0.078	0.108	0.085	0.137	0.118	0.2	0.244	0.172	0	0.154	0.168	0.281	0.142
FLT1_VEGFB	0.04	0.02	0.103	0.147	0.074	0	0.056	0.07	0.183	0.044	0.017	0.047	0.025	1.064	1.045	1.127	1.171	1.098	0	1.08	1.094	1.208	1.069	1.042	1.072	1.049	0	0	0	0	0	0	0	0	0	0	0	0	0	0	0	0	0	0	0	0	0	0	0
ADRB2_VEGFB	0.074	0.055	0.138	0.181	0.109	0	0.091	0.105	0.218	0.079	0.052	0.082	0.059	0.031	0.011	0.094	0.138	0.065	0	0.047	0.061	0.174	0.035	0.008	0.038	0.015	0.043	0.024	0.106	0.15	0.078	0	0.059	0.073	0.187	0.048	0.021	0.051	0.028	0.031	0.012	0.095	0.138	0.066	0	0.048	0.062	0.175	0.036
NRP1_SEMA3A	0	0	0	0	0	0	0	0	0	0	0	0	0	0	0.486	0	0	0	0	0.474	0.463	0.534	0.467	0	0.457	0.457	0	0.101	0	0	0	0	0.089	0.078	0.149	0.082	0	0.072	0.072	0	0.138	0	0	0	0	0.126	0.115	0.186	0.119
NRP2_SEMA3F	0	0.276	0.013	0.013	0	0	0	0.011	0.018	0.014	0	0.01	0	0	0.494	0.231	0.231	0	0	0	0.229	0.237	0.233	0	0.228	0	0	0.374	0.112	0.111	0	0	0	0.109	0.117	0.113	0	0.108	0	0	0.432	0.169	0.169	0	0	0	0.167	0.174	0.17
NRP2_SEMA3C	0	0.013	0.044	0.033	0.024	0	0.117	0.038	0.22	0.062	0	0.026	0	0	0.232	0.262	0.252	0.242	0	0.336	0.257	0.439	0.28	0	0.244	0	0	0.112	0.142	0.132	0.122	0	0.216	0.137	0.319	0.16	0	0.124	0	0	0.169	0.2	0.189	0.18	0	0.273	0.194	0.376	0.218
HLA-A_KIR3DL1	0	0	0	0	0	0	0	0	0	0	0	0	1.491	0	0	0	0	0	0	0	0	0	0	0	0	1.676	0	0	0	0	0	0	0	0	0	0	0	0	1.378	0	0	0	0	0	0	0	0	0	0
HLA-F_KIR3DL1	0	0	0	0	0	0	0	0	0	0	0	0	0.257	0	0	0	0	0	0	0	0	0	0	0	0	0.311	0	0	0	0	0	0	0	0	0	0	0	0	0.093	0	0	0	0	0	0	0	0	0	0
GAST_GPR152	0	0	0	0	0	0	0	0	0	0	0	0	0	0	0	0	0	0	0	0	0	0	0	0	0	0	0	0	0	0	0	0	0	0	0	0	0	0	0	0	0	0	0	0	0	0	0	0	0
CCL4_GPR152	0	0	0	0	0	0	0	0	0.028	0	0	0.027	0.027	0	0	0	0	0	0	0	0	0.025	0	0	0.023	0.023	0	0	0	0	0	0	0	0	0	0	0	0	0	0	0	0	0	0	0	0	0	0.006	0
IGF2_GPR152	0	0	0	0	0	0	0	0	0	0	0	0	0	0	0	0	0	0	0	0	0	0.021	0	0	0.02	0.02	0	0	0	0	0	0	0	0	0	0	0	0	0	0	0	0	0	0	0	0	0	0	0
BDNF_GPR152	0	0	0	0	0	0	0	0	0	0	0	0	0	0	0	0	0	0	0	0	0	0	0	0	0	0	0	0	0	0	0	0	0	0	0.004	0	0	0.003	0.003	0	0	0	0	0	0	0	0	0.008	0
ADIPOQ_GPR152	0	0	0	0	0	0	0	0	0	0	0	0	0	0	0	0	0	0	0	0	0	0	0	0	0	0	0	0	0	0	0	0	0	0	0	0	0	0	0	0	0	0	0	0	0	0	0	0	0
CCL4L2_GPR152	0	0	0	0	0	0	0	0	0	0	0	0	0	0	0	0	0	0	0	0	0	0.016	0	0	0.015	0.015	0	0	0	0	0	0	0	0	0	0	0	0	0	0	0	0	0	0	0	0	0	0	0
CCL4L2_VSIR	0	0	0	0	0	0	0	0	0	0	0	0	0	0.097	0.216	0.093	0.114	0.085	0	0.085	0.053	0.037	0.181	0.119	0.575	0.161	0	0	0	0	0	0	0	0	0	0	0	0	0	0	0	0	0	0	0	0	0	0	0
TNF_VSIR	0.181	0.299	0.177	0.198	0.168	0	0.168	0.136	0.12	0.264	0.202	0.658	0.245	0.085	0.203	0.08	0.102	0.072	0	0.072	0.04	0.024	0.168	0.106	0.562	0.148	0.086	0.204	0.082	0.103	0.073	0	0.074	0.041	0.025	0.169	0.107	0.564	0.15	0	0	0	0	0	0	0	0	0	0
HLA-F_KIR3DL2	0	0	0	0	0	0	0	0	0	0	0	0.257	0.258	0	0	0	0	0	0	0	0	0	0	0	0.311	0.312	0	0	0	0	0	0	0	0	0	0	0	0.093	0.094	0	0	0	0	0	0	0	0	0	0
HLA-B_KIR3DL2	0	0	0	0	0	0	0	0	0	0	0	1.666	1.667	0	0	0	0	0	0	0	0	0	0	0	1.904	1.906	0	0	0	0	0	0	0	0	0	0	0	1.519	1.52	0	0	0	0	0	0	0	0	0	0
HLA-F_LILRB2	0.268	0.259	0.26	0.259	0	0	0	0	0.258	0.259	0	0.583	0.258	0.322	0.313	0.313	0.313	0	0	0	0	0.312	0.313	0	0.637	0.312	0.103	0.094	0.095	0.095	0	0	0	0	0.093	0.094	0	0.419	0.094	0.107	0.099	0.099	0.099	0	0	0	0	0.097	0.098
CD1D_LILRB2	0.03	0.021	0.022	0.022	0	0	0	0	0.02	0.021	0	0.345	0.02	0.075	0.066	0.067	0.066	0	0	0	0	0.065	0.066	0	0.39	0.065	0	0	0	0	0	0	0	0	0	0	0	0	0	0	0	0	0	0	0	0	0	0	0
HLA-G_LILRB2	0.058	0.049	0.05	0.05	0	0	0	0	0.048	0.049	0	0.373	0.048	0.057	0.048	0.049	0.049	0	0	0	0	0.047	0.048	0	0.372	0.047	0.145	0.136	0.136	0.136	0	0	0	0	0.135	0.136	0	0.46	0.135	0.121	0.112	0.112	0.112	0	0	0	0	0.111	0.112
HLA-F_LILRB1	0.327	0.272	0	0	0.257	0	0	0.26	0	0	0.265	0.481	0.262	0.38	0.326	0	0	0.311	0	0	0.314	0	0	0.319	0.535	0.316	0.162	0.108	0	0	0.093	0	0	0.095	0	0	0.1	0.317	0.097	0.166	0.112	0	0	0.097	0	0	0.099	0	0
HLA-G_LILRB1	0.117	0.062	0	0	0.047	0	0	0.05	0	0	0.055	0.271	0.052	0.116	0.061	0	0	0.046	0	0	0.049	0	0	0.054	0.27	0.051	0.203	0.149	0	0	0.134	0	0	0.137	0	0	0.142	0.358	0.139	0.179	0.125	0	0	0.11	0	0	0.113	0	0
GAST_CCKBR	0	0	0	0	0	0	0	0	0	0	0	0	0	0	0	0	0	0	0	0	0	0	0	0	0	0	0	0	0	0	0	0	0	0	0	0	0	0	0	0	0	0	0	0	0	0	0	0	0
CCK_CCKBR	0	0	0	0	0	0	0	0	0	0	0	0	0	0	0	0	0	0	0	0	0	0	0	0	0	0	0	0	0	0	0	0	0	0	0	0	0	0	0	0	0	0	0	0	0	0	0	0	0
CCL4_CCR5	0	0	0	0	0	0	0	0	0.028	0.029	0	0.05	0.129	0	0	0	0	0	0	0	0	0.025	0.026	0	0.047	0.125	0	0	0	0	0	0	0	0	0	0	0	0	0	0	0	0	0	0	0	0	0	0.006	0.007
CCL3_CCR5	0	0	0	0	0	0	0	0	0.019	0.02	0	0.041	0.12	0	0	0	0	0	0	0	0	0	0	0	0	0	0	0	0	0	0	0	0	0	0.006	0.008	0	0.028	0.107	0	0	0	0	0	0	0	0	0	0
CCL5_CCR5	0	0	0	0	0	0	0	0	0.085	0.086	0	0.107	0.186	0	0	0	0	0	0	0	0	0.078	0.079	0	0.1	0.179	0	0	0	0	0	0	0	0	0.011	0.012	0	0.033	0.112	0	0	0	0	0	0	0	0	0.016	0.018
CCL4_SLC7A1	0	0.048	0.051	0.056	0.057	0	0.059	0.062	0.08	0.036	0.056	0.039	0.044	0	0.044	0.047	0.052	0.054	0	0.055	0.058	0.076	0.032	0.052	0.035	0.041	0	0	0	0	0	0	0	0	0	0	0	0	0	0	0.026	0.029	0.034	0.035	0	0.037	0.04	0.058	0.013
CSF1_SLC7A1	0	0	0	0	0	0	0	0	0	0	0	0	0	0	0.036	0.039	0.044	0.045	0	0.047	0.05	0.068	0.024	0.044	0.027	0.032	0	0.038	0.042	0.047	0.048	0	0.05	0.053	0.071	0.026	0.047	0.03	0.035	0	0.049	0.052	0.057	0.059	0	0.06	0.063	0.082	0.037
CCL4_CNR2	0.195	0	0	0	0	0	0	0	0	0	0	0.027	0.027	0.191	0	0	0	0	0	0	0	0	0	0	0.024	0.024	0	0	0	0	0	0	0	0	0	0	0	0	0	0.172	0	0	0	0	0	0	0	0	0
CCL4_GPRC5D	0	0	0	0	0.028	0	0	0.027	0	0.028	0	0.027	0	0	0	0	0	0.024	0	0	0.024	0	0.024	0	0.023	0	0	0	0	0	0	0	0	0	0	0	0	0	0	0	0	0	0	0.005	0	0	0.005	0	0.005
IGF2_IDE	0	0	0	0	0	0	0	0	0	0	0	0	0	0.028	0.082	0.052	0.044	0.04	0	0.112	0.053	0.068	0.078	0.062	0.053	0.055	0	0	0	0	0	0	0	0	0	0	0	0	0	0	0	0	0	0	0	0	0	0	0
CCL3_IDE	0.026	0.079	0.05	0.042	0.038	0	0.11	0.051	0.066	0.076	0.06	0.051	0.053	0	0	0	0	0	0	0	0	0	0	0	0	0	0.014	0.067	0.037	0.03	0.026	0	0.097	0.039	0.054	0.064	0.048	0.039	0.041	0	0	0	0	0	0	0	0	0	0
IAPP_IDE	0	0	0	0	0	0	0	0	0	0	0	0	0	0	0	0	0	0	0	0	0	0	0	0	0	0	0	0	0	0	0	0	0	0	0	0	0	0	0	0	0	0	0	0	0	0	0	0	0
IGF2_IGF1R	0	0	0	0	0	0	0	0	0	0	0	0	0	0	0.04	0.238	0.211	0.138	0	0.098	0.092	0.042	0.056	0	0.025	0.02	0	0	0	0	0	0	0	0	0	0	0	0	0	0	0	0	0	0	0	0	0	0	0
IGF1_IGF1R	0	0	0	0	0	0	0	0	0	0	0	0	0	0	0.023	0.222	0.195	0.122	0	0.082	0.076	0.026	0.04	0	0.009	0.004	0	0	0	0	0	0	0	0	0	0	0	0	0	0	0	0	0	0	0	0	0	0	0
IGF2_IGF2R	0	0	0	0	0	0	0	0	0	0	0	0	0	0.061	0.14	0.05	0.072	0.068	0	0.029	0.057	0.073	0.087	0.054	0.107	0.116	0	0	0	0	0	0	0	0	0	0	0	0	0	0	0	0	0	0	0	0	0	0	0
BDNF_NTRK2	0	0	0	0	0	0	0	0	0	0	0	0	0	0	0	0	0	0	0	0	0	0	0	0	0	0	0	0	0.015	0.013	0.011	0	0.02	0.039	0.015	0.158	0	0	0.009	0	0	0.019	0.017	0.015	0	0.023	0.042	0.019	0.162
NTF3_NTRK2	0	0	0	0	0	0	0	0	0	0	0	0	0	0	0	0	0	0	0	0	0	0	0	0	0	0	0	0	0	0	0	0	0	0	0	0	0	0	0	0	0	0	0	0	0	0	0	0	0
NTF4_NTRK2	0	0	0	0	0	0	0	0	0	0	0	0	0	0	0	0	0	0	0	0	0	0	0	0	0	0	0	0	0.014	0.012	0.01	0	0.019	0.037	0.014	0.157	0	0	0.008	0	0	0.014	0.012	0.011	0	0.019	0.038	0.014	0.157
BDNF_SORT1	0	0	0	0	0	0	0	0	0	0	0	0	0	0	0	0	0	0	0	0	0	0	0	0	0	0	0	0.1	0.066	0.099	0.041	0	0.02	0.015	0.018	0.152	0.043	0.068	0.005	0	0.103	0.07	0.103	0.045	0	0.024	0.018	0.021	0.156
GRN_SORT1	0	0.326	0.292	0.325	0.267	0	0.246	0.24	0.244	0.378	0.269	0.294	0.231	0	0.594	0.561	0.594	0.536	0	0.515	0.509	0.512	0.647	0.538	0.562	0.5	0	0.385	0.351	0.384	0.326	0	0.306	0.3	0.303	0.437	0.329	0.353	0.29	0	0.333	0.3	0.333	0.275	0	0.254	0.248	0.251	0.386
COPA_SORT1	0	0.177	0.143	0.176	0.118	0	0.098	0.092	0.095	0.229	0.121	0.145	0.082	0	0.233	0.199	0.232	0.174	0	0.154	0.148	0.151	0.285	0.177	0.201	0.138	0	0.25	0.217	0.25	0.192	0	0.171	0.165	0.168	0.303	0.194	0.218	0.156	0	0.243	0.209	0.242	0.184	0	0.163	0.157	0.16	0.295
BDNF_F11R	0	0	0	0	0	0	0	0	0	0	0	0	0	0	0	0	0	0	0	0	0	0	0	0	0	0	0.049	0.111	0.221	0.223	0.126	0	0.162	0.168	0.17	0.044	0.071	0.096	0.026	0.053	0.114	0.225	0.227	0.13	0	0.166	0.171	0.174	0.048
ADIPOQ_CD200R1	0	0	0	0	0	0	0	0	0	0	0	0	0	0	0	0	0	0	0	0	0	0	0	0	0	0	0	0	0	0	0	0	0	0	0	0	0	0	0	0	0	0	0	0	0	0	0	0	0
CD200_CD200R1	0.067	0	0	0	0	0	0	0	0	0.045	0.06	0.06	0.191	0.163	0	0	0	0	0	0	0	0	0.141	0.156	0.155	0.287	0.094	0	0	0	0	0	0	0	0	0.072	0.087	0.087	0.218	0.056	0	0	0	0	0	0	0	0	0.034
ADIPOQ_PROKR2	0	0	0	0	0	0	0	0	0	0	0	0	0	0	0	0	0	0	0	0	0	0	0	0	0	0	0	0	0	0	0	0	0	0	0	0	0	0	0	0	0	0	0	0	0	0	0	0	0
ADIPOQ_CLEC2D	0	0	0	0	0	0	0	0	0	0	0	0	0	0	0	0	0	0	0	0	0	0	0	0	0	0	0	0	0	0	0	0	0	0	0	0	0	0	0	0	0	0	0	0	0	0	0	0	0
KLRB1_CLEC2D	0	0	0	0	0	0	0	0	0	0	0	0	0	0.085	0.023	0.022	0.024	0.03	0	0	0.024	0.022	0.019	0	0.028	0.421	0	0	0	0	0	0	0	0	0	0	0	0	0	0.077	0.015	0.014	0.016	0.022	0	0	0.016	0.014	0.011
FAM3C_CLEC2D	0.13	0.069	0.068	0.07	0.076	0	0	0.07	0.068	0.065	0	0.073	0.467	0.267	0.205	0.205	0.206	0.212	0	0	0.207	0.205	0.201	0	0.21	0.604	0.264	0.203	0.202	0.204	0.21	0	0	0.204	0.202	0.199	0	0.207	0.601	0.265	0.203	0.202	0.204	0.21	0	0	0.204	0.202	0.199
TNF_DAG1	0.107	0.186	0.139	0.148	0.135	0	0.144	0.147	0.161	0.208	0.138	0.108	0.114	0.011	0.09	0.043	0.052	0.039	0	0.048	0.051	0.065	0.112	0.042	0.012	0.018	0.013	0.091	0.044	0.054	0.04	0	0.049	0.053	0.066	0.113	0.043	0.013	0.019	0	0	0	0	0	0	0	0	0	0
LGALS9_DAG1	0.114	0.192	0.146	0.155	0.141	0	0.151	0.154	0.167	0.215	0.145	0.115	0.12	0.219	0.298	0.251	0.26	0.247	0	0.256	0.259	0.273	0.32	0.25	0.22	0.226	0.023	0.101	0.055	0.064	0.05	0	0.06	0.063	0.076	0.124	0.054	0.024	0.029	0.027	0.106	0.059	0.068	0.055	0	0.064	0.067	0.081	0.128
TNF_NOTCH1	0.129	0.329	0.126	0.125	0.121	0	0.108	0.113	0.152	0.164	0.111	0.125	0.124	0.033	0.233	0.03	0.029	0.025	0	0.012	0.017	0.056	0.068	0.015	0.028	0.028	0.035	0.235	0.031	0.031	0.026	0	0.013	0.018	0.057	0.069	0.016	0.03	0.029	0	0	0	0	0	0	0	0	0	0
DLL1_NOTCH1	0.039	0.239	0.036	0.035	0.03	0	0.017	0.022	0.061	0.074	0.02	0.034	0.034	0.164	0.364	0.161	0.16	0.155	0	0.142	0.147	0.186	0.199	0.145	0.159	0.159	0.033	0.233	0.03	0.029	0.025	0	0.012	0.017	0.056	0.068	0.015	0.028	0.028	0	0	0	0	0	0	0	0	0	0
TNF_SEMA4C	0	0.187	0.109	0.104	0.106	0	0.109	0.116	0.145	0.143	0.113	0.118	0.1	0	0.091	0.013	0.008	0.01	0	0.013	0.02	0.049	0.047	0.017	0.022	0.004	0	0.092	0.014	0.009	0.011	0	0.015	0.021	0.05	0.048	0.018	0.023	0.005	0	0	0	0	0	0	0	0	0	0
PLXNB2_SEMA4C	0	0.1	0.022	0.017	0.018	0	0.022	0.029	0.058	0.055	0.026	0.031	0.012	0	0.147	0.069	0.064	0.066	0	0.07	0.076	0.105	0.103	0.073	0.078	0.06	0	0.351	0.273	0.268	0.27	0	0.274	0.28	0.31	0.307	0.277	0.283	0.264	0	0.394	0.316	0.311	0.313	0	0.317	0.323	0.352	0.35
TNF_FLT4	0	0.373	0.122	0.133	0.102	0	0.18	0.102	0.164	0.105	0	0.098	0.098	0	0.277	0.025	0.037	0.005	0	0.084	0.006	0.068	0.009	0	0.002	0.002	0	0.278	0.027	0.038	0.007	0	0.085	0.007	0.069	0.01	0	0.003	0.003	0	0	0	0	0	0	0	0	0	0
VEGFD_FLT4	0	0	0	0	0	0	0	0	0	0	0	0	0	0	0	0	0	0	0	0	0	0	0	0	0	0	0	0	0	0	0	0	0	0	0	0	0	0	0	0	0	0	0	0	0	0	0	0	0
TNF_ICOS	0	0	0	0	0	0	0	0	0.1	0.099	0	0.099	0.318	0	0	0	0	0	0	0	0	0.004	0.003	0	0.003	0.222	0	0	0	0	0	0	0	0	0.005	0.004	0	0.004	0.224	0	0	0	0	0	0	0	0	0	0
ICOSLG_ICOS	0	0	0	0	0	0	0	0	0.043	0.043	0	0.042	0.262	0	0	0	0	0	0	0	0	0.014	0.013	0	0.013	0.233	0	0	0	0	0	0	0	0	0	0	0	0	0	0	0	0	0	0	0	0	0	0.005	0.005
TNF_TNFRSF1A	0	0.373	0.398	0.345	0.283	0.505	0.304	0.357	0.349	0.378	0.113	0.329	0.152	0	0.277	0.302	0.249	0.187	0.409	0.208	0.261	0.253	0.282	0.017	0.233	0.056	0	0.278	0.304	0.25	0.188	0.41	0.209	0.262	0.254	0.283	0.018	0.234	0.057	0	0	0	0	0	0	0	0	0	0
LTA_TNFRSF1A	0	0.379	0.405	0.351	0.289	0.511	0.31	0.363	0.355	0.384	0.119	0.335	0.158	0	0	0	0	0	0	0	0	0	0	0	0	0	0	0	0	0	0	0	0	0	0	0	0	0	0	0	0	0	0	0	0	0	0	0	0
TNFSF13_TNFRSF1A	0	0.293	0.318	0.264	0.202	0.424	0.224	0.276	0.269	0.297	0.032	0.248	0.071	0	0.291	0.316	0.263	0.201	0.423	0.222	0.275	0.267	0.295	0.031	0.247	0.069	0	0.375	0.401	0.347	0.285	0.507	0.306	0.359	0.351	0.38	0.115	0.331	0.154	0	0.388	0.413	0.36	0.298	0.52	0.319	0.372	0.364	0.393
TNF_FAS	0.137	0.126	0.204	0.197	0.17	0	0.198	0.214	0.153	0.211	0.116	0.127	0.293	0.041	0.03	0.108	0.101	0.074	0	0.102	0.118	0.057	0.115	0.02	0.031	0.197	0.042	0.031	0.109	0.102	0.075	0	0.103	0.119	0.058	0.116	0.022	0.032	0.198	0	0	0	0	0	0	0	0	0	0
TNFSF13_FAS	0.056	0.045	0.124	0.116	0.089	0	0.118	0.133	0.072	0.13	0.036	0.047	0.213	0.054	0.044	0.122	0.115	0.087	0	0.116	0.131	0.071	0.129	0.034	0.045	0.211	0.139	0.128	0.206	0.199	0.172	0	0.2	0.216	0.155	0.213	0.118	0.129	0.295	0.152	0.141	0.219	0.212	0.185	0	0.213	0.229	0.168	0.226
TNF_TNFRSF1B	0.227	0.205	0.105	0.107	0.101	0	0	0.124	0.123	0.13	0.126	0.479	0.558	0.131	0.109	0.009	0.011	0.005	0	0	0.028	0.027	0.034	0.03	0.383	0.462	0.132	0.11	0.01	0.012	0.006	0	0	0.029	0.029	0.035	0.031	0.384	0.463	0	0	0	0	0	0	0	0	0	0
LTA_TNFRSF1B	0.233	0.211	0.111	0.113	0.107	0	0	0.13	0.13	0.136	0.132	0.485	0.564	0	0	0	0	0	0	0	0	0	0	0	0	0	0	0	0	0	0	0	0	0	0	0	0	0	0	0	0	0	0	0	0	0	0	0	0
TNF_RIPK1	0.131	0.139	0.115	0.117	0.131	0	0.105	0.125	0.159	0.152	0.123	0.137	0.14	0.035	0.043	0.019	0.021	0.035	0	0.009	0.029	0.063	0.056	0.027	0.041	0.044	0.036	0.044	0.021	0.022	0.036	0	0.01	0.03	0.064	0.057	0.028	0.042	0.045	0	0	0	0	0	0	0	0	0	0
LTA_RIPK1	0.137	0.145	0.121	0.123	0.137	0	0.111	0.131	0.165	0.158	0.129	0.143	0.146	0	0	0	0	0	0	0	0	0	0	0	0	0	0	0	0	0	0	0	0	0	0	0	0	0	0	0	0	0	0	0	0	0	0	0	0
TNFSF10_RIPK1	0.107	0.114	0.091	0.093	0.107	0	0.08	0.101	0.134	0.127	0.099	0.112	0.115	0.426	0.434	0.41	0.412	0.426	0	0.4	0.42	0.453	0.447	0.418	0.432	0.435	0.397	0.404	0.381	0.383	0.397	0	0.37	0.391	0.424	0.417	0.389	0.402	0.405	0.281	0.289	0.265	0.267	0.281	0	0.255	0.275	0.308	0.302
TNF_PTPRS	0	0	0.138	0.132	0.127	0	0.145	0.155	0.207	0.162	0	0.098	0.109	0	0	0.042	0.036	0.031	0	0.049	0.059	0.111	0.066	0	0.002	0.013	0	0	0.043	0.037	0.032	0	0.051	0.06	0.112	0.067	0	0.003	0.014	0	0	0	0	0	0	0	0	0	0
PTN_PTPRS	0	0	0	0	0	0	0	0	0	0	0	0	0	0	0	0.045	0.039	0.034	0	0.052	0.062	0.114	0.069	0	0.005	0.016	0	0	0.375	0.369	0.364	0	0.383	0.392	0.445	0.4	0	0.336	0.347	0	0	0.523	0.517	0.512	0	0.531	0.54	0.592	0.548
TNF_CELSR2	0	0	0.146	0.139	0.115	0.405	0.11	0.135	0.173	0.119	0.114	0.1	0.099	0	0	0.05	0.043	0.019	0.309	0.014	0.039	0.077	0.023	0.018	0.004	0.003	0	0	0.051	0.044	0.02	0.31	0.015	0.04	0.079	0.024	0.019	0.005	0.004	0	0	0	0	0	0	0	0	0	0
CXCR3_CCL19	0.091	0	0	0	0	0	0	0	0	0.098	0	0.09	0.081	0	0	0	0	0	0	0	0	0	0	0	0	0	0	0	0	0	0	0	0	0	0	0	0	0	0	0	0	0	0	0	0	0	0	0	0
CCRL2_CCL19	0	0	0	0	0	0	0	0	0	0	0	0	0	0.04	0	0	0	0	0	0	0	0	0.046	0	0.039	0.03	0	0	0	0	0	0	0	0	0	0	0	0	0	0	0	0	0	0	0	0	0	0	0
CCR7_CCL19	0.263	0	0	0	0	0	0	0	0	0.269	0	0.261	0.252	0	0	0	0	0	0	0	0	0	0	0	0	0	0	0	0	0	0	0	0	0	0	0	0	0	0	0	0	0	0	0	0	0	0	0	0
CXCR3_CCL20	0	0.087	0.381	0.238	0.331	0	0.182	0.278	0.093	0.084	0	0.112	0.103	0	0	0	0	0	0	0	0	0	0	0	0	0	0	0	0	0	0	0	0	0	0	0	0	0	0	0	0	0	0	0	0	0	0	0	0
CCR6_CCL20	0	0.101	0.395	0.252	0.345	0	0.196	0.292	0.107	0.098	0	0.126	0.117	0	0	0	0	0	0	0	0	0	0	0	0	0	0	0.008	0.301	0.159	0.252	0	0.103	0.198	0.013	0.005	0	0.033	0.023	0	0	0	0	0	0	0	0	0	0
DPP4_CXCL12	0	0	0	0	0	0	0	0	0	0	0	0	0	0	0.14	0.071	0.111	0.074	0	0.104	0.086	0.07	0.136	0	0.133	0.064	0	0.236	0.167	0.207	0.17	0	0.2	0.181	0.166	0.232	0	0.229	0.159	0	0.255	0.185	0.225	0.188	0	0.218	0.2	0.184	0.251
ACKR3_CXCL12	0	0	0	0	0	0	0	0	0	0	0	0	0	0	0.148	0.078	0.118	0.081	0	0.112	0.093	0.077	0.144	0	0.14	0.071	0	0.083	0.014	0.054	0.017	0	0.047	0.028	0.013	0.079	0	0.076	0.006	0	0.08	0.011	0.051	0.014	0	0.044	0.026	0.01	0.076
TNFRSF13B_TNFSF13	0.255	0.254	0.338	0.351	0.309	0	0.316	0.294	0.26	0.256	0.268	0.716	0.243	0	0	0	0	0	0	0	0	0	0	0	0	0	0	0	0	0	0	0	0	0	0	0	0	0	0	0	0	0	0	0	0	0	0	0	0
TNFRSF13B_CD70	0.431	0.242	0.928	0.952	0.723	0	0.743	0.481	0.274	0.254	0.252	0.242	0.378	0	0	0	0	0	0	0	0	0	0	0	0	0	0	0	0	0	0	0	0	0	0	0	0	0	0	0	0	0	0	0	0	0	0	0	0
CD27_CD70	0.526	0.337	1.024	1.047	0.818	0	0.838	0.577	0.369	0.349	0.347	0.337	0.473	0.196	0.007	0.694	0.717	0.488	0	0.508	0.247	0.039	0.019	0.017	0.007	0.143	0.2	0.011	0.697	0.72	0.491	0	0.511	0.25	0.042	0.023	0.02	0.011	0.146	0.203	0.014	0.701	0.724	0.495	0	0.515	0.253	0.046	0.026
CD40_CD40LG	0	0	0	0	0	0	0	0	0	0.322	0	0.321	0.345	0	0	0	0	0	0	0	0	0	0.216	0	0.215	0.24	0	0	0	0	0	0	0	0	0	0.274	0	0.273	0.298	0	0	0	0	0	0	0	0	0	0.201
CD40_INSL3	0	0	0	0	0	0	0	0	0	0	0	0.32	0.321	0	0	0	0	0	0	0	0	0	0	0	0.215	0.216	0	0	0	0	0	0	0	0	0	0	0	0.273	0.274	0	0	0	0	0	0	0	0	0	0
HLA-DQB2_PRL	0	0	0	0	0	0	0	0	0	0.063	0	0.062	0.062	0	0	0	0	0	0	0	0	0	0.012	0	0.011	0.011	0	0	0	0	0	0	0	0	0	0.01	0	0.009	0.009	0	0	0	0	0	0	0	0	0	0.006
HLA-DRB1_OGN	0	0	0	0	0	0	0	0	1.445	1.442	0	1.442	1.442	0	0	0	0	0	0	0	0	1.086	1.082	0	1.082	1.083	0	0	0	0	0	0	0	0	0.57	0.566	0	0.566	0.567	0	0	0	0	0	0	0	0	0.572	0.569
NGFR_IL2	0	0	0	0	0	0	0	0	0	0	0	0	0	0	0	0	0	0	0	0	0	0	0.009	0	0	0.011	0	0	0	0	0	0	0	0	0	0	0	0	0	0	0	0	0	0	0	0	0	0	0
NGFR_BDNF	0	0	0	0	0	0	0	0	0	0	0	0	0	0	0	0.009	0.012	0.007	0	0.01	0.009	0	0.01	0	0	0	0	0	0	0	0	0	0	0	0	0	0	0	0	0	0	0	0	0	0	0	0	0	0
NCAM1_BDNF	0	0	0	0	0	0	0	0	0	0	0	0	0	0	0	0	0	0	0	0	0	0	0	0	0	0	0	0	0.004	0.007	0.002	0	0.005	0.005	0	0.005	0	0	0	0	0	0.015	0.018	0.013	0	0.016	0.016	0	0.016
NGFR_NTF4	0	0	0	0	0	0	0	0	0	0	0	0	0	0	0	0.007	0.008	0.008	0	0	0.007	0.007	0	0	0	0	0	0	0	0	0	0	0	0	0	0	0	0	0	0	0	0	0	0	0	0	0	0	0
NCAM1_GDNF	0	0	0	0	0	0	0	0	0	0	0	0	0	0	0	0	0	0	0	0	0	0	0	0	0	0	0	0	0	0	0	0	0	0	0	0	0	0.001	0	0	0	0	0	0	0	0	0	0	0
NOTCH2_IL24	0	0	0	0	0	0	0	0	0.155	0	0	0.155	0.154	0	0	0	0	0	0	0	0	0	0	0	0	0	0	0	0	0	0	0	0	0	0.101	0	0	0.101	0.1	0	0	0	0	0	0	0	0	0.13	0
NOTCH2_DLL4	0	0.501	0	0	0	0	0	0	0	0.155	0	0.154	0.155	0	0	0	0	0	0	0	0	0	0	0	0	0	0	0.447	0	0	0	0	0	0	0	0.1	0	0.1	0.101	0	0.476	0	0	0	0	0	0	0	0.13
NOTCH1_DLL4	0	0.379	0	0	0	0	0	0	0	0.033	0	0.032	0.033	0	0.579	0	0	0	0	0	0	0	0.232	0	0.232	0.233	0	0.376	0	0	0	0	0	0	0	0.029	0	0.029	0.03	0	0.375	0	0	0	0	0	0	0	0.028
NOTCH4_DLL4	0	0.359	0	0	0	0	0	0	0	0.012	0	0.012	0.013	0	0.832	0	0	0	0	0	0	0	0.485	0	0.485	0.486	0	0	0	0	0	0	0	0	0	0	0	0	0	0	0.35	0	0	0	0	0	0	0	0.003
NOTCH2_DLL3	0	0.161	0	0.156	0	0	0	0	0.156	0	0	0.154	0.154	0	0	0	0	0	0	0	0	0	0	0	0	0	0	0.107	0	0.102	0	0	0	0	0.102	0	0	0.1	0.1	0	0.136	0	0.131	0	0	0	0	0.131	0
NOTCH1_DLL3	0	0.039	0	0.034	0	0	0	0	0.034	0	0	0.032	0.032	0	0.239	0	0.234	0	0	0	0	0.234	0	0	0.232	0.232	0	0.035	0	0.03	0	0	0	0	0.03	0	0	0.029	0.029	0	0.035	0	0.03	0	0	0	0	0.03	0
NOTCH4_DLL3	0	0.018	0	0.013	0	0	0	0	0.013	0	0	0.012	0.012	0	0.492	0	0.486	0	0	0	0	0.487	0	0	0.485	0.485	0	0	0	0	0	0	0	0	0	0	0	0	0	0	0.01	0	0.004	0	0	0	0	0.004	0
NOTCH2_JAG2	0	0.372	0.156	0.158	0.156	0	0	0	0.167	0.154	0	0.154	0.155	0	0	0	0	0	0	0	0	0	0	0	0	0	0	0.318	0.102	0.104	0.101	0	0	0	0.113	0.1	0	0.1	0.101	0	0.347	0.131	0.133	0.131	0	0	0	0.142	0.129
NOTCH1_JAG2	0	0.25	0.034	0.036	0.033	0	0	0	0.045	0.032	0	0.032	0.033	0	0.45	0.234	0.236	0.233	0	0	0	0.245	0.232	0	0.232	0.233	0	0.246	0.031	0.032	0.03	0	0	0	0.042	0.029	0	0.029	0.03	0	0.246	0.03	0.032	0.029	0	0	0	0.041	0.028
NOTCH4_JAG2	0	0.229	0.014	0.015	0.013	0	0	0	0.025	0.012	0	0.012	0.013	0	0.703	0.487	0.489	0.486	0	0	0	0.498	0.485	0	0.485	0.486	0	0	0	0	0	0	0	0	0	0	0	0	0	0	0.221	0.005	0.007	0.004	0	0	0	0.016	0.003
NOTCH3_JAG2	0	0	0	0	0	0	0	0	0	0	0	0	0	0	0.226	0.01	0.012	0.009	0	0	0	0.021	0.008	0	0.008	0.009	0	0	0	0	0	0	0	0	0	0	0	0	0	0	0	0	0	0	0	0	0	0	0
NOTCH1_WNT4	0	0	0	0	0	0	0	0.033	0.032	0	0	0	0.032	0	0	0	0	0	0	0	0.233	0.232	0	0	0	0.232	0	0	0	0	0	0	0	0.029	0.029	0	0	0	0.029	0	0	0	0	0	0	0	0.029	0.028	0
FZD6_WNT4	0	0	0	0	0	0	0	0.009	0.009	0	0	0	0.009	0	0	0	0	0	0	0	0.09	0.09	0	0	0	0.09	0	0	0	0	0	0	0	0.039	0.038	0	0	0	0.038	0	0	0	0	0	0	0	0.031	0.03	0
NOTCH1_JAG1	0	0.455	0.133	0.09	0.098	0	0.054	0.132	0.09	0.469	0.056	0.053	0.035	0	0.655	0.333	0.29	0.298	0	0.254	0.332	0.29	0.669	0.256	0.253	0.234	0	0.452	0.13	0.087	0.095	0	0.05	0.129	0.087	0.466	0.053	0.049	0.031	0	0.451	0.129	0.086	0.094	0	0.05	0.128	0.086	0.465
CD46_JAG1	0	0.476	0.154	0.111	0.119	0	0.074	0.153	0.111	0.49	0.077	0.073	0.055	0	0.88	0.558	0.515	0.523	0	0.478	0.557	0.515	0.894	0.481	0.477	0.459	0	0.644	0.322	0.279	0.287	0	0.243	0.321	0.279	0.658	0.245	0.242	0.223	0	0.715	0.393	0.35	0.358	0	0.314	0.392	0.35	0.729
NOTCH1_NOV	0	0.076	0.062	0.035	0.063	0	0.095	0.082	0.114	0.074	0.09	0.034	0	0	0.276	0.262	0.235	0.263	0	0.295	0.281	0.314	0.274	0.29	0.234	0	0	0.073	0.059	0.032	0.06	0	0.091	0.078	0.111	0.071	0.087	0.031	0	0	0.072	0.058	0.031	0.059	0	0.091	0.078	0.11	0.07
FZD9_WNT1	0	0	0	0	0	0	0	0	0	0	0	0	0	0	0	0	0	0	0	0	0	0	0	0	0	0	0	0	0	0	0	0	0	0	0	0	0	0	0	0	0	0	0	0	0	0	0	0	0
FZD9_WNT2	0	0	0	0	0	0	0	0	0	0	0	0	0	0	0	0	0	0	0	0	0	0	0	0	0	0	0	0	0	0	0	0	0	0	0	0	0	0	0	0	0	0	0	0	0	0	0	0	0
GPR25_RETN	0	0	0.037	0	0	0	0	0	0	0	0	0.114	0	0	0	0	0	0	0	0	0	0	0	0	0	0	0	0	0	0	0	0	0	0	0	0	0	0	0	0	0	0	0	0	0	0	0	0	0
CCL24_CCR2	0	0	0	0	0	0	0	0	0	0	0	0	0	0	0	0	0	0	0	0	0	0	0	0	0	0	0	0	0	0	0	0	0	0	0	0	0	0	0	0	0	0	0	0	0	0	0	0	0
CCL16_CCR2	0	0	0	0	0	0	0	0	0	0	0	0	0	0.017	0.015	0	0	0	0	0	0	0.012	0	0.023	0.044	0.063	0	0	0	0	0	0	0	0	0	0	0	0	0	0	0	0	0	0	0	0	0	0	0
CCL2_CCR2	0	0	0	0	0	0	0	0	0	0	0	0	0	0.103	0.101	0	0	0	0	0	0	0.098	0	0.109	0.13	0.149	0.036	0.033	0	0	0	0	0	0	0.031	0	0.041	0.062	0.081	0.04	0.037	0	0	0	0	0	0	0.035	0
CCL24_CCR3	0	0	0	0	0	0	0	0	0	0	0	0	0	0	0	0	0	0	0	0	0	0	0	0	0	0	0	0	0	0	0	0	0	0	0	0	0	0	0	0	0	0	0	0	0	0	0	0	0
CCL3_CCR3	0	0	0	0	0	0	0	0	0	0	0	0.018	0.02	0	0	0	0	0	0	0	0	0	0	0	0	0	0	0	0	0	0	0	0	0	0	0	0	0.005	0.007	0	0	0	0	0	0	0	0	0	0
CCL5_CCR3	0	0	0	0	0	0	0	0	0	0	0	0.084	0.086	0	0	0	0	0	0	0	0	0	0	0	0.077	0.079	0	0	0	0	0	0	0	0	0	0	0	0.01	0.012	0	0	0	0	0	0	0	0	0	0
CCL3L1_CCR3	0	0	0	0	0	0	0	0	0	0	0	0	0	0	0	0	0	0	0	0	0	0	0	0	0	0	0	0	0	0	0	0	0	0	0	0	0	0	0	0	0	0	0	0	0	0	0	0	0
CCL16_CCR1	0	0	0	0	0	0	0	0	0	0	0	0	0	0.053	0	0.013	0.012	0.015	0	0	0.011	0.016	0.011	0.018	0.104	0.04	0	0	0	0	0	0	0	0	0	0	0	0	0	0	0	0	0	0	0	0	0	0	0
CCL3_CCR1	0.06	0	0.021	0.019	0.022	0	0	0.018	0.023	0.018	0.025	0.111	0.047	0	0	0	0	0	0	0	0	0	0	0	0	0	0.048	0	0.008	0.007	0.01	0	0	0.006	0.011	0.006	0.013	0.099	0.035	0	0	0	0	0	0	0	0	0	0
CCL5_CCR1	0.127	0	0.087	0.085	0.088	0	0	0.085	0.09	0.085	0.091	0.178	0.113	0.12	0	0.08	0.078	0.081	0	0	0.078	0.082	0.077	0.084	0.171	0.106	0.053	0	0.013	0.011	0.014	0	0	0.011	0.016	0.01	0.017	0.104	0.039	0.058	0	0.018	0.017	0.02	0	0	0.016	0.021	0.016
CCL3L1_CCR1	0	0	0	0	0	0	0	0	0	0	0	0	0	0	0	0	0	0	0	0	0	0	0	0	0	0	0	0	0	0	0	0	0	0	0	0	0	0	0	0	0	0	0	0	0	0	0	0	0
CCL16_HRH4	0	0	0	0	0	0	0	0	0	0	0	0	0	0	0	0	0	0	0	0	0	0	0	0.02	0	0.01	0	0	0	0	0	0	0	0	0	0	0	0	0	0	0	0	0	0	0	0	0	0	0
CCL2_ACKR1	0	0	0	0	0	0	0	0	0	0	0	0	0	0	0.443	0	0.101	0.097	0	0	0.109	0.113	0.097	0	0.097	0.096	0	0.375	0	0.033	0.029	0	0	0.042	0.045	0.03	0	0.029	0.029	0	0.379	0	0.037	0.033	0	0	0.046	0.049	0.034
CCL5_ACKR1	0	0.431	0	0.088	0.085	0	0	0.097	0.101	0.085	0	0.084	0.084	0	0.424	0	0.081	0.077	0	0	0.09	0.094	0.078	0	0.077	0.077	0	0.357	0	0.014	0.01	0	0	0.023	0.027	0.011	0	0.01	0.01	0	0.362	0	0.02	0.016	0	0	0.028	0.032	0.016
CXCL1_ACKR1	0	0	0	0	0	0	0	0	0	0	0	0	0	0	0.35	0	0.008	0.004	0	0	0.017	0.021	0.005	0	0.004	0.004	0	0	0	0	0	0	0	0	0	0	0	0	0	0	0.356	0	0.014	0.01	0	0	0.023	0.026	0.011
CXCL8_ACKR1	0	0	0	0	0	0	0	0	0	0	0	0	0	0	0.359	0	0.017	0.013	0	0	0.026	0.03	0.014	0	0.013	0.013	0	0.351	0	0.008	0.005	0	0	0.017	0.021	0.005	0	0.005	0.004	0	0	0	0	0	0	0	0	0	0
CXCL5_ACKR1	0	0	0	0	0	0	0	0	0	0	0	0	0	0	0	0	0	0	0	0	0	0	0	0	0	0	0	0	0	0	0	0	0	0	0	0	0	0	0	0	0	0	0	0	0	0	0	0	0
CCL8_ACKR1	0	0	0	0	0	0	0	0	0	0	0	0	0	0	0	0	0	0	0	0	0	0	0	0	0	0	0	0	0	0	0	0	0	0	0	0	0	0	0	0	0	0	0	0	0	0	0	0	0
CCL7_ACKR1	0	0	0	0	0	0	0	0	0	0	0	0	0	0	0	0	0	0	0	0	0	0	0	0	0	0	0	0	0	0	0	0	0	0	0	0	0	0	0	0	0	0	0	0	0	0	0	0	0
CCL2_CCR10	0	0	0	0	0	0	0	0	0	0	0	0	0	0	0	0.115	0.117	0.117	0	0	0.1	0.103	0.165	0	0.099	0.098	0	0	0.047	0.05	0.049	0	0	0.032	0.036	0.098	0	0.032	0.03	0	0	0.051	0.054	0.053	0	0	0.036	0.04	0.102
CCL5_ACKR4	0	0.087	0	0.092	0.09	0	0.094	0.133	0.089	0.089	0	0.084	0.085	0	0.08	0	0.085	0.082	0	0.086	0.126	0.082	0.082	0	0.077	0.078	0	0.013	0	0.018	0.016	0	0.019	0.059	0.015	0.015	0	0.01	0.011	0	0.019	0	0.023	0.021	0	0.025	0.064	0.02	0.021
CCL21_ACKR4	0	0	0	0	0	0	0	0	0	0	0	0	0	0	0.025	0	0.029	0.027	0	0.031	0.07	0.026	0.027	0	0.021	0.022	0	0	0	0	0	0	0	0	0	0	0	0	0	0	0	0	0	0	0	0	0	0	0
CCL25_ACKR4	0	0	0	0	0	0	0	0	0	0	0	0	0	0	0	0	0	0	0	0	0	0	0	0	0	0	0	0	0	0	0	0	0	0	0	0	0	0	0	0	0	0	0	0	0	0	0	0	0
CXCL13_ACKR4	0	0.021	0	0.025	0.023	0	0.027	0.066	0.022	0.023	0	0.017	0.018	0	0.008	0	0.012	0.01	0	0.014	0.053	0.009	0.01	0	0.004	0.005	0	0	0	0	0	0	0	0	0	0	0	0	0	0	0.007	0	0.012	0.01	0	0.014	0.053	0.009	0.009
CCL19_ACKR4	0	0.014	0	0.019	0.017	0	0.021	0.06	0.016	0.016	0	0.011	0.012	0	0	0	0	0	0	0	0	0	0	0	0	0	0	0	0	0	0	0	0	0	0	0	0	0	0	0	0	0	0	0	0	0	0	0	0
CCL5_CCR4	0	0	0	0	0	0	0	0	0	0	0.097	0.084	0.132	0	0	0	0	0	0	0	0	0	0	0.09	0.077	0.125	0	0	0	0	0	0	0	0	0	0	0.023	0.01	0.058	0	0	0	0	0	0	0	0	0	0
CCL22_CCR4	0	0	0	0	0	0	0	0	0	0	0.026	0.013	0.061	0	0	0	0	0	0	0	0	0	0	0	0	0	0	0	0	0	0	0	0	0	0	0	0	0	0	0	0	0	0	0	0	0	0	0	0
CCL3L1_DPP4	0	0	0	0	0	0	0	0	0	0	0	0	0	0	0	0	0	0	0	0	0	0	0	0	0	0	0	0	0	0	0	0	0	0	0	0	0	0	0	0	0	0	0	0	0	0	0	0	0
CCL22_DPP4	0	0.076	0.171	0.19	0.132	0	0.067	0.099	0.045	0.017	0.047	0.014	0.026	0	0	0	0	0	0	0	0	0	0	0	0	0	0	0	0	0	0	0	0	0	0	0	0	0	0	0	0	0	0	0	0	0	0	0	0
CXCL11_DPP4	0	0	0	0	0	0	0	0	0	0	0	0	0	0	0.126	0.221	0.24	0.182	0	0.117	0.149	0.095	0.067	0.097	0.064	0.076	0	0	0	0	0	0	0	0	0	0	0	0	0	0	0	0	0	0	0	0	0	0	0
VIP_DPP4	0	0	0	0	0	0	0	0	0	0	0	0	0	0	0.066	0.161	0.18	0.122	0	0.057	0.089	0.035	0.007	0.037	0.004	0.016	0	0	0	0	0	0	0	0	0	0	0	0	0	0	0	0	0	0	0	0	0	0	0
CXCL10_DPP4	0	0	0	0	0	0	0	0	0	0	0	0	0	0	0.097	0.192	0.211	0.153	0	0.088	0.12	0.066	0.038	0.068	0.036	0.047	0	0.065	0.161	0.179	0.121	0	0.057	0.089	0.034	0.007	0.037	0.004	0.016	0	0	0	0	0	0	0	0	0	0
GIP_DPP4	0	0	0	0	0	0	0	0	0	0	0	0	0	0	0	0	0	0	0	0	0	0	0	0	0	0	0	0	0	0	0	0	0	0	0	0	0	0	0	0	0	0	0	0	0	0	0	0	0
ADCYAP1_DPP4	0	0	0	0	0	0	0	0	0	0	0	0	0	0	0.068	0.164	0.182	0.124	0	0.059	0.091	0.037	0.01	0.039	0.007	0.018	0	0	0	0	0	0	0	0	0	0	0	0	0	0	0	0	0	0	0	0	0	0	0
CXCL2_DPP4	0	0	0	0	0	0	0	0	0	0	0	0	0	0	0.194	0.29	0.308	0.25	0	0.186	0.218	0.163	0.136	0.166	0.133	0.145	0	0.07	0.165	0.184	0.126	0	0.061	0.093	0.039	0.011	0.041	0.008	0.02	0	0.067	0.163	0.181	0.123	0	0.058	0.09	0.036	0.009
CXCL11_CXCR3	0	0	0	0	0	0	0	0	0	0	0	0	0	0.143	0	0	0	0	0	0	0.063	0.064	0.065	0.073	0.076	0.393	0	0	0	0	0	0	0	0	0	0	0	0	0	0	0	0	0	0	0	0	0	0	0
CXCL10_CXCR3	0	0	0	0	0	0	0	0	0	0	0	0	0	0.114	0	0	0	0	0	0	0.034	0.035	0.036	0.045	0.047	0.364	0.083	0	0	0	0	0	0	0.003	0.004	0.005	0.013	0.015	0.333	0	0	0	0	0	0	0	0	0	0
CXCL12_CXCR3	0	0	0	0	0	0	0	0	0	0	0	0	0	0.158	0	0	0	0	0	0	0.078	0.079	0.08	0.088	0.09	0.408	0.089	0	0	0	0	0	0	0.009	0.01	0.011	0.019	0.021	0.339	0.129	0	0	0	0	0	0	0.049	0.05	0.051
CXCL1_CXCR1	0	0	0	0	0	0	0	0	0	0	0	0	0	0	0	0	0	0	0	0	0	0	0	0	0	0.004	0	0	0	0	0	0	0	0	0	0	0	0	0	0	0	0	0	0	0	0	0	0	0
CXCL8_CXCR1	0	0	0	0	0	0	0	0	0	0	0	0	0	0	0	0	0	0	0	0	0	0	0	0	0	0.013	0	0	0	0	0	0	0	0	0	0	0	0	0.004	0	0	0	0	0	0	0	0	0	0
CXCL2_CXCR1	0	0	0	0	0	0	0	0	0	0	0	0	0	0	0	0	0	0	0	0	0	0	0	0	0	0.131	0	0	0	0	0	0	0	0	0	0	0	0	0.007	0	0	0	0	0	0	0	0	0	0
PPBP_CXCR1	0	0	0	0	0	0	0	0	0	0	0	0	0	0	0	0	0	0	0	0	0	0	0	0	0	0	0	0	0	0	0	0	0	0	0	0	0	0	0	0	0	0	0	0	0	0	0	0	0
CXCL3_CXCR1	0	0	0	0	0	0	0	0	0	0	0	0	0	0	0	0	0	0	0	0	0	0	0	0	0	0.018	0	0	0	0	0	0	0	0	0	0	0	0	0.004	0	0	0	0	0	0	0	0	0	0
CXCL1_CXCR2	0	0	0	0	0	0	0	0	0	0	0	0	0	0	0	0	0	0	0	0	0	0	0	0	0.008	0	0	0	0	0	0	0	0	0	0	0	0	0	0	0	0	0	0	0	0	0	0	0	0
CXCL8_CXCR2	0	0	0	0	0	0	0	0	0	0	0	0	0	0	0	0	0	0	0	0	0	0	0	0	0.017	0	0	0	0	0	0	0	0	0	0	0	0	0.009	0	0	0	0	0	0	0	0	0	0	0
CXCL2_CXCR2	0	0	0	0	0	0	0	0	0	0	0	0	0	0	0	0	0	0	0	0	0	0	0	0	0.136	0	0	0	0	0	0	0	0	0	0	0	0	0.011	0	0	0	0	0	0	0	0	0	0	0
PPBP_CXCR2	0	0	0	0	0	0	0	0	0	0	0	0	0	0	0	0	0	0	0	0	0	0	0	0	0	0	0	0	0	0	0	0	0	0	0	0	0	0	0	0	0	0	0	0	0	0	0	0	0
CXCL3_CXCR2	0	0	0	0	0	0	0	0	0	0	0	0	0	0	0	0	0	0	0	0	0	0	0	0	0.023	0	0	0	0	0	0	0	0	0	0	0	0	0.009	0	0	0	0	0	0	0	0	0	0	0
IAPP_CALCR	0	0	0	0	0	0	0	0	0	0	0	0	0	0	0	0	0	0	0	0	0	0	0	0	0	0	0	0	0	0	0	0	0	0	0	0	0	0	0	0	0	0	0	0	0	0	0	0	0
CALCA_CALCR	0	0	0	0	0	0	0	0	0	0	0	0	0	0	0	0	0	0	0	0	0	0	0	0	0	0	0	0	0	0	0	0	0	0	0	0	0	0	0	0	0	0	0	0	0	0	0	0	0
CALCA_CALCR	0	0	0	0	0	0	0	0	0	0	0	0	0	0	0	0	0	0	0	0	0	0	0	0	0	0	0	0	0	0	0	0	0	0	0	0	0	0	0	0	0	0	0	0	0	0	0	0	0
CALCB_CALCR	0	0	0	0	0	0	0	0	0	0	0	0	0	0	0	0	0	0	0	0	0	0	0	0	0	0	0	0	0	0	0	0	0	0	0	0	0	0	0	0	0	0	0	0	0	0	0	0	0
CCL21_CCR7	0	0	0	0	0	0	0	0	0	0	0	0	0	0.273	0	0	0	0.025	0	0	0	0.023	0.024	0.035	0.035	0.049	0	0	0	0	0	0	0	0	0	0	0	0	0	0	0	0	0	0	0	0	0	0	0
CCL25_CCR9	0	0	0	0	0	0	0	0	0	0	0	0	0	0	0	0	0	0	0	0	0	0	0	0	0	0	0	0	0	0	0	0	0	0	0	0	0	0	0	0	0	0	0	0	0	0	0	0	0
CXCL13_CXCR5	0.16	0	0	0	0	0	0	0.021	0.018	0.019	0	0.017	0.02	0.147	0	0	0	0	0	0	0.008	0.006	0.006	0	0.005	0.007	0	0	0	0	0	0	0	0	0	0	0	0	0	0.147	0	0	0	0	0	0	0.008	0.005	0.006
CXCL11_ACKR3	0	0	0	0	0	0	0	0	0	0	0	0	0	0	0.133	0.068	0.066	0.063	0	0	0.073	0.068	0.071	0	0.068	0	0	0	0	0	0	0	0	0	0	0	0	0	0	0	0	0	0	0	0	0	0	0	0
VIP_AVPR1A	0	0	0	0	0	0	0	0	0	0	0	0	0	0	0	0	0	0	0	0	0	0	0.018	0	0	0	0	0	0	0	0	0	0	0	0	0	0	0	0	0	0	0	0	0	0	0	0	0	0
AVP_AVPR1A	0	0	0	0	0	0	0	0	0	0	0	0	0	0	0	0	0	0	0	0	0	0	0	0	0	0	0	0	0	0	0	0	0	0	0	0.027	0	0	0	0	0	0	0	0	0	0	0	0	0.081
VIP_VIPR1	0	0	0	0	0	0	0	0	0	0	0	0	0	0	0.006	0	0.004	0	0	0	0	0.005	0.011	0	0.01	0.003	0	0	0	0	0	0	0	0	0	0	0	0	0	0	0	0	0	0	0	0	0	0	0
ADCYAP1_VIPR1	0	0	0	0	0	0	0	0	0	0	0	0	0	0	0.008	0	0.007	0	0	0	0	0.007	0.014	0	0.012	0.005	0	0	0	0	0	0	0	0	0	0	0	0	0	0	0	0	0	0	0	0	0	0	0
GHRH_VIPR1	0	0	0	0	0	0	0	0	0	0	0	0	0	0	0	0	0	0	0	0	0	0	0	0	0	0	0	0	0	0	0	0	0	0	0	0	0	0	0	0	0	0	0	0	0	0	0	0	0
SCT_VIPR1	0	0	0	0	0	0	0	0	0	0	0	0	0	0	0.008	0	0.006	0	0	0	0	0.006	0.013	0	0.012	0.004	0	0	0	0	0	0	0	0	0	0	0	0	0	0	0	0	0	0	0	0	0	0	0
VIP_VIPR2	0	0	0	0	0	0	0	0	0	0	0	0	0	0	0	0	0	0.005	0	0.017	0.009	0.033	0.01	0	0	0.006	0	0	0	0	0	0	0	0	0	0	0	0	0	0	0	0	0	0	0	0	0	0	0
ADCYAP1_VIPR2	0	0	0	0	0	0	0	0	0	0	0	0	0	0	0	0	0	0.007	0	0.019	0.012	0.035	0.012	0	0	0.008	0	0	0	0	0	0	0	0	0	0	0	0	0	0	0	0	0	0	0	0	0	0	0
PPY_NPY5R	0	0	0	0	0	0	0	0	0	0	0	0	0	0	0	0	0	0	0	0	0	0	0	0	0	0	0	0	0	0	0	0	0	0	0	0	0	0	0	0	0	0	0	0	0	0	0	0	0
ADCYAP1_SCTR	0	0	0	0	0	0	0	0	0	0	0	0	0	0	0	0.007	0	0.007	0	0	0.01	0.006	0.013	0	0	0	0	0	0	0	0	0	0	0	0	0	0	0	0	0	0	0	0	0	0	0	0	0	0
SCT_SCTR	0	0	0	0	0	0	0	0	0	0	0	0	0	0	0	0.006	0	0.006	0	0	0.009	0.005	0.012	0	0	0	0	0	0	0	0	0	0	0	0	0	0	0	0	0	0	0	0	0	0	0	0	0	0
ADCYAP1_ADCYAP1R1	0	0	0	0	0	0	0	0	0	0	0	0	0	0	0	0	0	0	0	0	0.006	0.007	0.005	0	0	0	0	0	0	0	0	0	0	0	0	0	0	0	0	0	0	0	0	0	0	0	0	0	0
LGALS9_MET	0	0.199	0.458	0.484	0.354	0.411	0.452	0.427	0.682	0.232	0	0.107	0.106	0	0.305	0.563	0.589	0.459	0.517	0.558	0.533	0.788	0.338	0	0.213	0.212	0	0.108	0.367	0.393	0.263	0.32	0.361	0.336	0.591	0.141	0	0.016	0.015	0	0.112	0.371	0.397	0.267	0.325	0.366	0.341	0.595	0.145
LGALS9_LRP1	0	0.106	0.266	0.218	0.226	0.411	0.194	0.302	0.557	0.435	0.118	0.439	0.105	0	0.212	0.372	0.323	0.331	0.517	0.3	0.408	0.663	0.541	0.224	0.544	0.211	0	0.015	0.175	0.127	0.135	0.32	0.103	0.211	0.466	0.344	0.027	0.348	0.014	0	0.02	0.179	0.131	0.139	0.325	0.108	0.215	0.47	0.349
PDGFB_LRP1	0	0	0	0	0	0	0	0	0	0	0	0	0	0	0.119	0.279	0.231	0.239	0.424	0.207	0.315	0.57	0.448	0.131	0.452	0.118	0	0.008	0.168	0.12	0.128	0.313	0.096	0.204	0.459	0.337	0.02	0.341	0.007	0	0	0	0	0	0	0	0	0	0
MDK_LRP1	0	0	0	0	0	0	0	0	0	0	0	0	0	0	0.11	0.27	0.221	0.23	0.415	0.198	0.306	0.561	0.439	0.122	0.442	0.109	0	0.506	0.666	0.617	0.625	0.811	0.594	0.702	0.957	0.835	0.518	0.838	0.505	0	0.234	0.394	0.346	0.354	0.539	0.322	0.43	0.685	0.563
WNT3A_LRP1	0	0	0	0	0	0	0	0	0	0	0	0	0	0	0	0	0	0	0	0	0	0	0	0	0	0	0	0.005	0.164	0.116	0.124	0.309	0.093	0.2	0.455	0.333	0.016	0.337	0.004	0	0.005	0.164	0.116	0.124	0.309	0.093	0.2	0.455	0.333
LGALS9_CD47	0.397	0.214	0.364	0.245	0.256	0	0.292	0.352	0.253	0.276	0.182	0.295	0.304	0.503	0.319	0.47	0.351	0.362	0	0.397	0.458	0.359	0.382	0.288	0.401	0.409	0.306	0.123	0.273	0.154	0.166	0	0.201	0.262	0.162	0.185	0.091	0.204	0.213	0.31	0.127	0.278	0.158	0.17	0	0.205	0.266	0.167	0.19
SIRPA_CD47	0	0	0	0	0	0	0	0	0	0	0	0	0	0.334	0.151	0.301	0.182	0.193	0	0.228	0.289	0.19	0.213	0.119	0.232	0.241	0.363	0.18	0.33	0.211	0.222	0	0.258	0.319	0.219	0.242	0.148	0.261	0.27	0.396	0.213	0.364	0.244	0.256	0	0.291	0.352	0.253	0.275
LGALS9_PTPRK	0.191	0.306	0.182	0.169	0.173	0	0.157	0.239	0.305	0.341	0	0.105	0.115	0.297	0.412	0.287	0.275	0.279	0	0.263	0.345	0.411	0.447	0	0.211	0.221	0.1	0.215	0.091	0.078	0.083	0	0.066	0.148	0.214	0.25	0	0.015	0.024	0.105	0.22	0.095	0.082	0.087	0	0.071	0.153	0.219	0.255
BMP7_PTPRK	0	0	0	0	0	0	0	0	0	0	0	0	0	0	0	0	0	0	0	0	0	0	0	0	0	0	0	0	0	0	0	0	0	0	0	0	0	0	0	0	0	0	0	0	0	0	0	0	0
WNT5A_PTPRK	0	0	0	0	0	0	0	0	0	0	0	0	0	0.091	0.206	0.082	0.069	0.073	0	0.057	0.139	0.205	0.241	0	0.005	0.015	0	0	0	0	0	0	0	0	0	0	0	0	0	0	0	0	0	0	0	0	0	0	0
LGALS9_SLC1A5	0.133	0.231	0.16	0.166	0.241	0	0.146	0.184	0.166	0.153	0.357	0.226	0.165	0.238	0.336	0.266	0.271	0.346	0	0.251	0.29	0.271	0.259	0.462	0.332	0.271	0.042	0.14	0.069	0.075	0.15	0	0.055	0.093	0.075	0.062	0.266	0.135	0.074	0.046	0.144	0.073	0.079	0.154	0	0.059	0.098	0.079	0.067
LGALS9_COLEC12	0	0.108	0	0	0.105	0	0	0.119	0.124	0.118	0	0.116	0	0	0.213	0	0	0.211	0	0	0.224	0.23	0.223	0	0.222	0	0	0.017	0	0	0.015	0	0	0.028	0.034	0.027	0	0.026	0	0	0.021	0	0	0.019	0	0	0.032	0.038	0.031
LGALS9_HAVCR2	0.118	0.108	0.113	0.161	0.123	0	0.111	0.126	0.111	0.111	0.227	0.387	0.42	0.224	0.213	0.219	0.266	0.229	0	0.217	0.232	0.217	0.217	0.333	0.492	0.525	0.027	0.017	0.022	0.07	0.032	0	0.02	0.035	0.02	0.02	0.136	0.296	0.329	0.032	0.021	0.026	0.074	0.036	0	0.024	0.039	0.025	0.025
LGALS9_SORL1	0.177	0	0.212	0.192	0.159	0	0.16	0.156	0.121	0.123	0.154	0.382	0.14	0.283	0	0.318	0.298	0.264	0	0.266	0.261	0.227	0.229	0.26	0.488	0.246	0.086	0	0.121	0.101	0.068	0	0.069	0.065	0.03	0.032	0.063	0.291	0.05	0.09	0	0.125	0.106	0.072	0	0.074	0.069	0.035	0.037
MDK_SORL1	0	0	0	0	0	0	0	0	0	0	0	0	0	0.181	0	0.216	0.196	0.162	0	0.164	0.16	0.125	0.127	0.158	0.386	0.144	0.577	0	0.612	0.592	0.558	0	0.56	0.555	0.521	0.523	0.554	0.782	0.54	0.305	0	0.34	0.32	0.287	0	0.288	0.284	0.249	0.251
LGALS9_MRC2	0	0.141	0.106	0.106	0.11	0	0	0.126	0.16	0.194	0	0.153	0.105	0	0.246	0.211	0.211	0.216	0	0	0.232	0.265	0.299	0	0.259	0.211	0	0.05	0.015	0.015	0.02	0	0	0.036	0.069	0.103	0	0.063	0.014	0	0.054	0.019	0.019	0.024	0	0	0.04	0.073	0.107
PDGFB_PDGFRB	0	0	0	0	0	0	0	0	0	0	0	0	0	0	0	0	0	0.119	0	0.123	0.119	0.136	0.65	0	0.12	0.12	0	0	0	0	0.008	0	0.012	0.008	0.025	0.539	0	0.009	0.009	0	0	0	0	0	0	0	0	0	0
PDGFB_PDGFRA	0	0	0	0	0	0	0	0	0	0	0	0	0	0	0.12	0	0	0	0	0.13	0.127	0.242	0.239	0	0.118	0.118	0	0.009	0	0	0	0	0.019	0.017	0.131	0.128	0	0.007	0.007	0	0	0	0	0	0	0	0	0	0
PDGFA_PDGFRA	0	0	0	0	0	0	0	0	0	0	0	0	0	0	0.016	0	0	0	0	0.026	0.024	0.138	0.135	0	0.015	0.014	0	0.077	0	0	0	0	0.087	0.085	0.199	0.196	0	0.075	0.075	0	0.057	0	0	0	0	0.067	0.065	0.179	0.176
PDGFB_ADGRV1	0	0	0	0	0	0	0	0	0	0	0	0	0	0	0	0.125	0.12	0.121	0	0	0.121	0.119	0.12	0	0.119	0.119	0	0	0.014	0.009	0.01	0	0	0.01	0.008	0.009	0	0.008	0.008	0	0	0	0	0	0	0	0	0	0
XCL1_ADGRV1	0	0	0	0	0	0	0	0	0	0	0	0	0	0	0	0.014	0.009	0.01	0	0	0.01	0.008	0.009	0	0.008	0.008	0	0	0	0	0	0	0	0	0	0	0	0	0	0	0	0.009	0.004	0.005	0	0	0.005	0.003	0.004
IFNE_ADGRV1	0	0	0	0	0	0	0	0	0	0	0	0	0	0	0	0	0	0	0	0	0	0	0	0	0	0	0	0	0	0	0	0	0	0	0	0	0	0	0	0	0	0	0	0	0	0	0	0	0
MDK_ALK	0	0	0	0	0	0	0	0	0	0	0	0	0	0	0	0	0	0.109	0	0	0.11	0.118	0	0	0.109	0	0	0	0	0	0.505	0	0	0.506	0.514	0	0	0.505	0	0	0	0	0	0.233	0	0	0.235	0.242	0
PTN_ALK	0	0	0	0	0	0	0	0	0	0	0	0	0	0	0	0	0	0.006	0	0	0.007	0.015	0	0	0.006	0	0	0	0	0	0.337	0	0	0.338	0.346	0	0	0.336	0	0	0	0	0	0.485	0	0	0.486	0.494	0
WNT3A_FZD8	0	0	0	0	0	0	0	0	0	0	0	0	0	0	0	0	0	0	0	0	0	0	0	0	0	0	0	0.039	0.005	0	0.003	0.41	0	0.004	0.009	0.008	0	0.004	0	0	0.039	0.005	0	0.003	0.41	0	0.004	0.009	0.008
WNT1_FZD8	0	0.044	0.01	0	0.009	0.415	0	0.01	0.015	0.014	0	0.009	0	0	0.041	0.007	0	0.005	0.412	0	0.006	0.011	0.01	0	0.006	0	0	0	0	0	0	0	0	0	0	0	0	0	0	0	0	0	0	0	0	0	0	0	0
WNT4_FZD8	0	0	0	0	0	0	0	0	0	0	0	0	0	0	0	0	0	0	0	0	0	0	0	0	0	0	0	0	0	0	0	0	0	0	0	0	0	0	0	0	0	0	0	0	0	0	0	0	0
WNT3A_FZD1	0	0	0	0	0	0	0	0	0	0	0	0	0	0	0	0	0	0	0	0	0	0	0	0	0	0	0	0.034	0.074	0.124	0.076	0	0.033	0.094	0.135	0.057	0.021	0.02	0.006	0	0.034	0.074	0.124	0.076	0	0.033	0.094	0.135	0.057
WNT5A_FZD1	0	0	0	0	0	0	0	0	0	0	0	0	0	0	0.036	0.076	0.125	0.078	0	0.034	0.096	0.137	0.059	0.023	0.022	0.007	0	0	0	0	0	0	0	0	0	0	0	0	0	0	0	0	0	0	0	0	0	0	0
WNT1_FZD1	0	0.04	0.08	0.129	0.082	0	0.038	0.1	0.141	0.063	0.027	0.025	0.011	0	0.036	0.076	0.126	0.079	0	0.035	0.096	0.137	0.059	0.024	0.022	0.008	0	0	0	0	0	0	0	0	0	0	0	0	0	0	0	0	0	0	0	0	0	0	0
WNT4_FZD1	0	0	0	0	0	0	0	0	0	0	0	0	0	0	0	0	0	0	0	0	0	0	0	0	0	0	0	0	0	0	0	0	0	0	0	0	0	0	0	0	0	0	0	0	0	0	0	0	0
WNT2_FZD1	0	0	0	0	0	0	0	0	0	0	0	0	0	0	0	0	0	0	0	0	0	0	0	0	0	0	0	0	0	0	0	0	0	0	0	0	0	0	0	0	0	0	0	0	0	0	0	0	0
WNT3_FZD1	0	0	0	0	0	0	0	0	0	0	0	0	0	0	0	0	0	0	0	0	0	0	0	0	0	0	0	0.033	0.073	0.123	0.076	0	0.032	0.093	0.134	0.056	0.021	0.019	0.005	0	0	0	0	0	0	0	0	0	0
WNT7B_FZD1	0	0	0	0	0	0	0	0	0	0	0	0	0	0	0	0	0	0	0	0	0	0	0	0	0	0	0	0	0	0	0	0	0	0	0	0	0	0	0	0	0	0	0	0	0	0	0	0	0
WNT3A_FZD2	0	0	0	0	0	0	0	0	0	0	0	0	0	0	0	0	0	0	0	0	0	0	0	0	0	0	0	0	0.005	0	0	0	0	0.006	0.021	0.006	0	0.016	0	0	0	0.005	0	0	0	0	0.006	0.021	0.006
WNT5A_FZD2	0	0	0	0	0	0	0	0	0	0	0	0	0	0	0	0.006	0	0	0	0	0.007	0.023	0.008	0	0.018	0	0	0	0	0	0	0	0	0	0	0	0	0	0	0	0	0	0	0	0	0	0	0	0
WNT2_FZD2	0	0	0	0	0	0	0	0	0	0	0	0	0	0	0	0	0	0	0	0	0	0	0	0	0	0	0	0	0	0	0	0	0	0	0	0	0	0	0	0	0	0	0	0	0	0	0	0	0
BMP7_SLAMF1	0	0	0	0	0	0	0	0	0	0	0	0	0	0	0	0	0	0	0	0	0	0	0	0	0	0	0	0	0	0	0	0	0	0	0	0	0	0	0	0	0	0	0	0	0	0	0	0	0
WNT5A_FZD5	0	0	0	0	0	0	0	0	0	0	0	0	0	0	0	0.035	0.04	0.032	0	0.01	0.019	0.012	0.007	0.017	0.01	0.005	0	0	0	0	0	0	0	0	0	0	0	0	0	0	0	0	0	0	0	0	0	0	0
WNT5A_EPHA7	0	0	0	0	0	0	0	0	0	0	0	0	0	0	0	0.031	0.019	0.029	0	0.057	0.043	0.801	0.158	0	0.005	0.005	0	0	0	0	0	0	0	0	0	0	0	0	0	0	0	0	0	0	0	0	0	0	0
EFNA2_EPHA7	0	0	0	0	0	0	0	0	0	0	0	0	0	0	0	0	0	0	0	0	0	0	0	0	0	0	0	0	0.031	0.018	0.028	0	0.056	0.042	0.8	0.157	0	0.005	0.004	0	0	0	0	0	0	0	0	0	0
EFNA1_EPHA7	0	0	0	0	0	0	0	0	0	0	0	0	0	0	0	0.535	0.522	0.533	0	0.561	0.546	1.304	0.662	0	0.509	0.508	0	0	0.641	0.628	0.638	0	0.666	0.652	1.41	0.767	0	0.615	0.614	0	0	0.67	0.657	0.668	0	0.696	0.681	1.439	0.797
EFNA3_EPHA7	0	0	0	0	0	0	0	0	0	0	0	0	0	0	0	0.04	0.027	0.038	0	0.065	0.051	0.809	0.166	0	0.014	0.013	0	0	0.09	0.077	0.087	0	0.115	0.101	0.859	0.216	0	0.064	0.063	0	0	0.072	0.059	0.069	0	0.097	0.083	0.841	0.198
EFNA4_EPHA7	0	0	0.076	0.064	0.074	0	0.102	0.088	0.846	0.203	0	0.05	0.05	0	0	0.038	0.025	0.035	0	0.063	0.049	0.807	0.164	0	0.012	0.011	0	0	0.088	0.075	0.086	0	0.114	0.099	0.857	0.215	0	0.062	0.061	0	0	0.076	0.063	0.074	0	0.102	0.087	0.845	0.203
EFNA5_EPHA7	0	0	0	0	0	0	0	0	0	0	0	0	0	0	0	0	0	0	0	0	0	0	0	0	0	0	0	0	0.049	0.037	0.047	0	0.075	0.061	0.819	0.176	0	0.023	0.023	0	0	0.051	0.038	0.048	0	0.076	0.062	0.82	0.177
WNT5A_ANTXR1	0	0	0	0	0	0	0	0	0	0	0	0	0	0	0.014	0.007	0	0.006	0	0	0.044	0.01	0.194	0	0.022	0	0	0	0	0	0	0	0	0	0	0	0	0	0	0	0	0	0	0	0	0	0	0	0
GDF11_ANTXR1	0	0	0	0	0	0	0	0	0	0	0	0	0	0	0.033	0.026	0	0.024	0	0	0.063	0.029	0.213	0	0.041	0	0	0	0	0	0	0	0	0	0	0	0	0	0	0	0.012	0.004	0	0.003	0	0	0.041	0.007	0.192
WNT5A_ROR2	0	0	0	0	0	0	0	0	0	0	0	0	0	0	0	0.016	0.007	0.006	0	0	0.007	0.006	0.014	0	0.005	0	0	0	0	0	0	0	0	0	0	0	0	0	0	0	0	0	0	0	0	0	0	0	0
WNT1_ROR2	0	0	0.02	0.011	0.01	0	0	0.011	0.01	0.017	0	0.009	0	0	0	0.016	0.007	0.006	0	0	0.007	0.007	0.014	0	0.005	0	0	0	0	0	0	0	0	0	0	0	0	0	0	0	0	0	0	0	0	0	0	0	0
WNT5A_FZD3	0	0	0	0	0	0	0	0	0	0	0	0	0	0	0	0.011	0.006	0.014	0	0.011	0.03	0.041	0.02	0.024	0.005	0.005	0	0	0	0	0	0	0	0	0	0	0	0	0	0	0	0	0	0	0	0	0	0	0
WNT1_FZD3	0	0	0.015	0.01	0.018	0	0.015	0.034	0.045	0.024	0.028	0.009	0.009	0	0	0.011	0.006	0.014	0	0.012	0.03	0.041	0.021	0.024	0.006	0.006	0	0	0	0	0	0	0	0	0	0	0	0	0	0	0	0	0	0	0	0	0	0	0
WNT2_FZD3	0	0	0	0	0	0	0	0	0	0	0	0	0	0	0	0	0	0	0	0	0	0	0	0	0	0	0	0	0	0	0	0	0	0	0	0	0	0	0	0	0	0	0	0	0	0	0	0	0
WNT5A_ROR1	0	0	0	0	0	0	0	0	0	0	0	0	0	0.02	0.016	0.013	0.008	0.013	0	0	0.018	0.044	0.029	0	0.005	0	0	0	0	0	0	0	0	0	0	0	0	0	0	0	0	0	0	0	0	0	0	0	0
TNFRSF10A_TNFSF10	0.174	0.493	0.464	0.348	0.441	0	0.227	0.755	0.586	0.215	0.209	0.298	0.238	0.105	0.425	0.395	0.28	0.372	0	0.159	0.686	0.518	0.147	0.141	0.229	0.169	0.122	0.442	0.412	0.296	0.389	0	0.175	0.703	0.535	0.164	0.158	0.246	0.186	0.113	0.433	0.403	0.288	0.38	0	0.167	0.694	0.526	0.155
TNFRSF11B_TNFSF10	0	0	0	0	0	0	0	0	0	0	0	0	0	0.113	0.432	0.402	0.287	0.379	0	0.166	0.693	0.525	0.154	0.148	0.237	0.176	0.146	0.465	0.436	0.32	0.413	0	0.199	0.727	0.559	0.188	0.182	0.27	0.21	0.117	0.436	0.407	0.291	0.384	0	0.17	0.698	0.53	0.158
TNFRSF10B_TNFSF10	0.117	0.436	0.407	0.291	0.384	0	0.17	0.698	0.53	0.159	0.153	0.241	0.181	0.175	0.494	0.465	0.349	0.442	0	0.228	0.756	0.588	0.217	0.211	0.299	0.239	0.165	0.484	0.455	0.339	0.431	0	0.218	0.745	0.577	0.206	0.2	0.289	0.228	0.188	0.508	0.478	0.363	0.455	0	0.242	0.769	0.601	0.23
TNFRSF10C_TNFSF10	0	0	0	0	0	0	0	0	0	0	0	0	0	0.117	0.436	0.407	0.291	0.383	0	0.17	0.697	0.529	0.158	0.152	0.241	0.18	0.117	0.437	0.407	0.292	0.384	0	0.171	0.698	0.53	0.159	0.153	0.242	0.181	0.103	0.422	0.393	0.277	0.369	0	0.156	0.683	0.515	0.144
FGFR1_FGF5	0	0	0	0	0	0	0	0	0	0	0	0	0	0	0	0.23	0.23	0	0	0	0	0.229	0.227	0	0	0	0	0	0.109	0.109	0	0	0	0	0.109	0.107	0	0	0	0	0	0.175	0.175	0	0	0	0	0.174	0.172
FGFR1_NCAM1	0	0	0	0	0	0	0	0	0	0	0	0	0	0	0	0.228	0.239	0.232	0	0.247	0.25	0.228	0.235	0	0.227	0.228	0	0	0.107	0.118	0.112	0	0.127	0.129	0.108	0.114	0	0.107	0.107	0	0	0.173	0.184	0.178	0	0.193	0.195	0.173	0.18
FGFR1_FGF7	0	0	0	0	0	0	0	0	0	0	0	0	0	0	0	0	0	0.228	0	0	0	0	0.237	0	0.227	0.227	0	0	0	0	0.107	0	0	0	0	0.117	0	0.107	0.107	0	0	0	0	0.173	0	0	0	0	0.183
FGFR1_FGF9	0	0	0	0	0	0	0	0	0	0	0	0	0	0.238	0	0	0	0	0	0	0	0.228	0.229	0	0.227	0.229	0.117	0	0	0	0	0	0	0	0.108	0.109	0	0.107	0.108	0.183	0	0	0	0	0	0	0	0.173	0.175
FGFR2_FGF9	0	0	0	0	0	0	0	0	0	0	0	0	0	0.015	0	0	0	0	0	0	0	0.005	0.006	0	0.004	0.006	0.026	0	0	0	0	0	0	0	0.017	0.018	0	0.016	0.017	0.028	0	0	0	0	0	0	0	0.019	0.02
FGFR4_FGF9	0	0	0	0	0	0	0	0	0	0	0	0	0	0	0	0	0	0	0	0	0	0	0	0	0	0	0.098	0	0	0	0	0	0	0	0.088	0.09	0	0.087	0.089	0.143	0	0	0	0	0	0	0	0.134	0.135
FGFR3_FGF9	0	0	0	0	0	0	0	0	0	0	0	0	0	0.017	0	0	0	0	0	0	0	0.007	0.009	0	0.006	0.008	0	0	0	0	0	0	0	0	0	0	0	0	0	0.021	0	0	0	0	0	0	0	0.011	0.012
FGFR1_FGF8	0	0	0	0	0	0	0	0	0	0	0	0	0	0	0	0	0	0	0	0	0	0	0.228	0	0	0	0	0	0	0	0	0	0	0	0	0.108	0	0	0	0	0	0	0	0	0	0	0	0	0.173
FGFR2_FGF8	0	0	0	0	0	0	0	0	0	0	0	0	0	0	0	0	0	0	0	0	0	0	0.005	0	0	0	0	0	0	0	0	0	0	0	0	0.017	0	0	0	0	0	0	0	0	0	0	0	0	0.019
FGFR4_FGF8	0	0	0	0	0	0	0	0	0	0	0	0	0	0	0	0	0	0	0	0	0	0	0	0	0	0	0	0	0	0	0	0	0	0	0	0.088	0	0	0	0	0	0	0	0	0	0	0	0	0.133
FGFR3_FGF8	0	0	0	0	0	0	0	0	0	0	0	0	0	0	0	0	0	0	0	0	0	0	0.007	0	0	0	0	0	0	0	0	0	0	0	0	0	0	0	0	0	0	0	0	0	0	0	0	0	0.011
FGFR1_KL	0	0	0	0	0	0	0	0	0	0	0	0	0	0	0.261	0.236	0.251	0.236	0	0.233	0.249	0	0	0	0.228	0	0	0.141	0.115	0.131	0.115	0	0.112	0.129	0	0	0	0.107	0	0	0.206	0.181	0.196	0.181	0	0.178	0.194	0	0
FGFR2_EPHA4	0	0	0	0	0	0	0	0	0	0	0	0	0	0.023	0.117	0.012	0.008	0	0	0	0.012	0.022	0.02	0	0.005	0.01	0.034	0.128	0.024	0.019	0	0	0	0.024	0.033	0.032	0	0.017	0.021	0.036	0.13	0.026	0.021	0	0	0	0.025	0.035	0.034
EFNA2_EPHA4	0	0	0	0	0	0	0	0	0	0	0	0	0	0	0	0	0	0	0	0	0	0	0	0	0	0	0.023	0.116	0.012	0.007	0	0	0	0.012	0.022	0.02	0	0.005	0.01	0	0	0	0	0	0	0	0	0	0
EFNA1_EPHA4	0	0	0	0	0	0	0	0	0	0	0	0	0	0.527	0.621	0.516	0.512	0	0	0	0.516	0.526	0.524	0	0.509	0.514	0.633	0.727	0.622	0.617	0	0	0	0.622	0.632	0.63	0	0.615	0.62	0.662	0.756	0.651	0.647	0	0	0	0.651	0.661	0.659
EFNA3_EPHA4	0	0	0	0	0	0	0	0	0	0	0	0	0	0.032	0.126	0.021	0.017	0	0	0	0.021	0.031	0.029	0	0.014	0.019	0.082	0.175	0.071	0.066	0	0	0	0.071	0.081	0.079	0	0.064	0.069	0.063	0.157	0.053	0.048	0	0	0	0.053	0.062	0.061
EFNA4_EPHA4	0.068	0.162	0.058	0.053	0	0	0	0.057	0.067	0.066	0	0.051	0.055	0.03	0.124	0.019	0.014	0	0	0	0.019	0.029	0.027	0	0.012	0.017	0.08	0.174	0.069	0.065	0	0	0	0.069	0.079	0.077	0	0.062	0.067	0.068	0.162	0.057	0.053	0	0	0	0.057	0.067	0.065
EFNA5_EPHA4	0	0	0	0	0	0	0	0	0	0	0	0	0	0	0	0	0	0	0	0	0	0	0	0	0	0	0.041	0.135	0.031	0.026	0	0	0	0.031	0.04	0.039	0	0.024	0.029	0.043	0.137	0.032	0.027	0	0	0	0.032	0.042	0.04
EFNB2_EPHA4	0	0	0	0	0	0	0	0	0	0	0	0	0	0.427	0.521	0.417	0.412	0	0	0	0.416	0.426	0.425	0	0.41	0.414	0	0	0	0	0	0	0	0	0	0	0	0	0	0.022	0.116	0.011	0.007	0	0	0	0.011	0.021	0.019
FGFR4_EPHA4	0	0	0	0	0	0	0	0	0	0	0	0	0	0	0	0	0	0	0	0	0	0	0	0	0	0	0.106	0.2	0.095	0.091	0	0	0	0.095	0.105	0.103	0	0.088	0.093	0.151	0.245	0.141	0.136	0	0	0	0.14	0.15	0.149
FGFR3_EPHA4	0	0	0	0	0	0	0	0	0	0	0	0	0	0.025	0.119	0.014	0.01	0	0	0	0.014	0.024	0.022	0	0.007	0.012	0	0	0	0	0	0	0	0	0	0	0	0	0	0.029	0.123	0.018	0.014	0	0	0	0.018	0.028	0.026
FGFR2_CD83	0	0	0	0	0	0	0	0	0	0	0	0	0	0.669	0.028	0	0.008	0.01	0	0.032	0.027	0.041	0.029	0.514	0.377	0.055	0.681	0.039	0	0.02	0.021	0	0.043	0.039	0.052	0.04	0.525	0.388	0.067	0.683	0.041	0	0.022	0.023	0	0.045	0.041	0.054	0.042
FGFR2_NECTIN1	0	0	0	0	0	0	0	0	0	0	0	0	0	0	0.008	0.006	0	0.007	0	0.008	0.009	0.015	0.034	0.016	0.008	0.005	0	0.02	0.017	0	0.019	0	0.02	0.02	0.026	0.045	0.027	0.02	0.016	0	0.021	0.019	0	0.02	0	0.022	0.022	0.028	0.047
FGFR3_NECTIN1	0	0	0	0	0	0	0	0	0	0	0	0	0	0	0.01	0.008	0	0.009	0	0.011	0.011	0.017	0.036	0.018	0.01	0.007	0	0	0	0	0	0	0	0	0	0	0	0	0	0	0.014	0.012	0	0.013	0	0.014	0.015	0.021	0.04
CD96_NECTIN1	0	0.061	0.058	0	0.059	0	0.061	0.061	0.067	0.086	0.068	0.06	0.057	0	0	0	0	0	0	0	0	0	0	0	0	0	0	0	0	0	0	0	0	0	0	0	0	0	0	0	0	0	0	0	0	0	0	0	0
FGFR2_PTPRR	0	0	0	0	0	0	0	0	0	0	0	0	0	0	0	0.007	0.005	0.024	0	0	0.012	0.007	0	0	0	0.006	0	0	0.019	0.017	0.035	0	0	0.024	0.018	0	0	0	0.017	0	0	0.02	0.019	0.037	0	0	0.026	0.02	0
FGFR4_PTPRR	0	0	0	0	0	0	0	0	0	0	0	0	0	0	0	0	0	0	0	0	0	0	0	0	0	0	0	0	0.09	0.088	0.107	0	0	0.095	0.09	0	0	0	0.089	0	0	0.135	0.134	0.152	0	0	0.141	0.135	0
FGFR2_XPR1	0	0	0	0	0	0	0	0	0	0	0	0	0	0.022	0.06	0.089	0.071	0.035	0	0.051	0.052	0.129	0.029	0.054	0.046	0.035	0.034	0.072	0.101	0.082	0.046	0	0.062	0.063	0.14	0.041	0.065	0.058	0.047	0.036	0.074	0.103	0.084	0.048	0	0.064	0.065	0.142	0.043
WNT1_CD36	0	0.053	0.015	0	0	0	0	0	0.011	0.372	0	0.174	0.009	0	0.05	0.011	0	0	0	0	0	0.008	0.369	0	0.171	0.005	0	0	0	0	0	0	0	0	0	0	0	0	0	0	0	0	0	0	0	0	0	0	0
WNT1_RYK	0.03	0.047	0.021	0.019	0.02	0	0.057	0.043	0.04	0.046	0	0.025	0.018	0.026	0.044	0.018	0.015	0.016	0	0.054	0.039	0.036	0.043	0	0.022	0.015	0	0	0	0	0	0	0	0	0	0	0	0	0	0	0	0	0	0	0	0	0	0	0
WNT4_SMO	0	0	0	0	0	0	0	0	0	0	0	0	0	0	0	0	0	0	0	0	0	0	0	0	0	0	0	0	0	0	0	0	0	0	0	0	0	0	0	0	0	0	0	0	0	0	0	0	0
BMP2_SMO	0	0	0	0	0	0	0	0	0	0	0	0	0	0.03	0	0.024	0.03	0.031	0	0.033	0.026	0.058	0.029	0	0.021	0	0.024	0	0.019	0.024	0.025	0	0.027	0.02	0.052	0.023	0	0.015	0	0.015	0	0.009	0.015	0.015	0	0.018	0.011	0.043	0.014
WNT2_FZD4	0	0	0	0	0	0	0	0	0	0	0	0	0	0	0	0	0	0	0	0	0	0	0	0	0	0	0	0	0	0	0	0	0	0	0	0	0	0	0	0	0	0	0	0	0	0	0	0	0
WNT7B_FZD4	0	0	0	0	0	0	0	0	0	0	0	0	0	0	0	0	0	0	0	0	0	0	0	0	0	0	0	0	0	0	0	0	0	0	0	0	0	0	0	0	0	0	0	0	0	0	0	0	0
WNT2B_FZD4	0	0	0	0	0	0	0	0	0	0	0	0	0	0	0.459	0.103	0.107	0.056	0	0.023	0.054	0.028	0.094	0.026	0.013	0.011	0	0.456	0.1	0.104	0.053	0	0.02	0.051	0.024	0.091	0.022	0.009	0.008	0	0.468	0.112	0.117	0.065	0	0.033	0.064	0.037	0.103
WNT7B_FZD10	0	0	0	0	0	0	0	0	0	0	0	0	0	0	0	0	0	0	0	0	0	0	0	0	0	0	0	0	0	0	0	0	0	0	0	0	0	0	0	0	0	0	0	0	0	0	0	0	0
DLL1_NOTCH2	0.161	0	0.107	0.136	0.078	0	0.142	0.141	0.263	0.167	0.13	0.157	0.048	0.286	0	0.232	0.261	0.203	0	0.267	0.266	0.387	0.292	0.255	0.282	0.172	0.155	0	0.101	0.131	0.073	0	0.136	0.135	0.257	0.161	0.124	0.151	0.042	0	0	0	0	0	0	0	0	0	0
JAG1_NOTCH2	0	0	0	0	0	0	0	0	0	0	0	0	0	0.577	0	0.523	0.552	0.494	0	0.558	0.557	0.679	0.583	0.546	0.573	0.464	0.255	0	0.201	0.23	0.172	0	0.236	0.235	0.356	0.261	0.224	0.251	0.141	0.212	0	0.158	0.187	0.129	0	0.193	0.192	0.314	0.218
DLL1_NOTCH4	0.019	0.492	0	0.01	0.008	0	0	0.01	0.026	0.025	0.031	0.024	0.01	0.144	0.617	0	0.135	0.133	0	0	0.135	0.151	0.15	0.156	0.149	0.135	0.013	0.486	0	0.004	0.003	0	0	0.005	0.021	0.019	0.025	0.018	0.005	0	0	0	0	0	0	0	0	0	0
JAG1_NOTCH4	0	0	0	0	0	0	0	0	0	0	0	0	0	0.435	0.908	0	0.426	0.424	0	0	0.427	0.443	0.441	0.447	0.44	0.427	0.113	0.586	0	0.104	0.102	0	0	0.104	0.12	0.119	0.125	0.118	0.104	0.07	0.543	0	0.061	0.059	0	0	0.062	0.078	0.076
DLL1_NOTCH3	0	0.015	0	0	0.012	0	0	0.017	0.023	0.493	0	0.009	0	0	0.14	0	0	0.137	0	0	0.142	0.148	0.618	0	0.134	0	0	0.009	0	0	0.006	0	0	0.011	0.018	0.487	0	0.003	0	0	0	0	0	0	0	0	0	0	0
JAG1_NOTCH3	0	0	0	0	0	0	0	0	0	0	0	0	0	0	0.431	0	0	0.428	0	0	0.433	0.439	0.909	0	0.425	0	0	0.109	0	0	0.106	0	0	0.111	0.117	0.587	0	0.103	0	0	0.066	0	0	0.063	0	0	0.068	0.074	0.544
SCGB3A1_NOTCH3	0	0	0	0	0	0	0	0	0	0	0	0	0	0	0.079	0	0	0.076	0	0	0.081	0.087	0.557	0	0.073	0	0	0	0	0	0	0	0	0	0	0	0	0	0	0	0	0	0	0	0	0	0	0	0
DLL4_NOTCH3	0	0	0	0	0	0	0	0	0	0	0	0	0	0	0.355	0	0	0.351	0	0	0.357	0.363	0.833	0	0.349	0	0	0	0	0	0	0	0	0	0	0	0	0	0	0	0	0	0	0	0	0	0	0	0
DLL3_NOTCH3	0	0	0	0	0	0	0	0	0	0	0	0	0	0	0.015	0	0	0.011	0	0	0.017	0.023	0.493	0	0.008	0	0	0	0	0	0	0	0	0	0	0	0	0	0	0	0.009	0	0	0.006	0	0	0.011	0.018	0.487
PLXNB2_PTN	0	0.016	0.346	0.494	0.097	0	0.35	0.138	0.06	0.286	0	0.012	0.012	0	0.063	0.394	0.541	0.144	0	0.397	0.185	0.107	0.333	0	0.059	0.059	0	0.267	0.598	0.746	0.348	0	0.602	0.389	0.312	0.537	0	0.264	0.263	0	0.31	0.641	0.789	0.391	0	0.645	0.432	0.355	0.58
PLXNB2_SEMA4D	0.059	0.014	0.028	0.025	0.023	0	0.014	0.022	0.064	0.014	0.064	0.086	0.106	0.106	0.061	0.075	0.073	0.071	0	0.062	0.069	0.112	0.061	0.112	0.134	0.153	0.311	0.266	0.28	0.277	0.275	0	0.266	0.274	0.316	0.266	0.316	0.338	0.358	0.354	0.309	0.323	0.32	0.318	0	0.309	0.317	0.359	0.309
PLXNB1_SEMA4D	0	0	0	0	0	0	0	0	0	0	0	0	0	0.07	0.025	0.039	0.036	0.034	0	0.025	0.033	0.075	0.025	0.075	0.097	0.117	0.06	0.015	0.029	0.027	0.025	0	0.016	0.023	0.066	0.015	0.066	0.088	0.107	0.079	0.034	0.048	0.045	0.043	0	0.034	0.042	0.084	0.034
CD72_SEMA4D	0.192	0.147	0.161	0.158	0.156	0	0.147	0.155	0.197	0.147	0.197	0.219	0.239	0	0	0	0	0	0	0	0	0	0	0	0	0	0.055	0.01	0.025	0.022	0.02	0	0.011	0.018	0.061	0.01	0.061	0.083	0.103	0.052	0.007	0.021	0.019	0.017	0	0.008	0.015	0.057	0.007
PLXNB2_SEMA4G	0	0.013	0.019	0.063	0.011	0	0.026	0.022	0.043	0.017	0	0.011	0.012	0	0.06	0.066	0.11	0.059	0	0.074	0.07	0.09	0.065	0	0.059	0.059	0	0.264	0.271	0.314	0.263	0	0.278	0.274	0.294	0.269	0	0.263	0.264	0	0.307	0.314	0.357	0.306	0	0.321	0.317	0.337	0.312
VEGFD_KDR	0	0	0	0	0	0	0	0	0	0	0	0	0	0	0	0	0	0	0	0	0	0	0	0	0	0	0	0	0	0	0	0	0	0	0	0	0	0	0	0	0	0	0	0	0	0	0	0	0
VEGFA_KDR	0	0	0	0	0	0	0	0	0	0	0	0	0	0	0.557	0	0	0	0	0	0	0	0.022	0.05	0.02	0.02	0	0.722	0	0	0	0	0	0	0	0.187	0.215	0.185	0.185	0	0.742	0	0	0	0	0	0	0	0.207
LTA_LTBR	0	0.225	0.585	0.608	0.481	0.411	0.388	0.4	0.368	0.335	0.12	0.298	0.105	0	0	0	0	0	0	0	0	0	0	0	0	0	0	0	0	0	0	0	0	0	0	0	0	0	0	0	0	0	0	0	0	0	0	0	0
TNFSF14_LTBR	0	0	0	0	0	0	0	0	0	0	0	0	0	0	0	0	0	0	0	0	0	0	0	0	0	0	0	0.127	0.486	0.509	0.382	0.312	0.289	0.301	0.269	0.237	0.021	0.199	0.006	0	0.13	0.489	0.513	0.385	0.315	0.293	0.304	0.273	0.24
LTA_TNFRSF14	0.451	0.242	0.367	0.321	0.404	0	0.197	0.408	0.293	0.215	0.242	0.348	0.366	0	0	0	0	0	0	0	0	0	0	0	0	0	0	0	0	0	0	0	0	0	0	0	0	0	0	0	0	0	0	0	0	0	0	0	0
TNFSF13_TNFRSF14	0.364	0.155	0.28	0.234	0.318	0	0.11	0.321	0.206	0.128	0.155	0.261	0.279	0.362	0.154	0.278	0.232	0.316	0	0.109	0.32	0.204	0.126	0.154	0.259	0.278	0.447	0.238	0.363	0.317	0.4	0	0.193	0.404	0.289	0.211	0.238	0.344	0.362	0.46	0.251	0.375	0.33	0.413	0	0.206	0.417	0.301	0.224
TNFSF14_TNFRSF14	0	0	0	0	0	0	0	0	0	0	0	0	0	0	0	0	0	0	0	0	0	0	0	0	0	0	0.352	0.143	0.268	0.222	0.306	0	0.098	0.309	0.194	0.116	0.143	0.249	0.267	0.355	0.146	0.271	0.225	0.309	0	0.101	0.313	0.197	0.119
CD160_TNFRSF14	0	0	0	0	0	0	0	0	0	0	0	0	0	0.353	0.144	0.269	0.223	0.306	0	0.099	0.31	0.195	0.117	0.144	0.25	0.268	0	0	0	0	0	0	0	0	0	0	0	0	0	0	0	0	0	0	0	0	0	0	0
MIF_TNFRSF14	1.02	0.811	0.936	0.89	0.974	0	0.766	0.978	0.862	0.784	0.812	0.917	0.936	1.043	0.834	0.959	0.913	0.997	0	0.789	1.001	0.885	0.807	0.835	0.94	0.959	2.321	2.112	2.236	2.191	2.274	0	2.067	2.278	2.162	2.084	2.112	2.218	2.236	2.325	2.116	2.241	2.195	2.279	0	2.071	2.283	2.167	2.089
BTLA_TNFRSF14	0.441	0.233	0.357	0.311	0.395	0	0.187	0.399	0.283	0.205	0.233	0.338	0.357	0	0	0	0	0	0	0	0	0	0	0	0	0	0	0	0	0	0	0	0	0	0	0	0	0	0	0	0	0	0	0	0	0	0	0	0
TNFSF13_TNFRSF17	0.039	0	0	0	0	0	0	0	0	0	0	0.017	0.018	0.037	0	0	0	0	0	0	0	0	0	0	0.016	0.016	0.121	0	0	0	0	0	0	0	0	0	0	0.1	0.101	0.134	0	0	0	0	0	0	0	0	0
CD70_TNFRSF17	0.215	0	0	0	0	0	0	0	0	0	0	0.194	0.194	0.026	0	0	0	0	0	0	0	0	0	0	0.004	0.005	0.712	0	0	0	0	0	0	0	0	0	0	0.691	0.691	0.735	0	0	0	0	0	0	0	0	0
TNFSF10_TNFRSF10D	0.081	0.215	0.08	0.109	0.096	0	0.088	0.12	0.147	0.109	0.132	0.108	0.081	0.401	0.534	0.4	0.428	0.416	0	0.407	0.439	0.467	0.429	0.451	0.427	0.4	0.371	0.505	0.37	0.399	0.386	0	0.378	0.41	0.437	0.399	0.422	0.398	0.371	0.255	0.389	0.255	0.283	0.271	0	0.262	0.294	0.321	0.284
MIF_TNFRSF10D	0.681	0.815	0.68	0.709	0.696	0	0.688	0.72	0.747	0.709	0.732	0.708	0.681	0.704	0.838	0.703	0.732	0.719	0	0.711	0.743	0.77	0.732	0.755	0.731	0.704	1.982	2.116	1.981	2.009	1.997	0	1.988	2.02	2.048	2.01	2.032	2.008	1.981	1.986	2.12	1.985	2.014	2.001	0	1.993	2.025	2.052	2.014
EFNA2_EPHA1	0	0	0	0	0	0	0	0	0	0	0	0	0	0	0	0	0	0	0	0	0	0	0	0	0	0	0	0	0.005	0.006	0	0	0	0.004	0.005	0	0	0.004	0.015	0	0	0	0	0	0	0	0	0	0
EFNA1_EPHA1	0	0	0	0	0	0	0	0	0	0	0	0	0	0	0	0.509	0.511	0	0	0	0.509	0.509	0	0	0.509	0.519	0	0	0.615	0.616	0	0	0	0.614	0.615	0	0	0.615	0.625	0	0	0.644	0.646	0	0	0	0.644	0.644	0
EFNA2_EPHA2	0	0	0	0	0	0	0	0	0	0	0	0	0	0	0	0	0	0	0	0	0	0	0	0	0	0	0	0.033	0.01	0.03	0.009	0	0.015	0.012	0.041	0.041	0.014	0.006	0.004	0	0	0	0	0	0	0	0	0	0
EFNA1_EPHA2	0	0	0	0	0	0	0	0	0	0	0	0	0	0	0.538	0.514	0.534	0.514	0	0.519	0.517	0.545	0.545	0.519	0.511	0.508	0	0.643	0.62	0.64	0.62	0	0.625	0.622	0.651	0.651	0.624	0.616	0.614	0	0.673	0.649	0.669	0.649	0	0.654	0.652	0.68	0.68
EFNA2_EPHA3	0	0	0	0	0	0	0	0	0	0	0	0	0	0	0	0	0	0	0	0	0	0	0	0	0	0	0	0	0	0	0	0	0	0	0	0.068	0	0.004	0.004	0	0	0	0	0	0	0	0	0	0
EFNA1_EPHA3	0	0	0	0	0	0	0	0	0	0	0	0	0	0	0	0	0	0	0	0	0	0	0.572	0	0.508	0.508	0	0	0	0	0	0	0	0	0	0.678	0	0.614	0.614	0	0	0	0	0	0	0	0	0	0.707
EFNA2_EPHA8	0	0	0	0	0	0	0	0	0	0	0	0	0	0	0	0	0	0	0	0	0	0	0	0	0	0	0	0	0	0	0	0	0	0	0.004	0	0	0	0	0	0	0	0	0	0	0	0	0	0
EFNA1_EPHA8	0	0	0	0	0	0	0	0	0	0	0	0	0	0	0	0	0	0	0	0	0	0.509	0	0	0	0	0	0	0	0	0	0	0	0	0.614	0	0	0	0	0	0	0	0	0	0	0	0	0.644	0
TNFRSF11B_TNFSF11	0	0	0	0	0	0	0	0	0	0	0	0	0	0.052	0	0	0	0	0	0	0	0	0	0	0.04	0.041	0.086	0	0	0	0	0	0	0	0	0	0	0.073	0.074	0.057	0	0	0	0	0	0	0	0	0
CORT_SSTR1	0	0	0	0	0	0	0	0	0	0	0	0	0	0	0	0	0	0	0	0	0	0	0	0	0	0	0	0	0	0	0	0	0	0	0	0	0	0	0	0	0	0	0	0	0	0	0	0	0
AGRP_MC4R	0	0	0	0	0	0	0	0	0	0	0	0	0	0	0	0	0	0	0	0	0	0	0	0	0	0	0	0	0	0	0	0	0	0	0	0	0	0	0	0	0	0	0	0	0	0	0	0	0
POMC_MC4R	0	0	0	0	0.044	0	0	0	0	0	0	0	0	0	0	0	0	0.005	0	0	0	0	0	0	0	0	0	0	0	0	0.004	0	0	0	0	0	0	0	0	0	0	0	0	0.005	0	0	0	0	0
POMC_MC1R	0	0.05	0.054	0.064	0.053	0	0	0.044	0.075	0.053	0.067	0.046	0.045	0	0.012	0.016	0.025	0.015	0	0	0.006	0.037	0.015	0.029	0.008	0.006	0	0.01	0.014	0.023	0.013	0	0	0.004	0.035	0.013	0.027	0.006	0.005	0	0.011	0.015	0.025	0.014	0	0	0.005	0.036	0.014
SCGB3A1_MARCO	0	0	0	0	0	0	0	0	0	0	0	0	0	0	0.075	0	0.074	0.075	0	0	0.098	0.074	0.079	0	0.19	0	0	0	0	0	0	0	0	0	0	0	0	0	0	0	0	0	0	0	0	0	0	0	0
CXCR6_CXCL16	0	0	0	0	0	0	0	0	0	0	0	0	0	0	0	0	0	0	0	0	0	0	0	0	0	0	0.012	0.072	0.2	0.128	0.155	0.31	0.095	0.161	0.04	0.088	0.2	0.562	0.014	0	0	0	0	0	0	0	0	0	0
ACKR2_CCL3	0	0	0	0	0	0	0	0	0	0	0	0	0	0.019	0	0.007	0	0.005	0	0.014	0.004	0.005	0.047	0	0.33	0.357	0	0	0	0	0	0	0	0	0	0	0	0	0	0.019	0	0.007	0	0.004	0	0.013	0.003	0.004	0.046
ACKR2_CCL4	0	0	0	0	0	0	0	0	0	0	0	0	0	0.029	0.025	0	0.007	0.007	0	0.022	0.026	0.005	0.06	0.151	0.271	0.964	0	0	0	0	0	0	0	0	0	0	0	0	0	0.028	0.025	0	0.006	0.006	0	0.021	0.025	0.004	0.06
ACKR2_CCL2	0	0	0	0	0	0	0	0	0	0	0	0	0	0	0.098	0.03	0.035	0.042	0	0.236	0.176	0.307	0.193	0.017	0.053	0.004	0	0	0	0	0	0	0	0	0	0	0	0	0	0	0.098	0.03	0.034	0.041	0	0.236	0.175	0.307	0.192
ACKR2_CCL5	0	0	0	0	0	0	0	0	0	0	0	0	0	0.086	0.079	0.012	0.017	0.031	0	0.082	0.148	0.05	0.066	0.134	0.063	1.485	0	0	0	0	0	0	0	0	0	0	0	0	0	0.085	0.078	0.011	0.017	0.03	0	0.082	0.147	0.049	0.066
GPR75_CCL5	0	0	0	0	0	0	0	0	0	0	0	0	0	0.087	0.08	0.013	0.019	0.032	0	0.084	0.149	0.051	0.068	0.136	0.064	1.486	0	0	0	0	0	0	0	0	0	0	0	0	0	0	0	0	0	0	0	0	0	0	0
ACKR2_CCL3L1	0	0	0	0	0	0	0	0	0	0	0	0	0	0	0	0	0	0.004	0	0	0.007	0	0.028	0	0.172	0.175	0	0	0	0	0	0	0	0	0	0	0	0	0	0	0	0	0	0.003	0	0	0.006	0	0.027
ACKR2_CCL8	0	0	0	0	0	0	0	0	0	0	0	0	0	0	0	0	0	0	0	0	0	0.008	0.016	0	0.016	0.003	0	0	0	0	0	0	0	0	0	0	0	0	0	0	0	0	0	0	0	0	0	0.007	0.015
CCR2_CCL8	0	0	0	0	0	0	0	0	0.013	0.021	0	0.021	0.008	0	0	0	0	0	0	0	0	0.01	0.018	0	0.019	0.005	0	0	0	0	0	0	0	0	0	0	0	0	0	0	0	0	0	0	0	0	0	0	0
CCR1_CCL8	0	0	0	0	0	0	0	0	0.048	0.056	0	0.057	0.044	0	0	0	0	0	0	0	0	0	0	0	0	0	0	0	0	0	0	0	0	0	0.009	0.017	0	0.017	0.004	0	0	0	0	0	0	0	0	0.007	0.015
CCR3_CCL8	0	0	0	0	0	0	0	0	0	0	0	0	0	0	0	0	0	0	0	0	0	0	0	0	0	0	0	0	0	0	0	0	0	0	0	0	0	0	0	0	0	0	0	0	0	0	0	0	0
CCR5_CCL8	0	0	0	0	0	0	0	0	0	0	0	0	0	0	0	0	0	0	0	0	0	0	0	0	0	0	0	0	0	0	0	0	0	0	0	0	0	0	0	0	0	0	0	0	0	0	0	0	0
ACKR2_CCL7	0	0	0	0	0	0	0	0	0	0	0	0	0	0	0	0	0	0	0	0	0	0	0	0	0.006	0	0	0	0	0	0	0	0	0	0	0	0	0	0	0	0	0	0	0	0	0	0	0	0
CCR2_CCL7	0	0	0	0	0	0	0	0	0	0	0	0.011	0	0	0	0	0	0	0	0	0	0	0	0	0.008	0	0	0	0	0	0	0	0	0	0	0	0	0	0	0	0	0	0	0	0	0	0	0	0
CCR1_CCL7	0	0	0	0	0	0	0	0	0	0	0	0.047	0	0	0	0	0	0	0	0	0	0	0	0	0	0	0	0	0	0	0	0	0	0	0	0	0	0.007	0	0	0	0	0	0	0	0	0	0	0
CCR3_CCL7	0	0	0	0	0	0	0	0	0	0	0	0	0	0	0	0	0	0	0	0	0	0	0	0	0	0	0	0	0	0	0	0	0	0	0	0	0	0	0	0	0	0	0	0	0	0	0	0	0
CCR5_CCL7	0	0	0	0	0	0	0	0	0	0	0	0	0	0	0	0	0	0	0	0	0	0	0	0	0	0	0	0	0	0	0	0	0	0	0	0	0	0	0	0	0	0	0	0	0	0	0	0	0
CCR10_CCL7	0	0	0	0	0	0	0	0	0	0	0	0	0	0	0	0	0	0	0	0	0	0	0	0	0	0	0	0	0	0	0	0	0	0	0	0	0	0.023	0	0	0	0	0	0	0	0	0	0	0
ACKR2_CCL14	0	0	0	0	0	0	0	0	0	0	0	0	0	0	0.585	0	0.006	0.004	0	0	0.003	0.003	0.005	0	0.003	0.005	0	0	0	0	0	0	0	0	0	0	0	0	0	0	0.585	0	0.005	0.003	0	0	0.003	0.002	0.005
CCR1_CCL14	0	0.626	0	0.047	0.045	0	0	0.044	0.044	0.046	0	0.044	0.046	0	0	0	0	0	0	0	0	0	0	0	0	0	0	0.586	0	0.007	0.005	0	0	0.004	0.004	0.007	0	0.005	0.006	0	0.585	0	0.005	0.003	0	0	0.003	0.002	0.005
CCR3_CCL14	0	0	0	0	0	0	0	0	0	0	0	0	0	0	0	0	0	0	0	0	0	0	0	0	0	0	0	0	0	0	0	0	0	0	0	0	0	0	0	0	0	0	0	0	0	0	0	0	0
ACKR2_CCL13	0	0	0	0	0	0	0	0	0	0	0	0	0	0	0	0	0	0	0	0	0	0	0	0	0.004	0	0	0	0	0	0	0	0	0	0	0	0	0	0	0	0	0	0	0	0	0	0	0	0
CCR2_CCL13	0	0	0	0	0	0	0	0	0	0	0	0.009	0	0	0	0	0	0	0	0	0	0	0	0	0.006	0	0	0	0	0	0	0	0	0	0	0	0	0	0	0	0	0	0	0	0	0	0	0	0
CCR1_CCL13	0	0	0	0	0	0	0	0	0	0	0	0.045	0	0	0	0	0	0	0	0	0	0	0	0	0	0	0	0	0	0	0	0	0	0	0	0	0	0.005	0	0	0	0	0	0	0	0	0	0	0
CCR3_CCL13	0	0	0	0	0	0	0	0	0	0	0	0	0	0	0	0	0	0	0	0	0	0	0	0	0	0	0	0	0	0	0	0	0	0	0	0	0	0	0	0	0	0	0	0	0	0	0	0	0
ACKR2_CCL28	0	0	0	0	0	0	0	0	0	0	0	0	0	0.04	0	0.01	0.015	0.016	0	0	0.03	0	0.011	0.018	0.003	0.017	0	0	0	0	0	0	0	0	0	0	0	0	0	0.039	0	0.009	0.014	0.016	0	0	0.03	0	0.011
CCR3_CCL28	0	0	0	0	0	0	0	0	0	0	0	0	0	0	0	0	0	0	0	0	0	0	0	0	0	0	0	0	0	0	0	0	0	0	0	0	0	0	0	0	0	0	0	0	0	0	0	0	0
CCR10_CCL28	0	0	0	0	0	0	0	0	0	0	0	0	0	0	0	0	0	0	0	0	0	0	0	0	0	0	0.057	0	0.027	0.031	0.033	0	0	0.047	0	0.028	0.035	0.02	0.034	0.059	0	0.029	0.034	0.035	0	0	0.049	0	0.03
CCR2_CCL26	0	0	0	0	0	0	0	0.009	0.028	0.031	0	0.008	0	0	0	0	0	0	0	0	0.006	0.025	0.028	0	0.006	0	0	0	0	0	0	0	0	0	0	0	0	0	0	0	0	0	0	0	0	0	0	0	0
CCR1_CCL26	0	0	0	0	0	0	0	0.044	0.063	0.067	0	0.044	0	0	0	0	0	0	0	0	0	0	0	0	0	0	0	0	0	0	0	0	0	0.005	0.024	0.027	0	0.004	0	0	0	0	0	0	0	0	0.003	0.022	0.025
CCR3_CCL26	0	0	0	0	0	0	0	0	0	0	0	0	0	0	0	0	0	0	0	0	0	0	0	0	0	0	0	0	0	0	0	0	0	0	0	0	0	0	0	0	0	0	0	0	0	0	0	0	0
CCR1_CCL23	0	0.081	0	0	0	0	0	0	0	0.046	0	0.047	0.056	0	0	0	0	0	0	0	0	0	0	0	0	0	0	0.041	0	0	0	0	0	0	0	0.006	0	0.007	0.016	0	0.039	0	0	0	0	0	0	0	0.005
IDE_CCL23	0	0.047	0	0	0	0	0	0	0	0.012	0	0.013	0.022	0	0.1	0	0	0	0	0	0	0	0.065	0	0.066	0.075	0	0.07	0	0	0	0	0	0	0	0.035	0	0.036	0.046	0	0.063	0	0	0	0	0	0	0	0.028
CCR1_CCL18	0	0.046	0	0	0	0	0	0	0	0	0	0.065	0.046	0	0	0	0	0	0	0	0	0	0	0	0	0	0	0.006	0	0	0	0	0	0	0	0	0	0.025	0.007	0	0.004	0	0	0	0	0	0	0	0
CCR8_CCL18	0	0	0	0	0	0	0	0	0	0	0	0	0	0	0	0	0	0	0	0	0	0	0	0	0	0	0	0	0	0	0	0	0	0	0	0	0	0	0	0	0	0	0	0	0	0	0	0	0
CCR1_CCL15	0	0.049	0.145	0.228	0.081	0	0.13	0.131	0	0.048	0	0.044	0.048	0	0	0	0	0	0	0	0	0	0	0	0	0	0	0.009	0.105	0.188	0.041	0	0.091	0.092	0	0.008	0	0.004	0.008	0	0.007	0.103	0.186	0.04	0	0.089	0.09	0	0.006
CCR3_CCL15	0	0	0	0	0	0	0	0	0	0	0	0	0	0	0	0	0	0	0	0	0	0	0	0	0	0	0	0	0	0	0	0	0	0	0	0	0	0	0	0	0	0	0	0	0	0	0	0	0
PODXL_SELL	0	0	0	0	0	0	0	0	0	0	0	0	0	1.242	0.697	0	0	0.7	0	0	0.696	0.698	0.704	0	0.813	0.79	0.555	0.01	0	0	0.014	0	0	0.009	0.012	0.018	0	0.127	0.103	0.554	0.01	0	0	0.013	0	0	0.009	0.011	0.017
CXCL12_CXCR4	0	0	0	0	0	0	0	0	0	0	0	0	0	0.905	0.175	0.392	0.295	0.255	0	0.176	0.277	0.223	0.189	0.146	0.675	0.953	0.836	0.105	0.323	0.226	0.185	0	0.106	0.207	0.153	0.12	0.076	0.606	0.884	0.876	0.145	0.363	0.266	0.225	0	0.146	0.247	0.193	0.16
AVP_OXTR	0	0	0	0	0	0	0	0	0	0	0	0	0	0	0	0	0	0	0	0	0	0	0	0	0	0	0	0.015	0.015	0.02	0	0	0	0.016	0.03	0.016	0	0.012	0	0	0.069	0.069	0.073	0	0	0	0.07	0.084	0.07
OXT_OXTR	0	0	0	0	0	0	0	0	0	0	0	0	0	0	0	0	0	0	0	0	0	0	0	0	0	0	0	0.038	0.038	0.043	0	0	0	0.039	0.053	0.04	0	0.035	0	0	0.045	0.045	0.05	0	0	0	0.046	0.06	0.046
AVP_AVPR2	0	0	0	0	0	0	0	0	0	0	0	0	0	0	0	0	0	0	0	0	0	0	0	0	0	0	0	0.021	0	0	0	0	0	0	0	0	0	0	0	0	0.074	0	0	0	0	0	0	0	0
AVP_AVPR1B	0	0	0	0	0	0	0	0	0	0	0	0	0	0	0	0	0	0	0	0	0	0	0	0	0	0	0	0	0.014	0.025	0.015	0	0.017	0.013	0	0	0	0	0.012	0	0	0.067	0.078	0.069	0	0.071	0.066	0	0
GHRH_GHRHR	0	0	0	0	0	0	0	0	0	0	0	0	0	0	0	0	0	0	0	0	0	0	0	0	0	0	0	0	0	0	0	0	0	0	0	0	0	0	0	0	0	0	0	0	0	0	0	0	0
NRG2_ERBB3	0	0	0	0	0	0	0	0	0	0	0	0	0	0	0	0	0	0	0	0	0	0	0	0	0	0	0	0	0.242	0.308	0.082	0	0.085	0.082	0.045	0.033	0	0.029	0.029	0	0	0.247	0.313	0.087	0	0.09	0.087	0.05	0.038
NRG2_ERBB4	0	0	0	0	0	0	0	0	0	0	0	0	0	0	0	0	0	0	0	0	0	0	0	0	0	0	0	0	0	0	0	0.675	0	0	0	0.032	0	0	0	0	0	0	0	0	0.68	0	0	0	0.037
EREG_ERBB4	0	0	0	0	0	0	0	0	0	0	0	0	0	0	0	0	0	0	0	0	0	0	0	0	0	0	0	0	0	0	0	0	0	0	0	0	0	0	0	0	0	0	0	0	0	0	0	0	0
BTC_ERBB4	0	0	0	0	0	0	0	0	0	0	0	0	0	0	0	0	0	0	0	0	0	0	0	0	0	0	0	0	0	0	0	0.651	0	0	0	0.009	0	0	0	0	0	0	0	0	0.671	0	0	0	0.028
NRG3_ERBB4	0	0	0	0	0	0	0	0	0	0	0	0	0	0	0	0	0	0	0	0	0	0	0	0	0	0	0	0	0	0	0	0.649	0	0	0	0.007	0	0	0	0	0	0	0	0	0.649	0	0	0	0.007
NRG1_ERBB4	0	0	0	0	0	0	0	0	0	0	0	0	0	0	0	0	0	0	0.654	0	0	0	0.012	0	0	0	0	0	0	0	0	0.666	0	0	0	0.024	0	0	0	0	0	0	0	0	0.656	0	0	0	0.013
EREG_EGFR	0	0	0	0	0	0	0	0	0	0	0	0	0	0	0	0	0	0	0	0	0	0	0	0	0	0	0	0	0	0	0	0	0	0	0	0	0	0	0	0	0	0	0	0	0	0	0	0	0
NRG1_LSR	0	0	0	0	0	0	0	0	0	0	0	0	0	0	0.021	0.175	0.136	0.098	0.414	0.108	0.099	0.04	0.027	0.016	0.012	0.019	0	0.033	0.187	0.148	0.11	0.427	0.121	0.111	0.052	0.039	0.028	0.024	0.031	0	0.022	0.177	0.138	0.1	0.416	0.11	0.101	0.041	0.029
NRG1_NETO2	0	0	0	0	0	0	0	0	0	0	0	0	0	0	0.11	0.054	0.04	0.033	0	0.074	0.03	0.024	0.019	0.022	0.023	0.01	0	0.123	0.066	0.052	0.046	0	0.086	0.043	0.036	0.031	0.034	0.035	0.023	0	0.112	0.056	0.041	0.035	0	0.075	0.032	0.026	0.021
NRG1_MS4A4A	0	0	0	0	0	0	0	0	0	0	0	0	0	0.018	0	0	0	0.013	0	0	0	0.009	0.011	0.041	0.348	0.012	0.03	0	0	0	0.025	0	0	0	0.021	0.023	0.054	0.36	0.024	0.02	0	0	0	0.014	0	0	0	0.011	0.013
NRG1_LGR4	0	0	0	0	0	0	0	0	0	0	0	0	0	0	0.029	0.063	0.055	0.042	0	0.031	0.058	0.326	0.061	0	0.011	0.008	0	0.041	0.075	0.067	0.054	0	0.043	0.07	0.339	0.073	0	0.023	0.021	0	0.03	0.064	0.057	0.044	0	0.033	0.06	0.328	0.062
RSPO4_LGR4	0	0	0	0	0	0	0	0	0	0	0	0	0	0	0	0	0	0	0	0	0	0	0	0	0	0	0	0.027	0.061	0.054	0.041	0	0.03	0.057	0.325	0.06	0	0.01	0.007	0	0	0	0	0	0	0	0	0	0
RSPO1_LGR4	0	0	0	0	0	0	0	0	0	0	0	0	0	0	0	0	0	0	0	0	0	0	0	0	0	0	0	0	0	0	0	0	0	0	0	0	0	0	0	0	0	0	0	0	0	0	0	0	0
RSPO2_LGR4	0	0	0	0	0	0	0	0	0	0	0	0	0	0	0	0	0	0	0	0	0	0	0	0	0	0	0	0	0	0	0	0	0	0	0	0	0	0	0	0	0	0	0	0	0	0	0	0	0
RSPO4_LGR6	0	0	0	0	0	0	0	0	0	0	0	0	0	0	0	0	0	0	0	0	0	0	0	0	0	0	0	0	0	0	0	0	0	0.008	0.033	0.007	0	0.006	0.01	0	0	0	0	0	0	0	0	0	0
RSPO1_LGR6	0	0	0	0	0	0	0	0	0	0	0	0	0	0	0	0	0	0	0	0	0	0	0	0	0	0	0	0	0	0	0	0	0	0	0	0	0	0	0	0	0	0	0	0	0	0	0	0	0
RSPO2_LGR6	0	0	0	0	0	0	0	0	0	0	0	0	0	0	0	0	0	0	0	0	0	0	0	0	0	0	0	0	0	0	0	0	0	0	0	0	0	0	0	0	0	0	0	0	0	0	0	0	0
RSPO3_LGR6	0	0	0	0	0	0	0	0	0	0	0	0	0	0	0	0	0	0	0	0	0.07	0.094	0.069	0	0.068	0.072	0	0	0	0	0	0	0	0	0	0	0	0	0	0	0	0	0	0	0	0	0	0	0
TNFSF11_TNFRSF11A	0	0.015	0.016	0	0	0	0	0.015	0.025	0.016	0.023	0.034	0.014	0	0	0	0	0	0	0	0	0	0	0	0	0	0	0	0	0	0	0	0	0	0	0	0	0	0	0	0	0	0	0	0	0	0	0	0
NCR3_BAG6	0.33	0.437	0.338	0.351	0.345	0	0.381	0.39	0.517	0.414	0.3	0.389	0.336	0	0	0	0	0	0	0	0	0	0	0	0	0	0	0	0	0	0	0	0	0	0	0	0	0	0	0	0	0	0	0	0	0	0	0	0
NCR3_NCR3LG1	0	0.274	0.282	0.283	0.283	0	0.295	0.286	0.272	0.272	0	0.279	0.272	0	0	0	0	0	0	0	0	0	0	0	0	0	0	0	0	0	0	0	0	0	0	0	0	0	0	0	0	0	0	0	0	0	0	0	0
PLD2_ARF1	0.316	0.629	0.866	0.656	0.868	1.11	0.895	0.762	0.968	0.732	0.367	0.526	0.538	0.336	0.649	0.886	0.676	0.888	1.13	0.915	0.782	0.988	0.752	0.387	0.546	0.558	0.317	0.631	0.868	0.658	0.87	1.111	0.897	0.764	0.969	0.734	0.368	0.527	0.54	0.301	0.614	0.852	0.641	0.854	1.095	0.88	0.747	0.953	0.717
SEMA3E_PLXND1	0	0	0	0	0	0	0	0	0	0	0	0	0	0	0	0	0	0	0	0	0	0	0	0	0	0	0	0	0	0	0	0	0	0	0	0	0	0	0	0	0	0	0	0	0	0	0	0	0
SEMA4A_PLXND1	0	0	0	0	0	0	0	0	0	0	0	0	0	0	0.47	0.028	0.027	0.027	0	0.029	0.033	0.048	0.156	0.072	0.125	0.019	0	0.458	0.017	0.015	0.016	0	0.017	0.022	0.036	0.145	0.06	0.114	0.008	0	0.458	0.016	0.014	0.015	0	0.016	0.021	0.036	0.144
ANGPT2_TEK	0	0	0	0	0	0	0	0	0	0	0	0	0	0	0.713	0	0	0	0	0	0	0	0	0	0.492	0	0	0	0	0	0	0	0	0	0	0	0	0	0	0	0	0	0	0	0	0	0	0	0
EPHB6_EFNB2	0	0.427	0	0.022	0	0	0	0	0.023	0.032	0.047	0.02	0.02	0	0	0	0	0	0	0	0	0	0	0	0	0	0	0.416	0	0.011	0	0	0	0	0.012	0.02	0.035	0.009	0.009	0	0.411	0	0.006	0	0	0	0	0.007	0.016
EPO_EFNB2	0	0	0	0	0	0	0	0	0	0	0	0	0	0	0	0	0	0	0	0	0	0	0	0	0	0	0	0.422	0	0.016	0	0	0	0	0.018	0.026	0.041	0.014	0.015	0	0.42	0	0.015	0	0	0	0	0.016	0.024
EPHB2_EFNB2	0	0	0	0	0	0	0	0	0	0	0	0	0	0	0	0	0	0	0	0	0	0	0	0	0	0	0	0	0	0	0	0	0	0	0	0	0	0	0	0	0	0	0	0	0	0	0	0	0
EPHB6_EFNB1	0	0.106	0.049	0.036	0.043	0	0.083	0.059	0.182	0.095	0.04	0.038	0.027	0	0	0	0	0	0	0	0	0	0	0	0	0	0	0.095	0.038	0.025	0.032	0	0.072	0.047	0.171	0.084	0.028	0.026	0.016	0	0.09	0.033	0.02	0.027	0	0.068	0.043	0.166	0.079
EPHB2_EFNB1	0	0	0	0	0	0	0	0	0	0	0	0	0	0	0	0	0	0	0	0	0	0	0	0	0	0	0	0	0	0	0	0	0	0	0	0	0	0	0	0	0	0	0	0	0	0	0	0	0
EPHB3_EFNB1	0	0	0	0	0	0	0	0	0	0	0	0	0	0	0	0	0	0	0	0	0	0	0	0	0	0	0	0.094	0.037	0.024	0.03	0	0.071	0.046	0.17	0.083	0.027	0.025	0.015	0	0	0	0	0	0	0	0	0	0
EPHB4_EFNB1	0	0	0	0	0	0	0	0	0	0	0	0	0	0	0.285	0.228	0.214	0.221	0	0.262	0.237	0.36	0.273	0.218	0.216	0.205	0	0	0	0	0	0	0	0	0	0	0	0	0	0	0.091	0.034	0.021	0.028	0	0.068	0.043	0.167	0.08
EPHB1_EFNB1	0	0	0	0	0	0	0	0	0	0	0	0	0	0	0.1	0.043	0.03	0.036	0	0.077	0.052	0.176	0.089	0.033	0.031	0.021	0	0	0	0	0	0	0	0	0	0	0	0	0	0	0	0	0	0	0	0	0	0	0
EPHA4_EFNB1	0	0.106	0.049	0.036	0.043	0	0.084	0.059	0.182	0.095	0.04	0.038	0.027	0	0.2	0.143	0.13	0.137	0	0.177	0.153	0.276	0.189	0.134	0.132	0.121	0	0.096	0.039	0.026	0.033	0	0.073	0.048	0.172	0.085	0.029	0.027	0.017	0	0.091	0.034	0.021	0.028	0	0.068	0.043	0.167	0.08
EPHB6_EFNB3	0	0.027	0	0	0	0	0	0	0.022	0.022	0	0	0	0	0	0	0	0	0	0	0	0	0	0	0	0	0	0.016	0	0	0	0	0	0	0.011	0.011	0	0	0	0	0.011	0	0	0	0	0	0	0.006	0.007
EPHB2_EFNB3	0	0	0	0	0	0	0	0	0	0	0	0	0	0	0	0	0	0	0	0	0	0	0	0	0	0	0	0	0	0	0	0	0	0	0	0	0	0	0	0	0	0	0	0	0	0	0	0	0
EPHB3_EFNB3	0	0	0	0	0	0	0	0	0	0	0	0	0	0	0	0	0	0	0	0	0	0	0	0	0	0	0	0.014	0	0	0	0	0	0	0.01	0.01	0	0	0	0	0	0	0	0	0	0	0	0	0
EPHB4_EFNB3	0	0	0	0	0	0	0	0	0	0	0	0	0	0	0.205	0	0	0	0	0	0	0.201	0.201	0	0	0	0	0	0	0	0	0	0	0	0	0	0	0	0	0	0.012	0	0	0	0	0	0	0.007	0.007
EPHB1_EFNB3	0	0	0	0	0	0	0	0	0	0	0	0	0	0	0.02	0	0	0	0	0	0	0.016	0.016	0	0	0	0	0	0	0	0	0	0	0	0	0	0	0	0	0	0	0	0	0	0	0	0	0	0
EPHA4_EFNB3	0	0.027	0	0	0	0	0	0	0.022	0.023	0	0	0	0	0.121	0	0	0	0	0	0	0.116	0.116	0	0	0	0	0.017	0	0	0	0	0	0	0.012	0.012	0	0	0	0	0.012	0	0	0	0	0	0	0.007	0.007
EPO_EPOR	0	0	0	0	0	0	0	0	0	0	0	0	0	0	0	0	0	0	0	0	0	0	0	0	0	0	0.05	0.031	0.04	0.044	0.032	0	0.029	0.03	0.049	0.07	0.048	0.043	0.043	0.049	0.029	0.039	0.042	0.03	0	0.027	0.028	0.047	0.068
EPO_EPHB4	0	0	0	0	0	0	0	0	0	0	0	0	0	0	0	0	0	0	0	0	0	0	0	0	0	0	0	0.21	0	0.017	0.019	0	0	0.014	0.017	0.019	0	0.016	0	0	0.209	0	0.015	0.017	0	0	0.013	0.015	0.017
EFNB2_EPHB4	0	0	0	0	0	0	0	0	0	0	0	0	0	0	0.605	0	0.412	0.413	0	0	0.409	0.412	0.413	0	0.411	0	0	0	0	0	0	0	0	0	0	0	0	0	0	0	0.2	0	0.006	0.008	0	0	0.004	0.006	0.008
EPHB2_EFNA5	0	0	0	0	0	0	0	0	0	0	0	0	0	0	0	0	0	0	0	0	0	0	0	0	0	0	0	0	0	0	0	0	0	0	0	0	0	0	0	0	0	0	0	0	0	0	0	0	0
EPHA1_EFNA5	0	0	0	0	0	0	0	0	0	0	0	0	0	0	0	0	0	0	0	0	0	0	0	0	0	0	0	0	0.024	0.025	0.025	0	0.02	0.037	0.079	0.015	0	0.001	0.004	0	0	0.025	0.026	0.027	0	0.021	0.038	0.08	0.017
EPHA2_EFNA5	0	0	0	0	0	0	0	0	0	0	0	0	0	0	0	0.052	0.053	0.054	0	0.048	0.065	0.107	0.044	0	0.03	0.032	0	0	0.029	0.03	0.03	0	0.025	0.042	0.084	0.02	0	0.007	0.009	0	0	0.049	0.05	0.05	0	0.045	0.062	0.104	0.04
EPHA3_EFNA5	0	0	0	0	0	0	0	0	0	0	0	0	0	0	0	0	0	0	0	0	0	0	0	0	0	0	0	0	0	0	0	0	0	0	0	0	0	0	0	0	0	0	0	0	0	0	0	0	0
EPHA8_EFNA5	0	0	0	0	0	0	0	0	0	0	0	0	0	0	0	0	0	0	0	0	0	0	0	0	0	0	0	0	0	0	0	0	0	0	0	0	0	0	0	0	0	0	0	0	0	0	0	0	0
EFNB2_EPHB3	0	0	0	0	0	0	0	0	0	0	0	0	0	0	0	0.414	0	0.409	0	0	0.411	0.41	0.411	0	0.41	0	0	0	0	0	0	0	0	0	0	0	0	0	0	0	0	0.009	0	0.004	0	0	0.005	0.005	0.006
EFNB2_EPHB1	0	0	0	0	0	0	0	0	0	0	0	0	0	0	0.42	0	0	0	0	0.416	0.415	0.423	0.413	0	0.408	0.408	0	0	0	0	0	0	0	0	0	0	0	0	0	0	0.015	0	0	0	0	0.011	0.01	0.018	0.008
EPHA1_EFNA3	0	0	0	0	0	0	0	0	0	0	0	0	0	0	0	0	0	0	0	0	0	0	0	0	0	0	0	0.014	0.064	0.046	0.051	0	0.056	0.03	0.087	0.012	0	0.004	0.003	0	0.015	0.065	0.047	0.053	0	0.058	0.032	0.088	0.013
EPHA2_EFNA3	0	0	0	0	0	0	0	0	0	0	0	0	0	0	0.043	0.092	0.074	0.08	0	0.085	0.059	0.115	0.04	0	0.033	0.032	0	0.019	0.069	0.051	0.057	0	0.062	0.036	0.092	0.017	0	0.01	0.009	0	0.039	0.089	0.071	0.076	0	0.081	0.056	0.112	0.037
EPHA3_EFNA3	0	0	0	0	0	0	0	0	0	0	0	0	0	0	0	0	0	0	0	0	0	0	0	0	0	0	0	0	0	0	0	0	0	0	0	0	0	0	0	0	0	0	0	0	0	0	0	0	0
EPHA8_EFNA3	0	0	0	0	0	0	0	0	0	0	0	0	0	0	0	0	0	0	0	0	0	0	0	0	0	0	0	0	0	0	0	0	0	0	0	0	0	0	0	0	0	0	0	0	0	0	0	0	0
EPHA1_EFNA4	0	0	0	0	0	0	0	0	0	0	0	0	0	0	0	0	0	0	0	0	0	0	0	0	0	0	0.05	0.012	0.062	0.05	0.058	0	0.067	0.043	0.075	0.025	0.009	0.018	0.016	0.052	0.013	0.064	0.052	0.06	0	0.068	0.044	0.077	0.026
EPHA2_EFNA4	0	0	0	0	0	0	0	0	0	0	0	0	0	0.079	0.04	0.091	0.079	0.087	0	0.096	0.071	0.104	0.053	0.038	0.046	0.045	0.056	0.017	0.067	0.055	0.064	0	0.072	0.048	0.081	0.03	0.014	0.023	0.021	0.075	0.037	0.087	0.075	0.083	0	0.092	0.068	0.1	0.05
EPHA3_EFNA4	0	0	0	0	0	0	0	0	0	0	0	0	0	0	0	0	0	0	0	0	0	0	0	0	0	0	0	0	0	0	0	0	0	0	0	0	0	0	0	0	0	0	0	0	0	0	0	0	0
EPHA8_EFNA4	0	0	0	0	0	0	0	0	0	0	0	0	0	0	0	0	0	0	0	0	0	0	0	0	0	0	0	0	0	0	0	0	0	0	0	0	0	0	0	0	0	0	0	0	0	0	0	0	0
VGF_NTRK1	0	0	0	0	0	0	0	0	0	0	0	0	0	0	0	0	0	0	0	0	0	0	0	0	0	0	0	0	0	0	0	0	0	0	0.005	0	0.21	0	0.016	0	0	0	0	0	0	0	0	0.008	0
NGF_NTRK1	0	0	0	0	0	0	0	0	0	0	0	0	0	0	0	0	0	0	0	0	0	0	0	0	0	0	0	0	0	0	0	0	0	0	0	0	0	0	0	0	0	0	0	0	0	0	0	0	0
NGF_NGFR	0	0	0	0	0	0	0	0	0	0	0	0	0	0	0	0	0	0	0	0	0	0	0	0	0	0	0	0	0	0	0	0	0	0	0	0	0	0	0	0	0	0	0	0	0	0	0	0	0
TTR_NGFR	0	0	0	0	0	0	0	0	0	0	0	0	0	0	0	0	0	0	0	0	0	0	0	0	0	0	0	0	0	0	0	0	0	0	0	0	0	0	0	0	0	0	0	0	0	0	0	0	0
TTR_DDR1	0	0	0	0	0	0	0	0	0	0	0	0	0	0	0	0	0	0	0	0	0	0	0	0	0	0	0	0	0	0	0	0	0	0	0	0	0	0	0	0	0	0	0	0	0	0	0	0	0
TTR_AGER	0	0	0	0	0	0	0	0	0	0	0	0	0	0	0	0	0	0	0	0	0	0	0	0	0	0	0	0	0	0	0	0	0	0	0	0	0	0	0	0	0	0	0	0	0	0	0	0	0
GPR37_PSAP	0	0	0	0	0	0	0	0	0	0	0	0	0	0	0	0	0	0	0	0	0	0	0	0	0	0	0.451	0.863	1.063	0.748	1.107	0.866	0.695	1.014	0.978	1.023	0.577	1.576	0.402	0	0	0	0	0	0	0	0	0	0
GPR37L1_PSAP	0	0	0	0	0	0	0	0	0	0	0	0	0	0	0	0	0	0	0	0	0	0	0	0	0	0	0	0	0	0	0	0	0	0	0	0	0	0	0	0	0	0	0	0	0	0	0	0	0
GRIN2D_IL16	0	0	0	0	0	0	0	0	0	0	0	0	0	0	0	0	0	0	0	0	0	0	0	0	0	0	0	0	0	0	0	0	0	0	0	0	0	0	0	0.261	0.019	0.005	0	0.004	0	0	0.009	0.01	0.007
GRIN2A_IL16	0	0	0	0	0	0	0	0	0	0	0	0	0	0	0	0	0	0	0	0	0	0	0	0	0	0	0.283	0.041	0.027	0	0.026	0	0	0.031	0.032	0.029	0.032	0.136	0.245	0.264	0.022	0.008	0	0.007	0	0	0.012	0.013	0.01
GRIN2B_IL16	0	0	0	0	0	0	0	0	0	0	0	0	0	0.265	0.023	0.009	0	0.008	0	0	0.013	0.015	0.012	0.014	0.118	0.227	0.263	0.021	0.006	0	0.006	0	0	0.011	0.012	0.009	0.012	0.116	0.225	0.262	0.019	0.005	0	0.004	0	0	0.009	0.011	0.008
CSF1_SIRPA	0	0	0	0	0	0	0	0	0	0	0	0	0	0	0.056	0.085	0.118	0.09	0.422	0.18	0.094	0.136	0.056	0.033	0.186	0.015	0	0.059	0.088	0.121	0.093	0.425	0.182	0.096	0.138	0.059	0.035	0.189	0.018	0	0.07	0.099	0.132	0.103	0.435	0.193	0.107	0.149	0.069
CSF1_CELSR3	0	0	0	0	0	0	0	0	0	0	0	0	0	0	0	0	0	0	0	0	0	0.017	0.016	0.027	0.016	0.017	0	0	0	0	0	0	0	0	0.02	0.018	0.029	0.018	0.02	0	0	0	0	0	0	0	0	0.031	0.029
FGFR4_SCGB3A1	0	0	0	0	0	0	0	0	0	0	0	0	0	0	0	0	0	0	0	0	0	0	0	0	0	0	0	0.159	0	0	0	0	0	0	0.09	0	0	0.093	0	0	0.204	0	0	0	0	0	0	0.135	0
CEACAM1_CD209	0	0	0	0	0	0	0	0	0.011	0	0	0.029	0	0	0	0	0	0	0	0	0	0.134	0	0	0.152	0	0	0	0	0	0	0	0	0	0.007	0	0	0.025	0	0	0	0	0	0	0	0	0	0.032	0
ICAM3_CD209	0	0	0	0	0	0	0	0	0.31	0	0	0.327	0	0	0	0	0	0	0	0	0	0.028	0	0	0.045	0	0	0	0	0	0	0	0	0	0.048	0	0	0.065	0	0	0	0	0	0	0	0	0	0.094	0
CEACAM1_CEACAM6	0	0	0	0	0	0	0	0	0	0.009	0	0.009	0	0	0	0	0	0	0	0	0	0	0.133	0	0.132	0	0	0	0	0	0	0	0	0	0	0.006	0	0.005	0	0	0	0	0	0	0	0	0	0	0.031
CEACAM6_CEACAM6	0	0	0	0	0	0	0	0	0	0	0	0	0	0	0	0	0	0	0	0	0	0	0	0	0	0	0	0	0	0	0	0	0	0	0	0	0	0	0	0	0	0	0	0	0	0	0	0	0
MLNR_GHRL	0	0	0	0	0	0	0	0	0	0	0	0	0	0	0	0	0	0	0	0	0	0	0	0	0	0	0	0	0	0	0	0	0	0	0	0	0	0	0	0	0	0	0	0	0	0	0	0.003	0
TBXA2R_GHRL	0	0	0	0	0	0	0	0	0	0	0	0	0	0	0	0	0	0	0	0	0	0.064	0	0	0.074	0.063	0	0	0	0	0	0	0	0	0	0	0	0	0	0	0	0	0	0	0	0	0	0	0
PTGER3_GHRL	0	0	0	0	0	0	0	0	0	0	0	0	0	0	0	0	0	0	0	0	0	0	0	0	0	0	0	0	0	0	0	0	0	0	0.017	0	0	0.026	0.016	0	0	0	0	0	0	0	0	0.032	0
PTGIR_GHRL	0	0	0	0	0	0	0	0	0	0	0	0	0	0	0	0	0	0	0	0	0	0	0	0	0	0	0	0	0	0	0	0	0	0	0	0	0	0	0	0	0	0	0	0	0	0	0	0	0
GHRHR_GHRL	0	0	0	0	0	0	0	0	0	0	0	0	0	0	0	0	0	0	0	0	0	0	0	0	0	0	0	0	0	0	0	0	0	0	0	0	0	0	0	0	0	0	0	0	0	0	0	0	0
ACE2_GHRL	0	0	0	0	0	0	0	0	0	0	0	0	0	0	0	0	0	0	0	0	0	0	0	0	0	0	0	0	0	0	0	0	0	0	0.027	0	0	0.037	0.027	0	0	0	0	0	0	0	0	0.114	0
TNFSF12_TNFRSF25	0	0.068	0.043	0.048	0.047	0	0	0.048	0.075	0.04	0	0.042	0.089	0	0.133	0.108	0.113	0.112	0	0	0.113	0.14	0.105	0	0.107	0.154	0	0.055	0.03	0.035	0.034	0	0	0.035	0.062	0.028	0	0.029	0.076	0	0.061	0.036	0.041	0.04	0	0	0.041	0.068	0.034
TNFSF15_TNFRSF25	0	0	0	0	0	0	0	0	0	0	0	0	0	0	0	0	0	0	0	0	0	0	0	0	0	0	0	0	0	0	0	0	0	0	0	0	0	0	0	0	0	0	0	0	0	0	0	0	0
TNFSF12_TNFRSF12A	0	0.068	0.579	0.914	0.361	0.346	0.909	0.42	0.291	0.246	0.153	0.081	0.05	0	0.133	0.644	0.98	0.426	0.412	0.974	0.485	0.356	0.312	0.218	0.146	0.115	0	0.055	0.566	0.902	0.348	0.334	0.896	0.407	0.278	0.234	0.14	0.068	0.037	0	0.061	0.572	0.908	0.354	0.34	0.902	0.413	0.284	0.24
TNFSF15_TNFRSF6B	0	0	0	0	0	0	0	0	0	0	0	0	0	0	0	0	0	0	0	0	0	0	0	0	0	0	0	0	0	0	0	0	0	0	0	0	0	0	0	0	0	0	0	0	0	0	0	0	0
TNFSF14_TNFRSF6B	0	0	0	0	0	0	0	0	0	0	0	0	0	0	0	0	0	0	0	0	0	0	0	0	0	0	0	0.03	0.258	0.115	0.069	0	0.495	0.195	0.26	0.069	0	0.007	0.007	0	0.033	0.261	0.118	0.073	0	0.498	0.199	0.263	0.073
CD70_GPRC5B	0	0.311	0.209	0.2	0.202	0	0.208	0.259	0.223	0.242	0.208	0.194	0	0	0.122	0.019	0.011	0.013	0	0.019	0.069	0.034	0.053	0.019	0.005	0	0	0.808	0.706	0.697	0.699	0	0.705	0.756	0.72	0.739	0.705	0.692	0	0	0.832	0.729	0.72	0.723	0	0.728	0.779	0.743	0.763
HCRT_HCRTR1	0	0	0	0	0	0	0	0	0	0	0	0	0	0	0	0	0	0	0	0	0	0	0	0	0	0	0	0	0	0	0	0	0	0	0	0	0	0	0	0	0	0	0	0	0	0	0	0	0
VEGFA_FLT1	0	0	0	0	0	0	0	0	0	0	0	0	0	0.03	1.054	0	0	0.02	0	0	0	0.02	0.033	0.035	0.035	0.025	0.195	1.219	0	0	0.185	0	0	0	0.185	0.198	0.2	0.2	0.19	0.215	1.239	0	0	0.205	0	0	0	0.205	0.218
VEGFA_EPHB2	0	0	0	0	0	0	0	0	0	0	0	0	0	0	0	0	0	0	0	0	0	0.037	0.029	0	0.051	0.02	0	0	0	0	0	0	0	0	0.202	0.194	0	0.216	0.185	0	0	0	0	0	0	0	0	0.222	0.214
VEGFA_GRIN2B	0	0	0	0	0	0	0	0	0	0	0	0	0	0	0.026	0.023	0.022	0	0	0	0.02	0.021	0.02	0	0.019	0	0	0.191	0.188	0.187	0	0	0	0.185	0.186	0.185	0	0.184	0	0	0.211	0.209	0.207	0	0	0	0.205	0.206	0.205
FZD6_WNT5A	0	0.013	0	0	0.01	0	0	0.015	0.074	0.012	0	0.023	0	0	0.094	0	0	0.091	0	0	0.096	0.155	0.093	0	0.104	0	0	0.042	0	0	0.039	0	0	0.044	0.103	0.041	0	0.052	0	0	0.034	0	0	0.032	0	0	0.036	0.095	0.033
PLXNC1_SEMA7A	0.053	0.033	0	0	0	0	0	0.031	0	0	0.14	0.036	0.062	0	0	0	0	0	0	0	0	0	0	0	0	0	0.029	0.009	0	0	0	0	0	0.007	0	0	0.116	0.013	0.038	0.04	0.02	0	0	0	0	0	0.018	0	0
FZD7_WNT3	0	0	0	0	0	0	0	0	0	0	0	0	0	0	0	0.006	0	0	0	0.009	0	0.009	0.007	0	0	0	0	0	0	0	0	0	0	0	0	0	0	0	0	0	0	0.009	0	0	0	0.012	0	0.012	0.01
LRP5_FAM3B	0	0	0	0	0	0	0	0	0	0	0	0	0	0	0	0.12	0	0	0	0	0.121	0.117	0	0	0.13	0.116	0	0	0.023	0	0	0	0	0.025	0.02	0	0	0.033	0.019	0	0	0.056	0	0	0	0	0.057	0.053	0
LGR4_RSPO3	0	0	0	0	0	0	0	0	0	0	0	0	0	0	0.089	0	0	0	0	0	0	0	0.023	0	0.022	0	0	0.123	0	0	0	0	0	0	0	0.057	0	0.056	0	0	0.116	0	0	0	0	0	0	0	0.05
LRP6_CKLF	0	0	0	0	0	0	0	0	0	0	0	0	0	0.227	0.265	0.281	0.245	0.252	0.434	0.433	0.267	0.245	0.272	0.486	0.541	0.494	0.119	0.156	0.173	0.136	0.144	0.325	0.324	0.159	0.136	0.163	0.377	0.432	0.385	0.119	0.156	0.173	0.137	0.144	0.326	0.324	0.159	0.137	0.163
NTF3_NTRK3	0	0	0	0	0	0	0	0	0	0	0	0	0	0	0	0	0	0	0	0	0	0	0	0	0	0	0	0	0	0	0	0	0	0	0	0	0	0	0	0	0	0	0	0	0	0	0	0	0
GRN_CLEC4M	0	0	0	0	0	0	0	0	0	0	0	0.229	0	0	0	0	0	0	0	0	0	0	0	0	0.497	0	0	0	0	0	0	0	0	0	0	0	0	0.288	0	0	0	0	0	0	0	0	0	0	0
ICAM3_CLEC4M	0	0	0	0	0	0	0	0	0	0	0	0.307	0	0	0	0	0	0	0	0	0	0	0	0	0.025	0	0	0	0	0	0	0	0	0	0	0	0	0.045	0	0	0	0	0	0	0	0	0	0	0
COPA_P2RY6	0	0.083	0.091	0.083	0.082	0	0	0.085	0.081	0	0	0.152	0.08	0	0.139	0.147	0.139	0.138	0	0	0.141	0.137	0	0	0.208	0.136	0	0.156	0.164	0.156	0.155	0	0	0.158	0.155	0	0	0.226	0.154	0	0.149	0.156	0.149	0.148	0	0	0.15	0.147	0
NAMPT_P2RY6	0	0.078	0.086	0.078	0.077	0	0	0.08	0.076	0	0	0.147	0.075	0	0.146	0.154	0.146	0.145	0	0	0.148	0.144	0	0	0.216	0.143	0	0.14	0.148	0.141	0.139	0	0	0.142	0.139	0	0	0.21	0.138	0	0.097	0.104	0.097	0.096	0	0	0.098	0.095	0
GAL_GALR1	0	0	0	0	0	0	0	0	0	0	0	0	0	0	0	0	0	0	0	0	0	0	0	0	0	0	0	0	0	0	0	0	0	0	0	0	0	0	0	0	0	0	0	0	0	0	0	0	0
C3_C3AR1	0	0	0	0	0.013	0	0.021	0	0.013	0.014	0.025	0.3	0.03	0	0	0	0	0	0	0	0	0	0	0	0	0	0	0	0	0	0.405	0	0.414	0	0.405	0.406	0.417	0.692	0.422	0	0	0	0	0.526	0	0.535	0	0.526	0.527
ADORA2A_ENTPD1	0.098	0.365	0	0.037	0.035	0	0.048	0.036	0.041	0.224	0.073	0.209	0.279	0.102	0.369	0	0.041	0.039	0	0.052	0.04	0.045	0.228	0.077	0.213	0.283	0	0	0	0	0	0	0	0	0	0	0	0	0	0	0	0	0	0	0	0	0	0	0
ADORA3_ENTPD1	0	0	0	0	0	0	0	0	0	0	0	0	0	0.066	0.332	0	0.005	0.003	0	0.015	0.004	0.008	0.192	0.04	0.176	0.246	0	0	0	0	0	0	0	0	0	0	0	0	0	0	0	0	0	0	0	0	0	0	0
ADORA2B_ENTPD1	0	0	0	0	0	0	0	0	0	0	0	0	0	0	0	0	0	0	0	0	0	0	0	0	0	0	0	0	0	0	0	0	0	0	0	0	0	0	0	0	0	0	0	0	0	0	0	0	0
ADORA1_ENTPD1	0	0	0	0	0	0	0	0	0	0	0	0	0	0	0	0	0	0	0	0	0	0	0	0	0	0	0.07	0.336	0	0.008	0.006	0	0.019	0.008	0.012	0.195	0.044	0.18	0.25	0.078	0.344	0	0.017	0.015	0	0.027	0.016	0.02	0.204
AGT_AGTR1	0	0	0	0	0	0	0	0	0	0	0	0	0	0	0	0	0	0	0	0	0	0	0	0	0	0	0	0	0	0	0	0	0	0	0	0.376	0	0	0	0	0	0	0	0	0	0	0	0	0.646
C5_C5AR1	0	0	0	0	0	0	0	0	0	0	0	0	0	0	0	0	0	0	0	0	0	0	0	0	0	0	0	0	0	0	0	0	0	0	0	0	0	0	0	0	0.005	0.011	0.017	0.008	0	0	0.01	0.015	0.012
C5_C5AR2	0	0	0	0	0	0	0	0	0	0	0	0	0	0	0	0	0	0	0	0	0	0	0	0	0	0	0	0	0	0	0	0	0	0	0	0	0	0	0	0	0.015	0	0	0	0	0	0	0	0
KNG1_BDKRB1	0	0	0	0	0	0	0	0	0	0	0	0	0	0	0	0	0	0	0	0	0	0	0	0	0	0	0	0	0	0	0	0	0	0	0	0	0	0	0	0	0	0	0	0	0	0	0	0	0
CGA_LHCGR	0	0	0	0	0	0	0	0	0	0	0	0	0	0	0	0	0	0	0	0	0	0	0	0	0	0	0	0	0	0	0	0	0	0	0	0	0	0	0	0	0	0	0	0	0	0	0	0	0
LHB_LHCGR	0	0	0	0	0	0	0	0	0	0	0	0	0	0	0	0	0	0	0	0	0	0	0	0	0	0	0	0	0	0	0	0	0	0	0	0	0	0	0	0	0	0	0	0	0	0	0	0	0
CGA_FSHR	0	0	0	0	0	0	0	0	0	0	0	0	0	0	0	0	0	0	0	0	0	0	0	0	0	0	0	0	0	0	0	0	0	0	0	0	0	0	0	0	0	0	0	0	0	0	0	0	0
PRL_PRLR	0	0	0	0	0	0	0	0	0	0	0	0	0	0	0	0	0	0	0	0	0	0	0	0	0	0	0	0	0	0	0	0	0	0	0	0	0	0	0	0	0	0	0	0	0	0	0	0	0
TG_ASGR1	0	0	0	0	0	0	0	0	0	0	0	0	0	0	0.008	0.009	0	0	0	0	0	0.025	0.008	0	0.146	0.007	0	0	0	0	0	0	0	0	0	0	0	0	0	0	0.007	0.009	0	0	0	0	0	0.024	0.008
PTHLH_PTH2R	0	0	0	0	0	0	0	0	0	0	0	0	0	0	0	0.051	0.07	0.021	0	0.025	0.06	0.015	0.012	0.015	0.009	0.008	0	0	0	0	0	0	0	0	0	0	0	0	0	0	0	0.049	0.068	0.019	0	0.023	0.058	0.013	0.01
PTHLH_PTH1R	0	0	0	0	0	0	0	0	0	0	0	0	0	0	0	0.009	0.017	0	0	0	0.009	0	0.029	0	0	0.008	0	0	0	0	0	0	0	0	0	0	0	0	0	0	0	0.007	0.015	0	0	0	0.007	0	0.027
PTHLH_PRLHR	0	0	0	0	0	0	0	0	0	0	0	0	0	0	0	0	0	0	0	0	0	0.009	0	0	0	0	0	0	0	0	0	0	0	0	0	0	0	0	0	0	0	0	0	0	0	0	0	0.007	0
IL1B_ADRB2	0	0	0	0	0	0	0	0	0	0	0	0	0	0	0	0	0	0	0	0	0	0	0	0	0	0	0	0	0	0	0	0	0	0	0	0	0	0	0	0	0	0	0	0	0	0	0	0	0
ANXA1_FPR1	0	0	0	0	0.019	0	0	0.019	0.023	0	0	0.414	0.019	0	0	0	0	0.456	0	0	0.455	0.46	0	0	0.85	0.456	0	0	0	0	0.795	0	0	0.795	0.799	0	0	1.189	0.795	0	0	0	0	0.557	0	0	0.556	0.561	0
ANXA1_FPR3	0	0	0	0	0	0	0	0	0.02	0.021	0.048	0.212	0.019	0	0	0	0	0	0	0	0	0.456	0.457	0.485	0.649	0.455	0	0	0	0	0	0	0	0	0.796	0.797	0.824	0.988	0.794	0	0	0	0	0	0	0	0	0.557	0.558
ANXA1_FPR2	0	0	0	0	0	0	0	0	0	0	0	0.059	0.018	0	0	0	0	0	0	0	0	0	0	0	0.495	0.455	0	0	0	0	0	0	0	0	0	0	0	0.835	0.794	0	0	0	0	0	0	0	0	0	0
APP_FPR2	0	0	0	0	0	0	0	0	0	0	0	0.15	0.109	0	0	0	0	0	0	0	0	0	0	0	1.549	1.509	0	0	0	0	0	0	0	0	0	0	0	0.857	0.816	0	0	0	0	0	0	0	0	0	0
SAA1_FPR2	0	0	0	0	0	0	0	0	0	0	0	0	0	0	0	0	0	0	0	0	0	0	0	0	0	0	0	0	0	0	0	0	0	0	0	0	0	0.084	0.044	0	0	0	0	0	0	0	0	0	0
RLN2_RXFP1	0	0.012	0	0	0	0	0	0	0	0.015	0	0.009	0	0	0.006	0	0	0	0	0	0	0	0.009	0	0.003	0	0	0	0	0	0	0	0	0	0	0	0	0	0	0	0	0	0	0	0	0	0	0	0
RLN1_RXFP1	0	0	0	0	0	0	0	0	0	0	0	0	0	0	0	0	0	0	0	0	0	0	0	0	0	0	0	0	0	0	0	0	0	0	0	0	0	0	0	0	0	0	0	0	0	0	0	0	0
INSL3_RXFP1	0	0	0	0	0	0	0	0	0	0	0	0	0	0	0	0	0	0	0	0	0	0	0	0	0	0	0	0	0	0	0	0	0	0	0	0	0	0	0	0	0	0	0	0	0	0	0	0	0
RLN3_RXFP1	0	0	0	0	0	0	0	0	0	0	0	0	0	0	0	0	0	0	0	0	0	0	0	0	0	0	0	0	0	0	0	0	0	0	0	0	0	0	0	0	0	0	0	0	0	0	0	0	0
CSF2_CSF1R	0	0	0	0	0	0	0	0	0	0	0	0	0	0	0	0	0	0	0	0	0	0	0	0	0	0	0	0	0	0	0	0	0	0	0	0	0	0	0	0	0	0	0	0	0	0	0	0	0
IL4_IL13RA2	0	0	0	0	0	0	0	0	0	0	0	0	0	0	0	0	0	0	0	0	0	0	0	0	0	0	0	0	0	0	0	0	0	0	0	0	0	0	0	0	0	0	0	0	0	0	0	0	0
IL13_IL13RA2	0	0	0	0	0	0	0	0	0	0	0	0	0	0	0	0	0	0	0	0	0	0	0	0	0	0	0	0	0	0	0	0	0	0	0	0	0	0	0	0	0	0	0	0	0	0	0	0	0
TNFSF9_IL13RA2	0	0.071	0	0	0	0	0	0	0.061	0	0	0	0	0	0.019	0	0	0	0	0	0	0.009	0	0	0	0	0	0.02	0	0	0	0	0	0	0.011	0	0	0	0	0	0.028	0	0	0	0	0	0	0.018	0
NAMPT_IL13RA2	0	0.085	0	0	0	0	0	0	0.075	0	0	0	0	0	0.154	0	0	0	0	0	0	0.144	0	0	0	0	0	0.148	0	0	0	0	0	0	0.138	0	0	0	0	0	0.104	0	0	0	0	0	0	0.094	0
IL13_TMEM219	0	0	0	0	0	0	0	0	0	0	0	0	0	0	0	0	0	0	0	0	0	0	0	0	0	0	0	0	0	0	0	0	0	0	0	0	0	0	0	0	0	0	0	0	0	0	0	0	0
TNFSF9_TNFRSF9	0.07	0	0	0	0.062	0	0.074	0.068	0	0.064	0.124	0.065	0.653	0.018	0	0	0	0.01	0	0.022	0.016	0	0.012	0.072	0.013	0.601	0.019	0	0	0	0.012	0	0.023	0.018	0	0.013	0.074	0.015	0.602	0.027	0	0	0	0.019	0	0.031	0.025	0	0.021
TNFSF9_ADGRG5	0.149	0	0	0.062	0	0	0	0	0	0	0	0.07	0.074	0.097	0	0	0.01	0	0	0	0	0	0	0	0.018	0.022	0.098	0	0	0.012	0	0	0	0	0	0	0	0.019	0.023	0.106	0	0	0.019	0	0	0	0	0	0
IL6_HRH1	0	0.092	0.081	0.059	0.059	0	0.055	0.061	0.086	0.06	0	0.06	0	0	0.051	0.04	0.018	0.018	0	0.014	0.02	0.045	0.019	0	0.019	0	0	0	0	0	0	0	0	0	0	0	0	0	0	0	0	0	0	0	0	0	0	0	0
CD2_CD58	0	0	0	0	0	0	0	0	0	0	0	0	0	0.086	0.095	0.112	0.132	0.077	0	0.085	0.085	0.043	0.077	0.099	0.172	0.137	0	0	0	0	0	0	0	0	0	0	0	0	0	0	0	0	0	0	0	0	0	0	0
CRH_CRHR2	0	0	0	0	0	0	0	0	0	0	0	0	0	0	0	0	0	0	0	0	0	0	0	0	0	0	0	0	0	0	0	0	0	0	0	0.014	0	0	0	0	0	0	0	0	0	0	0	0	0
UCN_CRHR2	0	0	0	0	0	0	0	0	0	0	0	0	0	0	0	0	0	0	0	0	0	0	0	0	0	0	0	0	0	0	0	0	0	0	0	0	0	0	0	0	0	0	0	0	0	0	0	0	0
PROS1_AXL	0	0	0	0	0	0	0	0	0	0	0	0	0	0	0.199	0.229	0.249	0.21	0	0.251	0.229	0.284	0.354	0.224	0.356	0.196	0	0.23	0.261	0.281	0.242	0	0.283	0.261	0.316	0.386	0.255	0.388	0.228	0	0.207	0.238	0.258	0.219	0	0.26	0.238	0.293	0.363
PROS1_TYRO3	0	0	0	0	0	0	0	0	0	0	0	0	0	0	0.246	0.2	0.198	0.201	0	0	0	0.269	0.21	0	0.196	0	0	0.278	0.232	0.23	0.233	0	0	0	0.301	0.242	0	0.228	0	0	0.255	0.209	0.207	0.21	0	0	0	0.278	0.219
CSF1R_CSF1	0	0	0	0	0	0	0	0	0	0	0	0	0	0	0	0	0	0	0	0	0	0	0	0	0	0	0	0.022	0.025	0.036	0.029	0	0.012	0.075	0.076	0.115	0.321	0.011	0.086	0	0	0	0	0	0	0	0	0	0
CSF1R_CSF3	0	0	0	0	0	0	0	0	0	0	0	0	0	0	0	0	0	0	0	0	0	0	0	0	0	0	0	0.013	0	0	0	0	0	0	0	0	0	0	0	0	0	0	0	0	0	0	0	0	0
CSF1R_IL34	0	0	0	0	0	0	0	0	0	0	0	0	0	0	0	0	0	0	0	0	0	0	0	0	0	0	0	0.015	0.012	0.01	0.015	0	0.014	0.046	0.032	0.068	0	0	0	0	0	0	0	0	0	0	0	0	0
CD55_ADGRE5	0.652	0.439	0.483	0.494	0.482	0	0.495	0.493	0.464	0.579	0.788	0.658	0.8	0.449	0.236	0.28	0.292	0.28	0	0.292	0.291	0.262	0.376	0.586	0.456	0.597	0.238	0.025	0.069	0.08	0.068	0	0.081	0.079	0.05	0.164	0.374	0.244	0.386	0.235	0.022	0.066	0.077	0.065	0	0.078	0.076	0.047	0.162
PTPRC_CD22	0.816	0.67	0	0	0	0	0	0.669	0.669	0	0.818	0.677	0.669	0.164	0.018	0	0	0	0	0	0.017	0.017	0	0.166	0.025	0.016	0.153	0.007	0	0	0	0	0	0.006	0.006	0	0.155	0.014	0.006	0.15	0.004	0	0	0	0	0	0.003	0.003	0
PTPRC_MRC1	0	0.725	0	0.669	0	0	0	0	0.669	0.673	0	0.801	0.671	0	0.073	0	0.017	0	0	0	0	0.017	0.021	0	0.149	0.019	0	0.062	0	0.006	0	0	0	0	0.006	0.01	0	0.138	0.008	0	0.059	0	0.003	0	0	0	0	0.003	0.007
MET_HGF	0	0	0	0	0	0	0	0	0	0	0	0	0	0	0.097	0	0	0.117	0	0.198	0.123	1.064	0.301	0	0.147	0.096	0	0.356	0	0	0.376	0	0.456	0.382	1.322	0.56	0	0.406	0.355	0	0.382	0	0	0.402	0	0.483	0.408	1.349	0.586
CD48_CD244	0	0	0	0	0	0	0.401	0	0	0	0	0.409	0.436	0	0	0	0	0	0	0.028	0	0	0	0	0.036	0.063	0	0	0	0	0	0	0.018	0	0	0	0	0.026	0.053	0	0	0	0	0	0	0	0	0	0
PDGFRB_PDGFD	0	0	0	0	0	0	0	0	0	0	0	0	0	0	0	0	0	0	0	0	0	0	0	0	0	0	0	0	0	0	0	0	0	0	0	0	0	0	0	0	0	0	0	0	0	0	0	0	0
ALOX5_ALOX5AP	0.344	0	0.099	0.11	0	0	0.106	0.103	0.101	0.111	0.761	0.494	0.433	0.252	0	0.008	0.018	0	0	0.014	0.011	0.009	0.019	0.669	0.403	0.341	0.304	0	0.059	0.069	0	0	0.065	0.062	0.06	0.07	0.72	0.454	0.392	0.3	0	0.055	0.065	0	0	0.061	0.058	0.056	0.066
CSF3_CSF3R	0	0	0	0	0	0	0	0	0	0	0	0	0	0	0	0	0	0	0	0	0.011	0.009	0.011	0	0.311	0.008	0	0	0	0	0	0	0	0	0	0	0	0	0	0	0	0	0	0	0	0	0	0	0
KIT_KITLG	0	0	0	0	0	0	0	0	0	0	0	0	0	0	0.056	0.045	0.025	0.015	0	0.017	0.014	0.012	0.121	0	0.012	0	0	0	0	0	0	0	0	0	0	0	0	0	0	0	0	0	0	0	0	0	0	0	0
EPOR_KITLG	0	0.081	0.07	0.05	0.041	0	0.042	0.039	0.037	0.146	0	0.037	0	0	0.061	0.051	0.031	0.021	0	0.022	0.02	0.018	0.127	0	0.018	0	0	0.071	0.06	0.04	0.031	0	0.032	0.029	0.027	0.136	0	0.027	0	0	0.074	0.064	0.044	0.034	0	0.035	0.033	0.031	0.14
CD28_CD80	0	0	0	0	0	0	0	0	0	0	0	0	0	0	0	0	0	0	0	0	0	0	0	0	0	0	0	0	0	0	0	0	0	0	0	0	0	0	0	0	0	0	0	0	0	0	0	0	0
CTLA4_CD80	0	0	0	0	0	0	0	0	0	0	0	0	0	0	0	0	0	0	0	0	0	0	0	0	0	0	0	0	0	0	0	0	0	0	0	0	0	0	0	0	0	0	0	0	0	0	0	0	0
CD28_CD86	0	0	0	0	0	0	0	0	0	0	0	0	0	0	0	0	0	0	0	0	0	0	0	0	0	0	0	0	0	0	0	0	0	0	0	0	0	0	0	0	0	0	0	0	0	0	0	0	0
CTLA4_CD86	0	0	0	0	0	0	0	0	0	0	0	0	0	0	0	0	0	0	0	0	0	0	0	0	0	0	0	0	0	0	0	0	0	0	0	0	0	0	0	0	0	0	0	0	0	0	0	0	0
HLA-E_KLRC1	0	0	0	0	0	0	0	1.255	0	0	0	1.255	1.274	0	0	0	0	0	0	0	1.539	0	0	0	1.539	1.558	0	0	0	0	0	0	0	0.383	0	0	0	0.383	0.402	0	0	0	0	0	0	0	0.36	0	0
HLA-E_KLRC2	0	0	0	0	0	0	0	0	0	0	0	1.254	1.293	0	0	0	0	0	0	0	0	0	0	0	1.539	1.577	0	0	0	0	0	0	0	0	0	0	0	0.383	0.421	0	0	0	0	0	0	0	0	0	0
HLA-E_KLRK1	0	1.26	0	0	1.256	0	0	1.258	0	1.264	1.269	1.257	1.609	0	1.544	0	0	1.54	0	0	1.543	0	1.548	1.553	1.542	1.893	0	0.388	0	0	0.384	0	0	0.386	0	0.392	0.397	0.385	0.737	0	0.365	0	0	0.361	0	0	0.363	0	0.369
SELL_CD34	0	1.343	0.552	0	0	0	0	0	0.552	0.657	0.564	0.55	0.553	0	0.798	0.007	0	0	0	0	0	0.007	0.112	0.019	0.005	0.008	0	0	0	0	0	0	0	0	0	0	0	0	0	0	0	0	0	0	0	0	0	0	0
SELP_CD34	0	0	0	0	0	0	0	0	0	0	0	0	0	0	0.921	0.131	0	0	0	0	0	0.13	0.235	0.142	0.128	0.131	0	0	0	0	0	0	0	0	0	0	0	0	0	0	0	0	0	0	0	0	0	0	0
SELL_SELPLG	0.562	0.552	0.553	0	0.551	0	0	0.551	0.551	0.558	0.588	0.743	0.754	0.017	0.007	0.008	0	0.007	0	0	0.006	0.007	0.013	0.043	0.198	0.209	0	0	0	0	0	0	0	0	0	0	0	0	0	0	0	0	0	0	0	0	0	0	0
SELP_SELPLG	0	0	0	0	0	0	0	0	0	0	0	0	0	0.14	0.13	0.131	0	0.13	0	0	0.129	0.13	0.136	0.166	0.321	0.332	0	0	0	0	0	0	0	0	0	0	0	0	0	0	0	0	0	0	0	0	0	0	0
SELE_SELPLG	0	0	0	0	0	0	0	0	0	0	0	0	0	0.03	0.02	0.021	0	0.019	0	0	0.019	0.019	0.025	0.055	0.21	0.222	0	0	0	0	0	0	0	0	0	0	0	0	0	0	0	0	0	0	0	0	0	0	0
SELP_CD24	0	0	0	0	0	0	0	0	0	0	0	0	0	0.334	0.133	1.249	1.173	1.187	0.812	1.404	1.517	1.627	0.455	0.159	0.14	0.138	0	0	0	0	0	0	0	0	0	0	0	0	0	0	0	0	0	0	0	0	0	0	0
SELE_GLG1	0	0	0	0	0	0	0	0	0	0	0	0	0	0.114	0.347	0.359	0.322	0.284	0.73	0.132	0.315	0.255	0.42	0.067	0.169	0.231	0	0	0	0	0	0	0	0	0	0	0	0	0	0	0	0	0	0	0	0	0	0	0
CD99_PILRA	0	0	0.548	0.549	0.545	0	0	0.556	0.552	0.553	0	0.937	0.547	0	0	0.833	0.834	0.83	0	0	0.842	0.838	0.838	0	1.222	0.832	0	0	0.416	0.417	0.413	0	0	0.425	0.421	0.421	0	0.805	0.415	0	0	0.32	0.321	0.317	0	0	0.329	0.324	0.325
NPR1_NPPC	0	0	0	0	0	0	0	0	0	0	0	0	0	0	0	0.203	0	0.202	0	0.259	0.267	0.196	0	0	0.196	0.197	0	0	0.067	0	0.065	0	0.122	0.13	0.06	0	0	0.06	0.06	0	0	0.097	0	0.095	0	0.153	0.16	0.09	0
NPR3_NPPC	0	0	0	0	0	0	0	0	0	0	0	0	0	0	0	0.096	0	0.094	0	0.151	0.159	0.089	0	0	0.089	0.089	0	0	0.074	0	0.073	0	0.13	0.138	0.067	0	0	0.068	0.068	0	0	0.127	0	0.126	0	0.183	0.191	0.12	0
NPR2_NPPC	0	0	0	0	0	0	0	0	0	0	0	0	0	0	0	0.019	0	0.017	0	0.075	0.082	0.012	0	0	0.012	0.012	0	0	0.01	0	0.009	0	0.066	0.074	0.003	0	0	0.004	0.004	0	0	0	0	0	0	0	0	0	0
NPR3_OSTN	0	0	0	0	0	0	0	0	0	0	0	0	0	0	0	0	0	0	0	0	0	0	0	0	0.088	0	0	0	0	0	0	0	0	0	0	0	0	0.067	0	0	0	0	0	0	0	0	0	0	0
SPN_SIGLEC1	0	0	0	0	0.021	0	0	0	0.026	0	0	0.125	0.021	0	0	0	0	0.005	0	0	0	0.01	0	0	0.109	0.005	0	0	0	0	0	0	0	0	0	0	0	0	0	0	0	0	0	0.006	0	0	0	0.011	0
PDGFRA_PDGFC	0	0	0	0	0	0	0	0	0	0	0	0	0	0	0	0.038	0.03	0.024	0	0.024	0.04	0.023	0.025	0	0.032	0	0	0	0	0	0	0	0	0	0	0	0	0	0	0	0	0	0	0	0	0	0	0	0
FLT4_PDGFC	0	0	0	0	0	0	0	0	0	0	0	0	0	0	0	0.311	0.303	0.297	0	0.297	0.313	0.296	0.298	0	0.305	0	0	0	0.059	0.051	0.045	0	0.045	0.062	0.044	0.046	0	0.054	0	0	0	0.07	0.062	0.057	0	0.057	0.073	0.056	0.058
FLT4_VEGFC	0	0	0	0	0	0	0	0	0	0	0	0	0	0	0.38	0	0	0.277	0	0	0.278	0.279	0.279	0	0	0	0	0.128	0	0	0.025	0	0	0.026	0.027	0.027	0	0	0	0	0.14	0	0	0.037	0	0	0.038	0.039	0.039
KDR_VEGFC	0	0	0	0	0	0	0	0	0	0	0	0	0	0	0.642	0	0	0.539	0	0	0.54	0.541	0.541	0	0	0	0	0	0	0	0	0	0	0	0	0	0	0	0	0	0	0	0	0	0	0	0	0	0
PECAM1_CD38	0.026	0.016	0.014	0.017	0	0	0.022	0.019	0.018	0.023	0.085	0.084	0.129	1.614	1.604	1.602	1.605	0	0	1.611	1.607	1.606	1.611	1.673	1.672	1.717	0	0	0	0	0	0	0	0	0	0	0	0	0	0	0	0	0	0	0	0	0	0	0
PECAM1_CD177	0	0	0	0	0	0	0	0	0.014	0	0	0	0.025	0	0	0	0	0	0	0	0	1.602	0	0	0	1.613	0	0	0	0	0	0	0	0	0	0	0	0	0	0	0	0	0	0	0	0	0	0	0
PMCH_MCHR1	0	0	0	0	0	0	0	0	0	0	0	0	0	0	0	0	0	0	0	0	0	0	0	0	0	0	0	0	0	0	0	0	0	0	0	0	0	0	0	0	0	0	0	0	0	0	0	0	0
EDN2_EDNRA	0	0	0	0	0	0	0	0	0	0	0	0	0	0	0	0	0	0	0	0	0	0	0	0	0	0	0	0.069	0	0	0.069	0	0	0.068	0	0.378	0	0.067	0	0	0.039	0	0	0.039	0	0	0.038	0	0.348
C5AR1_RPS19	0	0	0	0	0	0	0	0	0	0	0	0	0	2.028	1.378	1.62	1.498	1.752	1.68	1.68	1.793	1.644	1.544	1.308	1.682	1.781	2.034	1.384	1.626	1.504	1.758	1.686	1.686	1.8	1.65	1.551	1.314	1.688	1.788	2.04	1.39	1.632	1.51	1.764	1.692	1.692	1.805	1.656	1.556
TNFSF4_TNFRSF4	0	0	0	0	0	0	0	0	0	0	0	0	0	0	0	0	0	0	0	0	0	0	0	0	0	0	0.012	0.146	0.007	0	0	0	0	0	0.005	0.005	0.085	0.013	0.176	0	0	0	0	0	0	0	0	0	0
CXCR1_CXCL5	0	0	0	0	0	0	0	0	0	0	0	0	0	0	0	0	0	0	0	0	0	0	0	0	0	0	0	0	0	0	0	0	0	0	0	0	0	0	0	0	0	0	0	0	0	0	0	0	0
CXCR2_CXCL5	0	0	0	0	0	0	0	0	0	0	0	0	0	0	0	0	0	0	0	0	0	0	0	0	0	0	0	0	0	0	0	0	0	0	0	0	0	0	0	0	0	0	0	0	0	0	0	0	0
CXCR1_CXCL6	0	0	0	0	0	0	0	0	0	0	0	0	0	0	0	0	0	0	0	0	0	0	0	0	0	0	0	0	0	0	0	0	0	0	0	0	0	0	0	0	0	0	0	0	0	0	0	0	0
CXCR2_CXCL6	0	0	0	0	0	0	0	0	0	0	0	0	0	0	0	0	0	0	0	0	0	0	0	0	0	0	0	0	0	0	0	0	0	0	0	0	0	0	0	0	0	0	0	0	0	0	0	0	0
FPR3_HEBP1	0	0	0	0	0	0	0	0	0	0	0	0	0	0	0	0	0	0	0	0	0	0	0	0	0	0	0	0	0	0	0	0	0	0	0	0	0	0	0	0	0	0	0	0	0	0	0	0	0
FPR2_CAMP	0	0	0	0	0	0	0	0	0	0	0	0	0	0	0	0	0	0	0	0	0	0	0	0	0	0	0	0	0	0	0	0	0	0	0	0	0	0	0	0	0	0	0	0	0	0	0	0	0
GUCY2C_GUCA2B	0	0	0.047	0.074	0.052	0	0	0.036	0	0	0	0	0	0	0	0	0	0	0	0	0	0	0	0	0	0	0	0	0	0	0	0	0	0	0	0	0	0	0	0	0	0	0	0	0	0	0	0	0
MST1_MST1R	0	0	0	0	0	0	0	0	0	0	0	0	0	0	0.009	0	0	0	0	0	0	0	0	0	0.007	0.007	0	0.115	0	0	0	0	0	0	0	0	0	0.113	0.113	0	0.237	0	0	0	0	0	0	0	0
ACVR2A_INHBE	0	0	0	0	0	0	0	0	0	0	0	0	0	0	0	0.011	0.012	0.011	0	0	0.015	0	0	0	0.009	0.009	0	0	0.004	0.006	0.005	0	0	0.009	0	0	0	0.002	0.002	0	0	0.012	0.013	0.012	0	0	0.016	0	0
TNFRSF8_TNFSF8	0	0	0	0	0	0	0	0	0	0	0	0	0	0.017	0.01	0	0	0.007	0	0	0.007	0	0.006	0.02	0.054	0.079	0	0	0	0	0	0	0	0	0	0	0	0	0	0	0	0	0	0	0	0	0	0	0
CD6_ALCAM	0.049	0.032	0.078	0.082	0.048	0	0.068	0.05	0.112	0.095	0.042	0.144	0.038	0.045	0.029	0.075	0.079	0.045	0	0.065	0.047	0.109	0.091	0.038	0.14	0.035	0	0	0	0	0	0	0	0	0	0	0	0	0	0	0	0	0	0	0	0	0	0	0
AXL_IL15RA	0	0	0	0	0	0	0	0	0	0	0	0	0	0.021	0.156	0.01	0	0.019	0	0.04	0.087	0.038	0.058	0	0.045	0.037	0.051	0.186	0.04	0	0.05	0	0.07	0.117	0.068	0.089	0	0.075	0.067	0.072	0.207	0.061	0	0.07	0	0.091	0.138	0.089	0.109
IL15_IL15RA	0	0	0	0	0	0	0	0	0	0	0	0	0	0.034	0.169	0.023	0	0.032	0	0.053	0.1	0.051	0.071	0	0.058	0.049	0.064	0.199	0.052	0	0.062	0	0.082	0.129	0.08	0.101	0	0.088	0.079	0.031	0.166	0.02	0	0.03	0	0.05	0.097	0.048	0.069
AXL_GAS6	0	0	0	0	0	0	0	0	0	0	0	0	0	0	0.269	0.052	0.059	0.047	0	0.091	0.044	0.093	0.071	0	0.052	0.004	0	0.299	0.082	0.089	0.077	0	0.121	0.074	0.123	0.101	0	0.082	0.034	0	0.32	0.103	0.109	0.098	0	0.142	0.095	0.144	0.122
TYRO3_GAS6	0	0	0	0	0	0	0	0	0	0	0	0	0	0	0.317	0.099	0.106	0.095	0	0.139	0.091	0.14	0.118	0	0.099	0.052	0	0.27	0.053	0.06	0.048	0	0.092	0.045	0.094	0.072	0	0.053	0.005	0	0.269	0.052	0.058	0.047	0	0.091	0.044	0.093	0.07
MERTK_GAS6	0	0	0	0	0	0	0	0	0	0	0	0	0	0	0.302	0.085	0.092	0.08	0	0.124	0.077	0.126	0.104	0	0.085	0.037	0	0.281	0.064	0.07	0.059	0	0.103	0.056	0.105	0.083	0	0.064	0.016	0	0.277	0.06	0.066	0.055	0	0.099	0.052	0.1	0.078
SSTR1_SST	0	0	0	0	0	0	0	0	0	0	0	0	0	0	0	0	0	0.028	0	0	0.047	0	0	0	0	0	0	0	0	0	0	0	0	0	0	0	0	0	0	0	0	0	0	0.019	0	0	0.038	0	0
CALCR_ADM	0	0	0	0	0	0	0	0	0	0	0	0	0	0	0	0	0	0	0	0	0	0	0	0	0	0	0.021	0.269	0.201	0.166	0.243	0	0.252	0.446	0.402	0.141	0	0.103	0.016	0.013	0.261	0.192	0.157	0.234	0	0.244	0.438	0.394	0.133
CALCR_ADM2	0	0	0	0	0	0	0	0	0	0	0	0	0	0	0	0	0	0	0	0	0	0	0	0	0	0	0	0	0.035	0.036	0.055	0	0.032	0.039	0.029	0.014	0	0.01	0.012	0	0	0.027	0.027	0.047	0	0.023	0.031	0.021	0.005
NTSR1_NTS	0	0	0	0	0	0	0	0	0	0	0	0	0	0	0	0	0	0	0	0	0	0	0	0	0	0	0	0	0	0	0	0	0	0	0	0	0	0	0	0	0.049	0	0	0	0	0	0	0	0
CD52_SIGLEC10	1.332	1.242	0	0	1.241	0	1.251	0	1.241	1.248	1.313	1.461	1.241	0.116	0.026	0	0	0.025	0	0.036	0	0.025	0.032	0.097	0.245	0.026	0	0	0	0	0	0	0	0	0	0	0	0	0	0	0	0	0	0	0	0	0	0	0
BMP8B_PLAUR	0	0	0	0	0	0	0	0	0	0	0	0	0	0	0	0	0	0	0	0	0	0	0	0	0	0	0	0	0	0	0	0	0	0	0	0	0	0	0	0	0.062	0.029	0.008	0.015	0	0.094	0.051	0.1	0.056
RYK_WNT3A	0	0	0.024	0.024	0.022	0	0	0	0.027	0	0	0	0	0	0	0.042	0.042	0.04	0	0	0	0.044	0	0	0	0	0	0	0.016	0.016	0.014	0	0	0	0.018	0	0	0	0	0	0	0.013	0.013	0.011	0	0	0	0.016	0
APLNR_APLN	0	0	0	0	0	0	0	0	0	0	0	0	0	0	0.206	0.166	0.155	0.178	0	0.206	0.223	0.343	0.215	0	0.142	0	0	0	0	0	0	0	0	0	0	0	0	0	0	0	0	0	0	0	0	0	0	0	0
FLT3_FLT3LG	0	0	0	0	0	0	0	0	0	0	0	0	0	0	0	0	0	0	0	0	0	0	0	0	0	0	0	0	0	0	0	0	0	0	0	0	0	0	0	0	0	0	0	0	0	0	0	0	0
LTBR_LTB	0	0	0	0	0	0	0	0	0	0	0	0	0	1.046	0.125	0.124	0.124	0.123	0	0	0.135	0.122	0.136	0.176	0.183	0.721	1.405	0.485	0.483	0.483	0.483	0	0	0.495	0.482	0.496	0.535	0.543	1.081	1.429	0.508	0.506	0.506	0.506	0	0	0.518	0.505	0.519
THPO_MPL	0	0	0	0	0	0	0	0	0	0	0	0	0	0	0	0	0	0	0	0	0	0	0	0	0	0	0	0	0	0	0	0	0	0.035	0	0.034	0	0.031	0	0	0	0	0	0	0	0	0.06	0	0.059
LEP_LEPR	0	0	0	0	0	0	0	0	0	0	0	0	0	0	0	0	0	0	0	0	0	0	0	0	0	0	0	0	0	0	0	0	0	0	0	0	0	0	0	0	0	0	0	0	0	0	0	0	0
GPR1_RARRES2	0	0	0	0	0	0	0	0	0	0	0	0	0	0	0	1.015	1.034	0.696	0.448	0.49	0.687	0.041	0.184	0.016	0.01	0.009	0	0	0	0	0	0	0	0	0	0	0	0	0	0	0	0	0	0	0	0	0	0	0
CMKLR1_RARRES2	0	0	0	0	0	0	0	0	0	0	0	0	0	0	0	1.032	1.051	0.713	0.465	0.507	0.704	0.058	0.201	0.033	0.027	0.026	0	0	0	0	0	0	0	0	0	0	0	0	0	0	0	1.011	1.03	0.692	0.444	0.486	0.683	0.037	0.18
XCR1_XCL1	0	0	0	0	0	0	0	0	0	0	0	0	0	0	0	0	0	0	0	0	0	0	0	0	0	0	0	0	0	0	0	0	0	0	0	0	0	0	0	0	0	0	0	0	0	0	0	0	0
XCR1_XCL2	0	0	0	0	0	0	0	0	0	0	0	0	0	0	0	0	0	0	0	0	0	0	0	0	0	0	0	0	0	0	0	0	0	0	0	0	0	0	0	0	0	0	0	0	0	0	0	0	0
NMU_NMUR1	0	0	0	0	0	0	0	0	0	0	0	0	0	0	0	0	0	0	0	0	0	0	0	0	0	0	0	0	0	0	0	0	0	0	0.02	0.05	0	0.018	0.021	0	0	0	0	0	0	0	0	0.006	0.036
CX3CR1_CX3CL1	0	0	0	0	0	0	0	0	0	0	0	0	0	0	0.323	0.088	0.05	0.065	0	0.032	0.148	0.038	0.044	0	0.004	0	0	0	0	0	0	0	0	0	0	0	0	0	0	0	0	0	0	0	0	0	0	0	0
CCR4_CCL17	0	0	0	0	0	0	0	0	0	0	0	0	0	0	0	0	0	0	0	0	0	0	0	0	0	0	0	0	0	0	0	0	0	0	0	0	0	0	0	0	0	0	0	0	0	0	0	0	0
ACKR1_CCL17	0	0	0	0	0	0	0	0	0	0	0	0	0	0.356	0	0	0	0	0	0	0	0	0	0	0.361	0	0	0	0	0	0	0	0	0	0	0	0	0	0	0.014	0	0	0	0	0	0	0	0	0
INHBE_ACVR2B	0	0	0	0	0	0	0	0	0	0	0	0	0	0	0	0	0	0	0	0	0	0	0	0	0	0	0	0.02	0.008	0.014	0.008	0	0	0.014	0.012	0.008	0	0.005	0.003	0	0.022	0.009	0.016	0.009	0	0	0.015	0.013	0.01
LILRA4_BST2	0.302	0.791	1.005	0.891	0.776	0.354	0.481	0.693	0.428	0.684	0.499	0.682	0.506	0	0	0	0	0	0	0	0	0	0	0	0	0	0	0	0	0	0	0	0	0	0	0	0	0	0	0	0	0	0	0	0	0	0	0	0
QRFP_QRFPR	0	0	0	0	0	0	0	0	0	0	0	0	0	0	0	0	0	0	0	0	0	0	0	0	0	0	0	0	0	0	0	0	0	0	0	0	0	0	0	0	0	0	0	0	0	0	0	0	0
DSG2_DSC3	0	0	0	0	0	0	0	0	0	0	0	0	0	0	0	0	0	0	0	0	0.003	0.003	0	0	0.002	0.002	0	0	0	0	0	0	0	0.215	0.214	0	0	0.214	0.214	0	0	0	0	0	0	0	0.206	0.205	0
DSC2_DSG2	0	0	0	0	0	0	0	0	0	0	0	0	0	0	0	0	0	0	0	0	0	0	0	0	0	0	0	0.059	0.27	0.261	0.227	0.364	0.187	0.185	0.123	0.087	0.065	0.059	0	0	0.072	0.284	0.275	0.24	0.377	0.201	0.199	0.136	0.1
DSC1_DSG2	0	0	0	0	0	0	0	0	0	0	0	0	0	0	0	0	0	0	0	0	0	0	0	0	0	0	0	0	0	0	0	0	0	0	0	0	0	0	0	0	0	0	0	0	0	0	0	0	0
TEK_ANGPT1	0	0	0	0	0	0	0	0	0	0	0	0	0	0	0.224	0	0	0	0	0	0	0	0.352	0	0.223	0	0	0	0	0	0	0	0	0	0	0	0	0	0	0	0	0	0	0	0	0	0	0	0
TEK_ANGPT4	0	0	0	0	0	0	0	0	0	0	0	0	0	0	0	0	0	0	0	0	0	0	0.245	0	0.221	0	0	0	0	0	0	0	0	0	0	0	0	0	0	0	0	0	0	0	0	0	0	0	0
LRP1_ERFE	0	0	0	0	0	0	0	0	0	0	0	0	0	0	0	0	0	0.003	0	0	0.007	0.007	0.003	0	0.002	0	0	0	0	0	0.163	0	0	0.167	0.167	0.162	0	0.162	0	0	0	0	0	0.115	0	0	0.119	0.118	0.114
CD47_SIRPG	0	0	0	0	0	0	0	0	0.295	0.296	0	0.295	0.695	0	0	0	0	0	0	0	0	0.112	0.113	0	0.112	0.512	0	0	0	0	0	0	0	0	0.262	0.263	0	0.262	0.662	0	0	0	0	0	0	0	0	0.143	0.144
CRHR2_UCN3	0	0	0	0	0	0	0	0	0	0	0	0	0	0	0	0	0	0	0	0	0	0	0	0	0	0	0	0	0	0	0	0	0	0	0	0	0	0	0	0	0	0	0	0	0	0	0	0	0
SEMA5A_PLXNB3	0	0	0	0	0	0	0	0	0	0	0	0	0	0	0.007	0.005	0.006	0.005	0	0	0.005	0.039	0.006	0.032	0	0	0	0.02	0.019	0.019	0.018	0	0	0.018	0.052	0.019	0.045	0	0	0	0.047	0.046	0.046	0.045	0	0	0.045	0.079	0.046
IL16_GRIN2C	0	0	0	0	0.26	0	0	0.261	0.261	0.262	0	0	0	0	0	0	0	0.018	0	0	0.019	0.019	0.019	0	0	0	0	0	0	0	0.004	0	0	0.005	0.005	0.005	0	0	0	0	0	0	0	0	0	0	0	0	0
KISS1_KISS1R	0	0	0	0	0	0	0	0	0	0	0	0	0	0	0	0	0	0	0	0	0	0	0	0	0	0	0	0	0	0	0	0	0	0	0	0	0	0	0	0	0	0.14	0.199	0.085	0	0.078	0.023	0.002	0.003
GPR19_ENHO	0	0	0	0	0	0	0	0	0	0	0	0	0	0	0	0	0	0	0	0	0	0	0	0	0	0	0	0	0	0	0	0	0	0	0	0	0	0	0	0	0	0	0	0	0	0	0	0	0
LAIR1_LILRB4	0.084	0	0.071	0	0.069	0	0	0	0	0.07	0	0.441	0.07	0	0	0	0	0	0	0	0	0	0	0	0	0	0	0	0	0	0	0	0	0	0	0	0	0	0	0.02	0	0.007	0	0.005	0	0	0	0	0.007
IGFL1_IGFLR1	0	0	0	0	0	0	0	0	0	0	0	0	0	0	0	0	0	0	0	0	0	0	0	0	0	0	0	0	0	0	0	0	0	0	0	0	0	0	0	0	0	0	0	0	0	0	0	0	0
IGFL2_IGFLR1	0	0	0	0	0	0	0	0	0	0	0	0	0	0	0	0	0	0	0	0	0	0	0	0	0	0	0.244	0.027	0.077	0.101	0.037	0	0.043	0.043	0.028	0.021	0.095	0.358	0.377	0	0	0	0	0	0	0	0	0	0
VSTM1_ADGRG3	0	0	0	0	0	0	0	0	0	0	0	0	0	0	0	0	0	0	0	0	0	0	0	0	0	0	0	0	0	0	0	0	0	0	0	0	0	0	0	0	0	0	0	0	0	0	0	0	0
PROKR2_PROK2	0	0	0	0	0	0	0	0	0	0	0	0	0	0	0	0	0	0	0	0	0	0	0	0	0	0	0	0	0	0	0	0	0	0	0	0	0	0	0	0	0	0	0	0	0	0	0	0	0
CLEC2B_KLRF1	0	0	0	0	0	0	0	0	0	0	0	0.072	0.079	0	0	0	0	0	0	0	0	0	0	0	0.211	0.219	0	0	0	0	0	0	0	0	0	0	0	0.046	0.054	0	0	0	0	0	0	0	0	0	0
EDA_EDA2R	0	0	0	0	0	0	0	0	0	0	0	0	0	0	0.028	0.043	0.029	0.069	0	0	0.068	0.094	0.042	0	0.025	0.025	0	0	0	0	0	0	0	0	0	0	0	0	0	0	0.009	0.024	0.01	0.049	0	0	0.049	0.074	0.023
EDA_EDAR	0	0	0	0	0	0	0	0	0	0	0	0	0	0	0	0	0	0	0	0	0	0	0	0	0.024	0	0	0	0	0	0	0	0	0	0	0	0	0	0	0	0	0	0	0	0	0	0	0	0
ESAM_ESAM	0	0	0	0	0	0	0	0	0	0	0	0	0	0	1.668	0.841	0.838	0.838	0	0	0.838	0	1.119	0	0.836	0.834	0	0.841	0.013	0.011	0.011	0	0	0.011	0	0.292	0	0.008	0.007	0	0.838	0.011	0.008	0.009	0	0	0.008	0	0.289
IL37_IL1RAPL1	0	0	0	0	0	0	0	0	0	0	0	0	0	0	0	0	0	0	0	0	0	0	0	0	0	0	0	0	0	0	0	0	0	0	0	0	0	0	0	0	0	0	0	0	0	0	0	0	0
TNFSF18_TNFRSF18	0	0	0	0	0	0	0	0	0	0	0	0	0	0	0	0	0	0	0	0	0	0	0	0	0	0	0	0	0	0	0	0	0	0	0	0	0	0	0	0	0	0	0	0	0	0	0	0	0
COL6A6_a10b1 complex	0	0	0	0	0	0	0	0	0	0	0	0	0	0	0	0	0	0	0	0	0	0	0	0	0	0	0	0	0	0	0	0	0	0	0	0	0	0	0	0	0	0	0	0	0	0	0	0	0
COL6A5_a10b1 complex	0	0	0	0	0	0	0	0	0	0	0	0	0	0	0	0	0	0	0	0	0	0	0	0	0	0	0	0	0	0	0	0	0	0	0	0	0	0	0	0	0	0	0	0	0	0	0	0	0
COL1A1_a10b1 complex	0	0	0	0	0	0	0	0	0	0	0	0	0	0	0	0	0	0	0	0	0	0	0	0	0	0	0	0.075	0	0.013	0	0	0	0.011	0.017	0.03	0	0.01	0.01	0	0.072	0	0.01	0	0	0	0.008	0.014	0.027
COL2A1_a10b1 complex	0	0	0	0	0	0	0	0	0	0	0	0	0	0	0	0	0	0	0	0	0	0	0	0	0	0	0	0	0	0	0	0	0	0	0	0	0	0	0	0	0	0	0	0	0	0	0	0	0
COL3A1_a10b1 complex	0	0	0	0	0	0	0	0	0	0	0	0	0	0	0.268	0	0.205	0	0	0	0.204	0.21	0.223	0	0.203	0.203	0	0	0	0	0	0	0	0	0	0	0	0	0	0	0	0	0	0	0	0	0	0	0
COL4A1_a10b1 complex	0	0	0	0	0	0	0	0	0	0	0	0	0	0	0.888	0	0.826	0	0	0	0.824	0.83	0.843	0	0.823	0.823	0	0.102	0	0.039	0	0	0	0.038	0.044	0.057	0	0.037	0.037	0	0.092	0	0.029	0	0	0	0.028	0.034	0.047
FN1_a10b1 complex	0	0	0	0	0	0	0	0	0	0	0	0	0	0	1.053	0	0.99	0	0	0	0.989	0.994	1.007	0	0.987	0.988	0	0.077	0	0.014	0	0	0	0.013	0.019	0.032	0	0.012	0.012	0	0.086	0	0.023	0	0	0	0.021	0.027	0.04
COL5A2_a10b1 complex	0	0	0	0	0	0	0	0	0	0	0	0	0	0	0.116	0	0.053	0	0	0	0.052	0.058	0.071	0	0.051	0.051	0	0.07	0	0.007	0	0	0	0.006	0.012	0.025	0	0.005	0.005	0	0.076	0	0.013	0	0	0	0.012	0.018	0.031
COL1A2_a10b1 complex	0	0	0	0	0	0	0	0	0	0	0	0	0	0	0	0	0	0	0	0	0	0	0	0	0	0	0	0.095	0	0.032	0	0	0	0.031	0.036	0.049	0	0.029	0.03	0	0.08	0	0.017	0	0	0	0.016	0.022	0.035
COL4A2_a10b1 complex	0	0.092	0	0.03	0	0	0	0.028	0.034	0.047	0	0.027	0.027	0	0.932	0	0.869	0	0	0	0.868	0.874	0.887	0	0.867	0.867	0	0.16	0	0.098	0	0	0	0.096	0.102	0.115	0	0.095	0.095	0	0.23	0	0.168	0	0	0	0.166	0.172	0.185
COL11A1_a10b1 complex	0	0	0	0	0	0	0	0	0	0	0	0	0	0	0	0	0	0	0	0	0	0	0	0	0	0	0	0	0	0	0	0	0	0	0	0	0	0	0	0	0	0	0	0	0	0	0	0	0
COL6A1_a10b1 complex	0	0	0	0	0	0	0	0	0	0	0	0	0	0	0.105	0	0.042	0	0	0	0.04	0.046	0.059	0	0.039	0.039	0	0.145	0	0.082	0	0	0	0.08	0.086	0.099	0	0.079	0.08	0	0.12	0	0.058	0	0	0	0.056	0.062	0.075
COL6A2_a10b1 complex	0	0	0	0	0	0	0	0	0	0	0	0	0	0	0.108	0	0.045	0	0	0	0.044	0.05	0.063	0	0.043	0.043	0	0.216	0	0.153	0	0	0	0.152	0.158	0.171	0	0.151	0.151	0	0.158	0	0.095	0	0	0	0.094	0.1	0.113
COL6A3_a10b1 complex	0	0.164	0	0.101	0	0	0	0.1	0.106	0.119	0	0.099	0.099	0	0.192	0	0.129	0	0	0	0.127	0.133	0.146	0	0.126	0.126	0	0.158	0	0.095	0	0	0	0.094	0.099	0.112	0	0.092	0.093	0	0.174	0	0.111	0	0	0	0.11	0.116	0.129
COL11A2_a10b1 complex	0	0	0	0	0	0	0	0	0	0	0	0	0	0	0.087	0	0.024	0	0	0	0.023	0.028	0.041	0	0.021	0.022	0	0.071	0	0.008	0	0	0	0.007	0.013	0.026	0	0.006	0.006	0	0	0	0	0	0	0	0	0	0
COL9A1_a10b1 complex	0	0	0	0	0	0	0	0	0	0	0	0	0	0	0	0	0	0	0	0	0	0	0	0	0	0	0	0	0	0	0	0	0	0	0	0	0	0	0	0	0	0	0	0	0	0	0	0	0
COL5A1_a10b1 complex	0	0	0	0	0	0	0	0	0	0	0	0	0	0	0.07	0	0.007	0	0	0	0.006	0.011	0.024	0	0.004	0.005	0	0	0	0	0	0	0	0	0	0	0	0	0	0	0	0	0	0	0	0	0	0	0
COL8A2_a10b1 complex	0	0	0	0	0	0	0	0	0	0	0	0	0	0	0	0	0	0	0	0	0	0	0	0	0	0	0	0	0	0	0	0	0	0	0	0	0	0	0	0	0.072	0	0.01	0	0	0	0.008	0.014	0.027
COL5A3_a10b1 complex	0	0	0	0	0	0	0	0	0	0	0	0	0	0	0	0	0	0	0	0	0	0	0	0	0	0	0	0	0	0	0	0	0	0	0	0	0	0	0	0	0	0	0	0	0	0	0	0	0
COL8A1_a10b1 complex	0	0	0	0	0	0	0	0	0	0	0	0	0	0	0.643	0	0.58	0	0	0	0.579	0.585	0.598	0	0.578	0.578	0	0.079	0	0.016	0	0	0	0.015	0.021	0.034	0	0.014	0.014	0	0.071	0	0.008	0	0	0	0.006	0.012	0.025
COL4A5_a10b1 complex	0	0	0	0	0	0	0	0	0	0	0	0	0	0	0.077	0	0.014	0	0	0	0.012	0.018	0.031	0	0.011	0.012	0	0.072	0	0.01	0	0	0	0.008	0.014	0.027	0	0.007	0.007	0	0.072	0	0.01	0	0	0	0.008	0.014	0.027
COL15A1_a10b1 complex	0	0	0	0	0	0	0	0	0	0	0	0	0	0	0.329	0	0.266	0	0	0	0.264	0.27	0.283	0	0.263	0.264	0	0.07	0	0.007	0	0	0	0.005	0.011	0.024	0	0.004	0.004	0	0	0	0	0	0	0	0	0	0
COL18A1_a10b1 complex	0	0	0	0	0	0	0	0	0	0	0	0	0	0	0.545	0	0.482	0	0	0	0.48	0.486	0.499	0	0.479	0.48	0	0.3	0	0.237	0	0	0	0.236	0.242	0.255	0	0.235	0.235	0	0.287	0	0.224	0	0	0	0.222	0.228	0.241
COL4A4_a10b1 complex	0	0.1	0	0.037	0	0	0	0.036	0.041	0.054	0	0.034	0.035	0	0.073	0	0.01	0	0	0	0.008	0.014	0.027	0	0.007	0.008	0	0.148	0	0.085	0	0	0	0.083	0.089	0.102	0	0.082	0.083	0	0.158	0	0.096	0	0	0	0.094	0.1	0.113
COL4A3_a10b1 complex	0	0.096	0	0.033	0	0	0	0.032	0.038	0.051	0	0.031	0.031	0	0	0	0	0	0	0	0	0	0	0	0	0	0	0.213	0	0.15	0	0	0	0.149	0.155	0.168	0	0.148	0.148	0	0.196	0	0.133	0	0	0	0.132	0.138	0.151
COL7A1_a10b1 complex	0	0	0	0	0	0	0	0	0	0	0	0	0	0	0	0	0	0	0	0	0	0	0	0	0	0	0	0	0	0	0	0	0	0	0	0	0	0	0	0	0	0	0	0	0	0	0	0	0
COL10A1_a10b1 complex	0	0	0	0	0	0	0	0	0	0	0	0	0	0	0	0	0	0	0	0	0	0	0	0	0	0	0	0.07	0	0.007	0	0	0	0.006	0.012	0.025	0	0.005	0.005	0	0	0	0	0	0	0	0	0	0
COL14A1_a10b1 complex	0	0	0	0	0	0	0	0	0	0	0	0	0	0	0.071	0	0.008	0	0	0	0.007	0.013	0.026	0	0.006	0.006	0	0	0	0	0	0	0	0	0	0	0	0	0	0	0	0	0	0	0	0	0	0	0
COL16A1_a10b1 complex	0	0	0	0	0	0	0	0	0	0	0	0	0	0	0	0	0	0	0	0	0	0	0	0	0	0	0	0.077	0	0.014	0	0	0	0.013	0.019	0.032	0	0.012	0.012	0	0	0	0	0	0	0	0	0	0
COL4A6_a10b1 complex	0	0	0	0	0	0	0	0	0	0	0	0	0	0	0	0	0	0	0	0	0	0	0	0	0	0	0	0	0	0	0	0	0	0	0	0	0	0	0	0	0	0	0	0	0	0	0	0	0
COL9A3_a10b1 complex	0	0.075	0	0.012	0	0	0	0.011	0.017	0.03	0	0.01	0.01	0	0.069	0	0.006	0	0	0	0.004	0.01	0.023	0	0.003	0.004	0	0	0	0	0	0	0	0	0	0	0	0	0	0	0	0	0	0	0	0	0	0	0
COL9A2_a10b1 complex	0	0.12	0	0.057	0	0	0	0.056	0.062	0.075	0	0.055	0.055	0	0	0	0	0	0	0	0	0	0	0	0	0	0	0	0	0	0	0	0	0	0	0	0	0	0	0	0	0	0	0	0	0	0	0	0
COL19A1_a10b1 complex	0	0.1	0	0.038	0	0	0	0.036	0.042	0.055	0	0.035	0.035	0	0	0	0	0	0	0	0	0	0	0	0	0	0	0	0	0	0	0	0	0	0	0	0	0	0	0	0.068	0	0.005	0	0	0	0.004	0.01	0.023
COL24A1_a10b1 complex	0	0	0	0	0	0	0	0	0	0	0	0	0	0	0.069	0	0.007	0	0	0	0.005	0.011	0.024	0	0.004	0.004	0	0	0	0	0	0	0	0	0	0	0	0	0	0	0	0	0	0	0	0	0	0	0
COL28A1_a10b1 complex	0	0	0	0	0	0	0	0	0	0	0	0	0	0	0	0	0	0	0	0	0	0	0	0	0	0	0	0.07	0	0.008	0	0	0	0.006	0.012	0.025	0	0.005	0.005	0	0	0	0	0	0	0	0	0	0
COL13A1_a10b1 complex	0	0	0	0	0	0	0	0	0	0	0	0	0	0	0.076	0	0.013	0	0	0	0.011	0.017	0.03	0	0.01	0.011	0	0	0	0	0	0	0	0	0	0	0	0	0	0	0	0	0	0	0	0	0	0	0
COL27A1_a10b1 complex	0	0	0	0	0	0	0	0	0	0	0	0	0	0	0.08	0	0.017	0	0	0	0.016	0.022	0.035	0	0.015	0.015	0	0.121	0	0.058	0	0	0	0.057	0.063	0.076	0	0.056	0.056	0	0.147	0	0.084	0	0	0	0.083	0.089	0.102
COL22A1_a10b1 complex	0	0	0	0	0	0	0	0	0	0	0	0	0	0	0	0	0	0	0	0	0	0	0	0	0	0	0	0.075	0	0.013	0	0	0	0.011	0.017	0.03	0	0.01	0.01	0	0.069	0	0.007	0	0	0	0.005	0.011	0.024
COL26A1_a10b1 complex	0	0	0	0	0	0	0	0	0	0	0	0	0	0	0	0	0	0	0	0	0	0	0	0	0	0	0	0	0	0	0	0	0	0	0	0	0	0	0	0	0	0	0	0	0	0	0	0	0
COL21A1_a10b1 complex	0	0	0	0	0	0	0	0	0	0	0	0	0	0	0.217	0	0.154	0	0	0	0.153	0.159	0.172	0	0.152	0.152	0	0	0	0	0	0	0	0	0	0	0	0	0	0	0	0	0	0	0	0	0	0	0
COL12A1_a10b1 complex	0	0	0	0	0	0	0	0	0	0	0	0	0	0	0.071	0	0.008	0	0	0	0.007	0.013	0.026	0	0.006	0.006	0	0.068	0	0.005	0	0	0	0.004	0.01	0.023	0	0.003	0.003	0	0	0	0	0	0	0	0	0	0
COL20A1_a10b1 complex	0	0	0	0	0	0	0	0	0	0	0	0	0	0	0	0	0	0	0	0	0	0	0	0	0	0	0	0	0	0	0	0	0	0	0	0	0	0	0	0	0	0	0	0	0	0	0	0	0
COL17A1_a10b1 complex	0	0	0	0	0	0	0	0	0	0	0	0	0	0	0.069	0	0.006	0	0	0	0.005	0.011	0.024	0	0.004	0.004	0	0.085	0	0.022	0	0	0	0.02	0.026	0.039	0	0.019	0.02	0	0.071	0	0.008	0	0	0	0.006	0.012	0.025
COL6A6_a11b1 complex	0	0	0	0	0	0	0	0	0	0	0	0	0	0	0	0	0	0	0	0	0	0	0	0	0	0	0	0	0	0	0	0	0	0	0	0	0	0	0	0	0	0	0	0	0	0	0	0	0
COL6A5_a11b1 complex	0	0	0	0	0	0	0	0	0	0	0	0	0	0	0	0	0	0	0	0	0	0	0	0	0	0	0	0	0	0	0	0	0	0	0	0	0	0	0	0	0	0	0	0	0	0	0	0	0
COL1A1_a11b1 complex	0	0	0	0	0	0	0	0	0	0	0	0	0	0	0	0	0	0	0	0	0	0	0	0	0	0	0	0.011	0.012	0	0	0	0	0.014	0	0.048	0	0.009	0.009	0	0.008	0.009	0	0	0	0	0.011	0	0.045
COL2A1_a11b1 complex	0	0	0	0	0	0	0	0	0	0	0	0	0	0	0	0	0	0	0	0	0	0	0	0	0	0	0	0	0	0	0	0	0	0	0	0	0	0	0	0	0	0	0	0	0	0	0	0	0
COL3A1_a11b1 complex	0	0	0	0	0	0	0	0	0	0	0	0	0	0	0.203	0.205	0	0	0	0	0.206	0	0.241	0	0.202	0.202	0	0	0	0	0	0	0	0	0	0	0	0	0	0	0	0	0	0	0	0	0	0	0
COL4A1_a11b1 complex	0	0	0	0	0	0	0	0	0	0	0	0	0	0	0.824	0.825	0	0	0	0	0.827	0	0.861	0	0.822	0.822	0	0.038	0.039	0	0	0	0	0.041	0	0.075	0	0.036	0.036	0	0.027	0.029	0	0	0	0	0.03	0	0.065
FN1_a11b1 complex	0	0	0	0	0	0	0	0	0	0	0	0	0	0	0.988	0.989	0	0	0	0	0.991	0	1.025	0	0.986	0.986	0	0.012	0.014	0	0	0	0	0.015	0	0.049	0	0.01	0.011	0	0.021	0.022	0	0	0	0	0.024	0	0.058
COL5A2_a11b1 complex	0	0	0	0	0	0	0	0	0	0	0	0	0	0	0.051	0.053	0	0	0	0	0.054	0	0.088	0	0.049	0.049	0	0.005	0.007	0	0	0	0	0.008	0	0.042	0	0.004	0.004	0	0.011	0.013	0	0	0	0	0.014	0	0.048
COL1A2_a11b1 complex	0	0	0	0	0	0	0	0	0	0	0	0	0	0	0	0	0	0	0	0	0	0	0	0	0	0	0	0.03	0.031	0	0	0	0	0.033	0	0.067	0	0.028	0.028	0	0.015	0.017	0	0	0	0	0.018	0	0.052
COL4A2_a11b1 complex	0	0.028	0.029	0	0	0	0	0.031	0	0.065	0	0.026	0.026	0	0.867	0.869	0	0	0	0	0.87	0	0.905	0	0.866	0.866	0	0.096	0.097	0	0	0	0	0.099	0	0.133	0	0.094	0.094	0	0.166	0.167	0	0	0	0	0.169	0	0.203
COL11A1_a11b1 complex	0	0	0	0	0	0	0	0	0	0	0	0	0	0	0	0	0	0	0	0	0	0	0	0	0	0	0	0	0	0	0	0	0	0	0	0	0	0	0	0	0	0	0	0	0	0	0	0	0
COL6A1_a11b1 complex	0	0	0	0	0	0	0	0	0	0	0	0	0	0	0.04	0.041	0	0	0	0	0.043	0	0.077	0	0.038	0.038	0	0.08	0.081	0	0	0	0	0.083	0	0.117	0	0.078	0.078	0	0.056	0.057	0	0	0	0	0.059	0	0.093
COL6A2_a11b1 complex	0	0	0	0	0	0	0	0	0	0	0	0	0	0	0.043	0.045	0	0	0	0	0.046	0	0.08	0	0.041	0.041	0	0.151	0.153	0	0	0	0	0.154	0	0.188	0	0.149	0.149	0	0.093	0.095	0	0	0	0	0.096	0	0.131
COL6A3_a11b1 complex	0	0.099	0.101	0	0	0	0	0.102	0	0.137	0	0.098	0.098	0	0.127	0.128	0	0	0	0	0.13	0	0.164	0	0.125	0.125	0	0.093	0.095	0	0	0	0	0.096	0	0.13	0	0.091	0.091	0	0.109	0.111	0	0	0	0	0.112	0	0.146
COL11A2_a11b1 complex	0	0	0	0	0	0	0	0	0	0	0	0	0	0	0.022	0.024	0	0	0	0	0.025	0	0.059	0	0.02	0.02	0	0.006	0.008	0	0	0	0	0.009	0	0.044	0	0.005	0.005	0	0	0	0	0	0	0	0	0	0
COL9A1_a11b1 complex	0	0	0	0	0	0	0	0	0	0	0	0	0	0	0	0	0	0	0	0	0	0	0	0	0	0	0	0	0	0	0	0	0	0	0	0	0	0	0	0	0	0	0	0	0	0	0	0	0
COL5A1_a11b1 complex	0	0	0	0	0	0	0	0	0	0	0	0	0	0	0.005	0.007	0	0	0	0	0.008	0	0.042	0	0.003	0.003	0	0	0	0	0	0	0	0	0	0	0	0	0	0	0	0	0	0	0	0	0	0	0
COL8A2_a11b1 complex	0	0	0	0	0	0	0	0	0	0	0	0	0	0	0	0	0	0	0	0	0	0	0	0	0	0	0	0	0	0	0	0	0	0	0	0	0	0	0	0	0.008	0.009	0	0	0	0	0.011	0	0.045
COL5A3_a11b1 complex	0	0	0	0	0	0	0	0	0	0	0	0	0	0	0	0	0	0	0	0	0	0	0	0	0	0	0	0	0	0	0	0	0	0	0	0	0	0	0	0	0	0	0	0	0	0	0	0	0
COL8A1_a11b1 complex	0	0	0	0	0	0	0	0	0	0	0	0	0	0	0.578	0.58	0	0	0	0	0.581	0	0.616	0	0.577	0.577	0	0.014	0.016	0	0	0	0	0.017	0	0.051	0	0.013	0.013	0	0.006	0.007	0	0	0	0	0.009	0	0.043
COL4A5_a11b1 complex	0	0	0	0	0	0	0	0	0	0	0	0	0	0	0.012	0.013	0	0	0	0	0.015	0	0.049	0	0.01	0.01	0	0.008	0.009	0	0	0	0	0.011	0	0.045	0	0.006	0.006	0	0.008	0.009	0	0	0	0	0.011	0	0.045
COL15A1_a11b1 complex	0	0	0	0	0	0	0	0	0	0	0	0	0	0	0.264	0.265	0	0	0	0	0.267	0	0.301	0	0.262	0.262	0	0.005	0.006	0	0	0	0	0.008	0	0.042	0	0.003	0.003	0	0	0	0	0	0	0	0	0	0
COL18A1_a11b1 complex	0	0	0	0	0	0	0	0	0	0	0	0	0	0	0.48	0.481	0	0	0	0	0.483	0	0.517	0	0.478	0.478	0	0.235	0.237	0	0	0	0	0.238	0	0.272	0	0.233	0.233	0	0.222	0.223	0	0	0	0	0.225	0	0.259
COL4A4_a11b1 complex	0	0.035	0.037	0	0	0	0	0.038	0	0.072	0	0.033	0.033	0	0.008	0.009	0	0	0	0	0.011	0	0.045	0	0.006	0.006	0	0.083	0.084	0	0	0	0	0.086	0	0.12	0	0.081	0.081	0	0.094	0.095	0	0	0	0	0.097	0	0.131
COL4A3_a11b1 complex	0	0.031	0.033	0	0	0	0	0.034	0	0.069	0	0.03	0.03	0	0	0	0	0	0	0	0	0	0	0	0	0	0	0.148	0.15	0	0	0	0	0.151	0	0.186	0	0.147	0.147	0	0.131	0.133	0	0	0	0	0.134	0	0.168
COL7A1_a11b1 complex	0	0	0	0	0	0	0	0	0	0	0	0	0	0	0	0	0	0	0	0	0	0	0	0	0	0	0	0	0	0	0	0	0	0	0	0	0	0	0	0	0	0	0	0	0	0	0	0	0
COL10A1_a11b1 complex	0	0	0	0	0	0	0	0	0	0	0	0	0	0	0	0	0	0	0	0	0	0	0	0	0	0	0	0.005	0.007	0	0	0	0	0.008	0	0.042	0	0.004	0.004	0	0	0	0	0	0	0	0	0	0
COL14A1_a11b1 complex	0	0	0	0	0	0	0	0	0	0	0	0	0	0	0.006	0.008	0	0	0	0	0.009	0	0.044	0	0.005	0.005	0	0	0	0	0	0	0	0	0	0	0	0	0	0	0	0	0	0	0	0	0	0	0
COL16A1_a11b1 complex	0	0	0	0	0	0	0	0	0	0	0	0	0	0	0	0	0	0	0	0	0	0	0	0	0	0	0	0.012	0.014	0	0	0	0	0.015	0	0.05	0	0.011	0.011	0	0	0	0	0	0	0	0	0	0
COL4A6_a11b1 complex	0	0	0	0	0	0	0	0	0	0	0	0	0	0	0	0	0	0	0	0	0	0	0	0	0	0	0	0	0	0	0	0	0	0	0	0	0	0	0	0	0	0	0	0	0	0	0	0	0
COL9A3_a11b1 complex	0	0.01	0.012	0	0	0	0	0.013	0	0.048	0	0.009	0.009	0	0.004	0.005	0	0	0	0	0.007	0	0.041	0	0.002	0.002	0	0	0	0	0	0	0	0	0	0	0	0	0	0	0	0	0	0	0	0	0	0	0
COL9A2_a11b1 complex	0	0.055	0.057	0	0	0	0	0.058	0	0.092	0	0.054	0.054	0	0	0	0	0	0	0	0	0	0	0	0	0	0	0	0	0	0	0	0	0	0	0	0	0	0	0	0	0	0	0	0	0	0	0	0
COL19A1_a11b1 complex	0	0.036	0.037	0	0	0	0	0.039	0	0.073	0	0.034	0.034	0	0	0	0	0	0	0	0	0	0	0	0	0	0	0	0	0	0	0	0	0	0	0	0	0	0	0	0.003	0.005	0	0	0	0	0.006	0	0.041
COL24A1_a11b1 complex	0	0	0	0	0	0	0	0	0	0	0	0	0	0	0.005	0.006	0	0	0	0	0.008	0	0.042	0	0.003	0.003	0	0	0	0	0	0	0	0	0	0	0	0	0	0	0	0	0	0	0	0	0	0	0
COL28A1_a11b1 complex	0	0	0	0	0	0	0	0	0	0	0	0	0	0	0	0	0	0	0	0	0	0	0	0	0	0	0	0.006	0.007	0	0	0	0	0.009	0	0.043	0	0.004	0.004	0	0	0	0	0	0	0	0	0	0
COL13A1_a11b1 complex	0	0	0	0	0	0	0	0	0	0	0	0	0	0	0.011	0.012	0	0	0	0	0.014	0	0.048	0	0.009	0.009	0	0	0	0	0	0	0	0	0	0	0	0	0	0	0	0	0	0	0	0	0	0	0
COL27A1_a11b1 complex	0	0	0	0	0	0	0	0	0	0	0	0	0	0	0.015	0.017	0	0	0	0	0.018	0	0.053	0	0.014	0.014	0	0.056	0.058	0	0	0	0	0.059	0	0.094	0	0.055	0.055	0	0.082	0.084	0	0	0	0	0.085	0	0.12
COL22A1_a11b1 complex	0	0	0	0	0	0	0	0	0	0	0	0	0	0	0	0	0	0	0	0	0	0	0	0	0	0	0	0.011	0.012	0	0	0	0	0.014	0	0.048	0	0.009	0.009	0	0.005	0.006	0	0	0	0	0.008	0	0.042
COL26A1_a11b1 complex	0	0	0	0	0	0	0	0	0	0	0	0	0	0	0	0	0	0	0	0	0	0	0	0	0	0	0	0	0	0	0	0	0	0	0	0	0	0	0	0	0	0	0	0	0	0	0	0	0
COL21A1_a11b1 complex	0	0	0	0	0	0	0	0	0	0	0	0	0	0	0.152	0.154	0	0	0	0	0.155	0	0.19	0	0.151	0.151	0	0	0	0	0	0	0	0	0	0	0	0	0	0	0	0	0	0	0	0	0	0	0
COL12A1_a11b1 complex	0	0	0	0	0	0	0	0	0	0	0	0	0	0	0.006	0.008	0	0	0	0	0.009	0	0.044	0	0.005	0.005	0	0.003	0.005	0	0	0	0	0.006	0	0.041	0	0.002	0.002	0	0	0	0	0	0	0	0	0	0
COL20A1_a11b1 complex	0	0	0	0	0	0	0	0	0	0	0	0	0	0	0	0	0	0	0	0	0	0	0	0	0	0	0	0	0	0	0	0	0	0	0	0	0	0	0	0	0	0	0	0	0	0	0	0	0
COL17A1_a11b1 complex	0	0	0	0	0	0	0	0	0	0	0	0	0	0	0.004	0.006	0	0	0	0	0.007	0	0.042	0	0.003	0.003	0	0.02	0.021	0	0	0	0	0.023	0	0.057	0	0.018	0.018	0	0.006	0.007	0	0	0	0	0.009	0	0.043
COL6A6_a1b1 complex	0	0	0	0	0	0	0	0	0	0	0	0	0	0	0	0	0	0	0	0	0	0	0	0	0	0	0	0	0	0	0	0	0	0	0	0	0	0	0	0	0	0	0	0	0	0	0	0	0
COL6A5_a1b1 complex	0	0	0	0	0	0	0	0	0	0	0	0	0	0	0	0	0	0	0	0	0	0	0	0	0	0	0	0	0	0	0	0	0	0	0	0	0	0	0	0	0	0	0	0	0	0	0	0	0
COL1A1_a1b1 complex	0	0	0	0	0	0	0	0	0	0	0	0	0	0	0	0	0	0	0	0	0	0	0	0	0	0	0	0.298	0.027	0.032	0.021	0	0.02	0.091	0.024	0.357	0	0.009	0.037	0	0.295	0.024	0.029	0.018	0	0.017	0.088	0.021	0.354
COL2A1_a1b1 complex	0	0	0	0	0	0	0	0	0	0	0	0	0	0	0	0	0	0	0	0	0	0	0	0	0	0	0	0	0	0	0	0	0	0	0	0	0	0	0	0	0	0	0	0	0	0	0	0	0
COL3A1_a1b1 complex	0	0	0	0	0	0	0	0	0	0	0	0	0	0	0.491	0.22	0.225	0.214	0	0.213	0.284	0.217	0.55	0	0.202	0.23	0	0	0	0	0	0	0	0	0	0	0	0	0	0	0	0	0	0	0	0	0	0	0
COL4A1_a1b1 complex	0	0	0	0	0	0	0	0	0	0	0	0	0	0	1.111	0.84	0.845	0.834	0	0.833	0.904	0.837	1.17	0	0.822	0.85	0	0.325	0.054	0.059	0.048	0	0.047	0.118	0.051	0.384	0	0.036	0.064	0	0.315	0.044	0.049	0.038	0	0.037	0.107	0.04	0.373
COL5A2_a1b1 complex	0	0	0	0	0	0	0	0	0	0	0	0	0	0	0.339	0.068	0.072	0.061	0	0.061	0.131	0.064	0.397	0	0.05	0.077	0	0.293	0.022	0.027	0.016	0	0.015	0.085	0.018	0.351	0	0.004	0.031	0	0.299	0.028	0.033	0.022	0	0.021	0.091	0.024	0.357
COL1A2_a1b1 complex	0	0	0	0	0	0	0	0	0	0	0	0	0	0	0	0	0	0	0	0	0	0	0	0	0	0	0	0.318	0.047	0.051	0.04	0	0.04	0.11	0.043	0.376	0	0.029	0.056	0	0.303	0.032	0.037	0.025	0	0.025	0.095	0.028	0.361
COL4A2_a1b1 complex	0	0.315	0.044	0.049	0.038	0	0.037	0.108	0.041	0.374	0	0.027	0.054	0	1.155	0.884	0.889	0.878	0	0.877	0.948	0.881	1.214	0	0.866	0.894	0	0.383	0.112	0.117	0.106	0	0.105	0.176	0.109	0.442	0	0.095	0.122	0	0.453	0.182	0.187	0.176	0	0.175	0.246	0.179	0.512
COL11A1_a1b1 complex	0	0	0	0	0	0	0	0	0	0	0	0	0	0	0	0	0	0	0	0	0	0	0	0	0	0	0	0	0	0	0	0	0	0	0	0	0	0	0	0	0	0	0	0	0	0	0	0	0
COL6A1_a1b1 complex	0	0	0	0	0	0	0	0	0	0	0	0	0	0	0.327	0.056	0.061	0.05	0	0.049	0.12	0.053	0.386	0	0.039	0.066	0	0.368	0.097	0.101	0.09	0	0.089	0.16	0.093	0.426	0	0.079	0.106	0	0.343	0.072	0.077	0.066	0	0.065	0.136	0.069	0.402
COL6A2_a1b1 complex	0	0	0	0	0	0	0	0	0	0	0	0	0	0	0.331	0.06	0.064	0.053	0	0.053	0.123	0.056	0.389	0	0.042	0.069	0	0.439	0.168	0.172	0.161	0	0.161	0.231	0.164	0.497	0	0.15	0.177	0	0.381	0.11	0.115	0.104	0	0.103	0.174	0.107	0.44
COL6A3_a1b1 complex	0	0.387	0.116	0.121	0.11	0	0.109	0.179	0.112	0.445	0	0.098	0.125	0	0.414	0.143	0.148	0.137	0	0.136	0.207	0.14	0.473	0	0.126	0.153	0	0.381	0.11	0.114	0.103	0	0.103	0.173	0.106	0.439	0	0.092	0.119	0	0.397	0.126	0.131	0.119	0	0.119	0.189	0.122	0.455
COL11A2_a1b1 complex	0	0	0	0	0	0	0	0	0	0	0	0	0	0	0.31	0.039	0.043	0.032	0	0.032	0.102	0.035	0.368	0	0.021	0.048	0	0.294	0.023	0.028	0.017	0	0.016	0.087	0.019	0.352	0	0.005	0.033	0	0	0	0	0	0	0	0	0	0
COL9A1_a1b1 complex	0	0	0	0	0	0	0	0	0	0	0	0	0	0	0	0	0	0	0	0	0	0	0	0	0	0	0	0	0	0	0	0	0	0	0	0	0	0	0	0	0	0	0	0	0	0	0	0	0
COL5A1_a1b1 complex	0	0	0	0	0	0	0	0	0	0	0	0	0	0	0.293	0.022	0.026	0.015	0	0.015	0.085	0.018	0.351	0	0.004	0.031	0	0	0	0	0	0	0	0	0	0	0	0	0	0	0	0	0	0	0	0	0	0	0
COL8A2_a1b1 complex	0	0	0	0	0	0	0	0	0	0	0	0	0	0	0	0	0	0	0	0	0	0	0	0	0	0	0	0	0	0	0	0	0	0	0	0	0	0	0	0	0.295	0.024	0.029	0.018	0	0.017	0.088	0.021	0.354
COL5A3_a1b1 complex	0	0	0	0	0	0	0	0	0	0	0	0	0	0	0	0	0	0	0	0	0	0	0	0	0	0	0	0	0	0	0	0	0	0	0	0	0	0	0	0	0	0	0	0	0	0	0	0	0
COL8A1_a1b1 complex	0	0	0	0	0	0	0	0	0	0	0	0	0	0	0.866	0.595	0.6	0.589	0	0.588	0.659	0.591	0.925	0	0.577	0.605	0	0.302	0.031	0.036	0.025	0	0.024	0.094	0.027	0.36	0	0.013	0.04	0	0.294	0.023	0.027	0.016	0	0.016	0.086	0.019	0.352
COL4A5_a1b1 complex	0	0	0	0	0	0	0	0	0	0	0	0	0	0	0.3	0.029	0.033	0.022	0	0.021	0.092	0.025	0.358	0	0.011	0.038	0	0.295	0.024	0.029	0.018	0	0.017	0.088	0.021	0.354	0	0.006	0.034	0	0.295	0.024	0.029	0.018	0	0.017	0.088	0.021	0.354
COL15A1_a1b1 complex	0	0	0	0	0	0	0	0	0	0	0	0	0	0	0.552	0.281	0.285	0.274	0	0.274	0.344	0.277	0.61	0	0.263	0.29	0	0.292	0.021	0.026	0.015	0	0.014	0.085	0.018	0.351	0	0.004	0.031	0	0	0	0	0	0	0	0	0	0
COL18A1_a1b1 complex	0	0	0	0	0	0	0	0	0	0	0	0	0	0	0.768	0.497	0.501	0.49	0	0.489	0.56	0.493	0.826	0	0.479	0.506	0	0.523	0.252	0.256	0.245	0	0.245	0.315	0.248	0.581	0	0.234	0.261	0	0.51	0.239	0.243	0.232	0	0.231	0.302	0.235	0.568
COL4A4_a1b1 complex	0	0.323	0.052	0.056	0.045	0	0.045	0.115	0.048	0.381	0	0.034	0.061	0	0.296	0.025	0.029	0.018	0	0.018	0.088	0.021	0.354	0	0.007	0.034	0	0.371	0.1	0.104	0.093	0	0.092	0.163	0.096	0.429	0	0.082	0.109	0	0.381	0.11	0.115	0.104	0	0.103	0.174	0.107	0.44
COL4A3_a1b1 complex	0	0.319	0.048	0.053	0.042	0	0.041	0.111	0.044	0.377	0	0.03	0.057	0	0	0	0	0	0	0	0	0	0	0	0	0	0	0.436	0.165	0.17	0.159	0	0.158	0.228	0.161	0.494	0	0.147	0.174	0	0.419	0.148	0.152	0.141	0	0.141	0.211	0.144	0.477
COL7A1_a1b1 complex	0	0	0	0	0	0	0	0	0	0	0	0	0	0	0	0	0	0	0	0	0	0	0	0	0	0	0	0	0	0	0	0	0	0	0	0	0	0	0	0	0	0	0	0	0	0	0	0	0
COL10A1_a1b1 complex	0	0	0	0	0	0	0	0	0	0	0	0	0	0	0	0	0	0	0	0	0	0	0	0	0	0	0	0.293	0.022	0.027	0.016	0	0.015	0.085	0.018	0.351	0	0.004	0.031	0	0	0	0	0	0	0	0	0	0
COL14A1_a1b1 complex	0	0	0	0	0	0	0	0	0	0	0	0	0	0	0.294	0.023	0.028	0.017	0	0.016	0.086	0.019	0.352	0	0.005	0.032	0	0	0	0	0	0	0	0	0	0	0	0	0	0	0	0	0	0	0	0	0	0	0
COL16A1_a1b1 complex	0	0	0	0	0	0	0	0	0	0	0	0	0	0	0	0	0	0	0	0	0	0	0	0	0	0	0	0.3	0.029	0.034	0.023	0	0.022	0.093	0.025	0.359	0	0.011	0.039	0	0	0	0	0	0	0	0	0	0
COL4A6_a1b1 complex	0	0	0	0	0	0	0	0	0	0	0	0	0	0	0	0	0	0	0	0	0	0	0	0	0	0	0	0	0	0	0	0	0	0	0	0	0	0	0	0	0	0	0	0	0	0	0	0	0
COL9A3_a1b1 complex	0	0.298	0.027	0.032	0.021	0	0.02	0.091	0.023	0.357	0	0.009	0.037	0	0.292	0.021	0.025	0.014	0	0.013	0.084	0.017	0.35	0	0.003	0.03	0	0	0	0	0	0	0	0	0	0	0	0	0	0	0	0	0	0	0	0	0	0	0
COL9A2_a1b1 complex	0	0.343	0.072	0.077	0.066	0	0.065	0.135	0.068	0.401	0	0.054	0.081	0	0	0	0	0	0	0	0	0	0	0	0	0	0	0	0	0	0	0	0	0	0	0	0	0	0	0	0	0	0	0	0	0	0	0	0
COL19A1_a1b1 complex	0	0.323	0.052	0.057	0.046	0	0.045	0.116	0.049	0.382	0	0.034	0.062	0	0	0	0	0	0	0	0	0	0	0	0	0	0	0	0	0	0	0	0	0	0	0	0	0	0	0	0.291	0.02	0.025	0.014	0	0.013	0.084	0.016	0.349
COL24A1_a1b1 complex	0	0	0	0	0	0	0	0	0	0	0	0	0	0	0.292	0.021	0.026	0.015	0	0.014	0.085	0.018	0.351	0	0.003	0.031	0	0	0	0	0	0	0	0	0	0	0	0	0	0	0	0	0	0	0	0	0	0	0
COL28A1_a1b1 complex	0	0	0	0	0	0	0	0	0	0	0	0	0	0	0	0	0	0	0	0	0	0	0	0	0	0	0	0.293	0.022	0.027	0.016	0	0.015	0.086	0.019	0.352	0	0.004	0.032	0	0	0	0	0	0	0	0	0	0
COL13A1_a1b1 complex	0	0	0	0	0	0	0	0	0	0	0	0	0	0	0.299	0.028	0.032	0.021	0	0.02	0.091	0.024	0.357	0	0.01	0.037	0	0	0	0	0	0	0	0	0	0	0	0	0	0	0	0	0	0	0	0	0	0	0
COL27A1_a1b1 complex	0	0	0	0	0	0	0	0	0	0	0	0	0	0	0.303	0.032	0.037	0.026	0	0.025	0.096	0.028	0.361	0	0.014	0.041	0	0.344	0.073	0.078	0.067	0	0.066	0.136	0.069	0.402	0	0.055	0.082	0	0.37	0.099	0.104	0.093	0	0.092	0.162	0.095	0.428
COL22A1_a1b1 complex	0	0	0	0	0	0	0	0	0	0	0	0	0	0	0	0	0	0	0	0	0	0	0	0	0	0	0	0.298	0.027	0.032	0.021	0	0.02	0.091	0.024	0.357	0	0.01	0.037	0	0.292	0.021	0.026	0.015	0	0.014	0.085	0.018	0.351
COL26A1_a1b1 complex	0	0	0	0	0	0	0	0	0	0	0	0	0	0	0	0	0	0	0	0	0	0	0	0	0	0	0	0	0	0	0	0	0	0	0	0	0	0	0	0	0	0	0	0	0	0	0	0	0
COL21A1_a1b1 complex	0	0	0	0	0	0	0	0	0	0	0	0	0	0	0.44	0.169	0.174	0.163	0	0.162	0.232	0.165	0.498	0	0.151	0.178	0	0	0	0	0	0	0	0	0	0	0	0	0	0	0	0	0	0	0	0	0	0	0
COL12A1_a1b1 complex	0	0	0	0	0	0	0	0	0	0	0	0	0	0	0.294	0.023	0.028	0.017	0	0.016	0.087	0.019	0.353	0	0.005	0.033	0	0.291	0.02	0.025	0.014	0	0.013	0.084	0.016	0.349	0	0.002	0.029	0	0	0	0	0	0	0	0	0	0
COL20A1_a1b1 complex	0	0	0	0	0	0	0	0	0	0	0	0	0	0	0	0	0	0	0	0	0	0	0	0	0	0	0	0	0	0	0	0	0	0	0	0	0	0	0	0	0	0	0	0	0	0	0	0	0
COL17A1_a1b1 complex	0	0	0	0	0	0	0	0	0	0	0	0	0	0	0.292	0.021	0.026	0.015	0	0.014	0.085	0.017	0.35	0	0.003	0.03	0	0.308	0.037	0.041	0.03	0	0.029	0.1	0.033	0.366	0	0.019	0.046	0	0.294	0.023	0.027	0.016	0	0.015	0.086	0.019	0.352
SEMA7A_a1b1 complex	0	0.316	0.045	0.049	0.038	0	0.038	0.108	0.041	0.374	0	0.027	0.054	0	0.296	0.025	0.03	0.019	0	0.018	0.088	0.021	0.354	0	0.007	0.034	0	0	0	0	0	0	0	0	0	0	0	0	0	0	0	0	0	0	0	0	0	0	0
COL6A6_a2b1 complex	0	0	0	0	0	0	0	0	0	0	0	0	0	0	0	0	0	0	0	0	0	0	0	0	0	0	0	0	0	0	0	0	0	0	0	0	0	0	0	0	0	0	0	0	0	0	0	0	0
COL6A5_a2b1 complex	0	0	0	0	0	0	0	0	0	0	0	0	0	0	0	0	0	0	0	0	0	0	0	0	0	0	0	0	0	0	0	0	0	0	0	0	0	0	0	0	0	0	0	0	0	0	0	0	0
COL1A1_a2b1 complex	0	0	0	0	0	0	0	0	0	0	0	0	0	0	0	0	0	0	0	0	0	0	0	0	0	0	0	0.102	0.024	0.031	0.016	0	0.042	0.031	0.076	0.024	0.015	0.009	0.027	0	0.099	0.021	0.029	0.014	0	0.039	0.028	0.073	0.021
COL2A1_a2b1 complex	0	0	0	0	0	0	0	0	0	0	0	0	0	0	0	0	0	0	0	0	0	0	0	0	0	0	0	0	0	0	0	0	0	0	0	0	0	0	0	0	0	0	0	0	0	0	0	0	0
COL3A1_a2b1 complex	0	0	0	0	0	0	0	0	0	0	0	0	0	0	0.295	0.217	0.224	0.209	0	0.235	0.224	0.269	0.217	0.208	0.202	0.22	0	0	0	0	0	0	0	0	0	0	0	0	0	0	0	0	0	0	0	0	0	0	0
COL4A1_a2b1 complex	0	0	0	0	0	0	0	0	0	0	0	0	0	0	0.915	0.837	0.845	0.83	0	0.855	0.844	0.889	0.837	0.828	0.822	0.84	0	0.129	0.051	0.058	0.043	0	0.069	0.058	0.103	0.051	0.042	0.036	0.054	0	0.119	0.04	0.048	0.033	0	0.059	0.048	0.093	0.04
FN1_a2b1 complex	0	0	0	0	0	0	0	0	0	0	0	0	0	0	1.079	1.001	1.009	0.994	0	1.02	1.009	1.053	1.001	0.992	0.987	1.005	0	0.103	0.025	0.033	0.018	0	0.044	0.033	0.077	0.025	0.016	0.011	0.029	0	0.112	0.034	0.042	0.027	0	0.053	0.042	0.086	0.034
COL5A2_a2b1 complex	0	0	0	0	0	0	0	0	0	0	0	0	0	0	0.142	0.064	0.072	0.057	0	0.083	0.072	0.116	0.064	0.055	0.05	0.068	0	0.097	0.018	0.026	0.011	0	0.037	0.026	0.07	0.018	0.009	0.004	0.022	0	0.103	0.024	0.032	0.017	0	0.043	0.032	0.076	0.024
COL1A2_a2b1 complex	0	0	0	0	0	0	0	0	0	0	0	0	0	0	0	0	0	0	0	0	0	0	0	0	0	0	0	0.121	0.043	0.051	0.036	0	0.062	0.051	0.095	0.043	0.034	0.029	0.047	0	0.106	0.028	0.036	0.021	0	0.047	0.036	0.08	0.028
COL4A2_a2b1 complex	0	0.119	0.041	0.049	0.034	0	0.059	0.048	0.093	0.041	0.032	0.026	0.044	0	0.959	0.881	0.888	0.873	0	0.899	0.888	0.933	0.881	0.872	0.866	0.884	0	0.187	0.109	0.117	0.102	0	0.127	0.116	0.161	0.109	0.1	0.094	0.113	0	0.257	0.179	0.187	0.172	0	0.197	0.186	0.231	0.179
COL11A1_a2b1 complex	0	0	0	0	0	0	0	0	0	0	0	0	0	0	0	0	0	0	0	0	0	0	0	0	0	0	0	0	0	0	0	0	0	0	0	0	0	0	0	0	0	0	0	0	0	0	0	0	0
COL6A1_a2b1 complex	0	0	0	0	0	0	0	0	0	0	0	0	0	0	0.131	0.053	0.061	0.046	0	0.071	0.06	0.105	0.053	0.044	0.038	0.057	0	0.171	0.093	0.101	0.086	0	0.112	0.1	0.145	0.093	0.084	0.078	0.097	0	0.147	0.069	0.077	0.062	0	0.087	0.076	0.121	0.069
COL6A2_a2b1 complex	0	0	0	0	0	0	0	0	0	0	0	0	0	0	0.134	0.056	0.064	0.049	0	0.075	0.064	0.108	0.056	0.047	0.042	0.06	0	0.242	0.164	0.172	0.157	0	0.183	0.172	0.216	0.164	0.155	0.15	0.168	0	0.185	0.107	0.114	0.099	0	0.125	0.114	0.159	0.107
COL6A3_a2b1 complex	0	0.191	0.112	0.12	0.105	0	0.131	0.12	0.165	0.112	0.103	0.098	0.116	0	0.218	0.14	0.148	0.133	0	0.158	0.147	0.192	0.14	0.131	0.125	0.144	0	0.184	0.106	0.114	0.099	0	0.125	0.114	0.158	0.106	0.097	0.092	0.11	0	0.2	0.122	0.13	0.115	0	0.141	0.13	0.174	0.122
COL11A2_a2b1 complex	0	0	0	0	0	0	0	0	0	0	0	0	0	0	0.113	0.035	0.043	0.028	0	0.054	0.043	0.087	0.035	0.026	0.021	0.039	0	0.098	0.019	0.027	0.012	0	0.038	0.027	0.072	0.019	0.01	0.005	0.023	0	0	0	0	0	0	0	0	0	0
COL9A1_a2b1 complex	0	0	0	0	0	0	0	0	0	0	0	0	0	0	0	0	0	0	0	0	0	0	0	0	0	0	0	0	0	0	0	0	0	0	0	0	0	0	0	0	0	0	0	0	0	0	0	0	0
COL5A1_a2b1 complex	0	0	0	0	0	0	0	0	0	0	0	0	0	0	0.096	0.018	0.026	0.011	0	0.037	0.026	0.07	0.018	0.009	0.004	0.022	0	0	0	0	0	0	0	0	0	0	0	0	0	0	0	0	0	0	0	0	0	0	0
COL8A2_a2b1 complex	0	0	0	0	0	0	0	0	0	0	0	0	0	0	0	0	0	0	0	0	0	0	0	0	0	0	0	0	0	0	0	0	0	0	0	0	0	0	0	0	0.099	0.021	0.029	0.014	0	0.039	0.028	0.073	0.021
COL5A3_a2b1 complex	0	0	0	0	0	0	0	0	0	0	0	0	0	0	0	0	0	0	0	0	0	0	0	0	0	0	0	0	0	0	0	0	0	0	0	0	0	0	0	0	0	0	0	0	0	0	0	0	0
COL8A1_a2b1 complex	0	0	0	0	0	0	0	0	0	0	0	0	0	0	0.67	0.592	0.599	0.584	0	0.61	0.599	0.644	0.591	0.583	0.577	0.595	0	0.106	0.027	0.035	0.02	0	0.046	0.035	0.079	0.027	0.018	0.013	0.031	0	0.097	0.019	0.027	0.012	0	0.038	0.027	0.071	0.019
COL4A5_a2b1 complex	0	0	0	0	0	0	0	0	0	0	0	0	0	0	0.103	0.025	0.033	0.018	0	0.044	0.033	0.077	0.025	0.016	0.01	0.029	0	0.099	0.021	0.029	0.014	0	0.039	0.028	0.073	0.021	0.012	0.006	0.024	0	0.099	0.021	0.028	0.013	0	0.039	0.028	0.073	0.021
COL15A1_a2b1 complex	0	0	0	0	0	0	0	0	0	0	0	0	0	0	0.355	0.277	0.285	0.27	0	0.296	0.285	0.329	0.277	0.268	0.263	0.281	0	0.096	0.018	0.026	0.011	0	0.036	0.025	0.07	0.018	0.009	0.003	0.022	0	0	0	0	0	0	0	0	0	0
COL18A1_a2b1 complex	0	0	0	0	0	0	0	0	0	0	0	0	0	0	0.571	0.493	0.501	0.486	0	0.512	0.501	0.545	0.493	0.484	0.479	0.497	0	0.326	0.248	0.256	0.241	0	0.267	0.256	0.3	0.248	0.239	0.234	0.252	0	0.313	0.235	0.243	0.228	0	0.254	0.243	0.287	0.235
COL4A4_a2b1 complex	0	0.126	0.048	0.056	0.041	0	0.067	0.056	0.1	0.048	0.039	0.034	0.052	0	0.099	0.021	0.029	0.014	0	0.04	0.029	0.073	0.021	0.012	0.007	0.025	0	0.174	0.096	0.104	0.089	0	0.115	0.103	0.148	0.096	0.087	0.081	0.1	0	0.185	0.107	0.114	0.099	0	0.125	0.114	0.159	0.107
COL4A3_a2b1 complex	0	0.123	0.044	0.052	0.037	0	0.063	0.052	0.097	0.044	0.035	0.03	0.048	0	0	0	0	0	0	0	0	0	0	0	0	0	0	0.24	0.161	0.169	0.154	0	0.18	0.169	0.214	0.161	0.152	0.147	0.165	0	0.222	0.144	0.152	0.137	0	0.163	0.152	0.196	0.144
COL7A1_a2b1 complex	0	0	0	0	0	0	0	0	0	0	0	0	0	0	0	0	0	0	0	0	0	0	0	0	0	0	0	0	0	0	0	0	0	0	0	0	0	0	0	0	0	0	0	0	0	0	0	0	0
COL10A1_a2b1 complex	0	0	0	0	0	0	0	0	0	0	0	0	0	0	0	0	0	0	0	0	0	0	0	0	0	0	0	0.097	0.018	0.026	0.011	0	0.037	0.026	0.07	0.018	0.009	0.004	0.022	0	0	0	0	0	0	0	0	0	0
COL14A1_a2b1 complex	0	0	0	0	0	0	0	0	0	0	0	0	0	0	0.098	0.019	0.027	0.012	0	0.038	0.027	0.072	0.019	0.01	0.005	0.023	0	0	0	0	0	0	0	0	0	0	0	0	0	0	0	0	0	0	0	0	0	0	0
COL16A1_a2b1 complex	0	0	0	0	0	0	0	0	0	0	0	0	0	0	0	0	0	0	0	0	0	0	0	0	0	0	0	0.104	0.026	0.033	0.018	0	0.044	0.033	0.078	0.025	0.017	0.011	0.029	0	0	0	0	0	0	0	0	0	0
COL4A6_a2b1 complex	0	0	0	0	0	0	0	0	0	0	0	0	0	0	0	0	0	0	0	0	0	0	0	0	0	0	0	0	0	0	0	0	0	0	0	0	0	0	0	0	0	0	0	0	0	0	0	0	0
COL9A3_a2b1 complex	0	0.102	0.023	0.031	0.016	0	0.042	0.031	0.076	0.023	0.014	0.009	0.027	0	0.095	0.017	0.025	0.01	0	0.036	0.024	0.069	0.017	0.008	0.002	0.021	0	0	0	0	0	0	0	0	0	0	0	0	0	0	0	0	0	0	0	0	0	0	0
COL9A2_a2b1 complex	0	0.147	0.068	0.076	0.061	0	0.087	0.076	0.121	0.068	0.059	0.054	0.072	0	0	0	0	0	0	0	0	0	0	0	0	0	0	0	0	0	0	0	0	0	0	0	0	0	0	0	0	0	0	0	0	0	0	0	0
COL19A1_a2b1 complex	0	0.127	0.049	0.056	0.041	0	0.067	0.056	0.101	0.049	0.04	0.034	0.052	0	0	0	0	0	0	0	0	0	0	0	0	0	0	0	0	0	0	0	0	0	0	0	0	0	0	0	0.095	0.016	0.024	0.009	0	0.035	0.024	0.069	0.016
COL24A1_a2b1 complex	0	0	0	0	0	0	0	0	0	0	0	0	0	0	0.096	0.018	0.026	0.011	0	0.036	0.025	0.07	0.018	0.009	0.003	0.021	0	0	0	0	0	0	0	0	0	0	0	0	0	0	0	0	0	0	0	0	0	0	0
COL28A1_a2b1 complex	0	0	0	0	0	0	0	0	0	0	0	0	0	0	0	0	0	0	0	0	0	0	0	0	0	0	0	0.097	0.019	0.027	0.012	0	0.037	0.026	0.071	0.019	0.01	0.004	0.022	0	0	0	0	0	0	0	0	0	0
COL13A1_a2b1 complex	0	0	0	0	0	0	0	0	0	0	0	0	0	0	0.102	0.024	0.032	0.017	0	0.043	0.032	0.076	0.024	0.015	0.01	0.028	0	0	0	0	0	0	0	0	0	0	0	0	0	0	0	0	0	0	0	0	0	0	0
COL27A1_a2b1 complex	0	0	0	0	0	0	0	0	0	0	0	0	0	0	0.107	0.028	0.036	0.021	0	0.047	0.036	0.081	0.028	0.019	0.014	0.032	0	0.148	0.069	0.077	0.062	0	0.088	0.077	0.122	0.069	0.06	0.055	0.073	0	0.174	0.095	0.103	0.088	0	0.114	0.103	0.148	0.095
COL22A1_a2b1 complex	0	0	0	0	0	0	0	0	0	0	0	0	0	0	0	0	0	0	0	0	0	0	0	0	0	0	0	0.102	0.024	0.032	0.017	0	0.042	0.031	0.076	0.024	0.015	0.009	0.028	0	0.096	0.018	0.026	0.011	0	0.036	0.025	0.07	0.018
COL26A1_a2b1 complex	0	0	0	0	0	0	0	0	0	0	0	0	0	0	0	0	0	0	0	0	0	0	0	0	0	0	0	0	0	0	0	0	0	0	0	0	0	0	0	0	0	0	0	0	0	0	0	0	0
COL21A1_a2b1 complex	0	0	0	0	0	0	0	0	0	0	0	0	0	0	0.244	0.165	0.173	0.158	0	0.184	0.173	0.218	0.165	0.156	0.151	0.169	0	0	0	0	0	0	0	0	0	0	0	0	0	0	0	0	0	0	0	0	0	0	0
COL12A1_a2b1 complex	0	0	0	0	0	0	0	0	0	0	0	0	0	0	0.098	0.02	0.027	0.012	0	0.038	0.027	0.072	0.019	0.011	0.005	0.023	0	0.095	0.016	0.024	0.009	0	0.035	0.024	0.069	0.016	0.007	0.002	0.02	0	0	0	0	0	0	0	0	0	0
COL20A1_a2b1 complex	0	0	0	0	0	0	0	0	0	0	0	0	0	0	0	0	0	0	0	0	0	0	0	0	0	0	0	0	0	0	0	0	0	0	0	0	0	0	0	0	0	0	0	0	0	0	0	0	0
COL17A1_a2b1 complex	0	0	0	0	0	0	0	0	0	0	0	0	0	0	0.096	0.017	0.025	0.01	0	0.036	0.025	0.07	0.017	0.008	0.003	0.021	0	0.111	0.033	0.041	0.026	0	0.052	0.041	0.085	0.033	0.024	0.018	0.037	0	0.097	0.019	0.027	0.012	0	0.038	0.027	0.071	0.019
LAMC1_a2b1 complex	0	0	0	0	0	0	0	0	0	0	0	0	0	0	0.49	0.412	0.42	0.405	0	0.431	0.42	0.464	0.412	0.403	0.398	0.416	0	0.133	0.054	0.062	0.047	0	0.073	0.062	0.107	0.054	0.045	0.04	0.058	0	0.169	0.09	0.098	0.083	0	0.109	0.098	0.143	0.09
CDH1_a2b1 complex	0	0	0	0	0	0	0	0	0	0	0	0	0	0	0	0	0	0	0	0	0	0	0	0	0	0	0	0.14	0.062	0.07	0.055	0	0.081	0.07	0.114	0.062	0.053	0.048	0.066	0	0.154	0.076	0.083	0.068	0	0.094	0.083	0.128	0.076
FN1_aVb3 complex	0	0	0	0	0	0	0	0	0	0	0	0	0	0	1.007	0	0.995	0.987	0	0	0.99	0.988	1.027	0.996	0.987	0.987	0	0.031	0	0.019	0.011	0	0	0.014	0.012	0.051	0.02	0.012	0.011	0	0.04	0	0.028	0.02	0	0	0.023	0.021	0.06
LAMC1_aVb3 complex	0	0	0	0	0	0	0	0	0	0	0	0	0	0	0.418	0	0.406	0.398	0	0	0.401	0.399	0.438	0.407	0.398	0.397	0	0.06	0	0.048	0.04	0	0	0.044	0.041	0.081	0.049	0.041	0.04	0	0.096	0	0.084	0.076	0	0	0.079	0.077	0.116
F2_aVb3 complex	0	0	0	0	0	0	0	0	0	0	0	0	0	0	0	0	0	0	0	0	0	0	0	0	0	0	0	0.025	0	0.013	0.005	0	0	0.008	0.006	0.045	0.014	0.005	0.004	0	0.025	0	0.012	0.004	0	0	0.008	0.005	0.045
VTN_aVb3 complex	0	0	0	0	0	0	0	0	0	0	0	0	0	0	0	0	0	0	0	0	0	0	0	0	0	0	0	0	0	0	0	0	0	0	0	0	0	0	0	0	0	0	0	0	0	0	0	0	0
THBS1_aVb3 complex	0	0	0	0	0	0	0	0	0	0	0	0	0	0	0.391	0	0.379	0.371	0	0	0.375	0.372	0.412	0.38	0.372	0.371	0	0.075	0	0.062	0.055	0	0	0.058	0.056	0.095	0.064	0.055	0.054	0	0.09	0	0.078	0.07	0	0	0.073	0.071	0.111
FGF2_aVb3 complex	0	0	0	0	0	0	0	0	0	0	0	0	0	0	0.061	0	0.049	0.041	0	0	0.044	0.042	0.081	0.05	0.042	0.041	0	0	0	0	0	0	0	0	0	0	0	0	0	0	0.025	0	0.013	0.005	0	0	0.009	0.006	0.046
SPP1_aVb3 complex	0	0.046	0	0.034	0.026	0	0	0.029	0.027	0.066	0.035	0.027	0.026	0	0.048	0	0.035	0.028	0	0	0.031	0.029	0.068	0.037	0.028	0.027	0	1.502	0	1.489	1.481	0	0	1.485	1.482	1.522	1.49	1.482	1.481	0	1.601	0	1.589	1.581	0	0	1.585	1.582	1.622
FGF1_aVb3 complex	0	0	0	0	0	0	0	0	0	0	0	0	0	0	0	0	0	0	0	0	0	0	0	0	0	0	0	0	0	0	0	0	0	0	0	0	0	0	0	0	0	0	0	0	0	0	0	0	0
THY1_aVb3 complex	0	0	0	0	0	0	0	0	0	0	0	0	0	0	0.305	0	0.293	0.285	0	0	0.288	0.286	0.326	0.294	0.286	0.285	0	0	0	0	0	0	0	0	0	0	0	0	0	0	0.033	0	0.02	0.012	0	0	0.016	0.013	0.053
VWF_aVb3 complex	0	0	0	0	0	0	0	0	0	0	0	0	0	0	1.539	0	1.527	1.519	0	0	1.523	1.52	1.56	1.528	1.52	1.519	0	0	0	0	0	0	0	0	0	0	0	0	0	0	0	0	0	0	0	0	0	0	0
FCER2_aVb3 complex	0	0.132	0	0.12	0.112	0	0	0.115	0.113	0.152	0.121	0.113	0.112	0	0	0	0	0	0	0	0	0	0	0	0	0	0	0	0	0	0	0	0	0	0	0	0	0	0	0	0	0	0	0	0	0	0	0	0
MMP2_aVb3 complex	0	0	0	0	0	0	0	0	0	0	0	0	0	0	0.158	0	0.146	0.138	0	0	0.142	0.139	0.179	0.147	0.139	0.138	0	0	0	0	0	0	0	0	0	0	0	0	0	0	0	0	0	0	0	0	0	0	0
TNC_aVb3 complex	0	0	0	0	0	0	0	0	0	0	0	0	0	0	0.087	0	0.075	0.067	0	0	0.071	0.068	0.108	0.076	0.068	0.067	0	0.029	0	0.017	0.009	0	0	0.012	0.01	0.049	0.018	0.009	0.009	0	0.03	0	0.018	0.01	0	0	0.013	0.011	0.05
L1CAM_aVb3 complex	0	0	0	0	0	0	0	0	0	0	0	0	0	0	0	0	0	0	0	0	0	0	0	0	0	0	0	0	0	0	0	0	0	0	0	0	0	0	0	0	0	0	0	0	0	0	0	0	0
PLAUR_aVb3 complex	0	0	0	0	0	0	0	0	0	0	0	0	0	0	0.08	0	0.068	0.06	0	0	0.063	0.061	0.1	0.069	0.06	0.059	0	0.047	0	0.035	0.027	0	0	0.03	0.028	0.068	0.036	0.028	0.027	0	0.027	0	0.015	0.007	0	0	0.01	0.008	0.047
OMD_aVb3 complex	0	0	0	0	0	0	0	0	0	0	0	0	0	0	0.025	0	0.013	0.005	0	0	0.008	0.006	0.045	0.014	0.005	0.005	0	0	0	0	0	0	0	0	0	0	0	0	0	0	0	0	0	0	0	0	0	0	0
FN1_a3b1 complex	0	0	0	0	0	0	0	0	0	0	0	0	0	0.995	1.073	1.176	1.172	1.108	1.7	1.305	1.109	1.177	1.069	1.039	0.987	0.992	0.019	0.097	0.2	0.196	0.132	0.724	0.329	0.134	0.201	0.094	0.063	0.011	0.016	0.028	0.106	0.209	0.205	0.141	0.733	0.338	0.142	0.21	0.102
THBS1_a3b1 complex	0	0	0	0	0	0	0	0	0	0	0	0	0	0.38	0.457	0.56	0.556	0.493	1.084	0.689	0.494	0.562	0.454	0.424	0.372	0.376	0.063	0.14	0.244	0.24	0.176	0.768	0.372	0.177	0.245	0.137	0.107	0.055	0.059	0.079	0.156	0.259	0.255	0.192	0.783	0.388	0.193	0.261	0.153
LAMA3_a3b1 complex	0	0	0	0	0	0	0	0	0	0	0	0	0	0.019	0.097	0.2	0.196	0.132	0.724	0.329	0.134	0.202	0.094	0.064	0.012	0.016	0.018	0.096	0.199	0.195	0.132	0.723	0.328	0.133	0.201	0.093	0.063	0.011	0.015	0.022	0.1	0.203	0.199	0.135	0.727	0.332	0.137	0.204	0.096
CSPG4_a3b1 complex	0	0	0	0	0	0	0	0	0	0	0	0	0	0.053	0.13	0.233	0.229	0.166	0.757	0.362	0.167	0.235	0.127	0.097	0.045	0.049	0	0	0	0	0	0	0	0	0	0	0	0	0	0	0	0	0	0	0	0	0	0	0
FN1_a4b1 complex	0	0	0	0	0	0	0	0	0	0	0	0	0	1.242	0.994	0.991	0.989	0.988	0	1.033	1.003	0.999	1.174	1.186	1.247	1.471	0.266	0.018	0.015	0.013	0.012	0	0.057	0.027	0.023	0.198	0.21	0.271	0.495	0.275	0.027	0.023	0.022	0.021	0	0.066	0.036	0.032	0.207
SPP1_a4b1 complex	0.281	0.033	0.03	0.028	0.027	0	0.072	0.042	0.038	0.213	0.225	0.286	0.51	0.282	0.034	0.031	0.029	0.029	0	0.073	0.044	0.04	0.214	0.227	0.288	0.512	1.736	1.488	1.485	1.483	1.483	0	1.527	1.498	1.493	1.668	1.681	1.742	1.966	1.836	1.588	1.585	1.583	1.583	0	1.627	1.598	1.593	1.768
TNC_a4b1 complex	0	0	0	0	0	0	0	0	0	0	0	0	0	0.322	0.074	0.071	0.069	0.069	0	0.113	0.084	0.079	0.254	0.267	0.327	0.551	0.264	0.016	0.013	0.011	0.01	0	0.055	0.025	0.021	0.196	0.208	0.269	0.493	0.265	0.017	0.014	0.012	0.011	0	0.056	0.026	0.022	0.197
PLAUR_a4b1 complex	0	0	0	0	0	0	0	0	0	0	0	0	0	0.315	0.067	0.064	0.062	0.061	0	0.106	0.076	0.072	0.247	0.259	0.32	0.544	0.282	0.034	0.031	0.029	0.028	0	0.073	0.043	0.039	0.214	0.227	0.287	0.511	0.262	0.014	0.01	0.009	0.008	0	0.053	0.023	0.019	0.194
PLA2G2A_a4b1 complex	0	0	0	0	0	0	0	0	0	0	0	0	0	0	0	0	0	0	0	0	0	0	0	0	0	0	0	0	0	0	0	0	0	0	0	0	0	0	0	0	0	0	0	0	0	0	0	0	0
VCAM1_a4b1 complex	0	0	0	0	0	0	0	0	0	0	0	0	0	0.414	0.166	0.163	0.161	0.16	0	0.205	0.175	0.171	0.346	0.358	0.419	0.643	0.537	0.289	0.286	0.284	0.283	0	0.328	0.298	0.294	0.469	0.481	0.542	0.766	0.598	0.35	0.347	0.345	0.345	0	0.389	0.36	0.355	0.53
JAM2_a4b1 complex	0.264	0.016	0.013	0.011	0.01	0	0.055	0.025	0.021	0.196	0.208	0.269	0.493	0.505	0.257	0.253	0.252	0.251	0	0.296	0.266	0.262	0.437	0.449	0.51	0.734	0	0	0	0	0	0	0	0	0	0	0	0	0	0	0	0	0	0	0	0	0	0	0
FN1_a4b7 complex	0	0	0	0	0	0	0	0	0	0	0	0	0	1.101	0	1.016	1.031	1.016	0	0.999	1.004	0.989	0.99	1.007	1.014	1.16	0.125	0	0.04	0.056	0.04	0	0.024	0.028	0.013	0.014	0.031	0.038	0.185	0.134	0	0.048	0.064	0.049	0	0.032	0.037	0.021	0.023
VCAM1_a4b7 complex	0	0	0	0	0	0	0	0	0	0	0	0	0	0.273	0	0.188	0.203	0.188	0	0.171	0.176	0.161	0.162	0.179	0.186	0.332	0.396	0	0.311	0.327	0.311	0	0.295	0.299	0.284	0.285	0.302	0.309	0.456	0.457	0	0.372	0.388	0.372	0	0.356	0.361	0.345	0.347
MADCAM1_a4b7 complex	0	0	0	0	0	0	0	0	0	0	0	0	0	0	0	0	0	0	0	0	0	0	0	0	0	0	0.143	0	0.057	0.073	0.058	0	0.041	0.046	0.03	0.032	0.049	0.056	0.202	0.131	0	0.045	0.061	0.046	0	0.029	0.034	0.018	0.02
FN1_a5b1 complex	0	0	0	0	0	0	0	0	0	0	0	0	0	1	1.432	1.007	1.005	1.025	0	1.08	1.052	1.124	1.111	1.038	1.082	0.998	0.024	0.457	0.031	0.029	0.049	0	0.104	0.076	0.149	0.135	0.062	0.106	0.023	0.033	0.465	0.04	0.038	0.058	0	0.113	0.085	0.157	0.144
CD40LG_a5b1 complex	0	0	0	0	0	0	0	0	0	0	0	0	0	0	0	0	0	0	0	0	0	0	0	0	0	0	0	0	0	0	0	0	0	0	0	0	0	0	0	0	0	0	0	0	0	0	0	0	0
L1CAM_a5b1 complex	0	0	0	0	0	0	0	0	0	0	0	0	0	0	0	0	0	0	0	0	0	0	0	0	0	0	0	0	0	0	0	0	0	0	0	0	0	0	0	0	0	0	0	0	0	0	0	0	0
PLA2G2A_a5b1 complex	0	0	0	0	0	0	0	0	0	0	0	0	0	0	0	0	0	0	0	0	0	0	0	0	0	0	0	0	0	0	0	0	0	0	0	0	0	0	0	0	0	0	0	0	0	0	0	0	0
FBN1_a5b1 complex	0	0	0	0	0	0	0	0	0	0	0	0	0	0.16	0.593	0.168	0.166	0.185	0	0.24	0.213	0.285	0.272	0.198	0.242	0.159	0	0	0	0	0	0	0	0	0	0	0	0	0	0	0	0	0	0	0	0	0	0	0
FN1_a8b1 complex	0	0	0	0	0	0	0	0	0	0	0	0	0	0	1.161	0	0	0	0	0	0	0	0.989	0	0.986	0	0	0.185	0	0	0	0	0	0	0	0.013	0	0.01	0	0	0.194	0	0	0	0	0	0	0	0.022
TNC_a8b1 complex	0	0	0	0	0	0	0	0	0	0	0	0	0	0	0.241	0	0	0	0	0	0	0	0.069	0	0.067	0	0	0.183	0	0	0	0	0	0	0	0.011	0	0.008	0	0	0.184	0	0	0	0	0	0	0	0.012
FN1_aVb1 complex	0	0	0	0	0	0	0	0	0	0	0	0	0	0	1.103	1.321	1.246	1.111	0	1.178	1.183	1.046	1.23	1.298	1.104	1.021	0	0.127	0.345	0.271	0.136	0	0.202	0.207	0.07	0.254	0.322	0.128	0.045	0	0.136	0.354	0.279	0.144	0	0.211	0.216	0.079	0.263
VTN_aVb1 complex	0	0	0	0	0	0	0	0	0	0	0	0	0	0	0	0	0	0	0	0	0	0	0	0	0	0	0	0	0	0	0	0	0	0	0	0	0	0	0	0	0	0	0	0	0	0	0	0	0
FN1_aVb5 complex	0	0	0	0	0	0	0	0	0	0	0	0	0	0	1.195	1.04	1.062	1.019	0	1.033	1.033	1.033	1.05	1.001	1.011	0.986	0	0.219	0.065	0.086	0.043	0	0.057	0.057	0.057	0.074	0.025	0.035	0.011	0	0.228	0.073	0.095	0.051	0	0.066	0.066	0.066	0.083
LAMC1_a6b1 complex	0	0	0	0	0	0	0	0	0	0	0	0	0	0	0.966	0.486	0.581	0.434	0	0.564	0.439	0.413	0.413	0.427	0.424	0.411	0	0.608	0.128	0.224	0.077	0	0.207	0.082	0.055	0.056	0.07	0.067	0.054	0	0.644	0.164	0.26	0.112	0	0.243	0.117	0.091	0.091
LAMC1_a7b1 complex	0	0	0	0	0	0	0	0	0	0	0	0	0	0	0	0.404	0.403	0.404	0	0	0.419	0.556	0.543	0	0.399	0.397	0	0	0.046	0.045	0.047	0	0	0.061	0.199	0.186	0	0.042	0.04	0	0	0.082	0.081	0.083	0	0	0.097	0.234	0.222
CDH1_aEb7 complex	0	0	0	0	0	0	0	0	0	0	0	0	0	0	0	0	0	0	0	0	0	0	0	0	0	0	0.162	0	0.077	0.093	0.077	0	0.061	0.065	0.05	0.051	0.068	0.075	0.222	0.175	0	0.09	0.106	0.09	0	0.074	0.079	0.063	0.065
SPP1_a9b1 complex	0	0.089	0	0	0	0	0	0	0.028	0.029	0.086	0.035	0.026	0	0.09	0	0	0	0	0	0	0.029	0.03	0.088	0.036	0.027	0	1.544	0	0	0	0	0	0	1.483	1.484	1.541	1.49	1.481	0	1.644	0	0	0	0	0	0	1.583	1.584
TNC_a9b1 complex	0	0	0	0	0	0	0	0	0	0	0	0	0	0	0.13	0	0	0	0	0	0	0.069	0.07	0.127	0.076	0.067	0	0.072	0	0	0	0	0	0	0.011	0.012	0.069	0.018	0.009	0	0.073	0	0	0	0	0	0	0.012	0.013
VCAM1_a9b1 complex	0	0	0	0	0	0	0	0	0	0	0	0	0	0	0.222	0	0	0	0	0	0	0.161	0.162	0.219	0.168	0.159	0	0.345	0	0	0	0	0	0	0.284	0.285	0.342	0.291	0.282	0	0.406	0	0	0	0	0	0	0.345	0.346
THY1_aMb2 complex	0	0	0	0	0	0	0	0	0	0	0	0	0	0.312	0	0	0	0	0	0	0.295	0.286	0.285	0.383	0.413	0.289	0	0	0	0	0	0	0	0	0	0	0	0	0	0.039	0	0	0	0	0	0	0.022	0.013	0.012
FCER2_aMb2 complex	0.139	0	0	0	0	0	0	0.122	0.113	0.112	0.21	0.24	0.116	0	0	0	0	0	0	0	0	0	0	0	0	0	0	0	0	0	0	0	0	0	0	0	0	0	0	0	0	0	0	0	0	0	0	0	0
ICAM1_aMb2 complex	0.111	0	0	0	0	0	0	0.094	0.086	0.085	0.183	0.212	0.089	0.23	0	0	0	0	0	0	0.213	0.204	0.203	0.301	0.331	0.207	0.108	0	0	0	0	0	0	0.091	0.082	0.081	0.179	0.209	0.085	0.121	0	0	0	0	0	0	0.104	0.095	0.094
F10_aMb2 complex	0	0	0	0	0	0	0	0	0	0	0	0	0	0.032	0	0	0	0	0	0	0.015	0.007	0.006	0.104	0.133	0.01	0	0	0	0	0	0	0	0	0	0	0	0	0	0	0	0	0	0	0	0	0	0	0
C3_aMb2 complex	0.037	0	0	0	0	0	0	0.02	0.012	0.011	0.108	0.138	0.014	0	0	0	0	0	0	0	0	0	0	0	0	0	0.429	0	0	0	0	0	0	0.412	0.404	0.403	0.501	0.53	0.407	0.55	0	0	0	0	0	0	0.533	0.525	0.524
GP1BA_aMb2 complex	0	0	0	0	0	0	0	0	0	0	0	0	0	0	0	0	0	0	0	0	0	0	0	0	0	0	0	0	0	0	0	0	0	0	0	0	0	0	0	0	0	0	0	0	0	0	0	0	0
JAM3_aMb2 complex	0.045	0	0	0	0	0	0	0.028	0.019	0.018	0.116	0.146	0.022	0.198	0	0	0	0	0	0	0.181	0.173	0.172	0.269	0.299	0.175	0	0	0	0	0	0	0	0	0	0	0	0	0	0.03	0	0	0	0	0	0	0.013	0.004	0.003
THY1_aXb2 complex	0	0	0	0	0	0	0	0	0	0	0	0	0	0.335	0	0.297	0.286	0.302	0	0	0.295	0.324	0.289	0.448	0.559	0.29	0	0	0	0	0	0	0	0	0	0	0	0	0	0.062	0	0.024	0.013	0.029	0	0	0.022	0.051	0.017
FCER2_aXb2 complex	0.162	0	0.124	0.113	0.129	0	0	0.122	0.151	0.116	0.275	0.386	0.117	0	0	0	0	0	0	0	0	0	0	0	0	0	0	0	0	0	0	0	0	0	0	0	0	0	0	0	0	0	0	0	0	0	0	0	0
ICAM1_aXb2 complex	0.135	0	0.097	0.085	0.102	0	0	0.095	0.124	0.089	0.248	0.358	0.09	0.253	0	0.215	0.204	0.22	0	0	0.213	0.242	0.208	0.366	0.477	0.208	0.131	0	0.093	0.082	0.098	0	0	0.091	0.12	0.085	0.244	0.355	0.086	0.144	0	0.106	0.095	0.111	0	0	0.104	0.133	0.098
TNC_aVb6 complex	0	0	0	0	0	0	0	0	0	0	0	0	0	0	0	0.071	0.069	0.07	0.373	0	0.071	0	0	0	0	0	0	0	0.013	0.01	0.012	0.315	0	0.012	0	0	0	0	0	0	0	0.014	0.011	0.013	0.316	0	0.013	0	0
TGFB1_aVb6 complex	0	0	0.113	0.111	0.112	0.415	0	0.113	0	0	0	0	0	0	0	0.276	0.273	0.274	0.578	0	0.275	0	0	0	0	0	0	0	0.152	0.15	0.151	0.454	0	0.152	0	0	0	0	0	0	0	0.098	0.095	0.097	0.4	0	0.097	0	0
VCAM1_aDb2 complex	0	0	0	0	0	0	0	0	0	0	0	0	0	0	0	0	0	0	0	0	0	0.162	0.161	0	0.161	0	0	0	0	0	0	0	0	0	0.285	0.284	0	0.284	0	0	0	0	0	0	0	0	0	0.347	0.345
ICAM3_aDb2 complex	0	0	0	0	0	0	0	0	0.311	0.31	0	0.31	0	0	0	0	0	0	0	0	0	0.029	0.028	0	0.028	0	0	0	0	0	0	0	0	0	0.049	0.048	0	0.048	0	0	0	0	0	0	0	0	0	0.095	0.094
ACVL1_BMPR2_BMP10	0	0	0	0	0	0	0	0	0	0	0	0	0	0	0	0	0	0	0	0	0	0	0	0	0	0	0	0	0	0	0	0	0	0	0	0	0	0	0	0	0	0	0	0	0	0	0	0	0
ACVL1_BMPR2_GDF2	0	0	0	0	0	0	0	0	0	0	0	0	0	0	0	0	0	0	0	0	0	0	0	0	0	0	0	0	0	0	0	0	0	0	0	0	0	0	0	0	0	0	0	0	0	0	0	0	0
ACVR1_BMPR2_BMP7	0	0	0	0	0	0	0	0.014	0.015	0	0.026	0	0	0	0	0	0	0	0	0	0.026	0.027	0	0.037	0	0	0	0	0	0	0	0	0	0.032	0.033	0	0.043	0	0	0	0	0	0	0	0	0	0.04	0.041	0
ACVR_1A2A receptor_BMP7	0	0	0	0	0	0	0	0	0	0	0	0	0	0	0	0	0	0	0	0	0.01	0.011	0	0.022	0	0	0	0	0	0	0	0	0	0.004	0.005	0	0.015	0	0	0	0	0	0	0	0	0	0.011	0.012	0
ACVR_1A2B receptor_BMP7	0	0	0	0	0	0	0	0	0	0	0	0	0	0	0	0	0	0	0	0	0.02	0.021	0	0.031	0	0	0	0	0	0	0	0	0	0.007	0.008	0	0.019	0	0	0	0	0	0	0	0	0	0.014	0.015	0
BMPR1A_BMPR2_BMP7	0	0	0	0	0	0	0	0	0	0	0	0	0	0	0	0	0	0	0	0	0	0	0	0	0	0	0	0	0	0	0	0	0	0.013	0.014	0	0.024	0	0	0	0	0	0	0	0	0	0.012	0.013	0
BMPR1B_BMPR2_BMP7	0	0	0	0	0	0	0	0	0	0	0	0	0	0	0	0	0	0	0	0	0	0	0	0	0	0	0	0	0	0	0	0	0	0	0	0	0	0	0	0	0	0	0	0	0	0	0	0	0
BMR1A_ACR2A_BMP7	0	0	0	0	0	0	0	0	0	0	0	0	0	0	0	0	0	0	0	0	0.01	0.011	0	0.022	0	0	0	0	0	0	0	0	0	0.004	0.005	0	0.015	0	0	0	0	0	0	0	0	0	0.011	0.012	0
BMR1A_AVR2B_BMP7	0	0	0	0	0	0	0	0	0	0	0	0	0	0	0	0	0	0	0	0	0.02	0.021	0	0.031	0	0	0	0	0	0	0	0	0	0.007	0.008	0	0.019	0	0	0	0	0	0	0	0	0	0.014	0.015	0
ACVR1_BMPR2_BMP5	0	0	0	0	0	0	0	0	0	0.016	0	0	0	0	0	0	0	0	0	0	0	0	0.027	0	0	0	0	0	0	0	0	0	0	0	0	0.034	0	0	0	0	0	0	0	0	0	0	0	0	0.041
ACVR_1A2A receptor_BMP5	0	0	0	0	0	0	0	0	0	0	0	0	0	0	0	0	0	0	0	0	0	0	0.012	0	0	0	0	0	0	0	0	0	0	0	0	0.005	0	0	0	0	0	0	0	0	0	0	0	0	0.013
ACVR_1A2B receptor_BMP5	0	0	0	0	0	0	0	0	0	0	0	0	0	0	0	0	0	0	0	0	0	0	0.021	0	0	0	0	0	0	0	0	0	0	0	0	0.009	0	0	0	0	0	0	0	0	0	0	0	0	0.015
BMPR1A_BMPR2_BMP5	0	0	0	0	0	0	0	0	0	0	0	0	0	0	0	0	0	0	0	0	0	0	0	0	0	0	0	0	0	0	0	0	0	0	0	0.014	0	0	0	0	0	0	0	0	0	0	0	0	0.014
BMPR1B_BMPR2_BMP5	0	0	0	0	0	0	0	0	0	0	0	0	0	0	0	0	0	0	0	0	0	0	0	0	0	0	0	0	0	0	0	0	0	0	0	0	0	0	0	0	0	0	0	0	0	0	0	0	0
BMR1A_ACR2A_BMP5	0	0	0	0	0	0	0	0	0	0	0	0	0	0	0	0	0	0	0	0	0	0	0.012	0	0	0	0	0	0	0	0	0	0	0	0	0.005	0	0	0	0	0	0	0	0	0	0	0	0	0.013
BMR1A_AVR2B_BMP5	0	0	0	0	0	0	0	0	0	0	0	0	0	0	0	0	0	0	0	0	0	0	0.021	0	0	0	0	0	0	0	0	0	0	0	0	0.009	0	0	0	0	0	0	0	0	0	0	0	0	0.015
ACVR1_BMPR2_BMP6	0	0.105	0	0	0	0	0	0	0	0	0	0.014	0	0	0.117	0	0	0	0	0	0	0	0	0	0.025	0	0	0.123	0	0	0	0	0	0	0	0	0	0.031	0	0	0.131	0	0	0	0	0	0	0	0
ACVR_1A2A receptor_BMP6	0	0	0	0	0	0	0	0	0	0	0	0	0	0	0.101	0	0	0	0	0	0	0	0	0	0.009	0	0	0.095	0	0	0	0	0	0	0	0	0	0.003	0	0	0.102	0	0	0	0	0	0	0	0
ACVR_1A2B receptor_BMP6	0	0	0	0	0	0	0	0	0	0	0	0	0	0	0.111	0	0	0	0	0	0	0	0	0	0.019	0	0	0.098	0	0	0	0	0	0	0	0	0	0.006	0	0	0.105	0	0	0	0	0	0	0	0
BMPR1A_BMPR2_BMP6	0	0	0	0	0	0	0	0	0	0	0	0	0	0	0	0	0	0	0	0	0	0	0	0	0	0	0	0.104	0	0	0	0	0	0	0	0	0	0.012	0	0	0.103	0	0	0	0	0	0	0	0
BMPR1B_BMPR2_BMP6	0	0	0	0	0	0	0	0	0	0	0	0	0	0	0	0	0	0	0	0	0	0	0	0	0	0	0	0	0	0	0	0	0	0	0	0	0	0	0	0	0	0	0	0	0	0	0	0	0
BMR1A_ACR2A_BMP6	0	0	0	0	0	0	0	0	0	0	0	0	0	0	0.101	0	0	0	0	0	0	0	0	0	0.009	0	0	0.095	0	0	0	0	0	0	0	0	0	0.003	0	0	0.102	0	0	0	0	0	0	0	0
BMR1A_AVR2B_BMP6	0	0	0	0	0	0	0	0	0	0	0	0	0	0	0.111	0	0	0	0	0	0	0	0	0	0.019	0	0	0.098	0	0	0	0	0	0	0	0	0	0.006	0	0	0.105	0	0	0	0	0	0	0	0
ACVR1_BMPR2_BMP8A	0	0.02	0	0	0	0	0	0	0	0.025	0	0.013	0.014	0	0.031	0	0	0	0	0	0	0	0.037	0	0.024	0.025	0	0.037	0	0	0	0	0	0	0	0.043	0	0.031	0.032	0	0.045	0	0	0	0	0	0	0	0.051
ACVR_1A2A receptor_BMP8A	0	0	0	0	0	0	0	0	0	0	0	0	0	0	0.015	0	0	0	0	0	0	0	0.021	0	0.009	0.01	0	0.009	0	0	0	0	0	0	0	0.015	0	0.002	0.003	0	0.016	0	0	0	0	0	0	0	0.022
ACVR_1A2B receptor_BMP8A	0	0	0	0	0	0	0	0	0	0	0	0	0	0	0.025	0	0	0	0	0	0	0	0.031	0	0.018	0.02	0	0.012	0	0	0	0	0	0	0	0.018	0	0.006	0.007	0	0.019	0	0	0	0	0	0	0	0.025
BMPR1A_BMPR2_BMP8A	0	0	0	0	0	0	0	0	0	0	0	0	0	0	0	0	0	0	0	0	0	0	0	0	0	0	0	0.018	0	0	0	0	0	0	0	0.024	0	0.011	0.013	0	0.017	0	0	0	0	0	0	0	0.023
BMPR1B_BMPR2_BMP8A	0	0	0	0	0	0	0	0	0	0	0	0	0	0	0	0	0	0	0	0	0	0	0	0	0	0	0	0	0	0	0	0	0	0	0	0	0	0	0	0	0	0	0	0	0	0	0	0	0
BMR1A_ACR2A_BMP8A	0	0	0	0	0	0	0	0	0	0	0	0	0	0	0.015	0	0	0	0	0	0	0	0.021	0	0.009	0.01	0	0.009	0	0	0	0	0	0	0	0.015	0	0.002	0.003	0	0.016	0	0	0	0	0	0	0	0.022
BMR1A_AVR2B_BMP8A	0	0	0	0	0	0	0	0	0	0	0	0	0	0	0.025	0	0	0	0	0	0	0	0.031	0	0.018	0.02	0	0.012	0	0	0	0	0	0	0	0.018	0	0.006	0.007	0	0.019	0	0	0	0	0	0	0	0.025
ACVR_1A2A receptor_INHBA	0	0	0	0	0	0	0	0	0	0	0	0	0	0	0.014	0	0	0.01	0	0	0.013	0.046	0.098	0	0.021	0	0	0.007	0	0	0.004	0	0	0.007	0.039	0.092	0	0.015	0	0	0.015	0	0	0.011	0	0	0.014	0.047	0.099
ACVR_1A2B receptor_INHBA	0	0	0	0	0	0	0	0	0	0	0	0	0	0	0.024	0	0	0.02	0	0	0.023	0.055	0.108	0	0.031	0	0	0.011	0	0	0.007	0	0	0.01	0.043	0.095	0	0.019	0	0	0.017	0	0	0.014	0	0	0.017	0.049	0.102
ACVR_1B2A receptor_INHBA	0	0	0	0	0	0	0	0	0	0	0	0	0	0	0.014	0	0	0.01	0	0	0.013	0.046	0.098	0	0.021	0	0	0.007	0	0	0.004	0	0	0.007	0.039	0.092	0	0.015	0	0	0.015	0	0	0.011	0	0	0.014	0.047	0.099
ACVR_1B2B receptor_INHBA	0	0	0	0	0	0	0	0	0	0	0	0	0	0	0.024	0	0	0.02	0	0	0.023	0.055	0.108	0	0.031	0	0	0.011	0	0	0.007	0	0	0.01	0.043	0.095	0	0.019	0	0	0.017	0	0	0.014	0	0	0.017	0.049	0.102
ACVR_1C2B receptor_INHBA	0	0	0	0	0	0	0	0	0	0	0	0	0	0	0	0	0	0	0	0	0	0	0	0	0	0	0	0	0	0	0	0	0	0	0	0	0	0	0	0	0	0	0	0	0	0	0	0	0
ACVR_1A2A receptor_INHBB	0	0	0	0	0	0	0	0	0	0	0	0	0	0	0.279	0	0.013	0.01	0	0	0.011	0.035	0.014	0	0.009	0	0	0.272	0	0.006	0.004	0	0	0.005	0.029	0.007	0	0.002	0	0	0.28	0	0.014	0.011	0	0	0.012	0.036	0.015
ACVR_1A2B receptor_INHBB	0	0	0	0	0	0	0	0	0	0	0	0	0	0	0.289	0	0.022	0.02	0	0	0.021	0.045	0.024	0	0.018	0	0	0.276	0	0.01	0.007	0	0	0.008	0.032	0.011	0	0.006	0	0	0.283	0	0.016	0.014	0	0	0.015	0.039	0.018
ACVR_1B2A receptor_INHBB	0	0	0	0	0	0	0	0	0	0	0	0	0	0	0.279	0	0.013	0.01	0	0	0.011	0.035	0.014	0	0.009	0	0	0.272	0	0.006	0.004	0	0	0.005	0.029	0.007	0	0.002	0	0	0.28	0	0.014	0.011	0	0	0.012	0.036	0.015
ACVR_1B2B receptor_INHBB	0	0	0	0	0	0	0	0	0	0	0	0	0	0	0.289	0	0.022	0.02	0	0	0.021	0.045	0.024	0	0.018	0	0	0.276	0	0.01	0.007	0	0	0.008	0.032	0.011	0	0.006	0	0	0.283	0	0.016	0.014	0	0	0.015	0.039	0.018
ACVR_1C2B receptor_INHBB	0	0	0	0	0	0	0	0	0	0	0	0	0	0	0	0	0	0	0	0	0	0	0	0	0	0	0	0	0	0	0	0	0	0	0	0	0	0	0	0	0	0	0	0	0	0	0	0	0
BMPR1A_BMPR2_BMP2	0	0	0	0	0	0	0	0	0	0	0	0	0	0	0	0	0	0	0	0	0	0	0	0	0	0	0	0.031	0.025	0.016	0.017	0	0.015	0.03	0.015	0.023	0	0.011	0.012	0	0.03	0.024	0.015	0.017	0	0.014	0.029	0.015	0.022
BMPR1B_BMPR2_BMP2	0	0	0	0	0	0	0	0	0	0	0	0	0	0	0	0	0	0	0	0	0	0	0	0	0	0	0	0	0	0	0	0	0	0	0	0	0	0	0	0	0	0	0	0	0	0	0	0	0
BMR1A_ACR2A_BMP2	0	0	0	0	0	0	0	0	0	0	0	0	0	0	0.028	0.022	0.013	0.015	0	0.012	0.027	0.013	0.02	0	0.009	0.009	0	0.022	0.016	0.006	0.008	0	0.006	0.021	0.006	0.014	0	0.002	0.002	0	0.029	0.023	0.014	0.016	0	0.013	0.028	0.014	0.021
BMR1A_AVR2B_BMP2	0	0	0	0	0	0	0	0	0	0	0	0	0	0	0.038	0.032	0.023	0.024	0	0.022	0.037	0.023	0.03	0	0.018	0.019	0	0.025	0.019	0.01	0.012	0	0.009	0.024	0.01	0.017	0	0.006	0.006	0	0.032	0.026	0.016	0.018	0	0.016	0.031	0.016	0.024
BMPR1A_BMPR2_BMP4	0	0	0	0	0	0	0	0	0	0	0	0	0	0	0	0	0	0	0	0	0	0	0	0	0	0	0	0.165	0	0.015	0.013	0	0	0.014	0.025	0.034	0	0.011	0	0	0.164	0	0.014	0.013	0	0	0.013	0.024	0.033
BMPR1B_BMPR2_BMP4	0	0	0	0	0	0	0	0	0	0	0	0	0	0	0	0	0	0	0	0	0	0	0	0	0	0	0	0	0	0	0	0	0	0	0	0	0	0	0	0	0	0	0	0	0	0	0	0	0
BMR1A_ACR2A_BMP4	0	0	0	0	0	0	0	0	0	0	0	0	0	0	0.162	0	0.012	0.011	0	0	0.011	0.023	0.032	0	0.009	0	0	0.156	0	0.005	0.004	0	0	0.005	0.016	0.025	0	0.002	0	0	0.163	0	0.013	0.012	0	0	0.012	0.024	0.033
BMR1A_AVR2B_BMP4	0	0	0	0	0	0	0	0	0	0	0	0	0	0	0.172	0	0.022	0.02	0	0	0.021	0.032	0.041	0	0.018	0	0	0.159	0	0.009	0.008	0	0	0.008	0.02	0.029	0	0.006	0	0	0.166	0	0.015	0.014	0	0	0.015	0.026	0.035
BMPR1A_BMPR2_GDF5	0	0	0	0	0	0	0	0	0	0	0	0	0	0	0	0	0	0	0	0	0	0	0	0	0	0	0	0	0	0	0	0	0	0.013	0	0	0	0	0	0	0	0	0	0	0	0	0.013	0	0
BMPR1B_BMPR2_GDF5	0	0	0	0	0	0	0	0	0	0	0	0	0	0	0	0	0	0	0	0	0	0	0	0	0	0	0	0	0	0	0	0	0	0	0	0	0	0	0	0	0	0	0	0	0	0	0	0	0
BMR1A_ACR2A_GDF5	0	0	0	0	0	0	0	0	0	0	0	0	0	0	0	0	0	0	0	0	0.011	0	0	0	0	0	0	0	0	0	0	0	0	0.004	0	0	0	0	0	0	0	0	0	0	0	0	0.012	0	0
BMR1A_AVR2B_GDF5	0	0	0	0	0	0	0	0	0	0	0	0	0	0	0	0	0	0	0	0	0.02	0	0	0	0	0	0	0	0	0	0	0	0	0.008	0	0	0	0	0	0	0	0	0	0	0	0	0.014	0	0
BMPR1A_BMPR2_GDF6	0	0	0	0	0	0	0	0	0	0	0	0	0	0	0	0	0	0	0	0	0	0	0	0	0	0	0	0.084	0	0	0	0	0	0.012	0	0.015	0	0.011	0	0	0.084	0	0	0	0	0	0.012	0	0.014
BMPR1B_BMPR2_GDF6	0	0	0	0	0	0	0	0	0	0	0	0	0	0	0	0	0	0	0	0	0	0	0	0	0	0	0	0	0	0	0	0	0	0	0	0	0	0	0	0	0	0	0	0	0	0	0	0	0
BMR1A_ACR2A_GDF6	0	0	0	0	0	0	0	0	0	0	0	0	0	0	0.082	0	0	0	0	0	0.01	0	0.012	0	0.009	0	0	0.075	0	0	0	0	0	0.003	0	0.006	0	0.002	0	0	0.083	0	0	0	0	0	0.011	0	0.013
BMR1A_AVR2B_GDF6	0	0	0	0	0	0	0	0	0	0	0	0	0	0	0.091	0	0	0	0	0	0.019	0	0.022	0	0.018	0	0	0.079	0	0	0	0	0	0.007	0	0.009	0	0.006	0	0	0.085	0	0	0	0	0	0.013	0	0.016
BMPR1A_BMPR2_GDF7	0	0	0	0	0	0	0	0	0	0	0	0	0	0	0	0	0	0	0	0	0	0	0	0	0	0	0.053	0.023	0	0.022	0	0	0	0.012	0.014	0.019	0	0	0	0.052	0.022	0	0.022	0	0	0	0.011	0.013	0.018
BMPR1B_BMPR2_GDF7	0	0	0	0	0	0	0	0	0	0	0	0	0	0	0	0	0	0	0	0	0	0	0	0	0	0	0	0	0	0	0	0	0	0	0	0	0	0	0	0	0	0	0	0	0	0	0	0	0
BMR1A_ACR2A_GDF7	0	0	0	0	0	0	0	0	0	0	0	0	0	0.05	0.02	0	0.02	0	0	0	0.009	0.012	0.016	0	0	0	0.044	0.014	0	0.013	0	0	0	0.003	0.005	0.01	0	0	0	0.051	0.021	0	0.021	0	0	0	0.01	0.013	0.017
BMR1A_AVR2B_GDF7	0	0	0	0	0	0	0	0	0	0	0	0	0	0.06	0.03	0	0.029	0	0	0	0.019	0.021	0.026	0	0	0	0.047	0.017	0	0.017	0	0	0	0.006	0.009	0.013	0	0	0	0.054	0.024	0	0.023	0	0	0	0.013	0.015	0.02
BMPR1B_BMPR2_BMP15	0	0	0	0	0	0	0	0	0	0	0	0	0	0	0	0	0	0	0	0	0	0	0	0	0	0	0	0	0	0	0	0	0	0	0	0	0	0	0	0	0	0	0	0	0	0	0	0	0
BMPR1B_BMPR2_BMPR1A	0	0	0	0	0	0	0	0	0	0	0	0	0	0	0	0	0	0	0	0	0	0	0	0	0	0	0	0	0	0	0	0	0	0	0	0	0	0	0	0	0	0	0	0	0	0	0	0	0
ACVR_1B2A receptor_MSTN	0	0	0	0	0	0	0	0	0	0	0	0	0	0	0	0	0.012	0	0	0	0	0	0	0	0.009	0	0	0	0	0.005	0	0	0	0	0	0	0	0.002	0	0	0	0	0.013	0	0	0	0	0	0
ACVR_1B2B receptor_MSTN	0	0	0	0	0	0	0	0	0	0	0	0	0	0	0	0	0.021	0	0	0	0	0	0	0	0.018	0	0	0	0	0.009	0	0	0	0	0	0	0	0.006	0	0	0	0	0.015	0	0	0	0	0	0
ACVR_1B2A receptor_GDF11	0	0	0	0	0	0	0	0	0	0	0	0	0	0	0.031	0	0.01	0.012	0	0.016	0.01	0.019	0.053	0.016	0.01	0.02	0	0.025	0	0.004	0.005	0	0.009	0.003	0.013	0.047	0.01	0.003	0.014	0	0.032	0	0.011	0.013	0	0.017	0.011	0.02	0.054
ACVR_1B2B receptor_GDF11	0	0	0	0	0	0	0	0	0	0	0	0	0	0	0.041	0	0.02	0.021	0	0.025	0.019	0.029	0.063	0.026	0.019	0.03	0	0.028	0	0.007	0.009	0	0.013	0.007	0.016	0.05	0.013	0.007	0.017	0	0.035	0	0.014	0.015	0	0.019	0.013	0.023	0.057
ACVR_1B2A receptor_BMP3	0	0	0	0	0	0	0	0	0	0	0	0	0	0	0	0	0	0	0	0	0	0	0	0	0	0	0	0	0	0	0	0	0	0	0	0	0	0	0	0	0	0	0	0	0	0	0	0	0
ACVR_1B2B receptor_GDF1	0	0	0	0	0	0	0	0	0	0	0	0	0	0	0	0	0	0	0	0	0	0	0	0	0	0	0	0	0	0	0	0	0	0	0	0	0	0	0	0	0	0	0	0	0	0	0	0	0
ACVR_1B2B receptor_GDF10	0	0	0	0	0	0	0	0	0	0	0	0	0	0	0	0	0	0	0	0	0	0	0	0	0	0.019	0	0	0	0	0	0	0	0	0	0	0	0	0.007	0	0	0	0	0	0	0	0	0	0
ACVR_1B2B receptor_GDF3	0	0	0	0	0	0	0	0	0	0	0	0	0	0	0.038	0	0	0	0	0	0	0	0	0	0.018	0	0	0.026	0	0	0	0	0	0	0	0	0	0.006	0	0	0.032	0	0	0	0	0	0	0	0
CD8 receptor_LCK	0	0	0	0	0	0	0	0	0	0	0	0	0	0.013	0.007	0.01	0.006	0.006	0	0.013	0.01	0.007	0.011	0	0.009	0.604	0	0	0	0	0	0	0	0	0	0	0	0	0	0.012	0.006	0.01	0.006	0.006	0	0.013	0.009	0.007	0.01
CD94:NKG2A_HLA-E	0	0	0	0	0	0	0	0	0	0	0	0	0	0	0	0	0	0	0	0	0	0	0	0	0	0	0	0	0	0	0	0	0	0	0	0	0	0	0	0	0	0	0	0	0	0	0	0	0
CD94:NKG2C_HLA-E	0	0	0	0	0	0	0	0	0	0	0	0	0	0	0	0	0	0	0	0	0	0	0	0	0	0	0	0	0	0	0	0	0	0	0	0	0	0	0	0	0	0	0	0	0	0	0	0	0
CD94:NKG2E_HLA-E	0	0	0	0	0	0	0	0	0	0	0	0	0	0	0	0	0	0	0	0	0	0	0	0	0	0	0	0	0	0	0	0	0	0	0	0	0	0	0	0	0	0	0	0	0	0	0	0	0
CNTF-1R_CNTF	0	0	0	0	0	0	0	0	0	0	0	0	0	0	0	0	0	0	0	0	0	0	0	0	0	0	0	0	0	0	0.003	0	0	0	0.003	0	0	0.003	0	0	0	0	0	0	0	0	0	0	0
CNTF-1R_CLCF1	0	0	0	0	0	0	0	0	0	0	0	0	0	0	0	0	0	0	0	0	0	0	0	0	0	0	0	0.008	0.01	0.005	0.011	0	0	0.031	0.017	0.03	0	0.007	0.007	0	0	0	0	0	0	0	0	0	0
ICAM1_aLb2 complex	0.144	0.088	0	0	0.088	0	0	0.086	0	0.09	0	0.189	0.302	0.262	0.207	0	0	0.207	0	0	0.205	0	0.209	0	0.307	0.42	0.14	0.084	0	0	0.084	0	0	0.083	0	0.086	0	0.185	0.298	0.153	0.097	0	0	0.098	0	0	0.096	0	0.1
ICAM2_aLb2 complex	0.148	0.092	0	0	0.092	0	0	0.09	0	0.094	0	0.193	0.306	0.463	0.408	0	0	0.408	0	0	0.406	0	0.41	0	0.509	0.621	0.063	0.007	0	0	0.007	0	0	0.005	0	0.009	0	0.108	0.221	0	0	0	0	0	0	0	0	0	0
ICAM3_aLb2 complex	0.367	0.311	0	0	0.311	0	0	0.31	0	0.313	0	0.412	0.525	0.085	0.029	0	0	0.029	0	0	0.028	0	0.031	0	0.13	0.243	0.105	0.049	0	0	0.049	0	0	0.048	0	0.051	0	0.15	0.263	0.151	0.095	0	0	0.095	0	0	0.093	0	0.097
ICAM4_aLb2 complex	0	0	0	0	0	0	0	0	0	0	0	0	0	0.067	0.011	0	0	0.011	0	0	0.009	0	0.013	0	0.112	0.225	0	0	0	0	0	0	0	0	0	0	0	0	0	0	0	0	0	0	0	0	0	0	0
F11R_aLb2 complex	0.106	0.051	0	0	0.051	0	0	0.049	0	0.053	0	0.152	0.264	0.168	0.112	0	0	0.112	0	0	0.111	0	0.114	0	0.213	0.326	0.278	0.223	0	0	0.223	0	0	0.221	0	0.225	0	0.324	0.436	0.28	0.225	0	0	0.225	0	0	0.223	0	0.227
FLT1 complex_VEGFA	0	0	0	0	0	0	0	0	0	0	0	0	0	0	0.557	0.722	0.742	0.678	0	0.617	0.894	0.735	0.655	0.772	0.659	0.539	0	0	0	0	0	0	0	0	0	0	0	0	0	0	0	0	0	0	0	0	0	0	0
FLT1 complex_PGF	0	0	0	0	0	0	0	0	0	0	0	0	0	0.545	0.604	0.996	0.78	0.661	0	0.748	0.592	0.55	1.019	0.549	0.541	0.54	0	0	0	0	0	0	0	0	0	0	0	0	0	0	0	0	0	0	0	0	0	0	0
FLT1 complex_VEGFB	0	0	0	0	0	0	0	0	0	0	0	0	0	0.567	0.547	0.63	0.674	0.601	0	0.583	0.597	0.71	0.571	0.544	0.574	0.552	0	0	0	0	0	0	0	0	0	0	0	0	0	0	0	0	0	0	0	0	0	0	0
PlexinA1_complex3_SEMA3A	0	0	0	0	0	0	0	0	0	0	0	0	0	0	0.055	0	0	0	0	0.043	0.032	0.103	0.036	0	0.025	0.025	0	0.06	0	0	0	0	0.049	0.038	0.109	0.042	0	0.031	0.031	0	0.058	0	0	0	0	0.046	0.035	0.106	0.039
PlexinA2_complex1_SEMA3A	0	0.044	0	0	0	0	0.032	0.021	0.092	0.025	0	0.015	0.015	0	0.301	0	0	0	0	0.289	0.278	0.349	0.282	0	0.272	0.271	0	0.085	0	0	0	0	0.073	0.062	0.133	0.066	0	0.056	0.056	0	0.079	0	0	0	0	0.067	0.056	0.127	0.06
PlexinA3_complex1_SEMA3A	0	0.046	0	0	0	0	0.034	0.023	0.094	0.027	0	0.017	0.017	0	0.037	0	0	0	0	0.025	0.014	0.085	0.018	0	0.008	0.008	0	0.039	0	0	0	0	0.027	0.016	0.087	0.02	0	0.01	0.009	0	0.049	0	0	0	0	0.037	0.026	0.097	0.03
PlexinA4_complex1_SEMA3A	0	0	0	0	0	0	0	0	0	0	0	0	0	0	0.049	0	0	0	0	0.037	0.026	0.097	0.03	0	0.02	0.02	0	0	0	0	0	0	0	0	0	0	0	0	0	0	0	0	0	0	0	0	0	0	0
FcRn complex_ALB	0	0	0	0	0	0	0	0	0	0	0	0	0	0	0	0	0	0	0	0	0	0	0	0	0	0	0	0	0	0	0	0	0	0	0	0	0	0	0	0	0	0	0	0	0	0	0	0	0
GMCSFR_CSF2	0	0	0	0	0	0	0	0	0	0	0	0	0	0	0	0	0	0	0	0	0	0	0	0	0	0.045	0	0	0	0	0	0	0	0	0	0	0	0	0	0	0	0	0	0	0	0	0	0	0
IFNA8_Type I IFNR	0	0	0	0	0	0	0	0	0	0	0	0	0	0	0	0	0	0	0	0	0	0	0	0	0	0	0	0	0	0	0	0	0	0	0	0	0	0	0	0	0	0	0	0	0	0	0	0	0
IFNE_Type I IFNR	0	0	0	0	0	0	0	0	0	0	0	0	0	0	0	0	0	0	0	0	0	0	0	0	0	0	0	0	0	0	0	0	0	0	0	0	0	0	0	0	0	0	0	0	0	0	0	0	0
IFNA1_Type I IFNR	0	0	0	0	0	0	0	0	0	0	0	0	0	0	0	0	0	0	0	0	0	0	0	0	0	0	0	0	0	0	0	0	0	0	0	0	0	0	0	0	0	0	0	0	0	0	0	0	0
IFNA2_Type I IFNR	0	0	0	0	0	0	0	0	0	0	0	0	0	0	0	0	0	0	0	0	0	0	0	0	0	0	0	0	0	0	0	0	0	0	0	0	0	0	0	0	0	0	0	0	0	0	0	0	0
IFNA10_Type I IFNR	0	0	0	0	0	0	0	0	0	0	0	0	0	0	0	0	0	0	0	0	0	0	0	0	0	0	0	0	0	0	0	0	0	0	0	0	0	0	0	0	0	0	0	0	0	0	0	0	0
IFNA7_Type I IFNR	0	0	0	0	0	0	0	0	0	0	0	0	0	0	0	0	0	0	0	0	0	0	0	0	0	0	0	0	0	0	0	0	0	0	0	0	0	0	0	0	0	0	0	0	0	0	0	0	0
IFNA21_Type I IFNR	0	0	0	0	0	0	0	0	0	0	0	0	0	0	0	0	0	0	0	0	0	0	0	0	0	0	0	0	0	0	0	0	0	0	0	0	0	0	0	0	0	0	0	0	0	0	0	0	0
IFNA5_Type I IFNR	0	0	0	0	0	0	0	0	0	0	0	0	0	0	0	0	0	0	0	0	0	0	0	0	0	0	0	0	0	0	0	0	0	0	0	0	0	0	0	0	0	0	0	0	0	0	0	0	0
IFNA14_Type I IFNR	0	0	0	0	0	0	0	0	0	0	0	0	0	0	0	0	0	0	0	0	0	0	0	0	0	0	0	0	0	0	0	0	0	0	0	0	0	0	0	0	0	0	0	0	0	0	0	0	0
IFNA17_Type I IFNR	0	0	0	0	0	0	0	0	0	0	0	0	0	0	0	0	0	0	0	0	0	0	0	0	0	0	0	0	0	0	0	0	0	0	0	0	0	0	0	0	0	0	0	0	0	0	0	0	0
IFNB1_Type I IFNR	0	0	0	0	0	0	0	0	0	0	0	0	0	0	0	0	0	0	0	0	0	0	0	0	0	0	0	0	0	0	0	0	0	0	0	0	0	0	0	0	0	0	0	0	0	0	0	0	0
IFNW1_Type I IFNR	0	0	0	0	0	0	0	0	0	0	0	0	0	0	0	0	0	0	0	0	0	0	0	0	0	0	0	0	0	0	0	0	0	0	0	0	0	0	0	0	0	0	0	0	0	0	0	0	0
IFNA6_Type I IFNR	0	0	0	0	0	0	0	0	0	0	0	0	0	0	0	0	0	0	0	0	0	0	0	0	0	0	0	0	0	0	0	0	0	0	0	0	0	0	0	0	0	0	0	0	0	0	0	0	0
IFNA4_Type I IFNR	0	0	0	0	0	0	0	0	0	0	0	0	0	0	0	0	0	0	0	0	0	0	0	0	0	0	0	0	0	0	0	0	0	0	0	0	0	0	0	0	0	0	0	0	0	0	0	0	0
IFNA16_Type I IFNR	0	0	0	0	0	0	0	0	0	0	0	0	0	0	0	0	0	0	0	0	0	0	0	0	0	0	0	0	0	0	0	0	0	0	0	0	0	0	0	0	0	0	0	0	0	0	0	0	0
IFNK_Type I IFNR	0	0	0	0	0	0	0	0	0	0	0	0	0	0	0	0	0	0	0	0	0	0	0	0	0	0	0	0	0	0	0	0	0	0	0	0	0	0	0	0	0	0	0	0	0	0	0	0	0
IL1 receptor_IL1A	0	0	0	0	0	0	0	0	0	0	0	0	0	0	0	0	0	0	0	0	0	0	0	0	0.088	0.082	0	0	0	0	0	0	0	0	0	0	0	0.07	0.064	0	0	0	0	0	0	0	0	0	0
IL1 receptor inhibitor_IL1A	0	0	0	0	0	0	0	0	0	0	0	0.035	0.029	0	0	0	0	0	0	0	0	0	0	0	0.031	0.026	0	0	0	0	0	0	0	0	0	0	0	0.018	0.012	0	0	0	0	0	0	0	0	0	0
IL1 receptor_IL1B	0	0	0	0	0	0	0	0	0	0	0	0	0	0	0	0	0	0	0	0	0.084	0.088	0.094	0.095	0.339	0.083	0	0	0	0	0	0	0	0.066	0.07	0.076	0.077	0.321	0.065	0	0	0	0	0	0	0	0.049	0.053	0.059
IL1 receptor inhibitor_IL1B	0	0	0	0	0	0	0	0.031	0.035	0.04	0.042	0.286	0.03	0	0	0	0	0	0	0	0.027	0.031	0.037	0.038	0.282	0.026	0	0	0	0	0	0	0	0.014	0.018	0.024	0.025	0.269	0.013	0	0	0	0	0	0	0	0.009	0.013	0.018
IL1 receptor_IL1RN	0	0	0	0	0	0	0	0	0	0	0	0	0	0	0	0	0	0	0	0	0	0.087	0.083	0	0.152	0.092	0	0	0	0	0	0	0	0	0.069	0.065	0	0.134	0.074	0	0	0	0	0	0	0	0	0.052	0.048
IL1 receptor inhibitor_IL1RN	0	0	0	0	0	0	0	0	0.033	0.03	0	0.099	0.039	0	0	0	0	0	0	0	0	0.03	0.026	0	0.095	0.036	0	0	0	0	0	0	0	0	0.017	0.013	0	0.082	0.022	0	0	0	0	0	0	0	0	0.011	0.007
IL10 receptor_IL10	0.084	0	0	0.074	0	0	0	0	0.078	0.077	0.087	0.134	0.096	0.103	0	0	0.093	0	0	0	0	0.097	0.095	0.106	0.153	0.115	0.157	0	0	0.147	0	0	0	0	0.151	0.149	0.16	0.207	0.169	0.119	0	0	0.109	0	0	0	0	0.113	0.111
IL11 receptor_IL11	0	0	0	0	0	0	0	0	0	0	0	0	0	0	0	0	0	0	0	0.029	0	0.02	0	0	0.02	0	0	0	0	0	0	0	0.025	0	0.016	0	0	0.015	0	0	0	0	0	0	0	0.019	0	0.01	0
IL13 receptor_IL4	0	0	0	0	0	0	0	0	0	0	0	0	0.079	0	0	0	0	0	0	0	0	0	0	0	0	0.24	0	0	0	0	0	0	0	0	0	0	0	0	0.022	0	0	0	0	0	0	0	0	0	0
IL4 receptor_IL4	0	0	0	0	0	0	0	0	0	0	0	0	0.079	0	0	0	0	0	0	0	0	0	0	0	0	0.24	0	0	0	0	0	0	0	0	0	0	0	0	0.022	0	0	0	0	0	0	0	0	0	0
IL13 receptor_IL13	0	0	0	0	0	0	0	0	0	0	0.128	0	0	0	0	0	0	0	0	0	0	0	0	0.289	0	0	0	0	0	0	0	0	0	0	0	0	0.071	0	0	0	0	0	0	0	0	0	0	0	0
IL15 receptor_IL15	0	0	0	0	0	0	0	0	0	0	0	0	0	0	0	0	0	0	0	0	0	0	0	0	0	0	0	0	0	0	0	0	0	0	0	0	0	0	0	0	0	0	0	0	0	0	0	0	0
IL17 receptor AB_IL25	0	0	0	0	0	0	0	0	0	0	0	0	0	0	0	0	0	0	0	0	0	0	0	0	0	0	0	0	0	0	0	0	0	0	0	0	0	0	0	0	0	0	0	0	0	0	0	0	0
IL17 receptor AC_IL17A	0	0	0	0	0	0	0	0	0	0	0	0	0	0	0	0	0	0	0	0	0	0	0	0	0	0.028	0	0	0	0	0	0	0	0	0	0	0	0	0.055	0	0	0	0	0	0	0	0	0	0
IL17 receptor AC_IL17F	0	0	0	0	0	0	0	0	0	0	0	0	0	0	0	0	0	0	0	0	0	0	0	0	0	0.026	0	0	0	0	0	0	0	0	0	0	0	0	0.053	0	0	0	0	0	0	0	0	0	0
IL17 receptor AE_IL17C	0	0	0	0	0	0	0	0	0	0	0	0	0	0	0	0	0	0	0	0	0	0	0	0	0	0	0	0	0	0	0	0	0	0	0	0	0	0	0	0	0	0	0	0	0	0	0	0	0
IL18 receptor_IL18	0	0	0	0	0	0	0	0	0	0	0	0	0	0	0	0	0	0	0	0	0	0	0	0	0	0	0	0	0	0	0	0	0	0	0	0	0	0	0	0	0	0	0	0	0	0	0	0	0
IL2 receptor_HA_IL2	0	0	0	0	0	0	0	0	0	0.011	0	0	0.013	0	0	0	0	0	0	0	0	0	0	0	0	0	0	0	0	0	0	0	0	0	0	0	0	0	0	0	0	0	0	0	0	0	0	0	0
IL2 receptor_I_IL2	0	0	0	0	0	0	0	0	0	0	0	0	0	0	0	0	0	0	0	0	0	0	0	0	0	0	0	0	0	0	0	0	0	0	0	0	0	0	0	0	0	0	0	0	0	0	0	0	0
IL20 receptor Type II_IL24	0	0	0	0	0	0	0	0	0	0	0	0	0	0	0	0	0	0	0	0	0	0	0	0	0	0	0	0	0	0	0	0	0	0	0.028	0	0	0.028	0.027	0	0	0	0	0	0	0	0	0.021	0
IL20 receptor Type II_IL20	0	0	0	0	0	0	0	0	0	0	0	0	0	0	0	0	0	0	0	0	0	0	0	0	0	0	0	0	0	0	0	0	0	0	0.029	0	0	0.028	0	0	0	0	0	0	0	0	0	0.022	0
IL21 receptor_IL21	0	0	0	0	0	0	0	0	0	0	0	0.019	0.025	0	0	0	0	0	0	0	0	0	0	0	0	0	0	0	0	0	0	0	0	0	0	0	0	0	0	0	0	0	0	0	0	0	0	0	0
IL22 receptor_IL22	0	0	0	0	0	0	0	0	0	0	0	0	0	0	0	0	0	0	0	0	0	0	0	0	0	0	0	0	0	0	0	0	0	0	0	0	0	0	0	0	0	0	0	0	0	0	0	0	0
IL26 receptor_IL26	0	0	0	0	0	0	0	0	0	0	0	0	0	0	0	0	0	0	0	0	0	0	0	0	0	0	0	0	0	0	0	0	0	0	0	0	0	0	0	0	0	0	0	0	0	0	0	0	0
IL28 receptor_IFNL3	0	0	0	0	0	0	0	0	0	0	0	0	0	0	0	0	0	0	0	0	0	0	0	0	0	0	0	0	0	0	0	0	0	0	0	0	0	0	0	0	0	0	0	0	0	0	0	0	0
IL3 receptor_IL3	0	0	0	0	0	0	0	0	0	0	0	0	0	0	0	0	0	0	0	0	0	0	0	0	0	0	0	0	0	0	0	0	0	0	0	0	0	0	0	0	0	0	0	0	0	0	0	0	0
IL33 receptor_IL33	0	0	0	0	0	0	0	0	0	0	0	0	0	0	0	0	0	0	0	0	0	0	0	0	0	0	0	0	0	0	0	0	0	0	0	0	0	0	0	0	0.277	0	0	0.003	0	0	0.025	0.015	0.039
IL36 receptor_IL1F10	0	0	0	0	0	0	0	0	0	0	0	0	0	0	0	0	0	0	0	0	0	0	0	0	0	0	0	0	0	0	0	0	0	0	0	0	0	0	0	0	0	0	0	0	0	0	0	0	0
IL36 receptor_IL36B	0	0	0	0	0	0	0	0	0	0	0	0	0	0	0	0	0	0	0	0	0	0	0	0	0	0	0	0	0	0	0	0	0	0	0	0	0	0	0	0	0	0	0	0	0	0	0	0	0
IL36 receptor_IL36G	0	0	0	0	0	0	0	0	0	0	0	0	0	0	0	0	0	0	0	0	0	0	0	0	0	0	0	0	0	0	0	0	0	0	0	0	0	0	0.023	0	0	0	0	0	0	0	0	0	0
IL36 receptor_IL36RN	0	0	0	0	0	0	0	0	0	0	0	0	0	0	0	0	0	0	0	0	0	0	0	0	0	0	0	0	0	0	0	0	0	0	0	0	0	0	0	0	0	0	0	0	0	0	0	0	0
IL36 receptor_IL36A	0	0	0	0	0	0	0	0	0	0	0	0	0	0	0	0	0	0	0	0	0	0	0	0	0	0	0	0	0	0	0	0	0	0	0	0	0	0	0	0	0	0	0	0	0	0	0	0	0
IL37 receptor_IL37	0	0	0	0	0	0	0	0	0	0	0	0	0	0	0	0	0	0	0	0	0	0	0	0	0	0	0	0	0	0	0	0	0	0	0	0	0	0	0.03	0	0	0	0	0	0	0	0	0	0
IL6 receptor_IL6	0	0	0	0	0	0	0	0	0	0	0	0	0	0.059	0.018	0	0	0.011	0	0	0.009	0.023	0.021	0	0.011	0	0.21	0.169	0	0	0.161	0	0	0.159	0.173	0.171	0	0.162	0	0.285	0.244	0	0	0.237	0	0	0.234	0.248	0.246
IL7 receptor_IL7	0	0	0	0	0	0	0	0	0	0	0	0	0	0.061	0.018	0.044	0.045	0.035	0	0.042	0.041	0.068	0.023	0	0.021	0.027	0	0	0	0	0	0	0	0	0	0	0	0	0	0.059	0.016	0.041	0.043	0.032	0	0.039	0.039	0.065	0.02
IL9 receptor_IL9	0	0	0	0	0	0	0	0	0	0	0	0	0	0	0	0	0	0	0	0	0	0	0	0	0	0	0	0	0	0	0	0	0	0	0	0	0	0	0	0	0	0	0	0	0	0	0	0	0
LIFR_OSM	0	0	0	0	0	0	0	0	0	0	0	0	0	0.321	0.318	0	0	0	0	0	0	0	0	0.322	0.389	0.324	0.061	0.057	0	0	0	0	0	0	0	0	0.062	0.129	0.063	0.069	0.065	0	0	0	0	0	0	0	0
OSMR_OSM	0	0	0	0	0	0	0	0	0	0	0	0	0	0.124	0.12	0	0	0	0	0	0	0	0	0.125	0.192	0.126	0.194	0.191	0	0	0	0	0	0	0	0	0.195	0.262	0.197	0.228	0.225	0	0	0	0	0	0	0	0
LIFR_LIF	0	0	0	0	0	0	0	0	0	0	0	0	0	0	0	0.324	0.336	0.323	0	0	0.317	0.387	0.32	0.451	0.315	0.316	0	0	0.064	0.075	0.063	0	0	0.057	0.126	0.059	0.19	0.054	0.055	0	0	0.072	0.083	0.071	0	0	0.065	0.135	0.067
MIS receptor 1_AMH	0	0	0	0	0	0	0	0	0	0	0	0	0	0	0	0	0	0	0	0	0	0	0	0	0	0	0	0	0	0	0	0	0	0	0	0	0	0	0	0	0	0	0	0	0	0	0	0	0
NKG2D II receptor_MICB	0	0	0	0	0	0	0	0	0	0	0	0	0	0.023	0.011	0	0.007	0.008	0	0	0.015	0.013	0.009	0.014	0.023	0.034	0	0	0	0	0	0	0	0	0	0	0	0	0	0	0	0	0	0	0	0	0	0	0
NKG2D II receptor_MICA	0	0	0	0	0	0	0	0	0	0	0	0	0	0.022	0.058	0.027	0.018	0.038	0	0.028	0.041	0.085	0.046	0	0.034	0.043	0	0	0	0	0	0	0	0	0	0	0	0	0	0	0	0	0	0	0	0	0	0	0
NKG2D II receptor_RAET1L	0	0	0	0	0	0	0	0	0	0	0	0	0	0	0	0	0	0	0	0	0	0.006	0	0	0	0	0	0	0	0	0	0	0	0	0	0	0	0	0	0	0	0	0	0	0	0	0	0	0
NKG2D II receptor_RAET1G	0	0	0	0	0	0	0	0	0	0	0	0	0	0	0.019	0	0	0	0	0	0.008	0.006	0.007	0	0.006	0.006	0	0	0	0	0	0	0	0	0	0	0	0	0	0	0	0	0	0	0	0	0	0	0
NKG2D II receptor_RAET1E	0	0	0	0	0	0	0	0	0	0	0	0	0	0	0.012	0	0	0	0	0	0	0	0	0	0	0	0	0	0	0	0	0	0	0	0	0	0	0	0	0	0	0	0	0	0	0	0	0	0
NKG2D II receptor_ULBP3	0	0	0	0	0	0	0	0	0	0	0	0	0	0	0.01	0.01	0	0.008	0	0.019	0.007	0.011	0.011	0	0.006	0.01	0	0	0	0	0	0	0	0	0	0	0	0	0	0	0	0	0	0	0	0	0	0	0
NKG2D II receptor_ULBP2	0	0	0	0	0	0	0	0	0	0	0	0	0	0.015	0.017	0.008	0	0.01	0	0.027	0.008	0.011	0.007	0.015	0.01	0.025	0	0	0	0	0	0	0	0	0	0	0	0	0	0	0	0	0	0	0	0	0	0	0
NKG2D II receptor_ULBP1	0	0	0	0	0	0	0	0	0	0	0	0	0	0	0	0	0	0.006	0	0	0	0.008	0.007	0	0.009	0.007	0	0	0	0	0	0	0	0	0	0	0	0	0	0	0	0	0	0	0	0	0	0	0
PDGFB_PDGFR complex	0	0	0	0	0	0	0	0	0	0	0	0	0	0	0.12	0	0	0	0	0.13	0.127	0.242	0.239	0	0.118	0.118	0	0.009	0	0	0	0	0.019	0.017	0.131	0.128	0	0.007	0.007	0	0	0	0	0	0	0	0	0	0
GDF11_TGFR_AVR2A	0	0	0	0	0	0	0	0	0	0	0	0	0	0	0.031	0.025	0.032	0.029	0	0	0.028	0.035	0.038	0	0.028	0.024	0	0	0	0	0	0	0	0	0	0	0	0	0	0	0.01	0.004	0.011	0.008	0	0	0.006	0.013	0.017
MSTN_TGFR_AVR2A	0	0	0	0	0	0	0	0	0	0	0	0	0	0	0	0	0	0	0	0	0	0	0	0	0	0	0	0	0	0	0	0	0	0	0	0	0	0	0	0	0.012	0.005	0.013	0.009	0	0	0.008	0.015	0.018
GDF11_TGFR_AVR2B	0	0	0	0	0	0	0	0	0	0	0	0	0	0	0.041	0.028	0.035	0.028	0	0	0.034	0.033	0.029	0	0.025	0.024	0	0	0	0	0	0	0	0	0	0	0	0	0	0	0.02	0.007	0.014	0.007	0	0	0.013	0.011	0.008
MSTN_TGFR_AVR2B	0	0	0	0	0	0	0	0	0	0	0	0	0	0	0	0	0	0	0	0	0	0	0	0	0	0	0	0	0	0	0	0	0	0	0	0	0	0	0	0	0.021	0.009	0.015	0.008	0	0	0.014	0.013	0.009
TGFB1_TGFbeta receptor1	0.12	0.132	0.136	0.138	0.132	0.516	0.119	0.129	0.136	0.143	0.127	0.181	0.117	0.282	0.294	0.299	0.301	0.294	0.678	0.281	0.292	0.299	0.305	0.29	0.343	0.279	0.159	0.171	0.175	0.178	0.171	0.555	0.158	0.169	0.176	0.182	0.167	0.22	0.156	0.105	0.117	0.121	0.123	0.117	0.5	0.104	0.114	0.121	0.127
TGFB3_TGFbeta receptor1	0	0	0	0	0	0	0	0	0	0	0	0	0	0	0	0	0	0	0	0	0	0	0	0	0	0	0	0	0	0	0	0	0	0	0	0	0	0	0	0	0	0	0	0	0	0	0	0	0
TGFB2_TGFbeta receptor1	0	0	0	0	0	0	0	0	0	0	0	0	0	0.017	0.029	0.033	0.035	0.029	0.412	0.016	0.026	0.033	0.04	0.024	0.078	0.014	0	0	0	0	0	0	0	0	0	0	0	0	0	0	0	0	0	0	0	0	0	0	0
TGFB1_TGFbeta receptor2	0.121	0.133	0.139	0.147	0.133	0	0.116	0.135	0.146	0.143	0	0.121	0.116	0.284	0.295	0.301	0.309	0.295	0	0.279	0.297	0.309	0.306	0	0.284	0.279	0.16	0.172	0.178	0.186	0.172	0	0.156	0.174	0.185	0.182	0	0.161	0.155	0.106	0.117	0.123	0.131	0.117	0	0.101	0.119	0.131	0.128
TGFB3_TGFbeta receptor2	0	0	0	0	0	0	0	0	0	0	0	0	0	0	0	0	0	0	0	0	0	0	0	0	0	0	0	0	0	0	0	0	0	0	0	0	0	0	0	0	0	0	0	0	0	0	0	0	0
TGFB2_TGFbeta receptor2	0	0	0	0	0	0	0	0	0	0	0	0	0	0.018	0.029	0.036	0.043	0.03	0	0.013	0.031	0.043	0.04	0	0.018	0.013	0	0	0	0	0	0	0	0	0	0	0	0	0	0	0	0	0	0	0	0	0	0	0
NRG1_a6b4 complex	0	0	0	0	0	0	0	0	0	0	0	0	0	0	0.1	0.038	0.03	0.045	0.414	0.071	0.064	0.176	0.018	0.022	0.009	0.008	0	0.112	0.05	0.043	0.057	0.427	0.083	0.077	0.188	0.031	0.035	0.021	0.021	0	0.102	0.04	0.032	0.047	0.416	0.072	0.066	0.177	0.02
IGF1_a6b4 complex	0	0	0	0	0	0	0	0	0	0	0	0	0	0	0.096	0.034	0.026	0.041	0.41	0.067	0.06	0.172	0.014	0.018	0.005	0.004	0	0	0	0	0	0	0	0	0	0	0	0	0	0	0	0	0	0	0	0	0	0	0
GDF9_TGFR_BMPR2	0	0	0	0	0	0	0	0	0	0	0	0	0	0.02	0.032	0.036	0.038	0.032	0.416	0.019	0.029	0.036	0.043	0.027	0.081	0.017	0.014	0.026	0.03	0.032	0.026	0.41	0.013	0.023	0.03	0.037	0.021	0.075	0.011	0.02	0.032	0.036	0.038	0.032	0.415	0.019	0.029	0.036	0.042
IFNG_Type II IFNR	0	0	0	0	0	0	0	0	0	0	0	0	0	0.157	0.091	0.25	0.144	0.205	0	0.112	0.251	0.068	0.116	0.108	0.314	0.01	0	0	0	0	0	0	0	0	0	0	0	0	0	0	0	0	0	0	0	0	0	0	0
PDGFR complex_PDGFD	0	0	0	0	0	0	0	0	0	0	0	0	0	0	0.35	0.007	0	0.005	0	0	0.006	0.005	0.025	0.033	0.003	0.012	0	0	0	0	0	0	0	0	0	0	0	0	0	0	0	0	0	0	0	0	0	0	0
PlexinA1_complex1_SEMA6D	0	0	0	0	0	0	0	0	0	0	0	0	0	0	0.065	0	0	0	0	0	0.028	0.027	0.047	0.06	0.025	0	0	0.071	0	0	0	0	0	0.034	0.033	0.053	0.066	0.031	0	0	0.069	0	0	0	0	0	0.031	0.031	0.051
PlexinA1_complex2_SEMA6D	0	0	0	0	0	0	0	0	0	0	0	0	0	0	0.065	0	0	0	0	0	0.028	0.027	0.047	0.06	0.025	0	0	0.071	0	0	0	0	0	0.034	0.033	0.053	0.066	0.031	0	0	0.069	0	0	0	0	0	0.031	0.031	0.051
CD47_SIRB1 complex	0	0.295	0.294	0.296	0.294	0	0	0.302	0.297	0	0.302	0.398	0.304	0	0.112	0.111	0.113	0.11	0	0	0.119	0.113	0	0.119	0.215	0.121	0	0.262	0.262	0.263	0.261	0	0	0.269	0.264	0	0.27	0.366	0.272	0	0.143	0.142	0.144	0.142	0	0	0.15	0.145	0
IFNL1_Type III IFNR	0	0	0	0	0	0	0	0	0	0	0	0	0	0	0	0	0	0	0	0	0	0	0	0	0	0	0	0	0	0	0	0	0	0	0	0	0	0	0	0	0	0	0	0	0	0	0	0	0
IFNL3_Type III IFNR	0	0	0	0	0	0	0	0	0	0	0	0	0	0	0	0	0	0	0	0	0	0	0	0	0	0	0	0	0	0	0	0	0	0	0	0	0	0	0	0	0	0	0	0	0	0	0	0	0
IFNL2_Type III IFNR	0	0	0	0	0	0	0	0	0	0	0	0	0	0	0	0	0	0	0	0	0	0	0	0	0	0	0	0	0	0	0	0	0	0	0	0	0	0	0	0	0	0	0	0	0	0	0	0	0
TSLP_TSLPR	0	0	0	0	0	0	0	0	0	0	0	0	0	0	0	0	0	0	0	0	0	0	0.01	0.164	0.011	0.016	0	0	0	0	0	0	0	0	0	0.005	0.159	0.006	0.011	0	0	0	0	0	0	0	0	0	0
CRLF2_TSLPR	0	0	0	0	0	0	0	0	0	0	0	0	0	0	0	0	0	0	0	0	0	0	0	0	0	0	0	0	0	0	0	0	0	0	0	0	0	0	0	0	0	0	0	0	0	0	0	0	0
[truncated: 120 more columns]

## Sheet: Pvalue
interacting_pair	Bcell|Bcell	Bcell|Endothelial	Bcell|Epi_AQP3	Bcell|Epi_GPX3	Bcell|Epi_CCNI	Bcell|Epi_SLC12A1	Bcell|Epi_STMN1	Bcell|Epi_VCAM1	Bcell|Epi_VCAN	Bcell|Fibroblast	Bcell|Mast	Bcell|Myeloid	Bcell|Tcell	Endothelial|Bcell	Endothelial|Endothelial	Endothelial|Epi_AQP3	Endothelial|Epi_GPX3	Endothelial|Epi_CCNI	Endothelial|Epi_SLC12A1	Endothelial|Epi_STMN1	Endothelial|Epi_VCAM1	Endothelial|Epi_VCAN	Endothelial|Fibroblast	Endothelial|Mast	Endothelial|Myeloid	Endothelial|Tcell	Epi_AQP3|Bcell	Epi_AQP3|Endothelial	Epi_AQP3|Epi_AQP3	Epi_AQP3|Epi_GPX3	Epi_AQP3|Epi_CCNI	Epi_AQP3|Epi_SLC12A1	Epi_AQP3|Epi_STMN1	Epi_AQP3|Epi_VCAM1	Epi_AQP3|Epi_VCAN	Epi_AQP3|Fibroblast	Epi_AQP3|Mast	Epi_AQP3|Myeloid	Epi_AQP3|Tcell	Epi_GPX3|Bcell	Epi_GPX3|Endothelial	Epi_GPX3|Epi_AQP3	Epi_GPX3|Epi_GPX3	Epi_GPX3|Epi_CCNI	Epi_GPX3|Epi_SLC12A1	Epi_GPX3|Epi_STMN1	Epi_GPX3|Epi_VCAM1	Epi_GPX3|Epi_VCAN	Epi_GPX3|Fibroblast
KLRG2_WNT11	1	1	1	1	1	1	1	1	1	1	1	1	1	1	1	1	1	1	1	1	1	1	1	1	1	1	1	1	1	1	1	1	1	1	1	1	1	1	1	1	1	1	1	1	1	1	1	1	1
KLRG2_TNFSF9	1	1	1	1	1	1	1	1	1	1	1	1	1	1	1	1	1	1	1	1	1	1	1	1	1	1	1	1	1	1	1	1	1	1	1	1	1	1	1	1	1	1	1	1	1	1	1	1	1
HLA-DPA1_TNFSF9	1	1	1	1	1	1	1	1	1	1	1	1	1	1	1	1	1	1	1	1	1	1	1	1	1	1	1	1	1	1	1	1	1	1	1	1	1	1	1	1	1	1	1	1	1	1	1	1	1
PVR_TNFSF9	1	1	1	1	1	1	1	1	1	1	1	1	1	1	1	1	1	1	1	1	1	1	1	1	1	1	1	1	1	1	1	1	1	1	1	1	1	1	1	1	1	1	1	1	1	1	1	1	1
KLRG2_WNT5B	1	1	1	1	1	1	1	1	1	1	1	1	1	1	1	1	1	1	1	1	1	1	1	1	1	1	1	1	1	1	1	1	1	1	1	1	1	1	1	1	1	1	1	1	1	1	1	1	1
HLA-DPA1_GAL	1	1	1	1	1	1	1	1	1	1	1	1	1	1	1	1	1	1	1	1	1	1	1	1	1	1	1	1	1	1	1	1	1	1	1	1	1	1	1	1	1	1	1	1	1	1	1	1	1
GALR2_GAL	1	1	1	1	1	1	1	1	1	1	1	1	1	1	1	1	1	1	1	1	1	1	1	1	1	1	1	1	1	1	1	1	1	1	1	1	1	1	1	1	1	1	1	1	1	1	1	1	1
GALR3_GAL	1	1	1	1	1	1	1	1	1	1	1	1	1	1	1	1	1	1	1	1	1	1	1	1	1	1	1	1	1	1	1	1	1	1	1	1	1	1	1	1	1	1	1	1	1	1	1	1	1
PVR_CD96	1	1	1	1	1	1	1	1	1	1	1	1	1	1	1	1	1	1	1	1	1	1	1	1	1	1	1	1	1	1	1	1	1	1	1	1	1	1	1	1	1	1	1	1	1	1	1	1	1
PVR_CD226	1	1	1	1	1	1	1	1	1	1	1	1	1	1	1	1	1	1	1	1	1	1	1	1	1	1	1	1	1	1	1	1	1	1	1	1	1	1	1	1	1	1	1	1	1	1	1	1	1
PVR_TIGIT	1	1	1	1	1	1	1	1	1	1	1	1	1	1	1	1	1	1	1	1	1	1	1	1	1	1	1	1	1	1	1	1	1	1	1	1	1	1	1	1	1	1	1	1	1	1	1	1	1
PVR_NECTIN3	1	1	1	1	1	1	1	1	1	1	1	1	1	1	1	1	1	1	1	1	1	1	1	1	1	1	1	1	1	1	1	1	1	1	1	1	1	1	1	1	1	1	1	1	1	1	1	1	1
CADM3_NECTIN3	1	1	1	1	1	1	1	1	1	1	1	1	1	1	1	1	1	1	1	1	1	1	1	1	1	1	1	1	1	1	1	1	1	1	1	1	1	1	1	1	1	1	1	1	1	1	1	1	1
CADM1_NECTIN3	1	1	1	1	1	1	1	1	1	1	1	1	1	1	1	1	1	1	1	1	1	1	1	1	1	1	1	1	1	1	1	1	1	1	1	1	1	1	1	1	1	1	1	1	1	1	1	1	1
NECTIN1_NECTIN3	1	1	1	1	1	1	1	1	1	1	1	1	1	1	1	1	1	1	1	1	1	1	1	1	1	1	1	1	1	1	1	1	1	1	1	1	1	1	1	1	1	1	1	1	1	1	1	1	1
TIGIT_NECTIN3	1	1	1	1	1	1	1	1	1	1	1	1	1	1	1	1	1	1	1	1	1	1	1	1	1	1	1	1	1	1	1	1	1	1	1	1	1	1	1	1	1	1	1	1	1	1	1	1	1
NECTIN2_NECTIN3	1	1	1	1	1	1	1	1	1	1	1	1	1	1	1	1	1	1	1	1	1	1	1	1	1	1	1	1	1	1	1	1	1	1	1	1	1	1	1	1	1	1	1	1	1	1	1	1	1
CADM3_CADM1	1	1	1	1	1	1	1	1	1	1	1	1	1	1	1	1	1	1	1	1	1	1	1	1	1	1	1	1	1	1	1	1	1	1	1	1	1	1	1	1	1	1	1	1	1	1	1	1	1
CADM1_CADM1	1	1	1	1	1	1	1	1	1	1	1	1	1	1	1	1	1	1	1	1	1	1	1	1	1	1	1	1	1	1	1	1	1	1	1	1	1	1	1	1	1	1	1	1	1	1	1	1	1
CRTAM_CADM1	1	1	1	1	1	1	1	1	1	1	1	1	1	1	1	1	1	1	1	1	1	1	1	1	1	1	1	1	1	1	1	1	1	1	1	1	1	1	1	1	1	1	1	1	1	1	1	1	1
CADM3_CADM4	1	1	1	1	1	1	1	1	1	1	1	1	1	1	1	1	1	1	1	1	1	1	1	1	1	1	1	1	1	1	1	1	1	1	1	1	1	1	1	1	1	1	1	1	1	1	1	1	1
CADM3_EPB41L1	1	1	1	1	1	1	1	1	1	1	1	1	1	1	1	1	1	1	1	1	1	1	1	1	1	1	1	1	1	1	1	1	1	1	1	1	1	1	1	1	1	1	1	1	1	1	1	1	1
NECTIN1_CADM3	1	1	1	1	1	1	1	1	1	1	1	1	1	1	1	1	1	1	1	1	1	1	1	1	1	1	1	1	1	1	1	1	1	1	1	1	1	1	1	1	1	1	1	1	1	1	1	1	1
NECTIN1_NECTIN4	1	1	1	1	1	1	1	1	1	1	1	1	1	1	1	1	1	1	1	1	1	1	1	1	1	1	1	1	1	1	1	1	1	1	1	1	1	1	1	1	1	1	1	1	1	1	1	1	1
TIGIT_NECTIN2	1	1	1	1	1	1	1	1	1	1	1	1	1	1	1	1	1	1	1	1	1	1	1	1	1	1	1	1	1	1	1	1	1	1	1	1	1	1	1	1	1	1	1	1	1	1	1	1	1
CD226_NECTIN2	1	1	1	1	1	1	1	1	1	1	1	1	1	1	1	1	1	1	1	1	1	1	1	1	1	1	1	1	1	1	1	1	1	1	1	1	1	1	1	1	1	1	1	1	1	1	1	1	1
CDH1_KLRG1	1	1	1	1	1	1	1	1	1	1	1	1	1	1	1	1	1	1	1	1	1	1	1	1	1	1	1	1	1	1	1	1	1	1	1	1	1	1	1	1	1	1	1	1	1	1	1	1	1
FGF2_CD44	1	1	1	1	1	1	1	1	1	1	1	1	1	1	1	1	1	1	1	1	1	1	1	1	1	1	1	1	1	1	1	1	1	1	1	1	1	1	1	1	1	1	1	1	1	1	1	1	1
SPP1_CD44	1	1	1	1	1	1	1	1	1	1	1	1	1	1	1	1	1	1	1	1	1	1	1	1	1	1	0	1	1	1	1	1	0	0	0	0	0	0	0	0	1	1	1	1	1	0	0	0	0
LGALS9_CD44	1	1	1	1	1	1	1	1	1	1	1	1	1	0.38	1	1	1	1	1	0.545	1	0.105	1	0	0.81	0.235	1	1	1	1	1	1	1	1	1	1	1	1	1	1	1	1	1	1	1	1	1	1	1
HGF_CD44	1	1	1	1	1	1	1	1	1	1	1	1	1	1	1	1	1	1	1	1	1	1	1	1	1	1	1	1	1	1	1	1	1	1	1	1	1	1	1	1	1	1	1	1	1	1	1	1	1
FGF2_FGFR4	1	1	1	1	1	1	1	1	1	1	1	1	1	1	1	1	1	1	1	1	1	1	1	1	1	1	1	1	1	1	1	1	1	1	1	1	1	1	1	1	1	1	1	1	1	1	1	1	1
FGF1_FGFR4	1	1	1	1	1	1	1	1	1	1	1	1	1	1	1	1	1	1	1	1	1	1	1	1	1	1	1	1	1	1	1	1	1	1	1	1	1	1	1	1	1	1	1	1	1	1	1	1	1
TNFRSF10A_FGFR4	1	1	1	1	1	1	1	1	1	1	1	1	1	1	1	1	1	1	1	1	1	1	1	1	1	1	1	1	1	1	1	1	1	1	1	1	1	1	1	1	1	1	1	1	1	1	1	1	1
FGF17_FGFR4	1	1	1	1	1	1	1	1	1	1	1	1	1	1	1	1	1	1	1	1	1	1	1	1	1	1	1	1	1	1	1	1	1	1	1	1	1	1	1	1	1	1	1	1	1	1	1	1	1
FGF18_FGFR4	1	1	1	1	1	1	1	1	1	1	1	1	1	1	1	1	1	1	1	1	1	1	1	1	1	1	1	1	1	1	1	1	1	1	1	1	1	1	1	1	1	1	1	1	1	1	1	1	1
FGF5_FGFR4	1	1	1	1	1	1	1	1	1	1	1	1	1	1	1	1	1	1	1	1	1	1	1	1	1	1	1	1	1	1	1	1	1	1	1	1	1	1	1	1	1	1	1	1	1	1	1	1	1
FGF7_FGFR4	1	1	1	1	1	1	1	1	1	1	1	1	1	1	1	1	1	1	1	1	1	1	1	1	1	1	1	1	1	1	1	1	1	1	1	1	1	1	1	1	1	1	1	1	1	1	1	1	1
FGF2_FGFR1	1	1	1	1	1	1	1	1	1	1	1	1	1	1	1	1	1	1	1	1	1	1	1	1	1	1	1	1	1	1	1	1	1	1	1	1	1	1	1	1	1	1	1	1	1	1	1	1	1
FGF1_FGFR1	1	1	1	1	1	1	1	1	1	1	1	1	1	1	1	1	1	1	1	1	1	1	1	1	1	1	1	1	1	1	1	1	1	1	1	1	1	1	1	1	1	1	1	1	1	1	1	1	1
FGF17_FGFR1	1	1	1	1	1	1	1	1	1	1	1	1	1	1	1	1	1	1	1	1	1	1	1	1	1	1	1	1	1	1	1	1	1	1	1	1	1	1	1	1	1	1	1	1	1	1	1	1	1
FGF18_FGFR1	1	1	1	1	1	1	1	1	1	1	1	1	1	1	1	1	1	1	1	1	1	1	1	1	1	1	1	1	1	1	1	1	1	1	1	1	1	1	1	1	1	1	1	1	1	1	1	1	1
FGF10_FGFR1	1	1	1	1	1	1	1	1	1	1	1	1	1	1	1	1	1	1	1	1	1	1	1	1	1	1	1	1	1	1	1	1	1	1	1	1	1	1	1	1	1	1	1	1	1	1	1	1	1
FGF2_FGFR2	1	1	1	1	1	1	1	1	1	1	1	1	1	1	1	1	1	1	1	1	1	1	1	1	1	1	1	1	1	1	1	1	1	1	1	1	1	1	1	1	1	1	1	1	1	1	1	1	1
FGF1_FGFR2	1	1	1	1	1	1	1	1	1	1	1	1	1	1	1	1	1	1	1	1	1	1	1	1	1	1	1	1	1	1	1	1	1	1	1	1	1	1	1	1	1	1	1	1	1	1	1	1	1
CD44_FGFR2	1	1	1	1	1	1	1	1	1	1	1	1	1	1	1	1	1	1	1	1	1	1	1	1	1	1	1	1	1	1	1	1	1	1	1	1	1	1	1	1	1	1	1	1	1	1	1	1	1
FGF17_FGFR2	1	1	1	1	1	1	1	1	1	1	1	1	1	1	1	1	1	1	1	1	1	1	1	1	1	1	1	1	1	1	1	1	1	1	1	1	1	1	1	1	1	1	1	1	1	1	1	1	1
FGF18_FGFR2	1	1	1	1	1	1	1	1	1	1	1	1	1	1	1	1	1	1	1	1	1	1	1	1	1	1	1	1	1	1	1	1	1	1	1	1	1	1	1	1	1	1	1	1	1	1	1	1	1
FGF5_FGFR2	1	1	1	1	1	1	1	1	1	1	1	1	1	1	1	1	1	1	1	1	1	1	1	1	1	1	1	1	1	1	1	1	1	1	1	1	1	1	1	1	1	1	1	1	1	1	1	1	1
FGF7_FGFR2	1	1	1	1	1	1	1	1	1	1	1	1	1	1	1	1	1	1	1	1	1	1	1	1	1	1	1	1	1	1	1	1	1	1	1	1	1	1	1	1	1	1	1	1	1	1	1	1	1
FGF10_FGFR2	1	1	1	1	1	1	1	1	1	1	1	1	1	1	1	1	1	1	1	1	1	1	1	1	1	1	1	1	1	1	1	1	1	1	1	1	1	1	1	1	1	1	1	1	1	1	1	1	1
TIMP1_FGFR2	1	1	1	1	1	1	1	1	1	1	1	1	1	1	1	1	1	1	1	1	1	1	1	1	1	1	1	1	1	1	1	1	1	1	1	1	1	1	1	1	1	1	1	1	1	1	1	1	1
FGFR1_FGFR2	1	1	1	1	1	1	1	1	1	1	1	1	1	1	1	1	1	1	1	1	1	1	1	1	1	1	1	1	1	1	1	1	1	1	1	1	1	1	1	1	1	1	1	1	1	1	1	1	1
FGF2_FGFR3	1	1	1	1	1	1	1	1	1	1	1	1	1	1	1	1	1	1	1	1	1	1	1	1	1	1	1	1	1	1	1	1	1	1	1	1	1	1	1	1	1	1	1	1	1	1	1	1	1
FGF1_FGFR3	1	1	1	1	1	1	1	1	1	1	1	1	1	1	1	1	1	1	1	1	1	1	1	1	1	1	1	1	1	1	1	1	1	1	1	1	1	1	1	1	1	1	1	1	1	1	1	1	1
FGF17_FGFR3	1	1	1	1	1	1	1	1	1	1	1	1	1	1	1	1	1	1	1	1	1	1	1	1	1	1	1	1	1	1	1	1	1	1	1	1	1	1	1	1	1	1	1	1	1	1	1	1	1
FGF18_FGFR3	1	1	1	1	1	1	1	1	1	1	1	1	1	1	1	1	1	1	1	1	1	1	1	1	1	1	1	1	1	1	1	1	1	1	1	1	1	1	1	1	1	1	1	1	1	1	1	1	1
FGF5_FGFR3	1	1	1	1	1	1	1	1	1	1	1	1	1	1	1	1	1	1	1	1	1	1	1	1	1	1	1	1	1	1	1	1	1	1	1	1	1	1	1	1	1	1	1	1	1	1	1	1	1
FGF7_FGFR3	1	1	1	1	1	1	1	1	1	1	1	1	1	1	1	1	1	1	1	1	1	1	1	1	1	1	1	1	1	1	1	1	1	1	1	1	1	1	1	1	1	1	1	1	1	1	1	1	1
FGFR2_FGFR3	1	1	1	1	1	1	1	1	1	1	1	1	1	1	1	1	1	1	1	1	1	1	1	1	1	1	1	1	1	1	1	1	1	1	1	1	1	1	1	1	1	1	1	1	1	1	1	1	1
FGF2_FGFRL1	1	1	1	1	1	1	1	1	1	1	1	1	1	1	1	1	1	1	1	1	1	1	1	1	1	1	1	1	1	1	1	1	1	1	1	1	1	1	1	1	1	1	1	1	1	1	1	1	1
SPP1_CCR8	1	1	1	1	1	1	1	1	1	1	1	1	1	1	1	1	1	1	1	1	1	1	1	1	1	1	1	1	1	1	1	1	1	1	1	1	1	1	1	1	1	1	1	1	1	1	1	1	1
CCL4_CCR8	1	1	1	1	1	1	1	1	1	1	1	1	1	1	1	1	1	1	1	1	1	1	1	1	1	1	1	1	1	1	1	1	1	1	1	1	1	1	1	1	1	1	1	1	1	1	1	1	1
CCL16_CCR8	1	1	1	1	1	1	1	1	1	1	1	1	1	1	1	1	1	1	1	1	1	1	1	1	1	1	1	1	1	1	1	1	1	1	1	1	1	1	1	1	1	1	1	1	1	1	1	1	1
CCL1_CCR8	1	1	1	1	1	1	1	1	1	1	1	1	1	1	1	1	1	1	1	1	1	1	1	1	1	1	1	1	1	1	1	1	1	1	1	1	1	1	1	1	1	1	1	1	1	1	1	1	1
SPP1_PTGER4	1	1	1	1	1	1	1	1	1	1	1	1	1	1	1	1	1	1	1	1	1	1	1	1	1	1	1	1	1	1	1	1	1	1	1	1	1	0	1	1	1	1	1	1	1	1	1	1	1
FGF1_TGFBR3	1	1	1	1	1	1	1	1	1	1	1	1	1	1	1	1	1	1	1	1	1	1	1	1	1	1	1	1	1	1	1	1	1	1	1	1	1	1	1	1	1	1	1	1	1	1	1	1	1
TGFB1_TGFBR3	1	1	1	1	1	1	1	1	1	1	1	1	1	1	0	1	1	1	1	1	1	1	1	1	1	1	1	0	1	1	1	1	1	1	1	1	1	1	1	1	1	1	1	1	1	1	1	1	1
INHA_TGFBR3	1	1	1	1	1	1	1	1	1	1	1	1	1	1	1	1	1	1	1	1	1	1	1	1	1	1	1	1	1	1	1	1	1	1	1	1	1	1	1	1	1	1	1	1	1	1	1	1	1
TGFB3_TGFBR3	1	1	1	1	1	1	1	1	1	1	1	1	1	1	1	1	1	1	1	1	1	1	1	1	1	1	1	1	1	1	1	1	1	1	1	1	1	1	1	1	1	1	1	1	1	1	1	1	1
TGFB2_TGFBR3	1	1	1	1	1	1	1	1	1	1	1	1	1	1	1	1	1	1	1	1	1	1	1	1	1	1	1	1	1	1	1	1	1	1	1	1	1	1	1	1	1	1	1	1	1	1	1	1	1
FCER2_CR2	1	1	1	1	1	1	1	1	1	1	1	1	1	1	1	1	1	1	1	1	1	1	1	1	1	1	1	1	1	1	1	1	1	1	1	1	1	1	1	1	1	1	1	1	1	1	1	1	1
L1CAM_L1CAM	1	1	1	1	1	1	1	1	1	1	1	1	1	1	1	1	1	1	1	1	1	1	1	1	1	1	1	1	1	1	1	1	1	1	1	1	1	1	1	1	1	1	1	1	1	1	1	1	1
JAM2_JAM3	1	1	1	1	1	1	1	1	1	1	1	1	1	1	0	1	1	1	1	1	1	1	1	1	1	1	1	1	1	1	1	1	1	1	1	1	1	1	1	1	1	1	1	1	1	1	1	1	1
JAM3_JAM3	1	1	1	1	1	1	1	1	1	1	1	1	1	1	0	1	1	1	1	1	1	1	1	1	1	1	1	1	1	1	1	1	1	1	1	1	1	1	1	1	1	1	1	1	1	1	1	1	1
FFAR2_FAM3C	1	1	1	1	1	1	1	1	1	1	1	1	1	1	1	1	1	1	1	1	1	1	1	1	1	1	1	1	1	1	1	1	1	1	1	1	1	1	1	1	1	1	1	1	1	1	1	1	1
HLA-C_FAM3C	1	0.42	0.425	0.41	0.585	0.145	0.79	0.925	1	0.78	1	1	0.125	1	0	0.01	0	0.02	0.1	0.28	0.5	1	0.085	1	1	0	1	1	1	1	1	0.335	1	1	1	1	1	1	1	1	1	1	1	1	0.335	1	1	1	1
GPR42_FAM3C	1	1	1	1	1	1	1	1	1	1	1	1	1	1	1	1	1	1	1	1	1	1	1	1	1	1	1	1	1	1	1	1	1	1	1	1	1	1	1	1	1	1	1	1	1	1	1	1	1
LAMP1_FAM3C	1	1	1	1	1	1	1	1	1	1	1	1	1	1	0	0	0	0	0.035	0	0	1	0	1	1	0	1	1	1	1	1	1	1	1	1	1	1	1	1	1	0.005	0	0.015	0.01	0.1	0.465	0.83	1	0.195
GLRA2_FAM3C	1	1	1	1	1	1	1	1	1	1	1	1	1	1	1	1	1	1	1	1	1	1	1	1	1	1	1	1	1	1	1	1	1	1	1	1	1	1	1	1	1	1	1	1	1	1	1	1	1
KIR2DL3_FAM3C	1	1	1	1	1	1	1	1	1	1	1	1	1	1	1	1	1	1	1	1	1	1	1	1	1	1	1	1	1	1	1	1	1	1	1	1	1	1	1	1	1	1	1	1	1	1	1	1	1
CXADR_FAM3C	1	1	1	1	1	1	1	1	1	1	1	1	1	1	1	1	1	1	1	1	1	1	1	1	1	1	1	1	1	1	1	1	1	1	1	1	1	1	1	1	1	1	1	1	1	1	1	1	1
PDCD1_FAM3C	1	1	1	1	1	1	1	1	1	1	1	1	1	1	1	1	1	1	1	1	1	1	1	1	1	1	1	1	1	1	1	1	1	1	1	1	1	1	1	1	1	1	1	1	1	1	1	1	1
ADGRG5_FAM3C	1	1	1	1	1	1	1	1	1	1	1	1	1	1	1	1	1	1	1	1	1	1	1	1	1	1	1	1	1	1	1	1	1	1	1	1	1	1	1	1	1	1	1	1	1	1	1	1	1
FFAR2_CCL4L2	1	1	1	1	1	1	1	1	1	1	1	1	1	1	1	1	1	1	1	1	1	1	1	1	1	1	1	1	1	1	1	1	1	1	1	1	1	1	1	1	1	1	1	1	1	1	1	1	1
GPR42_CCL4L2	1	1	1	1	1	1	1	1	1	1	1	1	1	1	1	1	1	1	1	1	1	1	1	1	1	1	1	1	1	1	1	1	1	1	1	1	1	1	1	1	1	1	1	1	1	1	1	1	1
PGRMC2_CCL4L2	1	1	1	1	1	1	1	1	1	1	1	1	1	1	1	1	1	1	1	1	1	1	1	1	1	1	1	1	1	1	1	1	1	1	1	1	1	1	0	1	1	1	1	1	1	1	1	1	1
FFAR2_TNF	1	1	1	1	1	1	1	1	1	1	1	1	1	1	1	1	1	1	1	1	1	1	1	1	1	1	1	1	1	1	1	1	1	1	1	1	1	1	1	1	1	1	1	1	1	1	1	1	1
HLA-C_KIR2DL3	1	1	1	1	1	1	1	1	1	1	1	1	1	1	1	1	1	1	1	1	1	1	1	1	1	1	1	1	1	1	1	1	1	1	1	1	1	1	1	1	1	1	1	1	1	1	1	1	1
GAST_KIR2DL3	1	1	1	1	1	1	1	1	1	1	1	1	1	1	1	1	1	1	1	1	1	1	1	1	1	1	1	1	1	1	1	1	1	1	1	1	1	1	1	1	1	1	1	1	1	1	1	1	1
HLA-C_KIR2DL1	1	1	1	1	1	1	1	1	1	1	1	1	1	1	1	1	1	1	1	1	1	1	1	1	1	1	1	1	1	1	1	1	1	1	1	1	1	1	1	1	1	1	1	1	1	1	1	1	1
GPR42_ADIPOQ	1	1	1	1	1	1	1	1	1	1	1	1	1	1	1	1	1	1	1	1	1	1	1	1	1	1	1	1	1	1	1	1	1	1	1	1	1	1	1	1	1	1	1	1	1	1	1	1	1
ASGR2_ADIPOQ	1	1	1	1	1	1	1	1	1	1	1	1	1	1	1	1	1	1	1	1	1	1	1	1	1	1	1	1	1	1	1	1	1	1	1	1	1	1	1	1	1	1	1	1	1	1	1	1	1
CNR2_ADIPOQ	1	1	1	1	1	1	1	1	1	1	1	1	1	1	1	1	1	1	1	1	1	1	1	1	1	1	1	1	1	1	1	1	1	1	1	1	1	1	1	1	1	1	1	1	1	1	1	1	1
LAMP1_VSTM1	1	1	1	1	1	1	1	1	1	1	1	1	1	1	1	1	1	1	1	1	1	1	1	1	1	1	1	1	1	1	1	1	1	1	1	1	1	1	1	1	1	1	1	1	1	1	1	1	1
KIR2DL3_CXCL9	1	1	1	1	1	1	1	1	1	1	1	1	1	1	1	1	1	1	1	1	1	1	1	1	1	1	1	1	1	1	1	1	1	1	1	1	1	1	1	1	1	1	1	1	1	1	1	1	1
CXCR3_CXCL9	1	1	1	1	1	1	1	1	1	1	1	1	1	1	1	1	1	1	1	1	1	1	1	1	1	1	1	1	1	1	1	1	1	1	1	1	1	1	1	1	1	1	1	1	1	1	1	1	1
DPP4_CXCL9	1	1	1	1	1	1	1	1	1	1	1	1	1	1	1	1	1	1	1	1	1	1	1	1	1	1	1	1	1	1	1	1	1	1	1	1	1	1	1	1	1	1	1	1	1	1	1	1	1
FCGR2A_CXCL9	1	1	1	1	1	1	1	1	1	1	1	1	1	1	1	1	1	1	1	1	1	1	1	1	1	1	1	1	1	1	1	1	1	1	1	1	1	1	1	1	1	1	1	1	1	1	1	1	1
PDCD1_CD274	1	1	1	1	1	1	1	1	1	1	1	1	1	1	1	1	1	1	1	1	1	1	1	1	1	1	1	1	1	1	1	1	1	1	1	1	1	1	1	1	1	1	1	1	1	1	1	1	1
CD80_CD274	1	1	1	1	1	1	1	1	1	1	1	1	1	1	1	1	1	1	1	1	1	1	1	1	1	1	1	1	1	1	1	1	1	1	1	1	1	1	1	1	1	1	1	1	1	1	1	1	1
PDCD1_PDCD1LG2	1	1	1	1	1	1	1	1	1	1	1	1	1	1	1	1	1	1	1	1	1	1	1	1	1	1	1	1	1	1	1	1	1	1	1	1	1	1	1	1	1	1	1	1	1	1	1	1	1
EGFR_CNTF	1	1	1	1	1	1	1	1	1	1	1	1	1	1	1	1	1	1	1	1	1	1	1	1	1	1	1	1	1	1	1	1	1	1	1	1	1	1	1	1	1	1	1	1	1	1	1	1	1
EGFR_NRG1	1	1	1	1	1	1	1	1	1	1	1	1	1	1	1	1	1	1	1	1	1	1	1	1	1	1	1	1	1	1	1	1	1	1	1	1	1	1	1	1	1	1	1	1	1	1	1	1	1
HLA-DPB1_NRG1	1	1	1	1	1	1	1	1	1	1	1	1	1	1	1	1	1	1	1	1	1	1	1	1	1	1	1	1	1	1	1	1	1	1	1	1	1	1	1	1	1	1	1	1	1	1	1	1	1
ADGRL1_NRG1	1	1	1	1	1	1	1	1	1	1	1	1	1	1	1	1	1	1	1	1	1	1	1	1	1	1	1	1	1	1	1	1	1	1	1	1	1	1	1	1	1	1	1	1	1	1	1	1	1
EGF_NRG1	1	1	1	1	1	1	1	1	1	1	1	1	1	1	1	1	1	1	1	1	1	1	1	1	1	1	1	1	1	1	1	1	1	1	1	1	1	1	1	1	1	1	1	1	1	1	1	1	1
ERBB3_NRG1	1	1	1	1	1	1	1	1	1	1	1	1	1	1	1	1	1	1	1	1	1	1	1	1	1	1	1	1	1	1	1	1	1	1	1	1	1	1	1	1	1	1	1	1	1	1	1	1	1
EGFR_EGF	1	1	1	1	1	1	1	1	1	1	1	1	1	1	1	1	1	1	1	1	1	1	1	1	1	1	1	1	1	1	1	1	1	1	1	1	1	1	1	1	1	1	1	1	1	1	1	1	1
EGFR_TGFA	1	1	1	1	1	1	1	1	1	1	1	1	1	1	1	1	1	1	1	1	1	1	1	1	1	1	1	1	0	0	1	1	1	1	1	1	1	1	1	1	1	0	0	1	1	1	1	1	1
EGFR_TGFB1	1	1	1	1	1	1	1	1	1	1	1	1	1	1	1	1	1	1	1	1	1	1	1	1	1	1	1	0	0	1	1	1	0.005	0.005	0	0	1	0	1	1	0	0	1	1	1	0	0	0	0
EGFR_MIF	1	1	1	1	1	1	1	1	1	1	1	1	1	1	1	1	1	1	1	1	1	1	1	1	1	1	0.995	1	0	0	0	0.155	0	0	0	0	1	1	1	0.99	1	0	0	0	0.13	0	0	0	0
CD74_MIF	0	0	0	0	0	0.02	0	0	0	0	0.04	0	0	1	1	0	0	0	0.31	0	0	0	0.805	1	1	1	1	1	0	0	0	0.32	0	0	0	0.86	1	1	1	1	1	0	0	0	0.615	0	0	0	1
EGFR_AREG	1	1	1	1	1	1	1	1	1	1	1	1	1	1	1	1	1	1	1	1	1	1	1	1	1	1	0.085	1	1	1	1	1	1	1	1	1	0	0	1	0.04	1	1	1	1	1	1	1	1	1
ICAM1_AREG	1	1	1	1	1	1	1	1	1	1	1	1	1	0.25	1	1	1	1	1	1	1	1	1	0	0	1	1	1	1	1	1	1	1	1	1	1	1	1	1	1	1	1	1	1	1	1	1	1	1
EGFR_GRN	1	1	1	1	1	1	1	1	1	1	1	1	1	1	1	1	1	1	1	1	1	1	1	1	1	1	0.995	0	0.99	1	1	1	0.98	1	1	0.88	1	0	1	0.985	0	0.94	1	1	1	0.965	0.985	0.985	0.41
TNFRSF1A_GRN	1	1	1	1	1	1	1	1	1	1	1	1	1	0.995	0.07	1	1	1	1	0.995	1	1	0.99	1	0	1	0.995	0.01	0.99	1	1	1	0.995	1	1	0.89	1	0	1	1	0.16	1	1	1	1	1	1	1	1
NTRK1_GRN	1	1	1	1	1	1	1	1	1	1	1	1	1	1	1	1	1	1	1	1	1	1	1	1	1	1	1	1	1	1	1	1	1	1	1	1	1	1	1	1	1	1	1	1	1	1	1	1	1
TNFRSF1B_GRN	1	1	1	1	1	1	1	1	1	1	1	1	1	1	1	1	1	1	1	1	1	1	1	1	1	1	1	1	1	1	1	1	1	1	1	1	1	1	1	1	1	1	1	1	1	1	1	1	1
EGFR_BTC	1	1	1	1	1	1	1	1	1	1	1	1	1	1	1	1	1	1	1	1	1	1	1	1	1	1	1	1	1	1	1	1	1	1	1	1	1	1	1	1	1	1	1	1	1	1	1	1	1
ERBB3_BTC	1	1	1	1	1	1	1	1	1	1	1	1	1	1	1	1	1	1	1	1	1	1	1	1	1	1	1	1	1	1	1	1	1	1	1	1	1	1	1	1	1	1	1	1	1	1	1	1	1
EGFR_COPA	1	1	1	1	1	1	1	1	1	1	1	1	1	1	1	1	1	1	1	1	1	1	1	1	1	1	1	1	0	0	0	1	0	0	0	0	1	0	1	1	1	0	0	0	1	0	0	0	0
CD74_COPA	1	1	0	0	0	1	0	0	0	0	1	0	1	1	1	1	1	1	1	0.985	1	0.005	1	1	1	1	1	1	1	1	0.995	1	0.965	1	0.04	0.99	1	1	1	1	1	1	1	1	1	1	1	0.995	1
NTRK1_COPA	1	1	1	1	1	1	1	1	1	1	1	1	1	1	1	1	1	1	1	1	1	1	1	1	1	1	1	1	1	1	1	1	1	1	1	1	1	1	1	1	1	1	1	1	1	1	1	1	1
EGFR_EPGN	1	1	1	1	1	1	1	1	1	1	1	1	1	1	1	1	1	1	1	1	1	1	1	1	1	1	1	1	1	1	1	1	1	1	1	1	1	1	1	1	1	1	1	1	1	1	1	1	1
EGFR_HBEGF	1	1	1	1	1	1	1	1	1	1	1	1	1	1	1	1	1	1	1	1	1	1	1	1	1	1	1	1	1	1	1	0.045	1	1	1	1	1	0	1	1	1	1	1	1	0.03	1	1	1	1
CD44_HBEGF	1	1	1	1	1	0.09	1	1	1	1	1	0	1	1	1	1	1	1	1	1	1	1	1	1	1	1	1	1	1	1	1	1	1	1	1	1	1	1	1	1	1	1	1	1	1	1	1	1	1
ERBB4_HBEGF	1	1	1	1	1	1	1	1	1	1	1	1	1	1	1	1	1	1	1	1	1	1	1	1	1	1	1	1	1	1	1	1	1	1	1	1	1	1	1	1	1	1	1	1	1	1	1	1	1
HLA-DPB1_TNFSF13B	1	1	1	1	1	1	1	1	1	1	1	0	1	1	1	1	1	1	1	1	1	1	1	1	1	1	1	1	1	1	1	1	1	1	1	1	1	1	1	1	1	1	1	1	1	1	1	1	1
TNFRSF13B_TNFSF13B	1	1	1	1	1	1	1	1	1	1	1	0	1	1	1	1	1	1	1	1	1	1	1	1	1	1	1	1	1	1	1	1	1	1	1	1	1	1	1	1	1	1	1	1	1	1	1	1	1
TFRC_TNFSF13B	1	1	1	1	1	1	1	1	1	1	1	1	1	1	1	1	1	1	1	1	1	1	1	1	1	1	1	1	1	1	1	1	1	1	1	1	1	1	1	1	1	1	1	1	1	1	1	1	1
CD40_TNFSF13B	1	1	1	1	1	1	1	1	1	1	1	0	1	1	1	1	1	1	1	1	1	1	1	1	0	1	1	1	1	1	1	1	1	1	1	1	1	0	1	1	1	1	1	1	1	1	1	1	1
TNFRSF17_TNFSF13B	1	1	1	1	1	1	1	1	1	1	1	1	1	1	1	1	1	1	1	1	1	1	1	1	1	1	1	1	1	1	1	1	1	1	1	1	1	1	1	1	1	1	1	1	1	1	1	1	1
TNFRSF13C_TNFSF13B	1	1	1	1	1	1	1	1	1	1	1	0	1	1	1	1	1	1	1	1	1	1	1	1	1	1	1	1	1	1	1	1	1	1	1	1	1	1	1	1	1	1	1	1	1	1	1	1	1
CD74_APP	1	0	0	0	0	0	0	0	0	0	1	0	1	1	0	0	0.005	0.005	0.045	0.125	0	0	0	1	1	1	1	0	0	0.005	0.03	0.05	0.175	0	0	0	1	1	1	1	0	0.6	0.98	0.995	0.145	1	0.925	0.845	0.87
ICAM1_SPN	1	1	1	1	1	1	1	1	1	1	1	1	1	1	1	1	1	1	1	1	1	1	1	1	1	0	1	1	1	1	1	1	1	1	1	1	1	1	1	1	1	1	1	1	1	1	1	1	1
ICAM1_ITGAL	1	1	1	1	1	1	1	1	1	1	1	1	1	1	1	1	1	1	1	1	1	1	1	1	0	0	1	1	1	1	1	1	1	1	1	1	1	1	1	1	1	1	1	1	1	1	1	1	1
TNFRSF1A_FASLG	1	1	1	1	1	1	1	1	1	1	1	1	1	1	1	1	1	1	1	1	1	1	1	1	1	1	1	1	1	1	1	1	1	1	1	1	1	1	1	1	1	1	1	1	1	1	1	1	1
TNFRSF10B_FASLG	1	1	1	1	1	1	1	1	1	1	1	1	1	1	1	1	1	1	1	1	1	1	1	1	1	1	1	1	1	1	1	1	1	1	1	1	1	1	1	1	1	1	1	1	1	1	1	1	1
TNFRSF6B_FASLG	1	1	1	1	1	1	1	1	1	1	1	1	1	1	1	1	1	1	1	1	1	1	1	1	1	1	1	1	1	1	1	1	1	1	1	1	1	1	1	1	1	1	1	1	1	1	1	1	1
FAS_FASLG	1	1	1	1	1	1	1	1	1	1	1	1	1	1	1	1	1	1	1	1	1	1	1	1	1	1	1	1	1	1	1	1	1	1	1	1	1	1	1	1	1	1	1	1	1	1	1	1	1
NTRK1_NTF3	1	1	1	1	1	1	1	1	1	1	1	1	1	1	1	1	1	1	1	1	1	1	1	1	1	1	1	1	1	1	1	1	1	1	1	1	1	1	1	1	1	1	1	1	1	1	1	1	1
NGFR_NTF3	1	1	1	1	1	1	1	1	1	1	1	1	1	1	1	1	1	1	1	1	1	1	1	1	1	1	1	1	1	1	1	1	1	1	1	1	1	1	1	1	1	1	1	1	1	1	1	1	1
NTRK1_GPI	1	1	1	1	1	1	1	1	1	1	1	1	1	1	1	1	1	1	1	1	1	1	1	1	1	1	1	1	1	1	1	1	1	1	1	1	1	1	1	1	1	1	1	1	1	1	1	1	1
NTRK1_NAMPT	1	1	1	1	1	1	1	1	1	1	1	1	1	1	1	1	1	1	1	1	1	1	1	1	1	1	1	1	1	1	1	1	1	1	1	1	1	1	1	1	1	1	1	1	1	1	1	1	1
ADORA2A_NAMPT	1	1	1	1	1	1	1	1	1	1	1	1	1	1	1	1	1	1	1	1	1	1	1	1	1	1	1	1	1	1	1	1	1	1	1	1	1	1	1	1	1	1	1	1	1	1	1	1	1
NTRK1_AIMP1	1	1	1	1	1	1	1	1	1	1	1	1	1	1	1	1	1	1	1	1	1	1	1	1	1	1	1	1	1	1	1	1	1	1	1	1	1	1	1	1	1	1	1	1	1	1	1	1	1
CD44_SELE	1	1	1	1	1	1	1	1	1	1	1	1	1	1	1	1	1	1	1	1	1	1	1	1	1	1	1	1	1	1	1	1	1	1	1	1	1	1	1	1	1	1	1	1	1	1	1	1	1
CEACAM1_SELE	1	1	1	1	1	1	1	1	1	1	1	1	1	1	1	1	1	1	1	1	1	1	1	1	1	1	1	1	1	1	1	1	1	1	1	1	1	1	1	1	1	1	1	1	1	1	1	1	1
ERBB4_NRG4	1	1	1	1	1	1	1	1	1	1	1	1	1	1	1	1	1	1	1	1	1	1	1	1	1	1	1	1	1	1	1	1	1	1	1	1	1	1	1	1	1	1	1	1	1	1	1	1	1
NRP1_VEGFA	1	1	1	1	1	1	1	1	1	1	1	1	1	1	1	0	0	0	1	1	0	0	1	0	0	1	1	1	1	1	1	1	1	1	1	1	1	1	1	1	1	0	0	0.01	1	1	0	0	1
NRP2_VEGFA	1	1	1	1	1	1	1	1	1	1	1	1	1	1	1	0	0	0	1	1	0	0	1	0	0	1	1	1	0	0	0	1	1	0	0	1	0	0	1	1	1	0	0	0	1	1	0	0	1
NRP1_PGF	1	1	1	1	1	1	1	1	1	1	1	1	1	1	1	0	0	1	1	0	1	1	0	1	1	1	1	1	1	1	1	1	1	1	1	1	1	1	1	1	1	0	0	1	1	0	1	1	0
NRP2_PGF	1	1	1	1	1	1	1	1	1	1	1	1	1	1	1	0	0	1	1	0	1	1	0	1	1	1	1	1	0	0	1	1	0	1	1	0	1	1	1	1	1	0	0	1	1	0	1	1	0
FLT1_PGF	1	1	1	1	1	1	1	1	1	1	1	1	1	1	1	0	0	1	1	0	1	1	0	1	1	1	1	1	1	1	1	1	1	1	1	1	1	1	1	1	1	1	1	1	1	1	1	1	1
NRP1_VEGFB	1	1	1	1	1	1	1	1	1	1	1	1	1	1	1	0	0	1	1	1	1	0	1	1	1	1	1	1	1	1	1	1	1	1	1	1	1	1	1	1	1	0.01	0	1	1	1	1	0	1
FLT1_VEGFB	1	1	1	1	1	1	1	1	1	1	1	1	1	1	1	0	0	1	1	1	1	0	1	1	1	1	1	1	1	1	1	1	1	1	1	1	1	1	1	1	1	1	1	1	1	1	1	1	1
ADRB2_VEGFB	1	1	1	1	1	1	1	1	1	1	1	1	1	1	1	1	1	1	1	1	1	1	1	1	1	1	1	1	1	1	1	1	1	1	1	1	1	1	1	1	1	1	1	1	1	1	1	1	1
NRP1_SEMA3A	1	1	1	1	1	1	1	1	1	1	1	1	1	1	1	1	1	1	1	1	1	1	1	1	1	1	1	1	1	1	1	1	1	1	1	1	1	1	1	1	1	1	1	1	1	1	1	1	1
NRP2_SEMA3F	1	1	1	1	1	1	1	1	1	1	1	1	1	1	0	1	1	1	1	1	1	1	1	1	1	1	1	0	1	1	1	1	1	1	1	1	1	1	1	1	0	1	1	1	1	1	1	1	1
NRP2_SEMA3C	1	1	1	1	1	1	1	1	1	1	1	1	1	1	1	1	1	1	1	0	1	0	1	1	1	1	1	1	1	1	1	1	0	1	0	1	1	1	1	1	1	1	1	1	1	0	1	0	1
HLA-A_KIR3DL1	1	1	1	1	1	1	1	1	1	1	1	1	1	1	1	1	1	1	1	1	1	1	1	1	1	1	1	1	1	1	1	1	1	1	1	1	1	1	1	1	1	1	1	1	1	1	1	1	1
HLA-F_KIR3DL1	1	1	1	1	1	1	1	1	1	1	1	1	1	1	1	1	1	1	1	1	1	1	1	1	1	1	1	1	1	1	1	1	1	1	1	1	1	1	1	1	1	1	1	1	1	1	1	1	1
GAST_GPR152	1	1	1	1	1	1	1	1	1	1	1	1	1	1	1	1	1	1	1	1	1	1	1	1	1	1	1	1	1	1	1	1	1	1	1	1	1	1	1	1	1	1	1	1	1	1	1	1	1
CCL4_GPR152	1	1	1	1	1	1	1	1	1	1	1	1	1	1	1	1	1	1	1	1	1	1	1	1	1	1	1	1	1	1	1	1	1	1	1	1	1	1	1	1	1	1	1	1	1	1	1	1	1
IGF2_GPR152	1	1	1	1	1	1	1	1	1	1	1	1	1	1	1	1	1	1	1	1	1	1	1	1	1	1	1	1	1	1	1	1	1	1	1	1	1	1	1	1	1	1	1	1	1	1	1	1	1
BDNF_GPR152	1	1	1	1	1	1	1	1	1	1	1	1	1	1	1	1	1	1	1	1	1	1	1	1	1	1	1	1	1	1	1	1	1	1	1	1	1	1	1	1	1	1	1	1	1	1	1	1	1
ADIPOQ_GPR152	1	1	1	1	1	1	1	1	1	1	1	1	1	1	1	1	1	1	1	1	1	1	1	1	1	1	1	1	1	1	1	1	1	1	1	1	1	1	1	1	1	1	1	1	1	1	1	1	1
CCL4L2_GPR152	1	1	1	1	1	1	1	1	1	1	1	1	1	1	1	1	1	1	1	1	1	1	1	1	1	1	1	1	1	1	1	1	1	1	1	1	1	1	1	1	1	1	1	1	1	1	1	1	1
CCL4L2_VSIR	1	1	1	1	1	1	1	1	1	1	1	1	1	1	1	1	1	1	1	1	1	1	1	1	1	1	1	1	1	1	1	1	1	1	1	1	1	1	1	1	1	1	1	1	1	1	1	1	1
TNF_VSIR	1	1	1	1	1	1	1	1	1	1	1	1	1	1	1	1	1	1	1	1	1	1	1	1	1	1	1	1	1	1	1	1	1	1	1	1	1	1	1	1	1	1	1	1	1	1	1	1	1
HLA-F_KIR3DL2	1	1	1	1	1	1	1	1	1	1	1	1	1	1	1	1	1	1	1	1	1	1	1	1	1	1	1	1	1	1	1	1	1	1	1	1	1	1	1	1	1	1	1	1	1	1	1	1	1
HLA-B_KIR3DL2	1	1	1	1	1	1	1	1	1	1	1	1	1	1	1	1	1	1	1	1	1	1	1	1	1	1	1	1	1	1	1	1	1	1	1	1	1	1	1	1	1	1	1	1	1	1	1	1	1
HLA-F_LILRB2	1	1	1	1	1	1	1	1	1	1	1	0.035	1	1	1	1	1	1	1	1	1	1	1	1	0	1	1	1	1	1	1	1	1	1	1	1	1	1	1	1	1	1	1	1	1	1	1	1	1
CD1D_LILRB2	1	1	1	1	1	1	1	1	1	1	1	1	1	1	1	1	1	1	1	1	1	1	1	1	1	1	1	1	1	1	1	1	1	1	1	1	1	1	1	1	1	1	1	1	1	1	1	1	1
HLA-G_LILRB2	1	1	1	1	1	1	1	1	1	1	1	1	1	1	1	1	1	1	1	1	1	1	1	1	1	1	1	1	1	1	1	1	1	1	1	1	1	0	1	1	1	1	1	1	1	1	1	1	1
HLA-F_LILRB1	1	1	1	1	1	1	1	1	1	1	1	0.2	1	1	1	1	1	1	1	1	1	1	1	1	0	1	1	1	1	1	1	1	1	1	1	1	1	1	1	1	1	1	1	1	1	1	1	1	1
HLA-G_LILRB1	1	1	1	1	1	1	1	1	1	1	1	1	1	1	1	1	1	1	1	1	1	1	1	1	1	1	1	1	1	1	1	1	1	1	1	1	1	0	1	1	1	1	1	1	1	1	1	1	1
GAST_CCKBR	1	1	1	1	1	1	1	1	1	1	1	1	1	1	1	1	1	1	1	1	1	1	1	1	1	1	1	1	1	1	1	1	1	1	1	1	1	1	1	1	1	1	1	1	1	1	1	1	1
CCK_CCKBR	1	1	1	1	1	1	1	1	1	1	1	1	1	1	1	1	1	1	1	1	1	1	1	1	1	1	1	1	1	1	1	1	1	1	1	1	1	1	1	1	1	1	1	1	1	1	1	1	1
CCL4_CCR5	1	1	1	1	1	1	1	1	1	1	1	1	1	1	1	1	1	1	1	1	1	1	1	1	1	1	1	1	1	1	1	1	1	1	1	1	1	1	1	1	1	1	1	1	1	1	1	1	1
CCL3_CCR5	1	1	1	1	1	1	1	1	1	1	1	1	1	1	1	1	1	1	1	1	1	1	1	1	1	1	1	1	1	1	1	1	1	1	1	1	1	1	1	1	1	1	1	1	1	1	1	1	1
CCL5_CCR5	1	1	1	1	1	1	1	1	1	1	1	1	1	1	1	1	1	1	1	1	1	1	1	1	1	1	1	1	1	1	1	1	1	1	1	1	1	1	1	1	1	1	1	1	1	1	1	1	1
CCL4_SLC7A1	1	1	1	1	1	1	1	1	1	1	1	1	1	1	1	1	1	1	1	1	1	1	1	1	1	1	1	1	1	1	1	1	1	1	1	1	1	1	1	1	1	1	1	1	1	1	1	1	1
CSF1_SLC7A1	1	1	1	1	1	1	1	1	1	1	1	1	1	1	1	1	1	1	1	1	1	1	1	1	1	1	1	1	1	1	1	1	1	1	1	1	1	1	1	1	1	1	1	1	1	1	1	1	1
CCL4_CNR2	1	1	1	1	1	1	1	1	1	1	1	1	1	1	1	1	1	1	1	1	1	1	1	1	1	1	1	1	1	1	1	1	1	1	1	1	1	1	1	1	1	1	1	1	1	1	1	1	1
CCL4_GPRC5D	1	1	1	1	1	1	1	1	1	1	1	1	1	1	1	1	1	1	1	1	1	1	1	1	1	1	1	1	1	1	1	1	1	1	1	1	1	1	1	1	1	1	1	1	1	1	1	1	1
IGF2_IDE	1	1	1	1	1	1	1	1	1	1	1	1	1	1	1	1	1	1	1	1	1	1	1	1	1	1	1	1	1	1	1	1	1	1	1	1	1	1	1	1	1	1	1	1	1	1	1	1	1
CCL3_IDE	1	1	1	1	1	1	1	1	1	1	1	1	1	1	1	1	1	1	1	1	1	1	1	1	1	1	1	1	1	1	1	1	1	1	1	1	1	1	1	1	1	1	1	1	1	1	1	1	1
IAPP_IDE	1	1	1	1	1	1	1	1	1	1	1	1	1	1	1	1	1	1	1	1	1	1	1	1	1	1	1	1	1	1	1	1	1	1	1	1	1	1	1	1	1	1	1	1	1	1	1	1	1
IGF2_IGF1R	1	1	1	1	1	1	1	1	1	1	1	1	1	1	1	1	1	1	1	1	1	1	1	1	1	1	1	1	1	1	1	1	1	1	1	1	1	1	1	1	1	1	1	1	1	1	1	1	1
IGF1_IGF1R	1	1	1	1	1	1	1	1	1	1	1	1	1	1	1	1	1	1	1	1	1	1	1	1	1	1	1	1	1	1	1	1	1	1	1	1	1	1	1	1	1	1	1	1	1	1	1	1	1
IGF2_IGF2R	1	1	1	1	1	1	1	1	1	1	1	1	1	1	1	1	1	1	1	1	1	1	1	1	1	1	1	1	1	1	1	1	1	1	1	1	1	1	1	1	1	1	1	1	1	1	1	1	1
BDNF_NTRK2	1	1	1	1	1	1	1	1	1	1	1	1	1	1	1	1	1	1	1	1	1	1	1	1	1	1	1	1	1	1	1	1	1	1	1	1	1	1	1	1	1	1	1	1	1	1	1	1	1
NTF3_NTRK2	1	1	1	1	1	1	1	1	1	1	1	1	1	1	1	1	1	1	1	1	1	1	1	1	1	1	1	1	1	1	1	1	1	1	1	1	1	1	1	1	1	1	1	1	1	1	1	1	1
NTF4_NTRK2	1	1	1	1	1	1	1	1	1	1	1	1	1	1	1	1	1	1	1	1	1	1	1	1	1	1	1	1	1	1	1	1	1	1	1	1	1	1	1	1	1	1	1	1	1	1	1	1	1
BDNF_SORT1	1	1	1	1	1	1	1	1	1	1	1	1	1	1	1	1	1	1	1	1	1	1	1	1	1	1	1	1	1	1	1	1	1	1	1	1	1	1	1	1	1	1	1	1	1	1	1	1	1
GRN_SORT1	1	1	1	1	1	1	1	1	1	1	1	1	1	1	1	1	1	1	1	1	1	1	0.01	1	1	1	1	1	1	1	1	1	1	1	1	1	1	1	1	1	1	1	1	1	1	1	1	1	1
COPA_SORT1	1	1	1	1	1	1	1	1	1	1	1	1	1	1	1	1	1	1	1	1	1	1	1	1	1	1	1	1	1	1	1	1	1	1	1	0	1	1	1	1	1	1	1	1	1	1	1	1	0
BDNF_F11R	1	1	1	1	1	1	1	1	1	1	1	1	1	1	1	1	1	1	1	1	1	1	1	1	1	1	1	1	1	1	1	1	1	1	1	1	1	1	1	1	1	1	1	1	1	1	1	1	1
ADIPOQ_CD200R1	1	1	1	1	1	1	1	1	1	1	1	1	1	1	1	1	1	1	1	1	1	1	1	1	1	1	1	1	1	1	1	1	1	1	1	1	1	1	1	1	1	1	1	1	1	1	1	1	1
CD200_CD200R1	1	1	1	1	1	1	1	1	1	1	1	1	1	1	1	1	1	1	1	1	1	1	1	1	1	1	1	1	1	1	1	1	1	1	1	1	1	1	1	1	1	1	1	1	1	1	1	1	1
ADIPOQ_PROKR2	1	1	1	1	1	1	1	1	1	1	1	1	1	1	1	1	1	1	1	1	1	1	1	1	1	1	1	1	1	1	1	1	1	1	1	1	1	1	1	1	1	1	1	1	1	1	1	1	1
ADIPOQ_CLEC2D	1	1	1	1	1	1	1	1	1	1	1	1	1	1	1	1	1	1	1	1	1	1	1	1	1	1	1	1	1	1	1	1	1	1	1	1	1	1	1	1	1	1	1	1	1	1	1	1	1
KLRB1_CLEC2D	1	1	1	1	1	1	1	1	1	1	1	1	1	1	1	1	1	1	1	1	1	1	1	1	1	1	1	1	1	1	1	1	1	1	1	1	1	1	1	1	1	1	1	1	1	1	1	1	1
FAM3C_CLEC2D	1	1	1	1	1	1	1	1	1	1	1	1	1	1	1	1	1	1	1	1	1	1	1	1	1	0	1	1	1	1	1	1	1	1	1	1	1	1	0	1	1	1	1	1	1	1	1	1	1
TNF_DAG1	1	1	1	1	1	1	1	1	1	1	1	1	1	1	1	1	1	1	1	1	1	1	1	1	1	1	1	1	1	1	1	1	1	1	1	1	1	1	1	1	1	1	1	1	1	1	1	1	1
LGALS9_DAG1	1	1	1	1	1	1	1	1	1	1	1	1	1	1	1	1	1	1	1	1	1	1	0.45	1	1	1	1	1	1	1	1	1	1	1	1	1	1	1	1	1	1	1	1	1	1	1	1	1	1
TNF_NOTCH1	1	1	1	1	1	1	1	1	1	1	1	1	1	1	1	1	1	1	1	1	1	1	1	1	1	1	1	1	1	1	1	1	1	1	1	1	1	1	1	1	1	1	1	1	1	1	1	1	1
DLL1_NOTCH1	1	1	1	1	1	1	1	1	1	1	1	1	1	1	1	1	1	1	1	1	1	1	1	1	1	1	1	1	1	1	1	1	1	1	1	1	1	1	1	1	1	1	1	1	1	1	1	1	1
TNF_SEMA4C	1	1	1	1	1	1	1	1	1	1	1	1	1	1	1	1	1	1	1	1	1	1	1	1	1	1	1	1	1	1	1	1	1	1	1	1	1	1	1	1	1	1	1	1	1	1	1	1	1
PLXNB2_SEMA4C	1	1	1	1	1	1	1	1	1	1	1	1	1	1	1	1	1	1	1	1	1	1	1	1	1	1	1	1	1	1	1	1	1	1	1	1	1	1	1	1	1	1	1	1	1	1	1	1	1
TNF_FLT4	1	1	1	1	1	1	1	1	1	1	1	1	1	1	1	1	1	1	1	1	1	1	1	1	1	1	1	1	1	1	1	1	1	1	1	1	1	1	1	1	1	1	1	1	1	1	1	1	1
VEGFD_FLT4	1	1	1	1	1	1	1	1	1	1	1	1	1	1	1	1	1	1	1	1	1	1	1	1	1	1	1	1	1	1	1	1	1	1	1	1	1	1	1	1	1	1	1	1	1	1	1	1	1
TNF_ICOS	1	1	1	1	1	1	1	1	1	1	1	1	1	1	1	1	1	1	1	1	1	1	1	1	1	1	1	1	1	1	1	1	1	1	1	1	1	1	1	1	1	1	1	1	1	1	1	1	1
ICOSLG_ICOS	1	1	1	1	1	1	1	1	1	1	1	1	1	1	1	1	1	1	1	1	1	1	1	1	1	1	1	1	1	1	1	1	1	1	1	1	1	1	1	1	1	1	1	1	1	1	1	1	1
TNF_TNFRSF1A	1	1	1	1	1	1	1	1	1	1	1	1	1	1	1	1	1	1	1	1	1	1	1	1	1	1	1	1	1	1	1	1	1	1	1	1	1	1	1	1	1	1	1	1	1	1	1	1	1
LTA_TNFRSF1A	1	1	1	1	1	1	1	1	1	1	1	1	1	1	1	1	1	1	1	1	1	1	1	1	1	1	1	1	1	1	1	1	1	1	1	1	1	1	1	1	1	1	1	1	1	1	1	1	1
TNFSF13_TNFRSF1A	1	1	1	1	1	1	1	1	1	1	1	1	1	1	1	1	1	1	1	1	1	1	1	1	1	1	1	0.655	0.355	0.9	1	0.27	0.975	0.885	0.905	0.64	1	0.995	1	1	0.51	0.23	0.835	1	0.255	0.92	0.74	0.845	0.475
TNF_FAS	1	1	1	1	1	1	1	1	1	1	1	1	1	1	1	1	1	1	1	1	1	1	1	1	1	1	1	1	1	1	1	1	1	1	1	1	1	1	1	1	1	1	1	1	1	1	1	1	1
TNFSF13_FAS	1	1	1	1	1	1	1	1	1	1	1	1	1	1	1	1	1	1	1	1	1	1	1	1	1	1	1	1	1	1	1	1	1	0.995	1	1	1	1	0.595	1	1	0.995	1	1	1	1	1	1	1
TNF_TNFRSF1B	1	1	1	1	1	1	1	1	1	1	1	1	1	1	1	1	1	1	1	1	1	1	1	1	1	1	1	1	1	1	1	1	1	1	1	1	1	1	1	1	1	1	1	1	1	1	1	1	1
LTA_TNFRSF1B	1	1	1	1	1	1	1	1	1	1	1	1	1	1	1	1	1	1	1	1	1	1	1	1	1	1	1	1	1	1	1	1	1	1	1	1	1	1	1	1	1	1	1	1	1	1	1	1	1
TNF_RIPK1	1	1	1	1	1	1	1	1	1	1	1	1	1	1	1	1	1	1	1	1	1	1	1	1	1	1	1	1	1	1	1	1	1	1	1	1	1	1	1	1	1	1	1	1	1	1	1	1	1
LTA_RIPK1	1	1	1	1	1	1	1	1	1	1	1	1	1	1	1	1	1	1	1	1	1	1	1	1	1	1	1	1	1	1	1	1	1	1	1	1	1	1	1	1	1	1	1	1	1	1	1	1	1
TNFSF10_RIPK1	1	1	1	1	1	1	1	1	1	1	1	1	1	1	1	1	1	1	1	1	1	1	1	1	1	1	1	1	1	1	1	1	1	1	1	1	1	1	1	1	1	1	1	1	1	1	1	1	1
TNF_PTPRS	1	1	1	1	1	1	1	1	1	1	1	1	1	1	1	1	1	1	1	1	1	1	1	1	1	1	1	1	1	1	1	1	1	1	1	1	1	1	1	1	1	1	1	1	1	1	1	1	1
PTN_PTPRS	1	1	1	1	1	1	1	1	1	1	1	1	1	1	1	1	1	1	1	1	1	1	1	1	1	1	1	1	1	1	1	1	1	1	0	1	1	1	1	1	1	1	1	1	1	1	1	0	1
TNF_CELSR2	1	1	1	1	1	1	1	1	1	1	1	1	1	1	1	1	1	1	1	1	1	1	1	1	1	1	1	1	1	1	1	1	1	1	1	1	1	1	1	1	1	1	1	1	1	1	1	1	1
CXCR3_CCL19	1	1	1	1	1	1	1	1	1	1	1	1	1	1	1	1	1	1	1	1	1	1	1	1	1	1	1	1	1	1	1	1	1	1	1	1	1	1	1	1	1	1	1	1	1	1	1	1	1
CCRL2_CCL19	1	1	1	1	1	1	1	1	1	1	1	1	1	1	1	1	1	1	1	1	1	1	1	1	1	1	1	1	1	1	1	1	1	1	1	1	1	1	1	1	1	1	1	1	1	1	1	1	1
CCR7_CCL19	1	1	1	1	1	1	1	1	1	1	1	1	1	1	1	1	1	1	1	1	1	1	1	1	1	1	1	1	1	1	1	1	1	1	1	1	1	1	1	1	1	1	1	1	1	1	1	1	1
CXCR3_CCL20	1	1	1	1	1	1	1	1	1	1	1	1	1	1	1	1	1	1	1	1	1	1	1	1	1	1	1	1	1	1	1	1	1	1	1	1	1	1	1	1	1	1	1	1	1	1	1	1	1
CCR6_CCL20	1	1	1	1	1	1	1	1	1	1	1	1	1	1	1	1	1	1	1	1	1	1	1	1	1	1	1	1	1	1	1	1	1	1	1	1	1	1	1	1	1	1	1	1	1	1	1	1	1
DPP4_CXCL12	1	1	1	1	1	1	1	1	1	1	1	1	1	1	1	1	1	1	1	1	1	1	1	1	1	1	1	1	1	1	1	1	1	1	1	1	1	1	1	1	1	1	1	1	1	1	1	1	1
ACKR3_CXCL12	1	1	1	1	1	1	1	1	1	1	1	1	1	1	1	1	1	1	1	1	1	1	1	1	1	1	1	1	1	1	1	1	1	1	1	1	1	1	1	1	1	1	1	1	1	1	1	1	1
TNFRSF13B_TNFSF13	1	1	0	0	1	1	1	1	1	1	1	0	1	1	1	1	1	1	1	1	1	1	1	1	1	1	1	1	1	1	1	1	1	1	1	1	1	1	1	1	1	1	1	1	1	1	1	1	1
TNFRSF13B_CD70	0	1	0	0	0	1	0	0	1	1	1	1	1	1	1	1	1	1	1	1	1	1	1	1	1	1	1	1	1	1	1	1	1	1	1	1	1	1	1	1	1	1	1	1	1	1	1	1	1
CD27_CD70	0.04	1	0	0	0	1	0	0.015	1	1	1	1	1	1	1	1	1	1	1	1	1	1	1	1	1	1	1	1	1	1	1	1	1	1	1	1	1	1	1	1	1	1	1	1	1	1	1	1	1
CD40_CD40LG	1	1	1	1	1	1	1	1	1	1	1	1	1	1	1	1	1	1	1	1	1	1	1	1	1	1	1	1	1	1	1	1	1	1	1	1	1	1	1	1	1	1	1	1	1	1	1	1	1
CD40_INSL3	1	1	1	1	1	1	1	1	1	1	1	1	1	1	1	1	1	1	1	1	1	1	1	1	1	1	1	1	1	1	1	1	1	1	1	1	1	1	1	1	1	1	1	1	1	1	1	1	1
HLA-DQB2_PRL	1	1	1	1	1	1	1	1	1	1	1	1	1	1	1	1	1	1	1	1	1	1	1	1	1	1	1	1	1	1	1	1	1	1	1	1	1	1	1	1	1	1	1	1	1	1	1	1	1
HLA-DRB1_OGN	1	1	1	1	1	1	1	1	1	1	1	1	1	1	1	1	1	1	1	1	1	1	1	1	1	1	1	1	1	1	1	1	1	1	1	1	1	1	1	1	1	1	1	1	1	1	1	1	1
NGFR_IL2	1	1	1	1	1	1	1	1	1	1	1	1	1	1	1	1	1	1	1	1	1	1	1	1	1	1	1	1	1	1	1	1	1	1	1	1	1	1	1	1	1	1	1	1	1	1	1	1	1
NGFR_BDNF	1	1	1	1	1	1	1	1	1	1	1	1	1	1	1	1	1	1	1	1	1	1	1	1	1	1	1	1	1	1	1	1	1	1	1	1	1	1	1	1	1	1	1	1	1	1	1	1	1
NCAM1_BDNF	1	1	1	1	1	1	1	1	1	1	1	1	1	1	1	1	1	1	1	1	1	1	1	1	1	1	1	1	1	1	1	1	1	1	1	1	1	1	1	1	1	1	1	1	1	1	1	1	1
NGFR_NTF4	1	1	1	1	1	1	1	1	1	1	1	1	1	1	1	1	1	1	1	1	1	1	1	1	1	1	1	1	1	1	1	1	1	1	1	1	1	1	1	1	1	1	1	1	1	1	1	1	1
NCAM1_GDNF	1	1	1	1	1	1	1	1	1	1	1	1	1	1	1	1	1	1	1	1	1	1	1	1	1	1	1	1	1	1	1	1	1	1	1	1	1	1	1	1	1	1	1	1	1	1	1	1	1
NOTCH2_IL24	1	1	1	1	1	1	1	1	1	1	1	1	1	1	1	1	1	1	1	1	1	1	1	1	1	1	1	1	1	1	1	1	1	1	1	1	1	1	1	1	1	1	1	1	1	1	1	1	1
NOTCH2_DLL4	1	0	1	1	1	1	1	1	1	1	1	1	1	1	1	1	1	1	1	1	1	1	1	1	1	1	1	1	1	1	1	1	1	1	1	1	1	1	1	1	0	1	1	1	1	1	1	1	1
NOTCH1_DLL4	1	1	1	1	1	1	1	1	1	1	1	1	1	1	0	1	1	1	1	1	1	1	1	1	1	1	1	1	1	1	1	1	1	1	1	1	1	1	1	1	1	1	1	1	1	1	1	1	1
NOTCH4_DLL4	1	1	1	1	1	1	1	1	1	1	1	1	1	1	0	1	1	1	1	1	1	1	1	1	1	1	1	1	1	1	1	1	1	1	1	1	1	1	1	1	1	1	1	1	1	1	1	1	1
NOTCH2_DLL3	1	1	1	1	1	1	1	1	1	1	1	1	1	1	1	1	1	1	1	1	1	1	1	1	1	1	1	1	1	1	1	1	1	1	1	1	1	1	1	1	1	1	1	1	1	1	1	1	1
NOTCH1_DLL3	1	1	1	1	1	1	1	1	1	1	1	1	1	1	1	1	1	1	1	1	1	1	1	1	1	1	1	1	1	1	1	1	1	1	1	1	1	1	1	1	1	1	1	1	1	1	1	1	1
NOTCH4_DLL3	1	1	1	1	1	1	1	1	1	1	1	1	1	1	1	1	1	1	1	1	1	1	1	1	1	1	1	1	1	1	1	1	1	1	1	1	1	1	1	1	1	1	1	1	1	1	1	1	1
NOTCH2_JAG2	1	0	1	1	1	1	1	1	1	1	1	1	1	1	1	1	1	1	1	1	1	1	1	1	1	1	1	1	1	1	1	1	1	1	1	1	1	1	1	1	0	1	1	1	1	1	1	1	1
NOTCH1_JAG2	1	1	1	1	1	1	1	1	1	1	1	1	1	1	0	1	1	1	1	1	1	1	1	1	1	1	1	1	1	1	1	1	1	1	1	1	1	1	1	1	1	1	1	1	1	1	1	1	1
NOTCH4_JAG2	1	1	1	1	1	1	1	1	1	1	1	1	1	1	0	1	1	1	1	1	1	1	1	1	1	1	1	1	1	1	1	1	1	1	1	1	1	1	1	1	1	1	1	1	1	1	1	1	1
NOTCH3_JAG2	1	1	1	1	1	1	1	1	1	1	1	1	1	1	1	1	1	1	1	1	1	1	1	1	1	1	1	1	1	1	1	1	1	1	1	1	1	1	1	1	1	1	1	1	1	1	1	1	1
NOTCH1_WNT4	1	1	1	1	1	1	1	1	1	1	1	1	1	1	1	1	1	1	1	1	1	1	1	1	1	1	1	1	1	1	1	1	1	1	1	1	1	1	1	1	1	1	1	1	1	1	1	1	1
FZD6_WNT4	1	1	1	1	1	1	1	1	1	1	1	1	1	1	1	1	1	1	1	1	1	1	1	1	1	1	1	1	1	1	1	1	1	1	1	1	1	1	1	1	1	1	1	1	1	1	1	1	1
NOTCH1_JAG1	1	1	1	1	1	1	1	1	1	1	1	1	1	1	0	0	1	1	1	1	0	1	0	1	1	1	1	1	1	1	1	1	1	1	1	1	1	1	1	1	1	1	1	1	1	1	1	1	1
CD46_JAG1	1	1	1	1	1	1	1	1	1	1	1	1	1	1	0	0	1	1	1	1	0	1	0	1	1	1	1	0	0.095	1	1	1	1	0.035	1	0	1	1	1	1	0	0	1	1	1	1	0	1	0
NOTCH1_NOV	1	1	1	1	1	1	1	1	1	1	1	1	1	1	1	1	1	1	1	1	1	1	1	1	1	1	1	1	1	1	1	1	1	1	1	1	1	1	1	1	1	1	1	1	1	1	1	1	1
FZD9_WNT1	1	1	1	1	1	1	1	1	1	1	1	1	1	1	1	1	1	1	1	1	1	1	1	1	1	1	1	1	1	1	1	1	1	1	1	1	1	1	1	1	1	1	1	1	1	1	1	1	1
FZD9_WNT2	1	1	1	1	1	1	1	1	1	1	1	1	1	1	1	1	1	1	1	1	1	1	1	1	1	1	1	1	1	1	1	1	1	1	1	1	1	1	1	1	1	1	1	1	1	1	1	1	1
GPR25_RETN	1	1	1	1	1	1	1	1	1	1	1	1	1	1	1	1	1	1	1	1	1	1	1	1	1	1	1	1	1	1	1	1	1	1	1	1	1	1	1	1	1	1	1	1	1	1	1	1	1
CCL24_CCR2	1	1	1	1	1	1	1	1	1	1	1	1	1	1	1	1	1	1	1	1	1	1	1	1	1	1	1	1	1	1	1	1	1	1	1	1	1	1	1	1	1	1	1	1	1	1	1	1	1
CCL16_CCR2	1	1	1	1	1	1	1	1	1	1	1	1	1	1	1	1	1	1	1	1	1	1	1	1	1	1	1	1	1	1	1	1	1	1	1	1	1	1	1	1	1	1	1	1	1	1	1	1	1
CCL2_CCR2	1	1	1	1	1	1	1	1	1	1	1	1	1	1	1	1	1	1	1	1	1	1	1	1	1	1	1	1	1	1	1	1	1	1	1	1	1	1	1	1	1	1	1	1	1	1	1	1	1
CCL24_CCR3	1	1	1	1	1	1	1	1	1	1	1	1	1	1	1	1	1	1	1	1	1	1	1	1	1	1	1	1	1	1	1	1	1	1	1	1	1	1	1	1	1	1	1	1	1	1	1	1	1
CCL3_CCR3	1	1	1	1	1	1	1	1	1	1	1	1	1	1	1	1	1	1	1	1	1	1	1	1	1	1	1	1	1	1	1	1	1	1	1	1	1	1	1	1	1	1	1	1	1	1	1	1	1
CCL5_CCR3	1	1	1	1	1	1	1	1	1	1	1	1	1	1	1	1	1	1	1	1	1	1	1	1	1	1	1	1	1	1	1	1	1	1	1	1	1	1	1	1	1	1	1	1	1	1	1	1	1
CCL3L1_CCR3	1	1	1	1	1	1	1	1	1	1	1	1	1	1	1	1	1	1	1	1	1	1	1	1	1	1	1	1	1	1	1	1	1	1	1	1	1	1	1	1	1	1	1	1	1	1	1	1	1
CCL16_CCR1	1	1	1	1	1	1	1	1	1	1	1	1	1	1	1	1	1	1	1	1	1	1	1	1	1	1	1	1	1	1	1	1	1	1	1	1	1	1	1	1	1	1	1	1	1	1	1	1	1
CCL3_CCR1	1	1	1	1	1	1	1	1	1	1	1	1	1	1	1	1	1	1	1	1	1	1	1	1	1	1	1	1	1	1	1	1	1	1	1	1	1	1	1	1	1	1	1	1	1	1	1	1	1
CCL5_CCR1	1	1	1	1	1	1	1	1	1	1	1	1	1	1	1	1	1	1	1	1	1	1	1	1	1	1	1	1	1	1	1	1	1	1	1	1	1	1	1	1	1	1	1	1	1	1	1	1	1
CCL3L1_CCR1	1	1	1	1	1	1	1	1	1	1	1	1	1	1	1	1	1	1	1	1	1	1	1	1	1	1	1	1	1	1	1	1	1	1	1	1	1	1	1	1	1	1	1	1	1	1	1	1	1
CCL16_HRH4	1	1	1	1	1	1	1	1	1	1	1	1	1	1	1	1	1	1	1	1	1	1	1	1	1	1	1	1	1	1	1	1	1	1	1	1	1	1	1	1	1	1	1	1	1	1	1	1	1
CCL2_ACKR1	1	1	1	1	1	1	1	1	1	1	1	1	1	1	1	1	1	1	1	1	1	1	1	1	1	1	1	1	1	1	1	1	1	1	1	1	1	1	1	1	1	1	1	1	1	1	1	1	1
CCL5_ACKR1	1	1	1	1	1	1	1	1	1	1	1	1	1	1	1	1	1	1	1	1	1	1	1	1	1	1	1	1	1	1	1	1	1	1	1	1	1	1	1	1	1	1	1	1	1	1	1	1	1
CXCL1_ACKR1	1	1	1	1	1	1	1	1	1	1	1	1	1	1	1	1	1	1	1	1	1	1	1	1	1	1	1	1	1	1	1	1	1	1	1	1	1	1	1	1	1	1	1	1	1	1	1	1	1
CXCL8_ACKR1	1	1	1	1	1	1	1	1	1	1	1	1	1	1	1	1	1	1	1	1	1	1	1	1	1	1	1	1	1	1	1	1	1	1	1	1	1	1	1	1	1	1	1	1	1	1	1	1	1
CXCL5_ACKR1	1	1	1	1	1	1	1	1	1	1	1	1	1	1	1	1	1	1	1	1	1	1	1	1	1	1	1	1	1	1	1	1	1	1	1	1	1	1	1	1	1	1	1	1	1	1	1	1	1
CCL8_ACKR1	1	1	1	1	1	1	1	1	1	1	1	1	1	1	1	1	1	1	1	1	1	1	1	1	1	1	1	1	1	1	1	1	1	1	1	1	1	1	1	1	1	1	1	1	1	1	1	1	1
CCL7_ACKR1	1	1	1	1	1	1	1	1	1	1	1	1	1	1	1	1	1	1	1	1	1	1	1	1	1	1	1	1	1	1	1	1	1	1	1	1	1	1	1	1	1	1	1	1	1	1	1	1	1
CCL2_CCR10	1	1	1	1	1	1	1	1	1	1	1	1	1	1	1	1	1	1	1	1	1	1	1	1	1	1	1	1	1	1	1	1	1	1	1	1	1	1	1	1	1	1	1	1	1	1	1	1	1
CCL5_ACKR4	1	1	1	1	1	1	1	1	1	1	1	1	1	1	1	1	1	1	1	1	1	1	1	1	1	1	1	1	1	1	1	1	1	1	1	1	1	1	1	1	1	1	1	1	1	1	1	1	1
CCL21_ACKR4	1	1	1	1	1	1	1	1	1	1	1	1	1	1	1	1	1	1	1	1	1	1	1	1	1	1	1	1	1	1	1	1	1	1	1	1	1	1	1	1	1	1	1	1	1	1	1	1	1
CCL25_ACKR4	1	1	1	1	1	1	1	1	1	1	1	1	1	1	1	1	1	1	1	1	1	1	1	1	1	1	1	1	1	1	1	1	1	1	1	1	1	1	1	1	1	1	1	1	1	1	1	1	1
CXCL13_ACKR4	1	1	1	1	1	1	1	1	1	1	1	1	1	1	1	1	1	1	1	1	1	1	1	1	1	1	1	1	1	1	1	1	1	1	1	1	1	1	1	1	1	1	1	1	1	1	1	1	1
CCL19_ACKR4	1	1	1	1	1	1	1	1	1	1	1	1	1	1	1	1	1	1	1	1	1	1	1	1	1	1	1	1	1	1	1	1	1	1	1	1	1	1	1	1	1	1	1	1	1	1	1	1	1
CCL5_CCR4	1	1	1	1	1	1	1	1	1	1	1	1	1	1	1	1	1	1	1	1	1	1	1	1	1	1	1	1	1	1	1	1	1	1	1	1	1	1	1	1	1	1	1	1	1	1	1	1	1
CCL22_CCR4	1	1	1	1	1	1	1	1	1	1	1	1	1	1	1	1	1	1	1	1	1	1	1	1	1	1	1	1	1	1	1	1	1	1	1	1	1	1	1	1	1	1	1	1	1	1	1	1	1
CCL3L1_DPP4	1	1	1	1	1	1	1	1	1	1	1	1	1	1	1	1	1	1	1	1	1	1	1	1	1	1	1	1	1	1	1	1	1	1	1	1	1	1	1	1	1	1	1	1	1	1	1	1	1
CCL22_DPP4	1	1	1	1	1	1	1	1	1	1	1	1	1	1	1	1	1	1	1	1	1	1	1	1	1	1	1	1	1	1	1	1	1	1	1	1	1	1	1	1	1	1	1	1	1	1	1	1	1
CXCL11_DPP4	1	1	1	1	1	1	1	1	1	1	1	1	1	1	1	1	1	1	1	1	1	1	1	1	1	1	1	1	1	1	1	1	1	1	1	1	1	1	1	1	1	1	1	1	1	1	1	1	1
VIP_DPP4	1	1	1	1	1	1	1	1	1	1	1	1	1	1	1	1	1	1	1	1	1	1	1	1	1	1	1	1	1	1	1	1	1	1	1	1	1	1	1	1	1	1	1	1	1	1	1	1	1
CXCL10_DPP4	1	1	1	1	1	1	1	1	1	1	1	1	1	1	1	1	1	1	1	1	1	1	1	1	1	1	1	1	1	1	1	1	1	1	1	1	1	1	1	1	1	1	1	1	1	1	1	1	1
GIP_DPP4	1	1	1	1	1	1	1	1	1	1	1	1	1	1	1	1	1	1	1	1	1	1	1	1	1	1	1	1	1	1	1	1	1	1	1	1	1	1	1	1	1	1	1	1	1	1	1	1	1
ADCYAP1_DPP4	1	1	1	1	1	1	1	1	1	1	1	1	1	1	1	1	1	1	1	1	1	1	1	1	1	1	1	1	1	1	1	1	1	1	1	1	1	1	1	1	1	1	1	1	1	1	1	1	1
CXCL2_DPP4	1	1	1	1	1	1	1	1	1	1	1	1	1	1	1	1	1	1	1	1	1	1	1	1	1	1	1	1	1	1	1	1	1	1	1	1	1	1	1	1	1	1	1	1	1	1	1	1	1
CXCL11_CXCR3	1	1	1	1	1	1	1	1	1	1	1	1	1	1	1	1	1	1	1	1	1	1	1	1	1	1	1	1	1	1	1	1	1	1	1	1	1	1	1	1	1	1	1	1	1	1	1	1	1
CXCL10_CXCR3	1	1	1	1	1	1	1	1	1	1	1	1	1	1	1	1	1	1	1	1	1	1	1	1	1	1	1	1	1	1	1	1	1	1	1	1	1	1	1	1	1	1	1	1	1	1	1	1	1
CXCL12_CXCR3	1	1	1	1	1	1	1	1	1	1	1	1	1	1	1	1	1	1	1	1	1	1	1	1	1	1	1	1	1	1	1	1	1	1	1	1	1	1	1	1	1	1	1	1	1	1	1	1	1
CXCL1_CXCR1	1	1	1	1	1	1	1	1	1	1	1	1	1	1	1	1	1	1	1	1	1	1	1	1	1	1	1	1	1	1	1	1	1	1	1	1	1	1	1	1	1	1	1	1	1	1	1	1	1
CXCL8_CXCR1	1	1	1	1	1	1	1	1	1	1	1	1	1	1	1	1	1	1	1	1	1	1	1	1	1	1	1	1	1	1	1	1	1	1	1	1	1	1	1	1	1	1	1	1	1	1	1	1	1
CXCL2_CXCR1	1	1	1	1	1	1	1	1	1	1	1	1	1	1	1	1	1	1	1	1	1	1	1	1	1	1	1	1	1	1	1	1	1	1	1	1	1	1	1	1	1	1	1	1	1	1	1	1	1
PPBP_CXCR1	1	1	1	1	1	1	1	1	1	1	1	1	1	1	1	1	1	1	1	1	1	1	1	1	1	1	1	1	1	1	1	1	1	1	1	1	1	1	1	1	1	1	1	1	1	1	1	1	1
CXCL3_CXCR1	1	1	1	1	1	1	1	1	1	1	1	1	1	1	1	1	1	1	1	1	1	1	1	1	1	1	1	1	1	1	1	1	1	1	1	1	1	1	1	1	1	1	1	1	1	1	1	1	1
CXCL1_CXCR2	1	1	1	1	1	1	1	1	1	1	1	1	1	1	1	1	1	1	1	1	1	1	1	1	1	1	1	1	1	1	1	1	1	1	1	1	1	1	1	1	1	1	1	1	1	1	1	1	1
CXCL8_CXCR2	1	1	1	1	1	1	1	1	1	1	1	1	1	1	1	1	1	1	1	1	1	1	1	1	1	1	1	1	1	1	1	1	1	1	1	1	1	1	1	1	1	1	1	1	1	1	1	1	1
CXCL2_CXCR2	1	1	1	1	1	1	1	1	1	1	1	1	1	1	1	1	1	1	1	1	1	1	1	1	1	1	1	1	1	1	1	1	1	1	1	1	1	1	1	1	1	1	1	1	1	1	1	1	1
PPBP_CXCR2	1	1	1	1	1	1	1	1	1	1	1	1	1	1	1	1	1	1	1	1	1	1	1	1	1	1	1	1	1	1	1	1	1	1	1	1	1	1	1	1	1	1	1	1	1	1	1	1	1
CXCL3_CXCR2	1	1	1	1	1	1	1	1	1	1	1	1	1	1	1	1	1	1	1	1	1	1	1	1	1	1	1	1	1	1	1	1	1	1	1	1	1	1	1	1	1	1	1	1	1	1	1	1	1
IAPP_CALCR	1	1	1	1	1	1	1	1	1	1	1	1	1	1	1	1	1	1	1	1	1	1	1	1	1	1	1	1	1	1	1	1	1	1	1	1	1	1	1	1	1	1	1	1	1	1	1	1	1
CALCA_CALCR	1	1	1	1	1	1	1	1	1	1	1	1	1	1	1	1	1	1	1	1	1	1	1	1	1	1	1	1	1	1	1	1	1	1	1	1	1	1	1	1	1	1	1	1	1	1	1	1	1
CALCA_CALCR	1	1	1	1	1	1	1	1	1	1	1	1	1	1	1	1	1	1	1	1	1	1	1	1	1	1	1	1	1	1	1	1	1	1	1	1	1	1	1	1	1	1	1	1	1	1	1	1	1
CALCB_CALCR	1	1	1	1	1	1	1	1	1	1	1	1	1	1	1	1	1	1	1	1	1	1	1	1	1	1	1	1	1	1	1	1	1	1	1	1	1	1	1	1	1	1	1	1	1	1	1	1	1
CCL21_CCR7	1	1	1	1	1	1	1	1	1	1	1	1	1	1	1	1	1	1	1	1	1	1	1	1	1	1	1	1	1	1	1	1	1	1	1	1	1	1	1	1	1	1	1	1	1	1	1	1	1
CCL25_CCR9	1	1	1	1	1	1	1	1	1	1	1	1	1	1	1	1	1	1	1	1	1	1	1	1	1	1	1	1	1	1	1	1	1	1	1	1	1	1	1	1	1	1	1	1	1	1	1	1	1
CXCL13_CXCR5	1	1	1	1	1	1	1	1	1	1	1	1	1	1	1	1	1	1	1	1	1	1	1	1	1	1	1	1	1	1	1	1	1	1	1	1	1	1	1	1	1	1	1	1	1	1	1	1	1
CXCL11_ACKR3	1	1	1	1	1	1	1	1	1	1	1	1	1	1	1	1	1	1	1	1	1	1	1	1	1	1	1	1	1	1	1	1	1	1	1	1	1	1	1	1	1	1	1	1	1	1	1	1	1
VIP_AVPR1A	1	1	1	1	1	1	1	1	1	1	1	1	1	1	1	1	1	1	1	1	1	1	1	1	1	1	1	1	1	1	1	1	1	1	1	1	1	1	1	1	1	1	1	1	1	1	1	1	1
AVP_AVPR1A	1	1	1	1	1	1	1	1	1	1	1	1	1	1	1	1	1	1	1	1	1	1	1	1	1	1	1	1	1	1	1	1	1	1	1	1	1	1	1	1	1	1	1	1	1	1	1	1	1
VIP_VIPR1	1	1	1	1	1	1	1	1	1	1	1	1	1	1	1	1	1	1	1	1	1	1	1	1	1	1	1	1	1	1	1	1	1	1	1	1	1	1	1	1	1	1	1	1	1	1	1	1	1
ADCYAP1_VIPR1	1	1	1	1	1	1	1	1	1	1	1	1	1	1	1	1	1	1	1	1	1	1	1	1	1	1	1	1	1	1	1	1	1	1	1	1	1	1	1	1	1	1	1	1	1	1	1	1	1
GHRH_VIPR1	1	1	1	1	1	1	1	1	1	1	1	1	1	1	1	1	1	1	1	1	1	1	1	1	1	1	1	1	1	1	1	1	1	1	1	1	1	1	1	1	1	1	1	1	1	1	1	1	1
SCT_VIPR1	1	1	1	1	1	1	1	1	1	1	1	1	1	1	1	1	1	1	1	1	1	1	1	1	1	1	1	1	1	1	1	1	1	1	1	1	1	1	1	1	1	1	1	1	1	1	1	1	1
VIP_VIPR2	1	1	1	1	1	1	1	1	1	1	1	1	1	1	1	1	1	1	1	1	1	1	1	1	1	1	1	1	1	1	1	1	1	1	1	1	1	1	1	1	1	1	1	1	1	1	1	1	1
ADCYAP1_VIPR2	1	1	1	1	1	1	1	1	1	1	1	1	1	1	1	1	1	1	1	1	1	1	1	1	1	1	1	1	1	1	1	1	1	1	1	1	1	1	1	1	1	1	1	1	1	1	1	1	1
PPY_NPY5R	1	1	1	1	1	1	1	1	1	1	1	1	1	1	1	1	1	1	1	1	1	1	1	1	1	1	1	1	1	1	1	1	1	1	1	1	1	1	1	1	1	1	1	1	1	1	1	1	1
ADCYAP1_SCTR	1	1	1	1	1	1	1	1	1	1	1	1	1	1	1	1	1	1	1	1	1	1	1	1	1	1	1	1	1	1	1	1	1	1	1	1	1	1	1	1	1	1	1	1	1	1	1	1	1
SCT_SCTR	1	1	1	1	1	1	1	1	1	1	1	1	1	1	1	1	1	1	1	1	1	1	1	1	1	1	1	1	1	1	1	1	1	1	1	1	1	1	1	1	1	1	1	1	1	1	1	1	1
ADCYAP1_ADCYAP1R1	1	1	1	1	1	1	1	1	1	1	1	1	1	1	1	1	1	1	1	1	1	1	1	1	1	1	1	1	1	1	1	1	1	1	1	1	1	1	1	1	1	1	1	1	1	1	1	1	1
LGALS9_MET	1	1	1	1	1	1	1	1	1	1	1	1	1	1	1	0	0	0	0.23	0	0	0	1	1	1	1	1	1	1	1	1	1	1	1	1	1	1	1	1	1	1	1	1	1	1	1	1	1	1
LGALS9_LRP1	1	1	1	1	1	1	1	1	1	1	1	1	1	1	1	1	1	1	0.37	1	0.98	0	0.025	1	0.02	1	1	1	1	1	1	1	1	1	1	1	1	1	1	1	1	1	1	1	1	1	1	1	1
PDGFB_LRP1	1	1	1	1	1	1	1	1	1	1	1	1	1	1	1	1	1	1	1	1	1	1	1	1	1	1	1	1	1	1	1	1	1	1	1	1	1	1	1	1	1	1	1	1	1	1	1	1	1
MDK_LRP1	1	1	1	1	1	1	1	1	1	1	1	1	1	1	1	1	1	1	1	1	1	1	1	1	1	1	1	1	0	0	0	0.07	1	0	0	0	1	0	1	1	1	0.595	0.945	0.935	0.26	1	0.195	0	0
WNT3A_LRP1	1	1	1	1	1	1	1	1	1	1	1	1	1	1	1	1	1	1	1	1	1	1	1	1	1	1	1	1	1	1	1	1	1	1	1	1	1	1	1	1	1	1	1	1	1	1	1	1	1
LGALS9_CD47	1	1	1	1	1	1	1	1	1	1	1	1	1	0.23	1	0.54	1	1	1	0.955	0.69	1	1	1	1	0.99	1	1	1	1	1	1	1	1	1	1	1	1	1	1	1	1	1	1	1	1	1	1	1
SIRPA_CD47	1	1	1	1	1	1	1	1	1	1	1	1	1	1	1	1	1	1	1	1	1	1	1	1	1	1	1	1	1	1	1	1	1	1	1	1	1	1	1	0	1	0	0.94	0.885	1	0.385	0.005	0.9	0.565
LGALS9_PTPRK	1	1	1	1	1	1	1	1	1	1	1	1	1	1	0	1	1	1	1	1	0.365	0	0	1	1	1	1	1	1	1	1	1	1	1	1	1	1	1	1	1	1	1	1	1	1	1	1	1	1
BMP7_PTPRK	1	1	1	1	1	1	1	1	1	1	1	1	1	1	1	1	1	1	1	1	1	1	1	1	1	1	1	1	1	1	1	1	1	1	1	1	1	1	1	1	1	1	1	1	1	1	1	1	1
WNT5A_PTPRK	1	1	1	1	1	1	1	1	1	1	1	1	1	1	1	1	1	1	1	1	1	1	1	1	1	1	1	1	1	1	1	1	1	1	1	1	1	1	1	1	1	1	1	1	1	1	1	1	1
LGALS9_SLC1A5	1	1	1	1	1	1	1	1	1	1	1	1	1	1	1	1	1	0.89	1	1	1	1	1	0.015	0.965	1	1	1	1	1	1	1	1	1	1	1	1	1	1	1	1	1	1	1	1	1	1	1	1
LGALS9_COLEC12	1	1	1	1	1	1	1	1	1	1	1	1	1	1	1	1	1	1	1	1	1	1	1	1	1	1	1	1	1	1	1	1	1	1	1	1	1	1	1	1	1	1	1	1	1	1	1	1	1
LGALS9_HAVCR2	1	1	1	1	1	1	1	1	1	1	1	1	1	1	1	1	1	1	1	1	1	1	1	1	0.575	0.1	1	1	1	1	1	1	1	1	1	1	1	1	1	1	1	1	1	1	1	1	1	1	1
LGALS9_SORL1	1	1	1	1	1	1	1	1	1	1	1	1	1	1	1	1	1	1	1	1	1	1	1	1	0.01	1	1	1	1	1	1	1	1	1	1	1	1	1	1	1	1	1	1	1	1	1	1	1	1
MDK_SORL1	1	1	1	1	1	1	1	1	1	1	1	1	1	1	1	1	1	1	1	1	1	1	1	1	1	1	1	1	0	1	1	1	1	1	1	1	1	0	1	1	1	0.42	1	1	1	1	1	1	1
LGALS9_MRC2	1	1	1	1	1	1	1	1	1	1	1	1	1	1	1	1	1	1	1	1	1	1	1	1	1	1	1	1	1	1	1	1	1	1	1	1	1	1	1	1	1	1	1	1	1	1	1	1	1
PDGFB_PDGFRB	1	1	1	1	1	1	1	1	1	1	1	1	1	1	1	1	1	1	1	1	1	1	1	1	1	1	1	1	1	1	1	1	1	1	1	1	1	1	1	1	1	1	1	1	1	1	1	1	1
PDGFB_PDGFRA	1	1	1	1	1	1	1	1	1	1	1	1	1	1	1	1	1	1	1	1	1	1	1	1	1	1	1	1	1	1	1	1	1	1	1	1	1	1	1	1	1	1	1	1	1	1	1	1	1
PDGFA_PDGFRA	1	1	1	1	1	1	1	1	1	1	1	1	1	1	1	1	1	1	1	1	1	1	1	1	1	1	1	1	1	1	1	1	1	1	1	1	1	1	1	1	1	1	1	1	1	1	1	1	1
PDGFB_ADGRV1	1	1	1	1	1	1	1	1	1	1	1	1	1	1	1	1	1	1	1	1	1	1	1	1	1	1	1	1	1	1	1	1	1	1	1	1	1	1	1	1	1	1	1	1	1	1	1	1	1
XCL1_ADGRV1	1	1	1	1	1	1	1	1	1	1	1	1	1	1	1	1	1	1	1	1	1	1	1	1	1	1	1	1	1	1	1	1	1	1	1	1	1	1	1	1	1	1	1	1	1	1	1	1	1
IFNE_ADGRV1	1	1	1	1	1	1	1	1	1	1	1	1	1	1	1	1	1	1	1	1	1	1	1	1	1	1	1	1	1	1	1	1	1	1	1	1	1	1	1	1	1	1	1	1	1	1	1	1	1
MDK_ALK	1	1	1	1	1	1	1	1	1	1	1	1	1	1	1	1	1	1	1	1	1	1	1	1	1	1	1	1	1	1	1	1	1	1	1	1	1	1	1	1	1	1	1	1	1	1	1	1	1
PTN_ALK	1	1	1	1	1	1	1	1	1	1	1	1	1	1	1	1	1	1	1	1	1	1	1	1	1	1	1	1	1	1	1	1	1	1	1	1	1	1	1	1	1	1	1	1	1	1	1	1	1
WNT3A_FZD8	1	1	1	1	1	1	1	1	1	1	1	1	1	1	1	1	1	1	1	1	1	1	1	1	1	1	1	1	1	1	1	1	1	1	1	1	1	1	1	1	1	1	1	1	1	1	1	1	1
WNT1_FZD8	1	1	1	1	1	1	1	1	1	1	1	1	1	1	1	1	1	1	1	1	1	1	1	1	1	1	1	1	1	1	1	1	1	1	1	1	1	1	1	1	1	1	1	1	1	1	1	1	1
WNT4_FZD8	1	1	1	1	1	1	1	1	1	1	1	1	1	1	1	1	1	1	1	1	1	1	1	1	1	1	1	1	1	1	1	1	1	1	1	1	1	1	1	1	1	1	1	1	1	1	1	1	1
WNT3A_FZD1	1	1	1	1	1	1	1	1	1	1	1	1	1	1	1	1	1	1	1	1	1	1	1	1	1	1	1	1	1	1	1	1	1	1	1	1	1	1	1	1	1	1	1	1	1	1	1	1	1
WNT5A_FZD1	1	1	1	1	1	1	1	1	1	1	1	1	1	1	1	1	1	1	1	1	1	1	1	1	1	1	1	1	1	1	1	1	1	1	1	1	1	1	1	1	1	1	1	1	1	1	1	1	1
WNT1_FZD1	1	1	1	1	1	1	1	1	1	1	1	1	1	1	1	1	1	1	1	1	1	1	1	1	1	1	1	1	1	1	1	1	1	1	1	1	1	1	1	1	1	1	1	1	1	1	1	1	1
WNT4_FZD1	1	1	1	1	1	1	1	1	1	1	1	1	1	1	1	1	1	1	1	1	1	1	1	1	1	1	1	1	1	1	1	1	1	1	1	1	1	1	1	1	1	1	1	1	1	1	1	1	1
WNT2_FZD1	1	1	1	1	1	1	1	1	1	1	1	1	1	1	1	1	1	1	1	1	1	1	1	1	1	1	1	1	1	1	1	1	1	1	1	1	1	1	1	1	1	1	1	1	1	1	1	1	1
WNT3_FZD1	1	1	1	1	1	1	1	1	1	1	1	1	1	1	1	1	1	1	1	1	1	1	1	1	1	1	1	1	1	1	1	1	1	1	1	1	1	1	1	1	1	1	1	1	1	1	1	1	1
WNT7B_FZD1	1	1	1	1	1	1	1	1	1	1	1	1	1	1	1	1	1	1	1	1	1	1	1	1	1	1	1	1	1	1	1	1	1	1	1	1	1	1	1	1	1	1	1	1	1	1	1	1	1
WNT3A_FZD2	1	1	1	1	1	1	1	1	1	1	1	1	1	1	1	1	1	1	1	1	1	1	1	1	1	1	1	1	1	1	1	1	1	1	1	1	1	1	1	1	1	1	1	1	1	1	1	1	1
WNT5A_FZD2	1	1	1	1	1	1	1	1	1	1	1	1	1	1	1	1	1	1	1	1	1	1	1	1	1	1	1	1	1	1	1	1	1	1	1	1	1	1	1	1	1	1	1	1	1	1	1	1	1
WNT2_FZD2	1	1	1	1	1	1	1	1	1	1	1	1	1	1	1	1	1	1	1	1	1	1	1	1	1	1	1	1	1	1	1	1	1	1	1	1	1	1	1	1	1	1	1	1	1	1	1	1	1
BMP7_SLAMF1	1	1	1	1	1	1	1	1	1	1	1	1	1	1	1	1	1	1	1	1	1	1	1	1	1	1	1	1	1	1	1	1	1	1	1	1	1	1	1	1	1	1	1	1	1	1	1	1	1
WNT5A_FZD5	1	1	1	1	1	1	1	1	1	1	1	1	1	1	1	1	1	1	1	1	1	1	1	1	1	1	1	1	1	1	1	1	1	1	1	1	1	1	1	1	1	1	1	1	1	1	1	1	1
WNT5A_EPHA7	1	1	1	1	1	1	1	1	1	1	1	1	1	1	1	1	1	1	1	1	1	1	1	1	1	1	1	1	1	1	1	1	1	1	1	1	1	1	1	1	1	1	1	1	1	1	1	1	1
EFNA2_EPHA7	1	1	1	1	1	1	1	1	1	1	1	1	1	1	1	1	1	1	1	1	1	1	1	1	1	1	1	1	1	1	1	1	1	1	1	1	1	1	1	1	1	1	1	1	1	1	1	1	1
EFNA1_EPHA7	1	1	1	1	1	1	1	1	1	1	1	1	1	1	1	1	1	1	1	1	1	0	1	1	1	1	1	1	1	1	1	1	1	1	0	1	1	1	1	1	1	1	1	1	1	1	1	0	1
EFNA3_EPHA7	1	1	1	1	1	1	1	1	1	1	1	1	1	1	1	1	1	1	1	1	1	1	1	1	1	1	1	1	1	1	1	1	1	1	1	1	1	1	1	1	1	1	1	1	1	1	1	1	1
EFNA4_EPHA7	1	1	1	1	1	1	1	1	1	1	1	1	1	1	1	1	1	1	1	1	1	1	1	1	1	1	1	1	1	1	1	1	1	1	1	1	1	1	1	1	1	1	1	1	1	1	1	1	1
EFNA5_EPHA7	1	1	1	1	1	1	1	1	1	1	1	1	1	1	1	1	1	1	1	1	1	1	1	1	1	1	1	1	1	1	1	1	1	1	1	1	1	1	1	1	1	1	1	1	1	1	1	1	1
WNT5A_ANTXR1	1	1	1	1	1	1	1	1	1	1	1	1	1	1	1	1	1	1	1	1	1	1	1	1	1	1	1	1	1	1	1	1	1	1	1	1	1	1	1	1	1	1	1	1	1	1	1	1	1
GDF11_ANTXR1	1	1	1	1	1	1	1	1	1	1	1	1	1	1	1	1	1	1	1	1	1	1	1	1	1	1	1	1	1	1	1	1	1	1	1	1	1	1	1	1	1	1	1	1	1	1	1	1	1
WNT5A_ROR2	1	1	1	1	1	1	1	1	1	1	1	1	1	1	1	1	1	1	1	1	1	1	1	1	1	1	1	1	1	1	1	1	1	1	1	1	1	1	1	1	1	1	1	1	1	1	1	1	1
WNT1_ROR2	1	1	1	1	1	1	1	1	1	1	1	1	1	1	1	1	1	1	1	1	1	1	1	1	1	1	1	1	1	1	1	1	1	1	1	1	1	1	1	1	1	1	1	1	1	1	1	1	1
WNT5A_FZD3	1	1	1	1	1	1	1	1	1	1	1	1	1	1	1	1	1	1	1	1	1	1	1	1	1	1	1	1	1	1	1	1	1	1	1	1	1	1	1	1	1	1	1	1	1	1	1	1	1
WNT1_FZD3	1	1	1	1	1	1	1	1	1	1	1	1	1	1	1	1	1	1	1	1	1	1	1	1	1	1	1	1	1	1	1	1	1	1	1	1	1	1	1	1	1	1	1	1	1	1	1	1	1
WNT2_FZD3	1	1	1	1	1	1	1	1	1	1	1	1	1	1	1	1	1	1	1	1	1	1	1	1	1	1	1	1	1	1	1	1	1	1	1	1	1	1	1	1	1	1	1	1	1	1	1	1	1
WNT5A_ROR1	1	1	1	1	1	1	1	1	1	1	1	1	1	1	1	1	1	1	1	1	1	1	1	1	1	1	1	1	1	1	1	1	1	1	1	1	1	1	1	1	1	1	1	1	1	1	1	1	1
TNFRSF10A_TNFSF10	1	1	1	1	1	1	1	1	1	1	1	1	1	1	1	1	1	1	1	1	1	1	1	1	1	1	1	1	1	1	1	1	1	1	1	1	1	1	1	1	1	1	1	1	1	1	1	1	1
TNFRSF11B_TNFSF10	1	1	1	1	1	1	1	1	1	1	1	1	1	1	1	1	1	1	1	1	1	1	1	1	1	1	1	1	1	1	1	1	1	1	1	1	1	1	1	1	1	1	1	1	1	1	1	1	1
TNFRSF10B_TNFSF10	1	1	1	1	1	1	1	1	1	1	1	1	1	1	1	1	1	1	1	1	1	1	1	1	1	1	1	1	1	1	1	1	1	1	1	1	1	1	1	1	0	0	0.02	0	1	0.805	0	0	1
TNFRSF10C_TNFSF10	1	1	1	1	1	1	1	1	1	1	1	1	1	1	1	1	1	1	1	1	1	1	1	1	1	1	1	1	1	1	1	1	1	1	1	1	1	1	1	1	1	1	1	1	1	1	1	1	1
FGFR1_FGF5	1	1	1	1	1	1	1	1	1	1	1	1	1	1	1	1	1	1	1	1	1	1	1	1	1	1	1	1	1	1	1	1	1	1	1	1	1	1	1	1	1	1	1	1	1	1	1	1	1
FGFR1_NCAM1	1	1	1	1	1	1	1	1	1	1	1	1	1	1	1	1	1	1	1	1	1	1	1	1	1	1	1	1	1	1	1	1	1	1	1	1	1	1	1	1	1	1	1	1	1	1	1	1	1
FGFR1_FGF7	1	1	1	1	1	1	1	1	1	1	1	1	1	1	1	1	1	1	1	1	1	1	1	1	1	1	1	1	1	1	1	1	1	1	1	1	1	1	1	1	1	1	1	1	1	1	1	1	1
FGFR1_FGF9	1	1	1	1	1	1	1	1	1	1	1	1	1	1	1	1	1	1	1	1	1	1	1	1	1	1	1	1	1	1	1	1	1	1	1	1	1	1	1	1	1	1	1	1	1	1	1	1	1
FGFR2_FGF9	1	1	1	1	1	1	1	1	1	1	1	1	1	1	1	1	1	1	1	1	1	1	1	1	1	1	1	1	1	1	1	1	1	1	1	1	1	1	1	1	1	1	1	1	1	1	1	1	1
FGFR4_FGF9	1	1	1	1	1	1	1	1	1	1	1	1	1	1	1	1	1	1	1	1	1	1	1	1	1	1	1	1	1	1	1	1	1	1	1	1	1	1	1	1	1	1	1	1	1	1	1	1	1
FGFR3_FGF9	1	1	1	1	1	1	1	1	1	1	1	1	1	1	1	1	1	1	1	1	1	1	1	1	1	1	1	1	1	1	1	1	1	1	1	1	1	1	1	1	1	1	1	1	1	1	1	1	1
FGFR1_FGF8	1	1	1	1	1	1	1	1	1	1	1	1	1	1	1	1	1	1	1	1	1	1	1	1	1	1	1	1	1	1	1	1	1	1	1	1	1	1	1	1	1	1	1	1	1	1	1	1	1
FGFR2_FGF8	1	1	1	1	1	1	1	1	1	1	1	1	1	1	1	1	1	1	1	1	1	1	1	1	1	1	1	1	1	1	1	1	1	1	1	1	1	1	1	1	1	1	1	1	1	1	1	1	1
FGFR4_FGF8	1	1	1	1	1	1	1	1	1	1	1	1	1	1	1	1	1	1	1	1	1	1	1	1	1	1	1	1	1	1	1	1	1	1	1	1	1	1	1	1	1	1	1	1	1	1	1	1	1
FGFR3_FGF8	1	1	1	1	1	1	1	1	1	1	1	1	1	1	1	1	1	1	1	1	1	1	1	1	1	1	1	1	1	1	1	1	1	1	1	1	1	1	1	1	1	1	1	1	1	1	1	1	1
FGFR1_KL	1	1	1	1	1	1	1	1	1	1	1	1	1	1	1	1	1	1	1	1	1	1	1	1	1	1	1	1	1	1	1	1	1	1	1	1	1	1	1	1	1	1	1	1	1	1	1	1	1
FGFR2_EPHA4	1	1	1	1	1	1	1	1	1	1	1	1	1	1	1	1	1	1	1	1	1	1	1	1	1	1	1	1	1	1	1	1	1	1	1	1	1	1	1	1	1	1	1	1	1	1	1	1	1
EFNA2_EPHA4	1	1	1	1	1	1	1	1	1	1	1	1	1	1	1	1	1	1	1	1	1	1	1	1	1	1	1	1	1	1	1	1	1	1	1	1	1	1	1	1	1	1	1	1	1	1	1	1	1
EFNA1_EPHA4	1	1	1	1	1	1	1	1	1	1	1	1	1	1	1	1	1	1	1	1	1	1	1	1	1	1	1	1	1	1	1	1	1	1	1	1	1	1	1	1	1	1	1	1	1	1	1	1	1
EFNA3_EPHA4	1	1	1	1	1	1	1	1	1	1	1	1	1	1	1	1	1	1	1	1	1	1	1	1	1	1	1	1	1	1	1	1	1	1	1	1	1	1	1	1	1	1	1	1	1	1	1	1	1
EFNA4_EPHA4	1	1	1	1	1	1	1	1	1	1	1	1	1	1	1	1	1	1	1	1	1	1	1	1	1	1	1	1	1	1	1	1	1	1	1	1	1	1	1	1	1	1	1	1	1	1	1	1	1
EFNA5_EPHA4	1	1	1	1	1	1	1	1	1	1	1	1	1	1	1	1	1	1	1	1	1	1	1	1	1	1	1	1	1	1	1	1	1	1	1	1	1	1	1	1	1	1	1	1	1	1	1	1	1
EFNB2_EPHA4	1	1	1	1	1	1	1	1	1	1	1	1	1	1	1	1	1	1	1	1	1	1	1	1	1	1	1	1	1	1	1	1	1	1	1	1	1	1	1	1	1	1	1	1	1	1	1	1	1
FGFR4_EPHA4	1	1	1	1	1	1	1	1	1	1	1	1	1	1	1	1	1	1	1	1	1	1	1	1	1	1	1	1	1	1	1	1	1	1	1	1	1	1	1	1	1	1	1	1	1	1	1	1	1
FGFR3_EPHA4	1	1	1	1	1	1	1	1	1	1	1	1	1	1	1	1	1	1	1	1	1	1	1	1	1	1	1	1	1	1	1	1	1	1	1	1	1	1	1	1	1	1	1	1	1	1	1	1	1
FGFR2_CD83	1	1	1	1	1	1	1	1	1	1	1	1	1	1	1	1	1	1	1	1	1	1	1	1	1	1	1	1	1	1	1	1	1	1	1	1	1	1	1	1	1	1	1	1	1	1	1	1	1
FGFR2_NECTIN1	1	1	1	1	1	1	1	1	1	1	1	1	1	1	1	1	1	1	1	1	1	1	1	1	1	1	1	1	1	1	1	1	1	1	1	1	1	1	1	1	1	1	1	1	1	1	1	1	1
FGFR3_NECTIN1	1	1	1	1	1	1	1	1	1	1	1	1	1	1	1	1	1	1	1	1	1	1	1	1	1	1	1	1	1	1	1	1	1	1	1	1	1	1	1	1	1	1	1	1	1	1	1	1	1
CD96_NECTIN1	1	1	1	1	1	1	1	1	1	1	1	1	1	1	1	1	1	1	1	1	1	1	1	1	1	1	1	1	1	1	1	1	1	1	1	1	1	1	1	1	1	1	1	1	1	1	1	1	1
FGFR2_PTPRR	1	1	1	1	1	1	1	1	1	1	1	1	1	1	1	1	1	1	1	1	1	1	1	1	1	1	1	1	1	1	1	1	1	1	1	1	1	1	1	1	1	1	1	1	1	1	1	1	1
FGFR4_PTPRR	1	1	1	1	1	1	1	1	1	1	1	1	1	1	1	1	1	1	1	1	1	1	1	1	1	1	1	1	1	1	1	1	1	1	1	1	1	1	1	1	1	1	1	1	1	1	1	1	1
FGFR2_XPR1	1	1	1	1	1	1	1	1	1	1	1	1	1	1	1	1	1	1	1	1	1	1	1	1	1	1	1	1	1	1	1	1	1	1	1	1	1	1	1	1	1	1	1	1	1	1	1	1	1
WNT1_CD36	1	1	1	1	1	1	1	1	1	1	1	1	1	1	1	1	1	1	1	1	1	1	1	1	1	1	1	1	1	1	1	1	1	1	1	1	1	1	1	1	1	1	1	1	1	1	1	1	1
WNT1_RYK	1	1	1	1	1	1	1	1	1	1	1	1	1	1	1	1	1	1	1	1	1	1	1	1	1	1	1	1	1	1	1	1	1	1	1	1	1	1	1	1	1	1	1	1	1	1	1	1	1
WNT4_SMO	1	1	1	1	1	1	1	1	1	1	1	1	1	1	1	1	1	1	1	1	1	1	1	1	1	1	1	1	1	1	1	1	1	1	1	1	1	1	1	1	1	1	1	1	1	1	1	1	1
BMP2_SMO	1	1	1	1	1	1	1	1	1	1	1	1	1	1	1	1	1	1	1	1	1	1	1	1	1	1	1	1	1	1	1	1	1	1	1	1	1	1	1	1	1	1	1	1	1	1	1	1	1
WNT2_FZD4	1	1	1	1	1	1	1	1	1	1	1	1	1	1	1	1	1	1	1	1	1	1	1	1	1	1	1	1	1	1	1	1	1	1	1	1	1	1	1	1	1	1	1	1	1	1	1	1	1
WNT7B_FZD4	1	1	1	1	1	1	1	1	1	1	1	1	1	1	1	1	1	1	1	1	1	1	1	1	1	1	1	1	1	1	1	1	1	1	1	1	1	1	1	1	1	1	1	1	1	1	1	1	1
WNT2B_FZD4	1	1	1	1	1	1	1	1	1	1	1	1	1	1	1	1	1	1	1	1	1	1	1	1	1	1	1	1	1	1	1	1	1	1	1	1	1	1	1	1	1	1	1	1	1	1	1	1	1
WNT7B_FZD10	1	1	1	1	1	1	1	1	1	1	1	1	1	1	1	1	1	1	1	1	1	1	1	1	1	1	1	1	1	1	1	1	1	1	1	1	1	1	1	1	1	1	1	1	1	1	1	1	1
DLL1_NOTCH2	1	1	1	1	1	1	1	1	1	1	1	1	1	1	1	1	1	1	1	1	1	1	1	1	1	1	1	1	1	1	1	1	1	1	1	1	1	1	1	1	1	1	1	1	1	1	1	1	1
JAG1_NOTCH2	1	1	1	1	1	1	1	1	1	1	1	1	1	0	1	1	0	1	1	0	0	0	0	1	0	1	0.025	1	1	0.02	1	1	0.08	0.01	0	0	1	0	1	1	1	1	1	1	1	1	1	1	1
DLL1_NOTCH4	1	1	1	1	1	1	1	1	1	1	1	1	1	1	1	1	1	1	1	1	1	1	1	1	1	1	1	1	1	1	1	1	1	1	1	1	1	1	1	1	1	1	1	1	1	1	1	1	1
JAG1_NOTCH4	1	1	1	1	1	1	1	1	1	1	1	1	1	1	0	1	1	1	1	1	1	1	1	1	1	1	1	0	1	1	1	1	1	1	1	1	1	1	1	1	1	1	1	1	1	1	1	1	1
DLL1_NOTCH3	1	1	1	1	1	1	1	1	1	1	1	1	1	1	1	1	1	1	1	1	1	1	1	1	1	1	1	1	1	1	1	1	1	1	1	1	1	1	1	1	1	1	1	1	1	1	1	1	1
JAG1_NOTCH3	1	1	1	1	1	1	1	1	1	1	1	1	1	1	1	1	1	1	1	1	1	1	0	1	1	1	1	1	1	1	1	1	1	1	1	0	1	1	1	1	1	1	1	1	1	1	1	1	1
SCGB3A1_NOTCH3	1	1	1	1	1	1	1	1	1	1	1	1	1	1	1	1	1	1	1	1	1	1	1	1	1	1	1	1	1	1	1	1	1	1	1	1	1	1	1	1	1	1	1	1	1	1	1	1	1
DLL4_NOTCH3	1	1	1	1	1	1	1	1	1	1	1	1	1	1	1	1	1	1	1	1	1	1	0	1	1	1	1	1	1	1	1	1	1	1	1	1	1	1	1	1	1	1	1	1	1	1	1	1	1
DLL3_NOTCH3	1	1	1	1	1	1	1	1	1	1	1	1	1	1	1	1	1	1	1	1	1	1	1	1	1	1	1	1	1	1	1	1	1	1	1	1	1	1	1	1	1	1	1	1	1	1	1	1	1
PLXNB2_PTN	1	1	1	1	1	1	1	1	1	1	1	1	1	1	1	1	1	1	1	1	1	1	1	1	1	1	1	1	0	0	1	1	0	0	1	0	1	1	1	1	1	0	0	1	1	0	0	1	0
PLXNB2_SEMA4D	1	1	1	1	1	1	1	1	1	1	1	1	1	1	1	1	1	1	1	1	1	1	1	1	1	1	1	1	1	1	1	1	1	1	1	1	1	1	1	1	1	1	1	1	1	1	1	1	1
PLXNB1_SEMA4D	1	1	1	1	1	1	1	1	1	1	1	1	1	1	1	1	1	1	1	1	1	1	1	1	1	1	1	1	1	1	1	1	1	1	1	1	1	1	1	1	1	1	1	1	1	1	1	1	1
CD72_SEMA4D	1	1	1	1	1	1	1	1	1	1	1	1	1	1	1	1	1	1	1	1	1	1	1	1	1	1	1	1	1	1	1	1	1	1	1	1	1	1	1	1	1	1	1	1	1	1	1	1	1
PLXNB2_SEMA4G	1	1	1	1	1	1	1	1	1	1	1	1	1	1	1	1	1	1	1	1	1	1	1	1	1	1	1	1	1	1	1	1	1	1	1	1	1	1	1	1	1	1	1	1	1	1	1	1	1
VEGFD_KDR	1	1	1	1	1	1	1	1	1	1	1	1	1	1	1	1	1	1	1	1	1	1	1	1	1	1	1	1	1	1	1	1	1	1	1	1	1	1	1	1	1	1	1	1	1	1	1	1	1
VEGFA_KDR	1	1	1	1	1	1	1	1	1	1	1	1	1	1	1	1	1	1	1	1	1	1	1	1	1	1	1	0	1	1	1	1	1	1	1	1	1	1	1	1	0	1	1	1	1	1	1	1	1
LTA_LTBR	1	1	1	1	1	1	1	1	1	1	1	1	1	1	1	1	1	1	1	1	1	1	1	1	1	1	1	1	1	1	1	1	1	1	1	1	1	1	1	1	1	1	1	1	1	1	1	1	1
TNFSF14_LTBR	1	1	1	1	1	1	1	1	1	1	1	1	1	1	1	1	1	1	1	1	1	1	1	1	1	1	1	1	1	1	1	1	1	1	1	1	1	1	1	1	1	1	1	1	1	1	1	1	1
LTA_TNFRSF14	1	1	1	1	1	1	1	1	1	1	1	1	1	1	1	1	1	1	1	1	1	1	1	1	1	1	1	1	1	1	1	1	1	1	1	1	1	1	1	1	1	1	1	1	1	1	1	1	1
TNFSF13_TNFRSF14	1	1	1	1	1	1	1	1	1	1	1	1	1	1	1	1	1	1	1	1	1	1	1	1	1	1	0.495	1	1	1	0.935	1	1	0.92	1	1	1	1	1	0.41	1	0.985	1	0.905	1	1	0.865	1	1
TNFSF14_TNFRSF14	1	1	1	1	1	1	1	1	1	1	1	1	1	1	1	1	1	1	1	1	1	1	1	1	1	1	1	1	1	1	1	1	1	1	1	1	1	1	1	1	1	1	1	1	1	1	1	1	1
CD160_TNFRSF14	1	1	1	1	1	1	1	1	1	1	1	1	1	1	1	1	1	1	1	1	1	1	1	1	1	1	1	1	1	1	1	1	1	1	1	1	1	1	1	1	1	1	1	1	1	1	1	1	1
MIF_TNFRSF14	0.995	1	1	1	1	1	1	0.995	1	1	1	1	1	1	1	1	1	1	1	1	1	1	1	1	1	1	0	1	0	0	0	1	1	0	0	0	1	0	0	0	1	0	0	0	1	1	0	0	0
BTLA_TNFRSF14	1	1	1	1	1	1	1	1	1	1	1	1	1	1	1	1	1	1	1	1	1	1	1	1	1	1	1	1	1	1	1	1	1	1	1	1	1	1	1	1	1	1	1	1	1	1	1	1	1
TNFSF13_TNFRSF17	1	1	1	1	1	1	1	1	1	1	1	1	1	1	1	1	1	1	1	1	1	1	1	1	1	1	1	1	1	1	1	1	1	1	1	1	1	1	1	1	1	1	1	1	1	1	1	1	1
CD70_TNFRSF17	1	1	1	1	1	1	1	1	1	1	1	1	1	1	1	1	1	1	1	1	1	1	1	1	1	1	1	1	1	1	1	1	1	1	1	1	1	1	1	1	1	1	1	1	1	1	1	1	1
TNFSF10_TNFRSF10D	1	1	1	1	1	1	1	1	1	1	1	1	1	1	0	1	1	1	1	1	1	1	1	1	1	1	1	0	1	1	1	1	1	1	1	1	1	1	1	1	0	1	1	1	1	1	1	1	1
MIF_TNFRSF10D	1	0.995	1	1	1	1	1	1	1	1	1	1	1	1	1	1	1	1	1	1	1	1	1	1	1	1	1	0	1	1	1	1	1	1	1	1	1	1	1	1	0	1	1	1	1	1	1	1	1
EFNA2_EPHA1	1	1	1	1	1	1	1	1	1	1	1	1	1	1	1	1	1	1	1	1	1	1	1	1	1	1	1	1	1	1	1	1	1	1	1	1	1	1	1	1	1	1	1	1	1	1	1	1	1
EFNA1_EPHA1	1	1	1	1	1	1	1	1	1	1	1	1	1	1	1	1	1	1	1	1	1	1	1	1	1	1	1	1	1	1	1	1	1	1	1	1	1	1	1	1	1	1	1	1	1	1	1	1	1
EFNA2_EPHA2	1	1	1	1	1	1	1	1	1	1	1	1	1	1	1	1	1	1	1	1	1	1	1	1	1	1	1	1	1	1	1	1	1	1	1	1	1	1	1	1	1	1	1	1	1	1	1	1	1
EFNA1_EPHA2	1	1	1	1	1	1	1	1	1	1	1	1	1	1	1	1	1	1	1	1	1	1	1	1	1	1	1	1	1	1	1	1	1	1	1	1	1	1	1	1	1	1	1	1	1	1	1	1	1
EFNA2_EPHA3	1	1	1	1	1	1	1	1	1	1	1	1	1	1	1	1	1	1	1	1	1	1	1	1	1	1	1	1	1	1	1	1	1	1	1	1	1	1	1	1	1	1	1	1	1	1	1	1	1
EFNA1_EPHA3	1	1	1	1	1	1	1	1	1	1	1	1	1	1	1	1	1	1	1	1	1	1	1	1	1	1	1	1	1	1	1	1	1	1	1	1	1	1	1	1	1	1	1	1	1	1	1	1	1
EFNA2_EPHA8	1	1	1	1	1	1	1	1	1	1	1	1	1	1	1	1	1	1	1	1	1	1	1	1	1	1	1	1	1	1	1	1	1	1	1	1	1	1	1	1	1	1	1	1	1	1	1	1	1
EFNA1_EPHA8	1	1	1	1	1	1	1	1	1	1	1	1	1	1	1	1	1	1	1	1	1	1	1	1	1	1	1	1	1	1	1	1	1	1	1	1	1	1	1	1	1	1	1	1	1	1	1	1	1
TNFRSF11B_TNFSF11	1	1	1	1	1	1	1	1	1	1	1	1	1	1	1	1	1	1	1	1	1	1	1	1	1	1	1	1	1	1	1	1	1	1	1	1	1	1	1	1	1	1	1	1	1	1	1	1	1
CORT_SSTR1	1	1	1	1	1	1	1	1	1	1	1	1	1	1	1	1	1	1	1	1	1	1	1	1	1	1	1	1	1	1	1	1	1	1	1	1	1	1	1	1	1	1	1	1	1	1	1	1	1
AGRP_MC4R	1	1	1	1	1	1	1	1	1	1	1	1	1	1	1	1	1	1	1	1	1	1	1	1	1	1	1	1	1	1	1	1	1	1	1	1	1	1	1	1	1	1	1	1	1	1	1	1	1
POMC_MC4R	1	1	1	1	1	1	1	1	1	1	1	1	1	1	1	1	1	1	1	1	1	1	1	1	1	1	1	1	1	1	1	1	1	1	1	1	1	1	1	1	1	1	1	1	1	1	1	1	1
POMC_MC1R	1	1	1	1	1	1	1	1	1	1	1	1	1	1	1	1	1	1	1	1	1	1	1	1	1	1	1	1	1	1	1	1	1	1	1	1	1	1	1	1	1	1	1	1	1	1	1	1	1
SCGB3A1_MARCO	1	1	1	1	1	1	1	1	1	1	1	1	1	1	1	1	1	1	1	1	1	1	1	1	1	1	1	1	1	1	1	1	1	1	1	1	1	1	1	1	1	1	1	1	1	1	1	1	1
CXCR6_CXCL16	1	1	1	1	1	1	1	1	1	1	1	1	1	1	1	1	1	1	1	1	1	1	1	1	1	1	1	1	1	1	1	1	1	1	1	1	1	1	1	1	1	1	1	1	1	1	1	1	1
ACKR2_CCL3	1	1	1	1	1	1	1	1	1	1	1	1	1	1	1	1	1	1	1	1	1	1	1	1	1	1	1	1	1	1	1	1	1	1	1	1	1	1	1	1	1	1	1	1	1	1	1	1	1
ACKR2_CCL4	1	1	1	1	1	1	1	1	1	1	1	1	1	1	1	1	1	1	1	1	1	1	1	1	1	1	1	1	1	1	1	1	1	1	1	1	1	1	1	1	1	1	1	1	1	1	1	1	1
ACKR2_CCL2	1	1	1	1	1	1	1	1	1	1	1	1	1	1	1	1	1	1	1	1	1	1	1	1	1	1	1	1	1	1	1	1	1	1	1	1	1	1	1	1	1	1	1	1	1	1	1	1	1
ACKR2_CCL5	1	1	1	1	1	1	1	1	1	1	1	1	1	1	1	1	1	1	1	1	1	1	1	1	1	1	1	1	1	1	1	1	1	1	1	1	1	1	1	1	1	1	1	1	1	1	1	1	1
GPR75_CCL5	1	1	1	1	1	1	1	1	1	1	1	1	1	1	1	1	1	1	1	1	1	1	1	1	1	1	1	1	1	1	1	1	1	1	1	1	1	1	1	1	1	1	1	1	1	1	1	1	1
ACKR2_CCL3L1	1	1	1	1	1	1	1	1	1	1	1	1	1	1	1	1	1	1	1	1	1	1	1	1	1	1	1	1	1	1	1	1	1	1	1	1	1	1	1	1	1	1	1	1	1	1	1	1	1
ACKR2_CCL8	1	1	1	1	1	1	1	1	1	1	1	1	1	1	1	1	1	1	1	1	1	1	1	1	1	1	1	1	1	1	1	1	1	1	1	1	1	1	1	1	1	1	1	1	1	1	1	1	1
CCR2_CCL8	1	1	1	1	1	1	1	1	1	1	1	1	1	1	1	1	1	1	1	1	1	1	1	1	1	1	1	1	1	1	1	1	1	1	1	1	1	1	1	1	1	1	1	1	1	1	1	1	1
CCR1_CCL8	1	1	1	1	1	1	1	1	1	1	1	1	1	1	1	1	1	1	1	1	1	1	1	1	1	1	1	1	1	1	1	1	1	1	1	1	1	1	1	1	1	1	1	1	1	1	1	1	1
CCR3_CCL8	1	1	1	1	1	1	1	1	1	1	1	1	1	1	1	1	1	1	1	1	1	1	1	1	1	1	1	1	1	1	1	1	1	1	1	1	1	1	1	1	1	1	1	1	1	1	1	1	1
CCR5_CCL8	1	1	1	1	1	1	1	1	1	1	1	1	1	1	1	1	1	1	1	1	1	1	1	1	1	1	1	1	1	1	1	1	1	1	1	1	1	1	1	1	1	1	1	1	1	1	1	1	1
ACKR2_CCL7	1	1	1	1	1	1	1	1	1	1	1	1	1	1	1	1	1	1	1	1	1	1	1	1	1	1	1	1	1	1	1	1	1	1	1	1	1	1	1	1	1	1	1	1	1	1	1	1	1
CCR2_CCL7	1	1	1	1	1	1	1	1	1	1	1	1	1	1	1	1	1	1	1	1	1	1	1	1	1	1	1	1	1	1	1	1	1	1	1	1	1	1	1	1	1	1	1	1	1	1	1	1	1
CCR1_CCL7	1	1	1	1	1	1	1	1	1	1	1	1	1	1	1	1	1	1	1	1	1	1	1	1	1	1	1	1	1	1	1	1	1	1	1	1	1	1	1	1	1	1	1	1	1	1	1	1	1
CCR3_CCL7	1	1	1	1	1	1	1	1	1	1	1	1	1	1	1	1	1	1	1	1	1	1	1	1	1	1	1	1	1	1	1	1	1	1	1	1	1	1	1	1	1	1	1	1	1	1	1	1	1
CCR5_CCL7	1	1	1	1	1	1	1	1	1	1	1	1	1	1	1	1	1	1	1	1	1	1	1	1	1	1	1	1	1	1	1	1	1	1	1	1	1	1	1	1	1	1	1	1	1	1	1	1	1
CCR10_CCL7	1	1	1	1	1	1	1	1	1	1	1	1	1	1	1	1	1	1	1	1	1	1	1	1	1	1	1	1	1	1	1	1	1	1	1	1	1	1	1	1	1	1	1	1	1	1	1	1	1
ACKR2_CCL14	1	1	1	1	1	1	1	1	1	1	1	1	1	1	1	1	1	1	1	1	1	1	1	1	1	1	1	1	1	1	1	1	1	1	1	1	1	1	1	1	1	1	1	1	1	1	1	1	1
CCR1_CCL14	1	1	1	1	1	1	1	1	1	1	1	1	1	1	1	1	1	1	1	1	1	1	1	1	1	1	1	1	1	1	1	1	1	1	1	1	1	1	1	1	1	1	1	1	1	1	1	1	1
CCR3_CCL14	1	1	1	1	1	1	1	1	1	1	1	1	1	1	1	1	1	1	1	1	1	1	1	1	1	1	1	1	1	1	1	1	1	1	1	1	1	1	1	1	1	1	1	1	1	1	1	1	1
ACKR2_CCL13	1	1	1	1	1	1	1	1	1	1	1	1	1	1	1	1	1	1	1	1	1	1	1	1	1	1	1	1	1	1	1	1	1	1	1	1	1	1	1	1	1	1	1	1	1	1	1	1	1
CCR2_CCL13	1	1	1	1	1	1	1	1	1	1	1	1	1	1	1	1	1	1	1	1	1	1	1	1	1	1	1	1	1	1	1	1	1	1	1	1	1	1	1	1	1	1	1	1	1	1	1	1	1
CCR1_CCL13	1	1	1	1	1	1	1	1	1	1	1	1	1	1	1	1	1	1	1	1	1	1	1	1	1	1	1	1	1	1	1	1	1	1	1	1	1	1	1	1	1	1	1	1	1	1	1	1	1
CCR3_CCL13	1	1	1	1	1	1	1	1	1	1	1	1	1	1	1	1	1	1	1	1	1	1	1	1	1	1	1	1	1	1	1	1	1	1	1	1	1	1	1	1	1	1	1	1	1	1	1	1	1
ACKR2_CCL28	1	1	1	1	1	1	1	1	1	1	1	1	1	1	1	1	1	1	1	1	1	1	1	1	1	1	1	1	1	1	1	1	1	1	1	1	1	1	1	1	1	1	1	1	1	1	1	1	1
CCR3_CCL28	1	1	1	1	1	1	1	1	1	1	1	1	1	1	1	1	1	1	1	1	1	1	1	1	1	1	1	1	1	1	1	1	1	1	1	1	1	1	1	1	1	1	1	1	1	1	1	1	1
CCR10_CCL28	1	1	1	1	1	1	1	1	1	1	1	1	1	1	1	1	1	1	1	1	1	1	1	1	1	1	1	1	1	1	1	1	1	1	1	1	1	1	1	1	1	1	1	1	1	1	1	1	1
CCR2_CCL26	1	1	1	1	1	1	1	1	1	1	1	1	1	1	1	1	1	1	1	1	1	1	1	1	1	1	1	1	1	1	1	1	1	1	1	1	1	1	1	1	1	1	1	1	1	1	1	1	1
CCR1_CCL26	1	1	1	1	1	1	1	1	1	1	1	1	1	1	1	1	1	1	1	1	1	1	1	1	1	1	1	1	1	1	1	1	1	1	1	1	1	1	1	1	1	1	1	1	1	1	1	1	1
CCR3_CCL26	1	1	1	1	1	1	1	1	1	1	1	1	1	1	1	1	1	1	1	1	1	1	1	1	1	1	1	1	1	1	1	1	1	1	1	1	1	1	1	1	1	1	1	1	1	1	1	1	1
CCR1_CCL23	1	1	1	1	1	1	1	1	1	1	1	1	1	1	1	1	1	1	1	1	1	1	1	1	1	1	1	1	1	1	1	1	1	1	1	1	1	1	1	1	1	1	1	1	1	1	1	1	1
IDE_CCL23	1	1	1	1	1	1	1	1	1	1	1	1	1	1	1	1	1	1	1	1	1	1	1	1	1	1	1	1	1	1	1	1	1	1	1	1	1	1	1	1	1	1	1	1	1	1	1	1	1
CCR1_CCL18	1	1	1	1	1	1	1	1	1	1	1	1	1	1	1	1	1	1	1	1	1	1	1	1	1	1	1	1	1	1	1	1	1	1	1	1	1	1	1	1	1	1	1	1	1	1	1	1	1
CCR8_CCL18	1	1	1	1	1	1	1	1	1	1	1	1	1	1	1	1	1	1	1	1	1	1	1	1	1	1	1	1	1	1	1	1	1	1	1	1	1	1	1	1	1	1	1	1	1	1	1	1	1
CCR1_CCL15	1	1	1	1	1	1	1	1	1	1	1	1	1	1	1	1	1	1	1	1	1	1	1	1	1	1	1	1	1	1	1	1	1	1	1	1	1	1	1	1	1	1	1	1	1	1	1	1	1
CCR3_CCL15	1	1	1	1	1	1	1	1	1	1	1	1	1	1	1	1	1	1	1	1	1	1	1	1	1	1	1	1	1	1	1	1	1	1	1	1	1	1	1	1	1	1	1	1	1	1	1	1	1
PODXL_SELL	1	1	1	1	1	1	1	1	1	1	1	1	1	0	1	1	1	1	1	1	1	1	1	1	0	1	1	1	1	1	1	1	1	1	1	1	1	1	1	1	1	1	1	1	1	1	1	1	1
CXCL12_CXCR4	1	1	1	1	1	1	1	1	1	1	1	1	1	1	1	1	1	1	1	1	1	1	1	1	1	1	1	1	1	1	1	1	1	1	1	1	1	1	1	1	1	1	1	1	1	1	1	1	1
AVP_OXTR	1	1	1	1	1	1	1	1	1	1	1	1	1	1	1	1	1	1	1	1	1	1	1	1	1	1	1	1	1	1	1	1	1	1	1	1	1	1	1	1	1	1	1	1	1	1	1	1	1
OXT_OXTR	1	1	1	1	1	1	1	1	1	1	1	1	1	1	1	1	1	1	1	1	1	1	1	1	1	1	1	1	1	1	1	1	1	1	1	1	1	1	1	1	1	1	1	1	1	1	1	1	1
AVP_AVPR2	1	1	1	1	1	1	1	1	1	1	1	1	1	1	1	1	1	1	1	1	1	1	1	1	1	1	1	1	1	1	1	1	1	1	1	1	1	1	1	1	1	1	1	1	1	1	1	1	1
AVP_AVPR1B	1	1	1	1	1	1	1	1	1	1	1	1	1	1	1	1	1	1	1	1	1	1	1	1	1	1	1	1	1	1	1	1	1	1	1	1	1	1	1	1	1	1	1	1	1	1	1	1	1
GHRH_GHRHR	1	1	1	1	1	1	1	1	1	1	1	1	1	1	1	1	1	1	1	1	1	1	1	1	1	1	1	1	1	1	1	1	1	1	1	1	1	1	1	1	1	1	1	1	1	1	1	1	1
NRG2_ERBB3	1	1	1	1	1	1	1	1	1	1	1	1	1	1	1	1	1	1	1	1	1	1	1	1	1	1	1	1	1	1	1	1	1	1	1	1	1	1	1	1	1	1	1	1	1	1	1	1	1
NRG2_ERBB4	1	1	1	1	1	1	1	1	1	1	1	1	1	1	1	1	1	1	1	1	1	1	1	1	1	1	1	1	1	1	1	1	1	1	1	1	1	1	1	1	1	1	1	1	1	1	1	1	1
EREG_ERBB4	1	1	1	1	1	1	1	1	1	1	1	1	1	1	1	1	1	1	1	1	1	1	1	1	1	1	1	1	1	1	1	1	1	1	1	1	1	1	1	1	1	1	1	1	1	1	1	1	1
BTC_ERBB4	1	1	1	1	1	1	1	1	1	1	1	1	1	1	1	1	1	1	1	1	1	1	1	1	1	1	1	1	1	1	1	1	1	1	1	1	1	1	1	1	1	1	1	1	1	1	1	1	1
NRG3_ERBB4	1	1	1	1	1	1	1	1	1	1	1	1	1	1	1	1	1	1	1	1	1	1	1	1	1	1	1	1	1	1	1	1	1	1	1	1	1	1	1	1	1	1	1	1	1	1	1	1	1
NRG1_ERBB4	1	1	1	1	1	1	1	1	1	1	1	1	1	1	1	1	1	1	1	1	1	1	1	1	1	1	1	1	1	1	1	1	1	1	1	1	1	1	1	1	1	1	1	1	1	1	1	1	1
EREG_EGFR	1	1	1	1	1	1	1	1	1	1	1	1	1	1	1	1	1	1	1	1	1	1	1	1	1	1	1	1	1	1	1	1	1	1	1	1	1	1	1	1	1	1	1	1	1	1	1	1	1
NRG1_LSR	1	1	1	1	1	1	1	1	1	1	1	1	1	1	1	1	1	1	1	1	1	1	1	1	1	1	1	1	1	1	1	1	1	1	1	1	1	1	1	1	1	1	1	1	1	1	1	1	1
NRG1_NETO2	1	1	1	1	1	1	1	1	1	1	1	1	1	1	1	1	1	1	1	1	1	1	1	1	1	1	1	1	1	1	1	1	1	1	1	1	1	1	1	1	1	1	1	1	1	1	1	1	1
NRG1_MS4A4A	1	1	1	1	1	1	1	1	1	1	1	1	1	1	1	1	1	1	1	1	1	1	1	1	1	1	1	1	1	1	1	1	1	1	1	1	1	1	1	1	1	1	1	1	1	1	1	1	1
NRG1_LGR4	1	1	1	1	1	1	1	1	1	1	1	1	1	1	1	1	1	1	1	1	1	1	1	1	1	1	1	1	1	1	1	1	1	1	1	1	1	1	1	1	1	1	1	1	1	1	1	1	1
RSPO4_LGR4	1	1	1	1	1	1	1	1	1	1	1	1	1	1	1	1	1	1	1	1	1	1	1	1	1	1	1	1	1	1	1	1	1	1	1	1	1	1	1	1	1	1	1	1	1	1	1	1	1
RSPO1_LGR4	1	1	1	1	1	1	1	1	1	1	1	1	1	1	1	1	1	1	1	1	1	1	1	1	1	1	1	1	1	1	1	1	1	1	1	1	1	1	1	1	1	1	1	1	1	1	1	1	1
RSPO2_LGR4	1	1	1	1	1	1	1	1	1	1	1	1	1	1	1	1	1	1	1	1	1	1	1	1	1	1	1	1	1	1	1	1	1	1	1	1	1	1	1	1	1	1	1	1	1	1	1	1	1
RSPO4_LGR6	1	1	1	1	1	1	1	1	1	1	1	1	1	1	1	1	1	1	1	1	1	1	1	1	1	1	1	1	1	1	1	1	1	1	1	1	1	1	1	1	1	1	1	1	1	1	1	1	1
RSPO1_LGR6	1	1	1	1	1	1	1	1	1	1	1	1	1	1	1	1	1	1	1	1	1	1	1	1	1	1	1	1	1	1	1	1	1	1	1	1	1	1	1	1	1	1	1	1	1	1	1	1	1
RSPO2_LGR6	1	1	1	1	1	1	1	1	1	1	1	1	1	1	1	1	1	1	1	1	1	1	1	1	1	1	1	1	1	1	1	1	1	1	1	1	1	1	1	1	1	1	1	1	1	1	1	1	1
RSPO3_LGR6	1	1	1	1	1	1	1	1	1	1	1	1	1	1	1	1	1	1	1	1	1	1	1	1	1	1	1	1	1	1	1	1	1	1	1	1	1	1	1	1	1	1	1	1	1	1	1	1	1
TNFSF11_TNFRSF11A	1	1	1	1	1	1	1	1	1	1	1	1	1	1	1	1	1	1	1	1	1	1	1	1	1	1	1	1	1	1	1	1	1	1	1	1	1	1	1	1	1	1	1	1	1	1	1	1	1
NCR3_BAG6	1	0	1	1	1	1	0	0	0	0	1	0	1	1	1	1	1	1	1	1	1	1	1	1	1	1	1	1	1	1	1	1	1	1	1	1	1	1	1	1	1	1	1	1	1	1	1	1	1
NCR3_NCR3LG1	1	1	1	1	1	1	1	1	1	1	1	1	1	1	1	1	1	1	1	1	1	1	1	1	1	1	1	1	1	1	1	1	1	1	1	1	1	1	1	1	1	1	1	1	1	1	1	1	1
PLD2_ARF1	1	1	1	1	1	1	1	1	1	1	1	1	1	1	1	1	1	1	1	1	1	1	1	1	1	1	1	1	1	1	1	1	1	1	1	1	1	1	1	1	1	1	1	1	1	1	1	1	1
SEMA3E_PLXND1	1	1	1	1	1	1	1	1	1	1	1	1	1	1	1	1	1	1	1	1	1	1	1	1	1	1	1	1	1	1	1	1	1	1	1	1	1	1	1	1	1	1	1	1	1	1	1	1	1
SEMA4A_PLXND1	1	1	1	1	1	1	1	1	1	1	1	1	1	1	1	1	1	1	1	1	1	1	1	1	1	1	1	1	1	1	1	1	1	1	1	1	1	1	1	1	1	1	1	1	1	1	1	1	1
ANGPT2_TEK	1	1	1	1	1	1	1	1	1	1	1	1	1	1	0	1	1	1	1	1	1	1	1	1	1	1	1	1	1	1	1	1	1	1	1	1	1	1	1	1	1	1	1	1	1	1	1	1	1
EPHB6_EFNB2	1	1	1	1	1	1	1	1	1	1	1	1	1	1	1	1	1	1	1	1	1	1	1	1	1	1	1	1	1	1	1	1	1	1	1	1	1	1	1	1	1	1	1	1	1	1	1	1	1
EPO_EFNB2	1	1	1	1	1	1	1	1	1	1	1	1	1	1	1	1	1	1	1	1	1	1	1	1	1	1	1	1	1	1	1	1	1	1	1	1	1	1	1	1	1	1	1	1	1	1	1	1	1
EPHB2_EFNB2	1	1	1	1	1	1	1	1	1	1	1	1	1	1	1	1	1	1	1	1	1	1	1	1	1	1	1	1	1	1	1	1	1	1	1	1	1	1	1	1	1	1	1	1	1	1	1	1	1
EPHB6_EFNB1	1	1	1	1	1	1	1	1	1	1	1	1	1	1	1	1	1	1	1	1	1	1	1	1	1	1	1	1	1	1	1	1	1	1	1	1	1	1	1	1	1	1	1	1	1	1	1	1	1
EPHB2_EFNB1	1	1	1	1	1	1	1	1	1	1	1	1	1	1	1	1	1	1	1	1	1	1	1	1	1	1	1	1	1	1	1	1	1	1	1	1	1	1	1	1	1	1	1	1	1	1	1	1	1
EPHB3_EFNB1	1	1	1	1	1	1	1	1	1	1	1	1	1	1	1	1	1	1	1	1	1	1	1	1	1	1	1	1	1	1	1	1	1	1	1	1	1	1	1	1	1	1	1	1	1	1	1	1	1
EPHB4_EFNB1	1	1	1	1	1	1	1	1	1	1	1	1	1	1	1	1	1	1	1	1	1	0	1	1	1	1	1	1	1	1	1	1	1	1	1	1	1	1	1	1	1	1	1	1	1	1	1	1	1
EPHB1_EFNB1	1	1	1	1	1	1	1	1	1	1	1	1	1	1	1	1	1	1	1	1	1	1	1	1	1	1	1	1	1	1	1	1	1	1	1	1	1	1	1	1	1	1	1	1	1	1	1	1	1
EPHA4_EFNB1	1	1	1	1	1	1	1	1	1	1	1	1	1	1	1	1	1	1	1	1	1	1	1	1	1	1	1	1	1	1	1	1	1	1	1	1	1	1	1	1	1	1	1	1	1	1	1	1	1
EPHB6_EFNB3	1	1	1	1	1	1	1	1	1	1	1	1	1	1	1	1	1	1	1	1	1	1	1	1	1	1	1	1	1	1	1	1	1	1	1	1	1	1	1	1	1	1	1	1	1	1	1	1	1
EPHB2_EFNB3	1	1	1	1	1	1	1	1	1	1	1	1	1	1	1	1	1	1	1	1	1	1	1	1	1	1	1	1	1	1	1	1	1	1	1	1	1	1	1	1	1	1	1	1	1	1	1	1	1
EPHB3_EFNB3	1	1	1	1	1	1	1	1	1	1	1	1	1	1	1	1	1	1	1	1	1	1	1	1	1	1	1	1	1	1	1	1	1	1	1	1	1	1	1	1	1	1	1	1	1	1	1	1	1
EPHB4_EFNB3	1	1	1	1	1	1	1	1	1	1	1	1	1	1	1	1	1	1	1	1	1	1	1	1	1	1	1	1	1	1	1	1	1	1	1	1	1	1	1	1	1	1	1	1	1	1	1	1	1
EPHB1_EFNB3	1	1	1	1	1	1	1	1	1	1	1	1	1	1	1	1	1	1	1	1	1	1	1	1	1	1	1	1	1	1	1	1	1	1	1	1	1	1	1	1	1	1	1	1	1	1	1	1	1
EPHA4_EFNB3	1	1	1	1	1	1	1	1	1	1	1	1	1	1	1	1	1	1	1	1	1	1	1	1	1	1	1	1	1	1	1	1	1	1	1	1	1	1	1	1	1	1	1	1	1	1	1	1	1
EPO_EPOR	1	1	1	1	1	1	1	1	1	1	1	1	1	1	1	1	1	1	1	1	1	1	1	1	1	1	1	1	1	1	1	1	1	1	1	1	1	1	1	1	1	1	1	1	1	1	1	1	1
EPO_EPHB4	1	1	1	1	1	1	1	1	1	1	1	1	1	1	1	1	1	1	1	1	1	1	1	1	1	1	1	1	1	1	1	1	1	1	1	1	1	1	1	1	1	1	1	1	1	1	1	1	1
EFNB2_EPHB4	1	1	1	1	1	1	1	1	1	1	1	1	1	1	0	1	1	1	1	1	1	1	1	1	1	1	1	1	1	1	1	1	1	1	1	1	1	1	1	1	1	1	1	1	1	1	1	1	1
EPHB2_EFNA5	1	1	1	1	1	1	1	1	1	1	1	1	1	1	1	1	1	1	1	1	1	1	1	1	1	1	1	1	1	1	1	1	1	1	1	1	1	1	1	1	1	1	1	1	1	1	1	1	1
EPHA1_EFNA5	1	1	1	1	1	1	1	1	1	1	1	1	1	1	1	1	1	1	1	1	1	1	1	1	1	1	1	1	1	1	1	1	1	1	1	1	1	1	1	1	1	1	1	1	1	1	1	1	1
EPHA2_EFNA5	1	1	1	1	1	1	1	1	1	1	1	1	1	1	1	1	1	1	1	1	1	1	1	1	1	1	1	1	1	1	1	1	1	1	1	1	1	1	1	1	1	1	1	1	1	1	1	1	1
EPHA3_EFNA5	1	1	1	1	1	1	1	1	1	1	1	1	1	1	1	1	1	1	1	1	1	1	1	1	1	1	1	1	1	1	1	1	1	1	1	1	1	1	1	1	1	1	1	1	1	1	1	1	1
EPHA8_EFNA5	1	1	1	1	1	1	1	1	1	1	1	1	1	1	1	1	1	1	1	1	1	1	1	1	1	1	1	1	1	1	1	1	1	1	1	1	1	1	1	1	1	1	1	1	1	1	1	1	1
EFNB2_EPHB3	1	1	1	1	1	1	1	1	1	1	1	1	1	1	1	1	1	1	1	1	1	1	1	1	1	1	1	1	1	1	1	1	1	1	1	1	1	1	1	1	1	1	1	1	1	1	1	1	1
EFNB2_EPHB1	1	1	1	1	1	1	1	1	1	1	1	1	1	1	1	1	1	1	1	1	1	1	1	1	1	1	1	1	1	1	1	1	1	1	1	1	1	1	1	1	1	1	1	1	1	1	1	1	1
EPHA1_EFNA3	1	1	1	1	1	1	1	1	1	1	1	1	1	1	1	1	1	1	1	1	1	1	1	1	1	1	1	1	1	1	1	1	1	1	1	1	1	1	1	1	1	1	1	1	1	1	1	1	1
EPHA2_EFNA3	1	1	1	1	1	1	1	1	1	1	1	1	1	1	1	1	1	1	1	1	1	1	1	1	1	1	1	1	1	1	1	1	1	1	1	1	1	1	1	1	1	1	1	1	1	1	1	1	1
EPHA3_EFNA3	1	1	1	1	1	1	1	1	1	1	1	1	1	1	1	1	1	1	1	1	1	1	1	1	1	1	1	1	1	1	1	1	1	1	1	1	1	1	1	1	1	1	1	1	1	1	1	1	1
EPHA8_EFNA3	1	1	1	1	1	1	1	1	1	1	1	1	1	1	1	1	1	1	1	1	1	1	1	1	1	1	1	1	1	1	1	1	1	1	1	1	1	1	1	1	1	1	1	1	1	1	1	1	1
EPHA1_EFNA4	1	1	1	1	1	1	1	1	1	1	1	1	1	1	1	1	1	1	1	1	1	1	1	1	1	1	1	1	1	1	1	1	1	1	1	1	1	1	1	1	1	1	1	1	1	1	1	1	1
EPHA2_EFNA4	1	1	1	1	1	1	1	1	1	1	1	1	1	1	1	1	1	1	1	1	1	1	1	1	1	1	1	1	1	1	1	1	1	1	1	1	1	1	1	1	1	1	1	1	1	1	1	1	1
EPHA3_EFNA4	1	1	1	1	1	1	1	1	1	1	1	1	1	1	1	1	1	1	1	1	1	1	1	1	1	1	1	1	1	1	1	1	1	1	1	1	1	1	1	1	1	1	1	1	1	1	1	1	1
EPHA8_EFNA4	1	1	1	1	1	1	1	1	1	1	1	1	1	1	1	1	1	1	1	1	1	1	1	1	1	1	1	1	1	1	1	1	1	1	1	1	1	1	1	1	1	1	1	1	1	1	1	1	1
VGF_NTRK1	1	1	1	1	1	1	1	1	1	1	1	1	1	1	1	1	1	1	1	1	1	1	1	1	1	1	1	1	1	1	1	1	1	1	1	1	1	1	1	1	1	1	1	1	1	1	1	1	1
NGF_NTRK1	1	1	1	1	1	1	1	1	1	1	1	1	1	1	1	1	1	1	1	1	1	1	1	1	1	1	1	1	1	1	1	1	1	1	1	1	1	1	1	1	1	1	1	1	1	1	1	1	1
NGF_NGFR	1	1	1	1	1	1	1	1	1	1	1	1	1	1	1	1	1	1	1	1	1	1	1	1	1	1	1	1	1	1	1	1	1	1	1	1	1	1	1	1	1	1	1	1	1	1	1	1	1
TTR_NGFR	1	1	1	1	1	1	1	1	1	1	1	1	1	1	1	1	1	1	1	1	1	1	1	1	1	1	1	1	1	1	1	1	1	1	1	1	1	1	1	1	1	1	1	1	1	1	1	1	1
TTR_DDR1	1	1	1	1	1	1	1	1	1	1	1	1	1	1	1	1	1	1	1	1	1	1	1	1	1	1	1	1	1	1	1	1	1	1	1	1	1	1	1	1	1	1	1	1	1	1	1	1	1
TTR_AGER	1	1	1	1	1	1	1	1	1	1	1	1	1	1	1	1	1	1	1	1	1	1	1	1	1	1	1	1	1	1	1	1	1	1	1	1	1	1	1	1	1	1	1	1	1	1	1	1	1
GPR37_PSAP	1	1	1	1	1	1	1	1	1	1	1	1	1	1	1	1	1	1	1	1	1	1	1	1	1	1	1	1	1	1	1	1	1	1	1	1	1	1	1	1	1	1	1	1	1	1	1	1	1
GPR37L1_PSAP	1	1	1	1	1	1	1	1	1	1	1	1	1	1	1	1	1	1	1	1	1	1	1	1	1	1	1	1	1	1	1	1	1	1	1	1	1	1	1	1	1	1	1	1	1	1	1	1	1
GRIN2D_IL16	1	1	1	1	1	1	1	1	1	1	1	1	1	1	1	1	1	1	1	1	1	1	1	1	1	1	1	1	1	1	1	1	1	1	1	1	1	1	1	1	1	1	1	1	1	1	1	1	1
GRIN2A_IL16	1	1	1	1	1	1	1	1	1	1	1	1	1	1	1	1	1	1	1	1	1	1	1	1	1	1	1	1	1	1	1	1	1	1	1	1	1	1	1	1	1	1	1	1	1	1	1	1	1
GRIN2B_IL16	1	1	1	1	1	1	1	1	1	1	1	1	1	1	1	1	1	1	1	1	1	1	1	1	1	1	1	1	1	1	1	1	1	1	1	1	1	1	1	1	1	1	1	1	1	1	1	1	1
CSF1_SIRPA	1	1	1	1	1	1	1	1	1	1	1	1	1	1	1	1	1	1	1	1	1	1	1	1	1	1	1	1	1	1	1	1	1	1	1	1	1	1	1	1	1	1	1	1	1	1	1	1	1
CSF1_CELSR3	1	1	1	1	1	1	1	1	1	1	1	1	1	1	1	1	1	1	1	1	1	1	1	1	1	1	1	1	1	1	1	1	1	1	1	1	1	1	1	1	1	1	1	1	1	1	1	1	1
FGFR4_SCGB3A1	1	1	1	1	1	1	1	1	1	1	1	1	1	1	1	1	1	1	1	1	1	1	1	1	1	1	1	1	1	1	1	1	1	1	1	1	1	1	1	1	1	1	1	1	1	1	1	1	1
CEACAM1_CD209	1	1	1	1	1	1	1	1	1	1	1	1	1	1	1	1	1	1	1	1	1	1	1	1	1	1	1	1	1	1	1	1	1	1	1	1	1	1	1	1	1	1	1	1	1	1	1	1	1
ICAM3_CD209	1	1	1	1	1	1	1	1	1	1	1	1	1	1	1	1	1	1	1	1	1	1	1	1	1	1	1	1	1	1	1	1	1	1	1	1	1	1	1	1	1	1	1	1	1	1	1	1	1
CEACAM1_CEACAM6	1	1	1	1	1	1	1	1	1	1	1	1	1	1	1	1	1	1	1	1	1	1	1	1	1	1	1	1	1	1	1	1	1	1	1	1	1	1	1	1	1	1	1	1	1	1	1	1	1
CEACAM6_CEACAM6	1	1	1	1	1	1	1	1	1	1	1	1	1	1	1	1	1	1	1	1	1	1	1	1	1	1	1	1	1	1	1	1	1	1	1	1	1	1	1	1	1	1	1	1	1	1	1	1	1
MLNR_GHRL	1	1	1	1	1	1	1	1	1	1	1	1	1	1	1	1	1	1	1	1	1	1	1	1	1	1	1	1	1	1	1	1	1	1	1	1	1	1	1	1	1	1	1	1	1	1	1	1	1
TBXA2R_GHRL	1	1	1	1	1	1	1	1	1	1	1	1	1	1	1	1	1	1	1	1	1	1	1	1	1	1	1	1	1	1	1	1	1	1	1	1	1	1	1	1	1	1	1	1	1	1	1	1	1
PTGER3_GHRL	1	1	1	1	1	1	1	1	1	1	1	1	1	1	1	1	1	1	1	1	1	1	1	1	1	1	1	1	1	1	1	1	1	1	1	1	1	1	1	1	1	1	1	1	1	1	1	1	1
PTGIR_GHRL	1	1	1	1	1	1	1	1	1	1	1	1	1	1	1	1	1	1	1	1	1	1	1	1	1	1	1	1	1	1	1	1	1	1	1	1	1	1	1	1	1	1	1	1	1	1	1	1	1
GHRHR_GHRL	1	1	1	1	1	1	1	1	1	1	1	1	1	1	1	1	1	1	1	1	1	1	1	1	1	1	1	1	1	1	1	1	1	1	1	1	1	1	1	1	1	1	1	1	1	1	1	1	1
ACE2_GHRL	1	1	1	1	1	1	1	1	1	1	1	1	1	1	1	1	1	1	1	1	1	1	1	1	1	1	1	1	1	1	1	1	1	1	1	1	1	1	1	1	1	1	1	1	1	1	1	1	1
TNFSF12_TNFRSF25	1	1	1	1	1	1	1	1	1	1	1	1	1	1	1	1	1	1	1	1	1	1	1	1	1	1	1	1	1	1	1	1	1	1	1	1	1	1	1	1	1	1	1	1	1	1	1	1	1
TNFSF15_TNFRSF25	1	1	1	1	1	1	1	1	1	1	1	1	1	1	1	1	1	1	1	1	1	1	1	1	1	1	1	1	1	1	1	1	1	1	1	1	1	1	1	1	1	1	1	1	1	1	1	1	1
TNFSF12_TNFRSF12A	1	1	1	1	1	1	1	1	1	1	1	1	1	1	1	1	1	1	1	1	1	1	1	1	1	1	1	1	1	1	1	1	1	1	1	1	1	1	1	1	1	1	1	1	1	1	1	1	1
TNFSF15_TNFRSF6B	1	1	1	1	1	1	1	1	1	1	1	1	1	1	1	1	1	1	1	1	1	1	1	1	1	1	1	1	1	1	1	1	1	1	1	1	1	1	1	1	1	1	1	1	1	1	1	1	1
TNFSF14_TNFRSF6B	1	1	1	1	1	1	1	1	1	1	1	1	1	1	1	1	1	1	1	1	1	1	1	1	1	1	1	1	1	1	1	1	1	1	1	1	1	1	1	1	1	1	1	1	1	1	1	1	1
CD70_GPRC5B	1	1	1	1	1	1	1	1	1	1	1	1	1	1	1	1	1	1	1	1	1	1	1	1	1	1	1	1	1	1	1	1	1	1	1	1	1	1	1	1	1	1	1	1	1	1	1	1	1
HCRT_HCRTR1	1	1	1	1	1	1	1	1	1	1	1	1	1	1	1	1	1	1	1	1	1	1	1	1	1	1	1	1	1	1	1	1	1	1	1	1	1	1	1	1	1	1	1	1	1	1	1	1	1
VEGFA_FLT1	1	1	1	1	1	1	1	1	1	1	1	1	1	1	1	1	1	1	1	1	1	1	1	1	1	1	1	0	1	1	1	1	1	1	1	1	1	1	1	1	0	1	1	1	1	1	1	1	1
VEGFA_EPHB2	1	1	1	1	1	1	1	1	1	1	1	1	1	1	1	1	1	1	1	1	1	1	1	1	1	1	1	1	1	1	1	1	1	1	1	1	1	1	1	1	1	1	1	1	1	1	1	1	1
VEGFA_GRIN2B	1	1	1	1	1	1	1	1	1	1	1	1	1	1	1	1	1	1	1	1	1	1	1	1	1	1	1	1	1	1	1	1	1	1	1	1	1	1	1	1	1	1	1	1	1	1	1	1	1
FZD6_WNT5A	1	1	1	1	1	1	1	1	1	1	1	1	1	1	1	1	1	1	1	1	1	1	1	1	1	1	1	1	1	1	1	1	1	1	1	1	1	1	1	1	1	1	1	1	1	1	1	1	1
PLXNC1_SEMA7A	1	1	1	1	1	1	1	1	1	1	1	1	1	1	1	1	1	1	1	1	1	1	1	1	1	1	1	1	1	1	1	1	1	1	1	1	1	1	1	1	1	1	1	1	1	1	1	1	1
FZD7_WNT3	1	1	1	1	1	1	1	1	1	1	1	1	1	1	1	1	1	1	1	1	1	1	1	1	1	1	1	1	1	1	1	1	1	1	1	1	1	1	1	1	1	1	1	1	1	1	1	1	1
LRP5_FAM3B	1	1	1	1	1	1	1	1	1	1	1	1	1	1	1	1	1	1	1	1	1	1	1	1	1	1	1	1	1	1	1	1	1	1	1	1	1	1	1	1	1	1	1	1	1	1	1	1	1
LGR4_RSPO3	1	1	1	1	1	1	1	1	1	1	1	1	1	1	1	1	1	1	1	1	1	1	1	1	1	1	1	1	1	1	1	1	1	1	1	1	1	1	1	1	1	1	1	1	1	1	1	1	1
LRP6_CKLF	1	1	1	1	1	1	1	1	1	1	1	1	1	1	1	1	1	1	1	1	1	1	1	1	1	1	1	1	1	1	1	1	1	1	1	1	1	1	1	1	1	1	1	1	1	1	1	1	1
NTF3_NTRK3	1	1	1	1	1	1	1	1	1	1	1	1	1	1	1	1	1	1	1	1	1	1	1	1	1	1	1	1	1	1	1	1	1	1	1	1	1	1	1	1	1	1	1	1	1	1	1	1	1
GRN_CLEC4M	1	1	1	1	1	1	1	1	1	1	1	1	1	1	1	1	1	1	1	1	1	1	1	1	1	1	1	1	1	1	1	1	1	1	1	1	1	1	1	1	1	1	1	1	1	1	1	1	1
ICAM3_CLEC4M	1	1	1	1	1	1	1	1	1	1	1	1	1	1	1	1	1	1	1	1	1	1	1	1	1	1	1	1	1	1	1	1	1	1	1	1	1	1	1	1	1	1	1	1	1	1	1	1	1
COPA_P2RY6	1	1	1	1	1	1	1	1	1	1	1	1	1	1	1	1	1	1	1	1	1	1	1	1	1	1	1	1	1	1	1	1	1	1	1	1	1	1	1	1	1	1	1	1	1	1	1	1	1
NAMPT_P2RY6	1	1	1	1	1	1	1	1	1	1	1	1	1	1	1	1	1	1	1	1	1	1	1	1	1	1	1	1	1	1	1	1	1	1	1	1	1	1	1	1	1	1	1	1	1	1	1	1	1
GAL_GALR1	1	1	1	1	1	1	1	1	1	1	1	1	1	1	1	1	1	1	1	1	1	1	1	1	1	1	1	1	1	1	1	1	1	1	1	1	1	1	1	1	1	1	1	1	1	1	1	1	1
C3_C3AR1	1	1	1	1	1	1	1	1	1	1	1	1	1	1	1	1	1	1	1	1	1	1	1	1	1	1	1	1	1	1	1	1	1	1	1	1	1	0	1	1	1	1	1	1	1	1	1	1	1
ADORA2A_ENTPD1	1	1	1	1	1	1	1	1	1	1	1	1	1	1	1	1	1	1	1	1	1	1	1	1	1	1	1	1	1	1	1	1	1	1	1	1	1	1	1	1	1	1	1	1	1	1	1	1	1
ADORA3_ENTPD1	1	1	1	1	1	1	1	1	1	1	1	1	1	1	1	1	1	1	1	1	1	1	1	1	1	1	1	1	1	1	1	1	1	1	1	1	1	1	1	1	1	1	1	1	1	1	1	1	1
ADORA2B_ENTPD1	1	1	1	1	1	1	1	1	1	1	1	1	1	1	1	1	1	1	1	1	1	1	1	1	1	1	1	1	1	1	1	1	1	1	1	1	1	1	1	1	1	1	1	1	1	1	1	1	1
ADORA1_ENTPD1	1	1	1	1	1	1	1	1	1	1	1	1	1	1	1	1	1	1	1	1	1	1	1	1	1	1	1	1	1	1	1	1	1	1	1	1	1	1	1	1	1	1	1	1	1	1	1	1	1
AGT_AGTR1	1	1	1	1	1	1	1	1	1	1	1	1	1	1	1	1	1	1	1	1	1	1	1	1	1	1	1	1	1	1	1	1	1	1	1	1	1	1	1	1	1	1	1	1	1	1	1	1	1
C5_C5AR1	1	1	1	1	1	1	1	1	1	1	1	1	1	1	1	1	1	1	1	1	1	1	1	1	1	1	1	1	1	1	1	1	1	1	1	1	1	1	1	1	1	1	1	1	1	1	1	1	1
C5_C5AR2	1	1	1	1	1	1	1	1	1	1	1	1	1	1	1	1	1	1	1	1	1	1	1	1	1	1	1	1	1	1	1	1	1	1	1	1	1	1	1	1	1	1	1	1	1	1	1	1	1
KNG1_BDKRB1	1	1	1	1	1	1	1	1	1	1	1	1	1	1	1	1	1	1	1	1	1	1	1	1	1	1	1	1	1	1	1	1	1	1	1	1	1	1	1	1	1	1	1	1	1	1	1	1	1
CGA_LHCGR	1	1	1	1	1	1	1	1	1	1	1	1	1	1	1	1	1	1	1	1	1	1	1	1	1	1	1	1	1	1	1	1	1	1	1	1	1	1	1	1	1	1	1	1	1	1	1	1	1
LHB_LHCGR	1	1	1	1	1	1	1	1	1	1	1	1	1	1	1	1	1	1	1	1	1	1	1	1	1	1	1	1	1	1	1	1	1	1	1	1	1	1	1	1	1	1	1	1	1	1	1	1	1
CGA_FSHR	1	1	1	1	1	1	1	1	1	1	1	1	1	1	1	1	1	1	1	1	1	1	1	1	1	1	1	1	1	1	1	1	1	1	1	1	1	1	1	1	1	1	1	1	1	1	1	1	1
PRL_PRLR	1	1	1	1	1	1	1	1	1	1	1	1	1	1	1	1	1	1	1	1	1	1	1	1	1	1	1	1	1	1	1	1	1	1	1	1	1	1	1	1	1	1	1	1	1	1	1	1	1
TG_ASGR1	1	1	1	1	1	1	1	1	1	1	1	1	1	1	1	1	1	1	1	1	1	1	1	1	1	1	1	1	1	1	1	1	1	1	1	1	1	1	1	1	1	1	1	1	1	1	1	1	1
PTHLH_PTH2R	1	1	1	1	1	1	1	1	1	1	1	1	1	1	1	1	1	1	1	1	1	1	1	1	1	1	1	1	1	1	1	1	1	1	1	1	1	1	1	1	1	1	1	1	1	1	1	1	1
PTHLH_PTH1R	1	1	1	1	1	1	1	1	1	1	1	1	1	1	1	1	1	1	1	1	1	1	1	1	1	1	1	1	1	1	1	1	1	1	1	1	1	1	1	1	1	1	1	1	1	1	1	1	1
PTHLH_PRLHR	1	1	1	1	1	1	1	1	1	1	1	1	1	1	1	1	1	1	1	1	1	1	1	1	1	1	1	1	1	1	1	1	1	1	1	1	1	1	1	1	1	1	1	1	1	1	1	1	1
IL1B_ADRB2	1	1	1	1	1	1	1	1	1	1	1	1	1	1	1	1	1	1	1	1	1	1	1	1	1	1	1	1	1	1	1	1	1	1	1	1	1	1	1	1	1	1	1	1	1	1	1	1	1
ANXA1_FPR1	1	1	1	1	1	1	1	1	1	1	1	1	1	1	1	1	1	1	1	1	1	1	1	1	0	1	1	1	1	1	1	1	1	1	1	1	1	0	1	1	1	1	1	1	1	1	1	1	1
ANXA1_FPR3	1	1	1	1	1	1	1	1	1	1	1	1	1	1	1	1	1	1	1	1	1	1	1	1	0	1	1	1	1	1	1	1	1	1	1	1	1	0	1	1	1	1	1	1	1	1	1	1	1
ANXA1_FPR2	1	1	1	1	1	1	1	1	1	1	1	1	1	1	1	1	1	1	1	1	1	1	1	1	1	1	1	1	1	1	1	1	1	1	1	1	1	1	1	1	1	1	1	1	1	1	1	1	1
APP_FPR2	1	1	1	1	1	1	1	1	1	1	1	1	1	1	1	1	1	1	1	1	1	1	1	1	1	1	1	1	1	1	1	1	1	1	1	1	1	1	1	1	1	1	1	1	1	1	1	1	1
SAA1_FPR2	1	1	1	1	1	1	1	1	1	1	1	1	1	1	1	1	1	1	1	1	1	1	1	1	1	1	1	1	1	1	1	1	1	1	1	1	1	1	1	1	1	1	1	1	1	1	1	1	1
RLN2_RXFP1	1	1	1	1	1	1	1	1	1	1	1	1	1	1	1	1	1	1	1	1	1	1	1	1	1	1	1	1	1	1	1	1	1	1	1	1	1	1	1	1	1	1	1	1	1	1	1	1	1
RLN1_RXFP1	1	1	1	1	1	1	1	1	1	1	1	1	1	1	1	1	1	1	1	1	1	1	1	1	1	1	1	1	1	1	1	1	1	1	1	1	1	1	1	1	1	1	1	1	1	1	1	1	1
INSL3_RXFP1	1	1	1	1	1	1	1	1	1	1	1	1	1	1	1	1	1	1	1	1	1	1	1	1	1	1	1	1	1	1	1	1	1	1	1	1	1	1	1	1	1	1	1	1	1	1	1	1	1
RLN3_RXFP1	1	1	1	1	1	1	1	1	1	1	1	1	1	1	1	1	1	1	1	1	1	1	1	1	1	1	1	1	1	1	1	1	1	1	1	1	1	1	1	1	1	1	1	1	1	1	1	1	1
CSF2_CSF1R	1	1	1	1	1	1	1	1	1	1	1	1	1	1	1	1	1	1	1	1	1	1	1	1	1	1	1	1	1	1	1	1	1	1	1	1	1	1	1	1	1	1	1	1	1	1	1	1	1
IL4_IL13RA2	1	1	1	1	1	1	1	1	1	1	1	1	1	1	1	1	1	1	1	1	1	1	1	1	1	1	1	1	1	1	1	1	1	1	1	1	1	1	1	1	1	1	1	1	1	1	1	1	1
IL13_IL13RA2	1	1	1	1	1	1	1	1	1	1	1	1	1	1	1	1	1	1	1	1	1	1	1	1	1	1	1	1	1	1	1	1	1	1	1	1	1	1	1	1	1	1	1	1	1	1	1	1	1
TNFSF9_IL13RA2	1	1	1	1	1	1	1	1	1	1	1	1	1	1	1	1	1	1	1	1	1	1	1	1	1	1	1	1	1	1	1	1	1	1	1	1	1	1	1	1	1	1	1	1	1	1	1	1	1
NAMPT_IL13RA2	1	1	1	1	1	1	1	1	1	1	1	1	1	1	1	1	1	1	1	1	1	1	1	1	1	1	1	1	1	1	1	1	1	1	1	1	1	1	1	1	1	1	1	1	1	1	1	1	1
IL13_TMEM219	1	1	1	1	1	1	1	1	1	1	1	1	1	1	1	1	1	1	1	1	1	1	1	1	1	1	1	1	1	1	1	1	1	1	1	1	1	1	1	1	1	1	1	1	1	1	1	1	1
TNFSF9_TNFRSF9	1	1	1	1	1	1	1	1	1	1	1	1	1	1	1	1	1	1	1	1	1	1	1	1	1	1	1	1	1	1	1	1	1	1	1	1	1	1	1	1	1	1	1	1	1	1	1	1	1
TNFSF9_ADGRG5	1	1	1	1	1	1	1	1	1	1	1	1	1	1	1	1	1	1	1	1	1	1	1	1	1	1	1	1	1	1	1	1	1	1	1	1	1	1	1	1	1	1	1	1	1	1	1	1	1
IL6_HRH1	1	1	1	1	1	1	1	1	1	1	1	1	1	1	1	1	1	1	1	1	1	1	1	1	1	1	1	1	1	1	1	1	1	1	1	1	1	1	1	1	1	1	1	1	1	1	1	1	1
CD2_CD58	1	1	1	1	1	1	1	1	1	1	1	1	1	1	1	1	1	1	1	1	1	1	1	1	1	1	1	1	1	1	1	1	1	1	1	1	1	1	1	1	1	1	1	1	1	1	1	1	1
CRH_CRHR2	1	1	1	1	1	1	1	1	1	1	1	1	1	1	1	1	1	1	1	1	1	1	1	1	1	1	1	1	1	1	1	1	1	1	1	1	1	1	1	1	1	1	1	1	1	1	1	1	1
UCN_CRHR2	1	1	1	1	1	1	1	1	1	1	1	1	1	1	1	1	1	1	1	1	1	1	1	1	1	1	1	1	1	1	1	1	1	1	1	1	1	1	1	1	1	1	1	1	1	1	1	1	1
PROS1_AXL	1	1	1	1	1	1	1	1	1	1	1	1	1	1	1	1	1	1	1	1	1	1	0	1	0	1	1	1	1	1	1	1	1	1	1	0	1	0	1	1	1	1	1	1	1	1	1	1	0
PROS1_TYRO3	1	1	1	1	1	1	1	1	1	1	1	1	1	1	1	1	1	1	1	1	1	1	1	1	1	1	1	1	1	1	1	1	1	1	1	1	1	1	1	1	1	1	1	1	1	1	1	1	1
CSF1R_CSF1	1	1	1	1	1	1	1	1	1	1	1	1	1	1	1	1	1	1	1	1	1	1	1	1	1	1	1	1	1	1	1	1	1	1	1	1	1	1	1	1	1	1	1	1	1	1	1	1	1
CSF1R_CSF3	1	1	1	1	1	1	1	1	1	1	1	1	1	1	1	1	1	1	1	1	1	1	1	1	1	1	1	1	1	1	1	1	1	1	1	1	1	1	1	1	1	1	1	1	1	1	1	1	1
CSF1R_IL34	1	1	1	1	1	1	1	1	1	1	1	1	1	1	1	1	1	1	1	1	1	1	1	1	1	1	1	1	1	1	1	1	1	1	1	1	1	1	1	1	1	1	1	1	1	1	1	1	1
CD55_ADGRE5	0	1	1	1	1	1	1	1	1	0	0	0	0	0.18	1	1	1	1	1	1	1	1	0.865	0	0.01	0	1	1	1	1	1	1	1	1	1	1	1	1	1	1	1	1	1	1	1	1	1	1	1
PTPRC_CD22	0	1	1	1	1	1	1	1	1	1	1	1	1	1	1	1	1	1	1	1	1	1	1	1	1	1	1	1	1	1	1	1	1	1	1	1	1	1	1	1	1	1	1	1	1	1	1	1	1
PTPRC_MRC1	1	1	1	1	1	1	1	1	1	1	1	1	1	1	1	1	1	1	1	1	1	1	1	1	1	1	1	1	1	1	1	1	1	1	1	1	1	1	1	1	1	1	1	1	1	1	1	1	1
MET_HGF	1	1	1	1	1	1	1	1	1	1	1	1	1	1	1	1	1	1	1	1	1	1	1	1	1	1	1	1	1	1	1	1	1	1	0	0	1	1	1	1	1	1	1	1	1	1	1	0	0
CD48_CD244	1	1	1	1	1	1	1	1	1	1	1	1	1	1	1	1	1	1	1	1	1	1	1	1	1	1	1	1	1	1	1	1	1	1	1	1	1	1	1	1	1	1	1	1	1	1	1	1	1
PDGFRB_PDGFD	1	1	1	1	1	1	1	1	1	1	1	1	1	1	1	1	1	1	1	1	1	1	1	1	1	1	1	1	1	1	1	1	1	1	1	1	1	1	1	1	1	1	1	1	1	1	1	1	1
ALOX5_ALOX5AP	1	1	1	1	1	1	1	1	1	1	1	1	1	1	1	1	1	1	1	1	1	1	1	1	1	1	1	1	1	1	1	1	1	1	1	1	1	1	1	1	1	1	1	1	1	1	1	1	1
CSF3_CSF3R	1	1	1	1	1	1	1	1	1	1	1	1	1	1	1	1	1	1	1	1	1	1	1	1	1	1	1	1	1	1	1	1	1	1	1	1	1	1	1	1	1	1	1	1	1	1	1	1	1
KIT_KITLG	1	1	1	1	1	1	1	1	1	1	1	1	1	1	1	1	1	1	1	1	1	1	1	1	1	1	1	1	1	1	1	1	1	1	1	1	1	1	1	1	1	1	1	1	1	1	1	1	1
EPOR_KITLG	1	1	1	1	1	1	1	1	1	1	1	1	1	1	1	1	1	1	1	1	1	1	1	1	1	1	1	1	1	1	1	1	1	1	1	1	1	1	1	1	1	1	1	1	1	1	1	1	1
CD28_CD80	1	1	1	1	1	1	1	1	1	1	1	1	1	1	1	1	1	1	1	1	1	1	1	1	1	1	1	1	1	1	1	1	1	1	1	1	1	1	1	1	1	1	1	1	1	1	1	1	1
CTLA4_CD80	1	1	1	1	1	1	1	1	1	1	1	1	1	1	1	1	1	1	1	1	1	1	1	1	1	1	1	1	1	1	1	1	1	1	1	1	1	1	1	1	1	1	1	1	1	1	1	1	1
CD28_CD86	1	1	1	1	1	1	1	1	1	1	1	1	1	1	1	1	1	1	1	1	1	1	1	1	1	1	1	1	1	1	1	1	1	1	1	1	1	1	1	1	1	1	1	1	1	1	1	1	1
CTLA4_CD86	1	1	1	1	1	1	1	1	1	1	1	1	1	1	1	1	1	1	1	1	1	1	1	1	1	1	1	1	1	1	1	1	1	1	1	1	1	1	1	1	1	1	1	1	1	1	1	1	1
HLA-E_KLRC1	1	1	1	1	1	1	1	1	1	1	1	1	1	1	1	1	1	1	1	1	1	1	1	1	1	1	1	1	1	1	1	1	1	1	1	1	1	1	1	1	1	1	1	1	1	1	1	1	1
HLA-E_KLRC2	1	1	1	1	1	1	1	1	1	1	1	1	1	1	1	1	1	1	1	1	1	1	1	1	1	1	1	1	1	1	1	1	1	1	1	1	1	1	1	1	1	1	1	1	1	1	1	1	1
HLA-E_KLRK1	1	1	1	1	1	1	1	1	1	1	1	1	0	1	1	1	1	1	1	1	1	1	1	1	1	0	1	1	1	1	1	1	1	1	1	1	1	1	1	1	1	1	1	1	1	1	1	1	1
SELL_CD34	1	0	1	1	1	1	1	1	1	1	1	1	1	1	1	1	1	1	1	1	1	1	1	1	1	1	1	1	1	1	1	1	1	1	1	1	1	1	1	1	1	1	1	1	1	1	1	1	1
SELP_CD34	1	1	1	1	1	1	1	1	1	1	1	1	1	1	1	1	1	1	1	1	1	1	1	1	1	1	1	1	1	1	1	1	1	1	1	1	1	1	1	1	1	1	1	1	1	1	1	1	1
SELL_SELPLG	1	1	1	1	1	1	1	1	1	1	1	0	0	1	1	1	1	1	1	1	1	1	1	1	1	1	1	1	1	1	1	1	1	1	1	1	1	1	1	1	1	1	1	1	1	1	1	1	1
SELP_SELPLG	1	1	1	1	1	1	1	1	1	1	1	1	1	1	1	1	1	1	1	1	1	1	1	1	1	1	1	1	1	1	1	1	1	1	1	1	1	1	1	1	1	1	1	1	1	1	1	1	1
SELE_SELPLG	1	1	1	1	1	1	1	1	1	1	1	1	1	1	1	1	1	1	1	1	1	1	1	1	1	1	1	1	1	1	1	1	1	1	1	1	1	1	1	1	1	1	1	1	1	1	1	1	1
SELP_CD24	1	1	1	1	1	1	1	1	1	1	1	1	1	1	1	1	1	1	1	1	1	1	1	1	1	1	1	1	1	1	1	1	1	1	1	1	1	1	1	1	1	1	1	1	1	1	1	1	1
SELE_GLG1	1	1	1	1	1	1	1	1	1	1	1	1	1	1	1	1	1	1	1	1	1	1	1	1	1	1	1	1	1	1	1	1	1	1	1	1	1	1	1	1	1	1	1	1	1	1	1	1	1
CD99_PILRA	1	1	1	1	1	1	1	1	1	1	1	0	1	1	1	1	1	1	1	1	1	1	1	1	0	1	1	1	1	1	1	1	1	1	1	1	1	0	1	1	1	1	1	1	1	1	1	1	1
NPR1_NPPC	1	1	1	1	1	1	1	1	1	1	1	1	1	1	1	1	1	1	1	1	1	1	1	1	1	1	1	1	1	1	1	1	1	1	1	1	1	1	1	1	1	1	1	1	1	1	1	1	1
NPR3_NPPC	1	1	1	1	1	1	1	1	1	1	1	1	1	1	1	1	1	1	1	1	1	1	1	1	1	1	1	1	1	1	1	1	1	1	1	1	1	1	1	1	1	1	1	1	1	1	1	1	1
NPR2_NPPC	1	1	1	1	1	1	1	1	1	1	1	1	1	1	1	1	1	1	1	1	1	1	1	1	1	1	1	1	1	1	1	1	1	1	1	1	1	1	1	1	1	1	1	1	1	1	1	1	1
NPR3_OSTN	1	1	1	1	1	1	1	1	1	1	1	1	1	1	1	1	1	1	1	1	1	1	1	1	1	1	1	1	1	1	1	1	1	1	1	1	1	1	1	1	1	1	1	1	1	1	1	1	1
SPN_SIGLEC1	1	1	1	1	1	1	1	1	1	1	1	1	1	1	1	1	1	1	1	1	1	1	1	1	1	1	1	1	1	1	1	1	1	1	1	1	1	1	1	1	1	1	1	1	1	1	1	1	1
PDGFRA_PDGFC	1	1	1	1	1	1	1	1	1	1	1	1	1	1	1	1	1	1	1	1	1	1	1	1	1	1	1	1	1	1	1	1	1	1	1	1	1	1	1	1	1	1	1	1	1	1	1	1	1
FLT4_PDGFC	1	1	1	1	1	1	1	1	1	1	1	1	1	1	1	1	1	1	1	1	1	1	1	1	1	1	1	1	1	1	1	1	1	1	1	1	1	1	1	1	1	1	1	1	1	1	1	1	1
FLT4_VEGFC	1	1	1	1	1	1	1	1	1	1	1	1	1	1	1	1	1	1	1	1	1	1	1	1	1	1	1	1	1	1	1	1	1	1	1	1	1	1	1	1	1	1	1	1	1	1	1	1	1
KDR_VEGFC	1	1	1	1	1	1	1	1	1	1	1	1	1	1	1	1	1	1	1	1	1	1	1	1	1	1	1	1	1	1	1	1	1	1	1	1	1	1	1	1	1	1	1	1	1	1	1	1	1
PECAM1_CD38	1	1	1	1	1	1	1	1	1	1	1	1	1	1	1	1	1	1	1	1	1	1	1	1	1	1	1	1	1	1	1	1	1	1	1	1	1	1	1	1	1	1	1	1	1	1	1	1	1
PECAM1_CD177	1	1	1	1	1	1	1	1	1	1	1	1	1	1	1	1	1	1	1	1	1	1	1	1	1	1	1	1	1	1	1	1	1	1	1	1	1	1	1	1	1	1	1	1	1	1	1	1	1
PMCH_MCHR1	1	1	1	1	1	1	1	1	1	1	1	1	1	1	1	1	1	1	1	1	1	1	1	1	1	1	1	1	1	1	1	1	1	1	1	1	1	1	1	1	1	1	1	1	1	1	1	1	1
EDN2_EDNRA	1	1	1	1	1	1	1	1	1	1	1	1	1	1	1	1	1	1	1	1	1	1	1	1	1	1	1	1	1	1	1	1	1	1	1	1	1	1	1	1	1	1	1	1	1	1	1	1	1
C5AR1_RPS19	1	1	1	1	1	1	1	1	1	1	1	1	1	1	1	1	1	1	1	1	1	1	1	1	1	1	1	1	1	1	1	1	1	1	1	1	1	1	1	1	1	1	1	1	1	1	1	1	1
TNFSF4_TNFRSF4	1	1	1	1	1	1	1	1	1	1	1	1	1	1	1	1	1	1	1	1	1	1	1	1	1	1	1	1	1	1	1	1	1	1	1	1	1	1	1	1	1	1	1	1	1	1	1	1	1
CXCR1_CXCL5	1	1	1	1	1	1	1	1	1	1	1	1	1	1	1	1	1	1	1	1	1	1	1	1	1	1	1	1	1	1	1	1	1	1	1	1	1	1	1	1	1	1	1	1	1	1	1	1	1
CXCR2_CXCL5	1	1	1	1	1	1	1	1	1	1	1	1	1	1	1	1	1	1	1	1	1	1	1	1	1	1	1	1	1	1	1	1	1	1	1	1	1	1	1	1	1	1	1	1	1	1	1	1	1
CXCR1_CXCL6	1	1	1	1	1	1	1	1	1	1	1	1	1	1	1	1	1	1	1	1	1	1	1	1	1	1	1	1	1	1	1	1	1	1	1	1	1	1	1	1	1	1	1	1	1	1	1	1	1
CXCR2_CXCL6	1	1	1	1	1	1	1	1	1	1	1	1	1	1	1	1	1	1	1	1	1	1	1	1	1	1	1	1	1	1	1	1	1	1	1	1	1	1	1	1	1	1	1	1	1	1	1	1	1
FPR3_HEBP1	1	1	1	1	1	1	1	1	1	1	1	1	1	1	1	1	1	1	1	1	1	1	1	1	1	1	1	1	1	1	1	1	1	1	1	1	1	1	1	1	1	1	1	1	1	1	1	1	1
FPR2_CAMP	1	1	1	1	1	1	1	1	1	1	1	1	1	1	1	1	1	1	1	1	1	1	1	1	1	1	1	1	1	1	1	1	1	1	1	1	1	1	1	1	1	1	1	1	1	1	1	1	1
GUCY2C_GUCA2B	1	1	1	1	1	1	1	1	1	1	1	1	1	1	1	1	1	1	1	1	1	1	1	1	1	1	1	1	1	1	1	1	1	1	1	1	1	1	1	1	1	1	1	1	1	1	1	1	1
MST1_MST1R	1	1	1	1	1	1	1	1	1	1	1	1	1	1	1	1	1	1	1	1	1	1	1	1	1	1	1	1	1	1	1	1	1	1	1	1	1	1	1	1	1	1	1	1	1	1	1	1	1
ACVR2A_INHBE	1	1	1	1	1	1	1	1	1	1	1	1	1	1	1	1	1	1	1	1	1	1	1	1	1	1	1	1	1	1	1	1	1	1	1	1	1	1	1	1	1	1	1	1	1	1	1	1	1
TNFRSF8_TNFSF8	1	1	1	1	1	1	1	1	1	1	1	1	1	1	1	1	1	1	1	1	1	1	1	1	1	1	1	1	1	1	1	1	1	1	1	1	1	1	1	1	1	1	1	1	1	1	1	1	1
CD6_ALCAM	1	1	1	1	1	1	1	1	1	1	1	1	1	1	1	1	1	1	1	1	1	1	1	1	1	1	1	1	1	1	1	1	1	1	1	1	1	1	1	1	1	1	1	1	1	1	1	1	1
AXL_IL15RA	1	1	1	1	1	1	1	1	1	1	1	1	1	1	1	1	1	1	1	1	1	1	1	1	1	1	1	1	1	1	1	1	1	1	1	1	1	1	1	1	1	1	1	1	1	1	1	1	1
IL15_IL15RA	1	1	1	1	1	1	1	1	1	1	1	1	1	1	1	1	1	1	1	1	1	1	1	1	1	1	1	1	1	1	1	1	1	1	1	1	1	1	1	1	1	1	1	1	1	1	1	1	1
AXL_GAS6	1	1	1	1	1	1	1	1	1	1	1	1	1	1	1	1	1	1	1	1	1	1	1	1	1	1	1	1	1	1	1	1	1	1	1	1	1	1	1	1	1	1	1	1	1	1	1	1	1
TYRO3_GAS6	1	1	1	1	1	1	1	1	1	1	1	1	1	1	1	1	1	1	1	1	1	1	1	1	1	1	1	1	1	1	1	1	1	1	1	1	1	1	1	1	1	1	1	1	1	1	1	1	1
MERTK_GAS6	1	1	1	1	1	1	1	1	1	1	1	1	1	1	1	1	1	1	1	1	1	1	1	1	1	1	1	1	1	1	1	1	1	1	1	1	1	1	1	1	1	1	1	1	1	1	1	1	1
SSTR1_SST	1	1	1	1	1	1	1	1	1	1	1	1	1	1	1	1	1	1	1	1	1	1	1	1	1	1	1	1	1	1	1	1	1	1	1	1	1	1	1	1	1	1	1	1	1	1	1	1	1
CALCR_ADM	1	1	1	1	1	1	1	1	1	1	1	1	1	1	1	1	1	1	1	1	1	1	1	1	1	1	1	1	1	1	1	1	1	1	1	1	1	1	1	1	1	1	1	1	1	1	1	1	1
CALCR_ADM2	1	1	1	1	1	1	1	1	1	1	1	1	1	1	1	1	1	1	1	1	1	1	1	1	1	1	1	1	1	1	1	1	1	1	1	1	1	1	1	1	1	1	1	1	1	1	1	1	1
NTSR1_NTS	1	1	1	1	1	1	1	1	1	1	1	1	1	1	1	1	1	1	1	1	1	1	1	1	1	1	1	1	1	1	1	1	1	1	1	1	1	1	1	1	1	1	1	1	1	1	1	1	1
CD52_SIGLEC10	1	1	1	1	1	1	1	1	1	1	1	0	1	1	1	1	1	1	1	1	1	1	1	1	1	1	1	1	1	1	1	1	1	1	1	1	1	1	1	1	1	1	1	1	1	1	1	1	1
BMP8B_PLAUR	1	1	1	1	1	1	1	1	1	1	1	1	1	1	1	1	1	1	1	1	1	1	1	1	1	1	1	1	1	1	1	1	1	1	1	1	1	1	1	1	1	1	1	1	1	1	1	1	1
RYK_WNT3A	1	1	1	1	1	1	1	1	1	1	1	1	1	1	1	1	1	1	1	1	1	1	1	1	1	1	1	1	1	1	1	1	1	1	1	1	1	1	1	1	1	1	1	1	1	1	1	1	1
APLNR_APLN	1	1	1	1	1	1	1	1	1	1	1	1	1	1	1	1	1	1	1	1	1	1	1	1	1	1	1	1	1	1	1	1	1	1	1	1	1	1	1	1	1	1	1	1	1	1	1	1	1
FLT3_FLT3LG	1	1	1	1	1	1	1	1	1	1	1	1	1	1	1	1	1	1	1	1	1	1	1	1	1	1	1	1	1	1	1	1	1	1	1	1	1	1	1	1	1	1	1	1	1	1	1	1	1
LTBR_LTB	1	1	1	1	1	1	1	1	1	1	1	1	1	1	1	1	1	1	1	1	1	1	1	1	1	1	0	1	1	1	1	1	1	1	1	1	1	1	0	0	1	1	1	1	1	1	1	1	1
THPO_MPL	1	1	1	1	1	1	1	1	1	1	1	1	1	1	1	1	1	1	1	1	1	1	1	1	1	1	1	1	1	1	1	1	1	1	1	1	1	1	1	1	1	1	1	1	1	1	1	1	1
LEP_LEPR	1	1	1	1	1	1	1	1	1	1	1	1	1	1	1	1	1	1	1	1	1	1	1	1	1	1	1	1	1	1	1	1	1	1	1	1	1	1	1	1	1	1	1	1	1	1	1	1	1
GPR1_RARRES2	1	1	1	1	1	1	1	1	1	1	1	1	1	1	1	1	1	1	1	1	1	1	1	1	1	1	1	1	1	1	1	1	1	1	1	1	1	1	1	1	1	1	1	1	1	1	1	1	1
CMKLR1_RARRES2	1	1	1	1	1	1	1	1	1	1	1	1	1	1	1	1	1	1	1	1	1	1	1	1	1	1	1	1	1	1	1	1	1	1	1	1	1	1	1	1	1	1	1	1	1	1	1	1	1
XCR1_XCL1	1	1	1	1	1	1	1	1	1	1	1	1	1	1	1	1	1	1	1	1	1	1	1	1	1	1	1	1	1	1	1	1	1	1	1	1	1	1	1	1	1	1	1	1	1	1	1	1	1
XCR1_XCL2	1	1	1	1	1	1	1	1	1	1	1	1	1	1	1	1	1	1	1	1	1	1	1	1	1	1	1	1	1	1	1	1	1	1	1	1	1	1	1	1	1	1	1	1	1	1	1	1	1
NMU_NMUR1	1	1	1	1	1	1	1	1	1	1	1	1	1	1	1	1	1	1	1	1	1	1	1	1	1	1	1	1	1	1	1	1	1	1	1	1	1	1	1	1	1	1	1	1	1	1	1	1	1
CX3CR1_CX3CL1	1	1	1	1	1	1	1	1	1	1	1	1	1	1	1	1	1	1	1	1	1	1	1	1	1	1	1	1	1	1	1	1	1	1	1	1	1	1	1	1	1	1	1	1	1	1	1	1	1
CCR4_CCL17	1	1	1	1	1	1	1	1	1	1	1	1	1	1	1	1	1	1	1	1	1	1	1	1	1	1	1	1	1	1	1	1	1	1	1	1	1	1	1	1	1	1	1	1	1	1	1	1	1
ACKR1_CCL17	1	1	1	1	1	1	1	1	1	1	1	1	1	1	1	1	1	1	1	1	1	1	1	1	1	1	1	1	1	1	1	1	1	1	1	1	1	1	1	1	1	1	1	1	1	1	1	1	1
INHBE_ACVR2B	1	1	1	1	1	1	1	1	1	1	1	1	1	1	1	1	1	1	1	1	1	1	1	1	1	1	1	1	1	1	1	1	1	1	1	1	1	1	1	1	1	1	1	1	1	1	1	1	1
LILRA4_BST2	1	1	1	1	1	1	1	1	1	1	1	1	1	1	1	1	1	1	1	1	1	1	1	1	1	1	1	1	1	1	1	1	1	1	1	1	1	1	1	1	1	1	1	1	1	1	1	1	1
QRFP_QRFPR	1	1	1	1	1	1	1	1	1	1	1	1	1	1	1	1	1	1	1	1	1	1	1	1	1	1	1	1	1	1	1	1	1	1	1	1	1	1	1	1	1	1	1	1	1	1	1	1	1
DSG2_DSC3	1	1	1	1	1	1	1	1	1	1	1	1	1	1	1	1	1	1	1	1	1	1	1	1	1	1	1	1	1	1	1	1	1	1	1	1	1	1	1	1	1	1	1	1	1	1	1	1	1
DSC2_DSG2	1	1	1	1	1	1	1	1	1	1	1	1	1	1	1	1	1	1	1	1	1	1	1	1	1	1	1	1	1	1	1	1	1	1	1	1	1	1	1	1	1	1	1	1	1	1	1	1	1
DSC1_DSG2	1	1	1	1	1	1	1	1	1	1	1	1	1	1	1	1	1	1	1	1	1	1	1	1	1	1	1	1	1	1	1	1	1	1	1	1	1	1	1	1	1	1	1	1	1	1	1	1	1
TEK_ANGPT1	1	1	1	1	1	1	1	1	1	1	1	1	1	1	1	1	1	1	1	1	1	1	0	1	1	1	1	1	1	1	1	1	1	1	1	1	1	1	1	1	1	1	1	1	1	1	1	1	1
TEK_ANGPT4	1	1	1	1	1	1	1	1	1	1	1	1	1	1	1	1	1	1	1	1	1	1	1	1	1	1	1	1	1	1	1	1	1	1	1	1	1	1	1	1	1	1	1	1	1	1	1	1	1
LRP1_ERFE	1	1	1	1	1	1	1	1	1	1	1	1	1	1	1	1	1	1	1	1	1	1	1	1	1	1	1	1	1	1	1	1	1	1	1	1	1	1	1	1	1	1	1	1	1	1	1	1	1
CD47_SIRPG	1	1	1	1	1	1	1	1	1	1	1	1	0	1	1	1	1	1	1	1	1	1	1	1	1	1	1	1	1	1	1	1	1	1	1	1	1	1	0	1	1	1	1	1	1	1	1	1	1
CRHR2_UCN3	1	1	1	1	1	1	1	1	1	1	1	1	1	1	1	1	1	1	1	1	1	1	1	1	1	1	1	1	1	1	1	1	1	1	1	1	1	1	1	1	1	1	1	1	1	1	1	1	1
SEMA5A_PLXNB3	1	1	1	1	1	1	1	1	1	1	1	1	1	1	1	1	1	1	1	1	1	1	1	1	1	1	1	1	1	1	1	1	1	1	1	1	1	1	1	1	1	1	1	1	1	1	1	1	1
IL16_GRIN2C	1	1	1	1	1	1	1	1	1	1	1	1	1	1	1	1	1	1	1	1	1	1	1	1	1	1	1	1	1	1	1	1	1	1	1	1	1	1	1	1	1	1	1	1	1	1	1	1	1
KISS1_KISS1R	1	1	1	1	1	1	1	1	1	1	1	1	1	1	1	1	1	1	1	1	1	1	1	1	1	1	1	1	1	1	1	1	1	1	1	1	1	1	1	1	1	1	1	1	1	1	1	1	1
GPR19_ENHO	1	1	1	1	1	1	1	1	1	1	1	1	1	1	1	1	1	1	1	1	1	1	1	1	1	1	1	1	1	1	1	1	1	1	1	1	1	1	1	1	1	1	1	1	1	1	1	1	1
LAIR1_LILRB4	1	1	1	1	1	1	1	1	1	1	1	1	1	1	1	1	1	1	1	1	1	1	1	1	1	1	1	1	1	1	1	1	1	1	1	1	1	1	1	1	1	1	1	1	1	1	1	1	1
IGFL1_IGFLR1	1	1	1	1	1	1	1	1	1	1	1	1	1	1	1	1	1	1	1	1	1	1	1	1	1	1	1	1	1	1	1	1	1	1	1	1	1	1	1	1	1	1	1	1	1	1	1	1	1
IGFL2_IGFLR1	1	1	1	1	1	1	1	1	1	1	1	1	1	1	1	1	1	1	1	1	1	1	1	1	1	1	1	1	1	1	1	1	1	1	1	1	1	1	1	1	1	1	1	1	1	1	1	1	1
VSTM1_ADGRG3	1	1	1	1	1	1	1	1	1	1	1	1	1	1	1	1	1	1	1	1	1	1	1	1	1	1	1	1	1	1	1	1	1	1	1	1	1	1	1	1	1	1	1	1	1	1	1	1	1
PROKR2_PROK2	1	1	1	1	1	1	1	1	1	1	1	1	1	1	1	1	1	1	1	1	1	1	1	1	1	1	1	1	1	1	1	1	1	1	1	1	1	1	1	1	1	1	1	1	1	1	1	1	1
CLEC2B_KLRF1	1	1	1	1	1	1	1	1	1	1	1	1	1	1	1	1	1	1	1	1	1	1	1	1	1	1	1	1	1	1	1	1	1	1	1	1	1	1	1	1	1	1	1	1	1	1	1	1	1
EDA_EDA2R	1	1	1	1	1	1	1	1	1	1	1	1	1	1	1	1	1	1	1	1	1	1	1	1	1	1	1	1	1	1	1	1	1	1	1	1	1	1	1	1	1	1	1	1	1	1	1	1	1
EDA_EDAR	1	1	1	1	1	1	1	1	1	1	1	1	1	1	1	1	1	1	1	1	1	1	1	1	1	1	1	1	1	1	1	1	1	1	1	1	1	1	1	1	1	1	1	1	1	1	1	1	1
ESAM_ESAM	1	1	1	1	1	1	1	1	1	1	1	1	1	1	0	1	1	1	1	1	1	1	0	1	1	1	1	1	1	1	1	1	1	1	1	1	1	1	1	1	1	1	1	1	1	1	1	1	1
IL37_IL1RAPL1	1	1	1	1	1	1	1	1	1	1	1	1	1	1	1	1	1	1	1	1	1	1	1	1	1	1	1	1	1	1	1	1	1	1	1	1	1	1	1	1	1	1	1	1	1	1	1	1	1
TNFSF18_TNFRSF18	1	1	1	1	1	1	1	1	1	1	1	1	1	1	1	1	1	1	1	1	1	1	1	1	1	1	1	1	1	1	1	1	1	1	1	1	1	1	1	1	1	1	1	1	1	1	1	1	1
COL6A6_a10b1 complex	1	1	1	1	1	1	1	1	1	1	1	1	1	1	1	1	1	1	1	1	1	1	1	1	1	1	1	1	1	1	1	1	1	1	1	1	1	1	1	1	1	1	1	1	1	1	1	1	1
COL6A5_a10b1 complex	1	1	1	1	1	1	1	1	1	1	1	1	1	1	1	1	1	1	1	1	1	1	1	1	1	1	1	1	1	1	1	1	1	1	1	1	1	1	1	1	1	1	1	1	1	1	1	1	1
COL1A1_a10b1 complex	1	1	1	1	1	1	1	1	1	1	1	1	1	1	1	1	1	1	1	1	1	1	1	1	1	1	1	1	1	1	1	1	1	1	1	1	1	1	1	1	1	1	1	1	1	1	1	1	1
COL2A1_a10b1 complex	1	1	1	1	1	1	1	1	1	1	1	1	1	1	1	1	1	1	1	1	1	1	1	1	1	1	1	1	1	1	1	1	1	1	1	1	1	1	1	1	1	1	1	1	1	1	1	1	1
COL3A1_a10b1 complex	1	1	1	1	1	1	1	1	1	1	1	1	1	1	1	1	1	1	1	1	1	1	1	1	1	1	1	1	1	1	1	1	1	1	1	1	1	1	1	1	1	1	1	1	1	1	1	1	1
COL4A1_a10b1 complex	1	1	1	1	1	1	1	1	1	1	1	1	1	1	1	1	1	1	1	1	1	1	1	1	1	1	1	1	1	1	1	1	1	1	1	1	1	1	1	1	1	1	1	1	1	1	1	1	1
FN1_a10b1 complex	1	1	1	1	1	1	1	1	1	1	1	1	1	1	1	1	1	1	1	1	1	1	1	1	1	1	1	1	1	1	1	1	1	1	1	1	1	1	1	1	1	1	1	1	1	1	1	1	1
COL5A2_a10b1 complex	1	1	1	1	1	1	1	1	1	1	1	1	1	1	1	1	1	1	1	1	1	1	1	1	1	1	1	1	1	1	1	1	1	1	1	1	1	1	1	1	1	1	1	1	1	1	1	1	1
COL1A2_a10b1 complex	1	1	1	1	1	1	1	1	1	1	1	1	1	1	1	1	1	1	1	1	1	1	1	1	1	1	1	1	1	1	1	1	1	1	1	1	1	1	1	1	1	1	1	1	1	1	1	1	1
COL4A2_a10b1 complex	1	1	1	1	1	1	1	1	1	1	1	1	1	1	1	1	1	1	1	1	1	1	1	1	1	1	1	1	1	1	1	1	1	1	1	1	1	1	1	1	1	1	1	1	1	1	1	1	1
COL11A1_a10b1 complex	1	1	1	1	1	1	1	1	1	1	1	1	1	1	1	1	1	1	1	1	1	1	1	1	1	1	1	1	1	1	1	1	1	1	1	1	1	1	1	1	1	1	1	1	1	1	1	1	1
COL6A1_a10b1 complex	1	1	1	1	1	1	1	1	1	1	1	1	1	1	1	1	1	1	1	1	1	1	1	1	1	1	1	1	1	1	1	1	1	1	1	1	1	1	1	1	1	1	1	1	1	1	1	1	1
COL6A2_a10b1 complex	1	1	1	1	1	1	1	1	1	1	1	1	1	1	1	1	1	1	1	1	1	1	1	1	1	1	1	1	1	1	1	1	1	1	1	1	1	1	1	1	1	1	1	1	1	1	1	1	1
COL6A3_a10b1 complex	1	1	1	1	1	1	1	1	1	1	1	1	1	1	1	1	1	1	1	1	1	1	1	1	1	1	1	1	1	1	1	1	1	1	1	1	1	1	1	1	1	1	1	1	1	1	1	1	1
COL11A2_a10b1 complex	1	1	1	1	1	1	1	1	1	1	1	1	1	1	1	1	1	1	1	1	1	1	1	1	1	1	1	1	1	1	1	1	1	1	1	1	1	1	1	1	1	1	1	1	1	1	1	1	1
COL9A1_a10b1 complex	1	1	1	1	1	1	1	1	1	1	1	1	1	1	1	1	1	1	1	1	1	1	1	1	1	1	1	1	1	1	1	1	1	1	1	1	1	1	1	1	1	1	1	1	1	1	1	1	1
COL5A1_a10b1 complex	1	1	1	1	1	1	1	1	1	1	1	1	1	1	1	1	1	1	1	1	1	1	1	1	1	1	1	1	1	1	1	1	1	1	1	1	1	1	1	1	1	1	1	1	1	1	1	1	1
COL8A2_a10b1 complex	1	1	1	1	1	1	1	1	1	1	1	1	1	1	1	1	1	1	1	1	1	1	1	1	1	1	1	1	1	1	1	1	1	1	1	1	1	1	1	1	1	1	1	1	1	1	1	1	1
COL5A3_a10b1 complex	1	1	1	1	1	1	1	1	1	1	1	1	1	1	1	1	1	1	1	1	1	1	1	1	1	1	1	1	1	1	1	1	1	1	1	1	1	1	1	1	1	1	1	1	1	1	1	1	1
COL8A1_a10b1 complex	1	1	1	1	1	1	1	1	1	1	1	1	1	1	1	1	1	1	1	1	1	1	1	1	1	1	1	1	1	1	1	1	1	1	1	1	1	1	1	1	1	1	1	1	1	1	1	1	1
COL4A5_a10b1 complex	1	1	1	1	1	1	1	1	1	1	1	1	1	1	1	1	1	1	1	1	1	1	1	1	1	1	1	1	1	1	1	1	1	1	1	1	1	1	1	1	1	1	1	1	1	1	1	1	1
COL15A1_a10b1 complex	1	1	1	1	1	1	1	1	1	1	1	1	1	1	1	1	1	1	1	1	1	1	1	1	1	1	1	1	1	1	1	1	1	1	1	1	1	1	1	1	1	1	1	1	1	1	1	1	1
COL18A1_a10b1 complex	1	1	1	1	1	1	1	1	1	1	1	1	1	1	1	1	1	1	1	1	1	1	1	1	1	1	1	1	1	1	1	1	1	1	1	1	1	1	1	1	1	1	1	1	1	1	1	1	1
COL4A4_a10b1 complex	1	1	1	1	1	1	1	1	1	1	1	1	1	1	1	1	1	1	1	1	1	1	1	1	1	1	1	1	1	1	1	1	1	1	1	1	1	1	1	1	1	1	1	1	1	1	1	1	1
COL4A3_a10b1 complex	1	1	1	1	1	1	1	1	1	1	1	1	1	1	1	1	1	1	1	1	1	1	1	1	1	1	1	1	1	1	1	1	1	1	1	1	1	1	1	1	1	1	1	1	1	1	1	1	1
COL7A1_a10b1 complex	1	1	1	1	1	1	1	1	1	1	1	1	1	1	1	1	1	1	1	1	1	1	1	1	1	1	1	1	1	1	1	1	1	1	1	1	1	1	1	1	1	1	1	1	1	1	1	1	1
COL10A1_a10b1 complex	1	1	1	1	1	1	1	1	1	1	1	1	1	1	1	1	1	1	1	1	1	1	1	1	1	1	1	1	1	1	1	1	1	1	1	1	1	1	1	1	1	1	1	1	1	1	1	1	1
COL14A1_a10b1 complex	1	1	1	1	1	1	1	1	1	1	1	1	1	1	1	1	1	1	1	1	1	1	1	1	1	1	1	1	1	1	1	1	1	1	1	1	1	1	1	1	1	1	1	1	1	1	1	1	1
COL16A1_a10b1 complex	1	1	1	1	1	1	1	1	1	1	1	1	1	1	1	1	1	1	1	1	1	1	1	1	1	1	1	1	1	1	1	1	1	1	1	1	1	1	1	1	1	1	1	1	1	1	1	1	1
COL4A6_a10b1 complex	1	1	1	1	1	1	1	1	1	1	1	1	1	1	1	1	1	1	1	1	1	1	1	1	1	1	1	1	1	1	1	1	1	1	1	1	1	1	1	1	1	1	1	1	1	1	1	1	1
COL9A3_a10b1 complex	1	1	1	1	1	1	1	1	1	1	1	1	1	1	1	1	1	1	1	1	1	1	1	1	1	1	1	1	1	1	1	1	1	1	1	1	1	1	1	1	1	1	1	1	1	1	1	1	1
COL9A2_a10b1 complex	1	1	1	1	1	1	1	1	1	1	1	1	1	1	1	1	1	1	1	1	1	1	1	1	1	1	1	1	1	1	1	1	1	1	1	1	1	1	1	1	1	1	1	1	1	1	1	1	1
COL19A1_a10b1 complex	1	1	1	1	1	1	1	1	1	1	1	1	1	1	1	1	1	1	1	1	1	1	1	1	1	1	1	1	1	1	1	1	1	1	1	1	1	1	1	1	1	1	1	1	1	1	1	1	1
COL24A1_a10b1 complex	1	1	1	1	1	1	1	1	1	1	1	1	1	1	1	1	1	1	1	1	1	1	1	1	1	1	1	1	1	1	1	1	1	1	1	1	1	1	1	1	1	1	1	1	1	1	1	1	1
COL28A1_a10b1 complex	1	1	1	1	1	1	1	1	1	1	1	1	1	1	1	1	1	1	1	1	1	1	1	1	1	1	1	1	1	1	1	1	1	1	1	1	1	1	1	1	1	1	1	1	1	1	1	1	1
COL13A1_a10b1 complex	1	1	1	1	1	1	1	1	1	1	1	1	1	1	1	1	1	1	1	1	1	1	1	1	1	1	1	1	1	1	1	1	1	1	1	1	1	1	1	1	1	1	1	1	1	1	1	1	1
COL27A1_a10b1 complex	1	1	1	1	1	1	1	1	1	1	1	1	1	1	1	1	1	1	1	1	1	1	1	1	1	1	1	1	1	1	1	1	1	1	1	1	1	1	1	1	1	1	1	1	1	1	1	1	1
COL22A1_a10b1 complex	1	1	1	1	1	1	1	1	1	1	1	1	1	1	1	1	1	1	1	1	1	1	1	1	1	1	1	1	1	1	1	1	1	1	1	1	1	1	1	1	1	1	1	1	1	1	1	1	1
COL26A1_a10b1 complex	1	1	1	1	1	1	1	1	1	1	1	1	1	1	1	1	1	1	1	1	1	1	1	1	1	1	1	1	1	1	1	1	1	1	1	1	1	1	1	1	1	1	1	1	1	1	1	1	1
COL21A1_a10b1 complex	1	1	1	1	1	1	1	1	1	1	1	1	1	1	1	1	1	1	1	1	1	1	1	1	1	1	1	1	1	1	1	1	1	1	1	1	1	1	1	1	1	1	1	1	1	1	1	1	1
COL12A1_a10b1 complex	1	1	1	1	1	1	1	1	1	1	1	1	1	1	1	1	1	1	1	1	1	1	1	1	1	1	1	1	1	1	1	1	1	1	1	1	1	1	1	1	1	1	1	1	1	1	1	1	1
COL20A1_a10b1 complex	1	1	1	1	1	1	1	1	1	1	1	1	1	1	1	1	1	1	1	1	1	1	1	1	1	1	1	1	1	1	1	1	1	1	1	1	1	1	1	1	1	1	1	1	1	1	1	1	1
COL17A1_a10b1 complex	1	1	1	1	1	1	1	1	1	1	1	1	1	1	1	1	1	1	1	1	1	1	1	1	1	1	1	1	1	1	1	1	1	1	1	1	1	1	1	1	1	1	1	1	1	1	1	1	1
COL6A6_a11b1 complex	1	1	1	1	1	1	1	1	1	1	1	1	1	1	1	1	1	1	1	1	1	1	1	1	1	1	1	1	1	1	1	1	1	1	1	1	1	1	1	1	1	1	1	1	1	1	1	1	1
COL6A5_a11b1 complex	1	1	1	1	1	1	1	1	1	1	1	1	1	1	1	1	1	1	1	1	1	1	1	1	1	1	1	1	1	1	1	1	1	1	1	1	1	1	1	1	1	1	1	1	1	1	1	1	1
COL1A1_a11b1 complex	1	1	1	1	1	1	1	1	1	1	1	1	1	1	1	1	1	1	1	1	1	1	1	1	1	1	1	1	1	1	1	1	1	1	1	1	1	1	1	1	1	1	1	1	1	1	1	1	1
COL2A1_a11b1 complex	1	1	1	1	1	1	1	1	1	1	1	1	1	1	1	1	1	1	1	1	1	1	1	1	1	1	1	1	1	1	1	1	1	1	1	1	1	1	1	1	1	1	1	1	1	1	1	1	1
COL3A1_a11b1 complex	1	1	1	1	1	1	1	1	1	1	1	1	1	1	1	1	1	1	1	1	1	1	1	1	1	1	1	1	1	1	1	1	1	1	1	1	1	1	1	1	1	1	1	1	1	1	1	1	1
COL4A1_a11b1 complex	1	1	1	1	1	1	1	1	1	1	1	1	1	1	1	1	1	1	1	1	1	1	1	1	1	1	1	1	1	1	1	1	1	1	1	1	1	1	1	1	1	1	1	1	1	1	1	1	1
FN1_a11b1 complex	1	1	1	1	1	1	1	1	1	1	1	1	1	1	1	1	1	1	1	1	1	1	1	1	1	1	1	1	1	1	1	1	1	1	1	1	1	1	1	1	1	1	1	1	1	1	1	1	1
COL5A2_a11b1 complex	1	1	1	1	1	1	1	1	1	1	1	1	1	1	1	1	1	1	1	1	1	1	1	1	1	1	1	1	1	1	1	1	1	1	1	1	1	1	1	1	1	1	1	1	1	1	1	1	1
COL1A2_a11b1 complex	1	1	1	1	1	1	1	1	1	1	1	1	1	1	1	1	1	1	1	1	1	1	1	1	1	1	1	1	1	1	1	1	1	1	1	1	1	1	1	1	1	1	1	1	1	1	1	1	1
COL4A2_a11b1 complex	1	1	1	1	1	1	1	1	1	1	1	1	1	1	1	1	1	1	1	1	1	1	1	1	1	1	1	1	1	1	1	1	1	1	1	1	1	1	1	1	1	1	1	1	1	1	1	1	1
COL11A1_a11b1 complex	1	1	1	1	1	1	1	1	1	1	1	1	1	1	1	1	1	1	1	1	1	1	1	1	1	1	1	1	1	1	1	1	1	1	1	1	1	1	1	1	1	1	1	1	1	1	1	1	1
COL6A1_a11b1 complex	1	1	1	1	1	1	1	1	1	1	1	1	1	1	1	1	1	1	1	1	1	1	1	1	1	1	1	1	1	1	1	1	1	1	1	1	1	1	1	1	1	1	1	1	1	1	1	1	1
COL6A2_a11b1 complex	1	1	1	1	1	1	1	1	1	1	1	1	1	1	1	1	1	1	1	1	1	1	1	1	1	1	1	1	1	1	1	1	1	1	1	1	1	1	1	1	1	1	1	1	1	1	1	1	1
COL6A3_a11b1 complex	1	1	1	1	1	1	1	1	1	1	1	1	1	1	1	1	1	1	1	1	1	1	1	1	1	1	1	1	1	1	1	1	1	1	1	1	1	1	1	1	1	1	1	1	1	1	1	1	1
COL11A2_a11b1 complex	1	1	1	1	1	1	1	1	1	1	1	1	1	1	1	1	1	1	1	1	1	1	1	1	1	1	1	1	1	1	1	1	1	1	1	1	1	1	1	1	1	1	1	1	1	1	1	1	1
COL9A1_a11b1 complex	1	1	1	1	1	1	1	1	1	1	1	1	1	1	1	1	1	1	1	1	1	1	1	1	1	1	1	1	1	1	1	1	1	1	1	1	1	1	1	1	1	1	1	1	1	1	1	1	1
COL5A1_a11b1 complex	1	1	1	1	1	1	1	1	1	1	1	1	1	1	1	1	1	1	1	1	1	1	1	1	1	1	1	1	1	1	1	1	1	1	1	1	1	1	1	1	1	1	1	1	1	1	1	1	1
COL8A2_a11b1 complex	1	1	1	1	1	1	1	1	1	1	1	1	1	1	1	1	1	1	1	1	1	1	1	1	1	1	1	1	1	1	1	1	1	1	1	1	1	1	1	1	1	1	1	1	1	1	1	1	1
COL5A3_a11b1 complex	1	1	1	1	1	1	1	1	1	1	1	1	1	1	1	1	1	1	1	1	1	1	1	1	1	1	1	1	1	1	1	1	1	1	1	1	1	1	1	1	1	1	1	1	1	1	1	1	1
COL8A1_a11b1 complex	1	1	1	1	1	1	1	1	1	1	1	1	1	1	1	1	1	1	1	1	1	1	1	1	1	1	1	1	1	1	1	1	1	1	1	1	1	1	1	1	1	1	1	1	1	1	1	1	1
COL4A5_a11b1 complex	1	1	1	1	1	1	1	1	1	1	1	1	1	1	1	1	1	1	1	1	1	1	1	1	1	1	1	1	1	1	1	1	1	1	1	1	1	1	1	1	1	1	1	1	1	1	1	1	1
COL15A1_a11b1 complex	1	1	1	1	1	1	1	1	1	1	1	1	1	1	1	1	1	1	1	1	1	1	1	1	1	1	1	1	1	1	1	1	1	1	1	1	1	1	1	1	1	1	1	1	1	1	1	1	1
COL18A1_a11b1 complex	1	1	1	1	1	1	1	1	1	1	1	1	1	1	1	1	1	1	1	1	1	1	1	1	1	1	1	1	1	1	1	1	1	1	1	1	1	1	1	1	1	1	1	1	1	1	1	1	1
COL4A4_a11b1 complex	1	1	1	1	1	1	1	1	1	1	1	1	1	1	1	1	1	1	1	1	1	1	1	1	1	1	1	1	1	1	1	1	1	1	1	1	1	1	1	1	1	1	1	1	1	1	1	1	1
COL4A3_a11b1 complex	1	1	1	1	1	1	1	1	1	1	1	1	1	1	1	1	1	1	1	1	1	1	1	1	1	1	1	1	1	1	1	1	1	1	1	1	1	1	1	1	1	1	1	1	1	1	1	1	1
COL7A1_a11b1 complex	1	1	1	1	1	1	1	1	1	1	1	1	1	1	1	1	1	1	1	1	1	1	1	1	1	1	1	1	1	1	1	1	1	1	1	1	1	1	1	1	1	1	1	1	1	1	1	1	1
COL10A1_a11b1 complex	1	1	1	1	1	1	1	1	1	1	1	1	1	1	1	1	1	1	1	1	1	1	1	1	1	1	1	1	1	1	1	1	1	1	1	1	1	1	1	1	1	1	1	1	1	1	1	1	1
COL14A1_a11b1 complex	1	1	1	1	1	1	1	1	1	1	1	1	1	1	1	1	1	1	1	1	1	1	1	1	1	1	1	1	1	1	1	1	1	1	1	1	1	1	1	1	1	1	1	1	1	1	1	1	1
COL16A1_a11b1 complex	1	1	1	1	1	1	1	1	1	1	1	1	1	1	1	1	1	1	1	1	1	1	1	1	1	1	1	1	1	1	1	1	1	1	1	1	1	1	1	1	1	1	1	1	1	1	1	1	1
COL4A6_a11b1 complex	1	1	1	1	1	1	1	1	1	1	1	1	1	1	1	1	1	1	1	1	1	1	1	1	1	1	1	1	1	1	1	1	1	1	1	1	1	1	1	1	1	1	1	1	1	1	1	1	1
COL9A3_a11b1 complex	1	1	1	1	1	1	1	1	1	1	1	1	1	1	1	1	1	1	1	1	1	1	1	1	1	1	1	1	1	1	1	1	1	1	1	1	1	1	1	1	1	1	1	1	1	1	1	1	1
COL9A2_a11b1 complex	1	1	1	1	1	1	1	1	1	1	1	1	1	1	1	1	1	1	1	1	1	1	1	1	1	1	1	1	1	1	1	1	1	1	1	1	1	1	1	1	1	1	1	1	1	1	1	1	1
COL19A1_a11b1 complex	1	1	1	1	1	1	1	1	1	1	1	1	1	1	1	1	1	1	1	1	1	1	1	1	1	1	1	1	1	1	1	1	1	1	1	1	1	1	1	1	1	1	1	1	1	1	1	1	1
COL24A1_a11b1 complex	1	1	1	1	1	1	1	1	1	1	1	1	1	1	1	1	1	1	1	1	1	1	1	1	1	1	1	1	1	1	1	1	1	1	1	1	1	1	1	1	1	1	1	1	1	1	1	1	1
COL28A1_a11b1 complex	1	1	1	1	1	1	1	1	1	1	1	1	1	1	1	1	1	1	1	1	1	1	1	1	1	1	1	1	1	1	1	1	1	1	1	1	1	1	1	1	1	1	1	1	1	1	1	1	1
COL13A1_a11b1 complex	1	1	1	1	1	1	1	1	1	1	1	1	1	1	1	1	1	1	1	1	1	1	1	1	1	1	1	1	1	1	1	1	1	1	1	1	1	1	1	1	1	1	1	1	1	1	1	1	1
COL27A1_a11b1 complex	1	1	1	1	1	1	1	1	1	1	1	1	1	1	1	1	1	1	1	1	1	1	1	1	1	1	1	1	1	1	1	1	1	1	1	1	1	1	1	1	1	1	1	1	1	1	1	1	1
COL22A1_a11b1 complex	1	1	1	1	1	1	1	1	1	1	1	1	1	1	1	1	1	1	1	1	1	1	1	1	1	1	1	1	1	1	1	1	1	1	1	1	1	1	1	1	1	1	1	1	1	1	1	1	1
COL26A1_a11b1 complex	1	1	1	1	1	1	1	1	1	1	1	1	1	1	1	1	1	1	1	1	1	1	1	1	1	1	1	1	1	1	1	1	1	1	1	1	1	1	1	1	1	1	1	1	1	1	1	1	1
COL21A1_a11b1 complex	1	1	1	1	1	1	1	1	1	1	1	1	1	1	1	1	1	1	1	1	1	1	1	1	1	1	1	1	1	1	1	1	1	1	1	1	1	1	1	1	1	1	1	1	1	1	1	1	1
COL12A1_a11b1 complex	1	1	1	1	1	1	1	1	1	1	1	1	1	1	1	1	1	1	1	1	1	1	1	1	1	1	1	1	1	1	1	1	1	1	1	1	1	1	1	1	1	1	1	1	1	1	1	1	1
COL20A1_a11b1 complex	1	1	1	1	1	1	1	1	1	1	1	1	1	1	1	1	1	1	1	1	1	1	1	1	1	1	1	1	1	1	1	1	1	1	1	1	1	1	1	1	1	1	1	1	1	1	1	1	1
COL17A1_a11b1 complex	1	1	1	1	1	1	1	1	1	1	1	1	1	1	1	1	1	1	1	1	1	1	1	1	1	1	1	1	1	1	1	1	1	1	1	1	1	1	1	1	1	1	1	1	1	1	1	1	1
COL6A6_a1b1 complex	1	1	1	1	1	1	1	1	1	1	1	1	1	1	1	1	1	1	1	1	1	1	1	1	1	1	1	1	1	1	1	1	1	1	1	1	1	1	1	1	1	1	1	1	1	1	1	1	1
COL6A5_a1b1 complex	1	1	1	1	1	1	1	1	1	1	1	1	1	1	1	1	1	1	1	1	1	1	1	1	1	1	1	1	1	1	1	1	1	1	1	1	1	1	1	1	1	1	1	1	1	1	1	1	1
COL1A1_a1b1 complex	1	1	1	1	1	1	1	1	1	1	1	1	1	1	1	1	1	1	1	1	1	1	1	1	1	1	1	1	1	1	1	1	1	1	1	1	1	1	1	1	1	1	1	1	1	1	1	1	1
COL2A1_a1b1 complex	1	1	1	1	1	1	1	1	1	1	1	1	1	1	1	1	1	1	1	1	1	1	1	1	1	1	1	1	1	1	1	1	1	1	1	1	1	1	1	1	1	1	1	1	1	1	1	1	1
COL3A1_a1b1 complex	1	1	1	1	1	1	1	1	1	1	1	1	1	1	0	1	1	1	1	1	1	1	0	1	1	1	1	1	1	1	1	1	1	1	1	1	1	1	1	1	1	1	1	1	1	1	1	1	1
COL4A1_a1b1 complex	1	1	1	1	1	1	1	1	1	1	1	1	1	1	0	1	1	1	1	1	1	1	0	1	1	1	1	1	1	1	1	1	1	1	1	1	1	1	1	1	1	1	1	1	1	1	1	1	1
COL5A2_a1b1 complex	1	1	1	1	1	1	1	1	1	1	1	1	1	1	1	1	1	1	1	1	1	1	1	1	1	1	1	1	1	1	1	1	1	1	1	1	1	1	1	1	1	1	1	1	1	1	1	1	1
COL1A2_a1b1 complex	1	1	1	1	1	1	1	1	1	1	1	1	1	1	1	1	1	1	1	1	1	1	1	1	1	1	1	1	1	1	1	1	1	1	1	1	1	1	1	1	1	1	1	1	1	1	1	1	1
COL4A2_a1b1 complex	1	1	1	1	1	1	1	1	1	1	1	1	1	1	0	1	1	1	1	1	1	1	0	1	1	1	1	1	1	1	1	1	1	1	1	1	1	1	1	1	0	1	1	1	1	1	1	1	0
COL11A1_a1b1 complex	1	1	1	1	1	1	1	1	1	1	1	1	1	1	1	1	1	1	1	1	1	1	1	1	1	1	1	1	1	1	1	1	1	1	1	1	1	1	1	1	1	1	1	1	1	1	1	1	1
COL6A1_a1b1 complex	1	1	1	1	1	1	1	1	1	1	1	1	1	1	1	1	1	1	1	1	1	1	1	1	1	1	1	1	1	1	1	1	1	1	1	1	1	1	1	1	1	1	1	1	1	1	1	1	1
COL6A2_a1b1 complex	1	1	1	1	1	1	1	1	1	1	1	1	1	1	1	1	1	1	1	1	1	1	1	1	1	1	1	0	1	1	1	1	1	1	1	0	1	1	1	1	1	1	1	1	1	1	1	1	1
COL6A3_a1b1 complex	1	1	1	1	1	1	1	1	1	1	1	1	1	1	1	1	1	1	1	1	1	1	1	1	1	1	1	1	1	1	1	1	1	1	1	1	1	1	1	1	0	1	1	1	1	1	1	1	0
COL11A2_a1b1 complex	1	1	1	1	1	1	1	1	1	1	1	1	1	1	1	1	1	1	1	1	1	1	1	1	1	1	1	1	1	1	1	1	1	1	1	1	1	1	1	1	1	1	1	1	1	1	1	1	1
COL9A1_a1b1 complex	1	1	1	1	1	1	1	1	1	1	1	1	1	1	1	1	1	1	1	1	1	1	1	1	1	1	1	1	1	1	1	1	1	1	1	1	1	1	1	1	1	1	1	1	1	1	1	1	1
COL5A1_a1b1 complex	1	1	1	1	1	1	1	1	1	1	1	1	1	1	1	1	1	1	1	1	1	1	1	1	1	1	1	1	1	1	1	1	1	1	1	1	1	1	1	1	1	1	1	1	1	1	1	1	1
COL8A2_a1b1 complex	1	1	1	1	1	1	1	1	1	1	1	1	1	1	1	1	1	1	1	1	1	1	1	1	1	1	1	1	1	1	1	1	1	1	1	1	1	1	1	1	1	1	1	1	1	1	1	1	1
COL5A3_a1b1 complex	1	1	1	1	1	1	1	1	1	1	1	1	1	1	1	1	1	1	1	1	1	1	1	1	1	1	1	1	1	1	1	1	1	1	1	1	1	1	1	1	1	1	1	1	1	1	1	1	1
COL8A1_a1b1 complex	1	1	1	1	1	1	1	1	1	1	1	1	1	1	0	1	1	1	1	1	1	1	0	1	1	1	1	1	1	1	1	1	1	1	1	1	1	1	1	1	1	1	1	1	1	1	1	1	1
COL4A5_a1b1 complex	1	1	1	1	1	1	1	1	1	1	1	1	1	1	1	1	1	1	1	1	1	1	1	1	1	1	1	1	1	1	1	1	1	1	1	1	1	1	1	1	1	1	1	1	1	1	1	1	1
COL15A1_a1b1 complex	1	1	1	1	1	1	1	1	1	1	1	1	1	1	0	1	1	1	1	1	1	1	0	1	1	1	1	1	1	1	1	1	1	1	1	1	1	1	1	1	1	1	1	1	1	1	1	1	1
COL18A1_a1b1 complex	1	1	1	1	1	1	1	1	1	1	1	1	1	1	0	1	1	1	1	1	1	1	0	1	1	1	1	0	1	1	1	1	1	1	1	0	1	1	1	1	0	1	1	1	1	1	1	1	0
COL4A4_a1b1 complex	1	1	1	1	1	1	1	1	1	1	1	1	1	1	1	1	1	1	1	1	1	1	1	1	1	1	1	1	1	1	1	1	1	1	1	1	1	1	1	1	1	1	1	1	1	1	1	1	1
COL4A3_a1b1 complex	1	1	1	1	1	1	1	1	1	1	1	1	1	1	1	1	1	1	1	1	1	1	1	1	1	1	1	0	1	1	1	1	1	1	1	0	1	1	1	1	0	1	1	1	1	1	1	1	0
COL7A1_a1b1 complex	1	1	1	1	1	1	1	1	1	1	1	1	1	1	1	1	1	1	1	1	1	1	1	1	1	1	1	1	1	1	1	1	1	1	1	1	1	1	1	1	1	1	1	1	1	1	1	1	1
COL10A1_a1b1 complex	1	1	1	1	1	1	1	1	1	1	1	1	1	1	1	1	1	1	1	1	1	1	1	1	1	1	1	1	1	1	1	1	1	1	1	1	1	1	1	1	1	1	1	1	1	1	1	1	1
COL14A1_a1b1 complex	1	1	1	1	1	1	1	1	1	1	1	1	1	1	1	1	1	1	1	1	1	1	1	1	1	1	1	1	1	1	1	1	1	1	1	1	1	1	1	1	1	1	1	1	1	1	1	1	1
COL16A1_a1b1 complex	1	1	1	1	1	1	1	1	1	1	1	1	1	1	1	1	1	1	1	1	1	1	1	1	1	1	1	1	1	1	1	1	1	1	1	1	1	1	1	1	1	1	1	1	1	1	1	1	1
COL4A6_a1b1 complex	1	1	1	1	1	1	1	1	1	1	1	1	1	1	1	1	1	1	1	1	1	1	1	1	1	1	1	1	1	1	1	1	1	1	1	1	1	1	1	1	1	1	1	1	1	1	1	1	1
COL9A3_a1b1 complex	1	1	1	1	1	1	1	1	1	1	1	1	1	1	1	1	1	1	1	1	1	1	1	1	1	1	1	1	1	1	1	1	1	1	1	1	1	1	1	1	1	1	1	1	1	1	1	1	1
COL9A2_a1b1 complex	1	1	1	1	1	1	1	1	1	1	1	1	1	1	1	1	1	1	1	1	1	1	1	1	1	1	1	1	1	1	1	1	1	1	1	1	1	1	1	1	1	1	1	1	1	1	1	1	1
COL19A1_a1b1 complex	1	1	1	1	1	1	1	1	1	1	1	1	1	1	1	1	1	1	1	1	1	1	1	1	1	1	1	1	1	1	1	1	1	1	1	1	1	1	1	1	1	1	1	1	1	1	1	1	1
COL24A1_a1b1 complex	1	1	1	1	1	1	1	1	1	1	1	1	1	1	1	1	1	1	1	1	1	1	1	1	1	1	1	1	1	1	1	1	1	1	1	1	1	1	1	1	1	1	1	1	1	1	1	1	1
COL28A1_a1b1 complex	1	1	1	1	1	1	1	1	1	1	1	1	1	1	1	1	1	1	1	1	1	1	1	1	1	1	1	1	1	1	1	1	1	1	1	1	1	1	1	1	1	1	1	1	1	1	1	1	1
COL13A1_a1b1 complex	1	1	1	1	1	1	1	1	1	1	1	1	1	1	1	1	1	1	1	1	1	1	1	1	1	1	1	1	1	1	1	1	1	1	1	1	1	1	1	1	1	1	1	1	1	1	1	1	1
COL27A1_a1b1 complex	1	1	1	1	1	1	1	1	1	1	1	1	1	1	1	1	1	1	1	1	1	1	1	1	1	1	1	1	1	1	1	1	1	1	1	1	1	1	1	1	1	1	1	1	1	1	1	1	1
COL22A1_a1b1 complex	1	1	1	1	1	1	1	1	1	1	1	1	1	1	1	1	1	1	1	1	1	1	1	1	1	1	1	1	1	1	1	1	1	1	1	1	1	1	1	1	1	1	1	1	1	1	1	1	1
COL26A1_a1b1 complex	1	1	1	1	1	1	1	1	1	1	1	1	1	1	1	1	1	1	1	1	1	1	1	1	1	1	1	1	1	1	1	1	1	1	1	1	1	1	1	1	1	1	1	1	1	1	1	1	1
COL21A1_a1b1 complex	1	1	1	1	1	1	1	1	1	1	1	1	1	1	0	1	1	1	1	1	1	1	0	1	1	1	1	1	1	1	1	1	1	1	1	1	1	1	1	1	1	1	1	1	1	1	1	1	1
COL12A1_a1b1 complex	1	1	1	1	1	1	1	1	1	1	1	1	1	1	1	1	1	1	1	1	1	1	1	1	1	1	1	1	1	1	1	1	1	1	1	1	1	1	1	1	1	1	1	1	1	1	1	1	1
COL20A1_a1b1 complex	1	1	1	1	1	1	1	1	1	1	1	1	1	1	1	1	1	1	1	1	1	1	1	1	1	1	1	1	1	1	1	1	1	1	1	1	1	1	1	1	1	1	1	1	1	1	1	1	1
COL17A1_a1b1 complex	1	1	1	1	1	1	1	1	1	1	1	1	1	1	1	1	1	1	1	1	1	1	1	1	1	1	1	1	1	1	1	1	1	1	1	1	1	1	1	1	1	1	1	1	1	1	1	1	1
SEMA7A_a1b1 complex	1	1	1	1	1	1	1	1	1	1	1	1	1	1	1	1	1	1	1	1	1	1	1	1	1	1	1	1	1	1	1	1	1	1	1	1	1	1	1	1	1	1	1	1	1	1	1	1	1
COL6A6_a2b1 complex	1	1	1	1	1	1	1	1	1	1	1	1	1	1	1	1	1	1	1	1	1	1	1	1	1	1	1	1	1	1	1	1	1	1	1	1	1	1	1	1	1	1	1	1	1	1	1	1	1
COL6A5_a2b1 complex	1	1	1	1	1	1	1	1	1	1	1	1	1	1	1	1	1	1	1	1	1	1	1	1	1	1	1	1	1	1	1	1	1	1	1	1	1	1	1	1	1	1	1	1	1	1	1	1	1
COL1A1_a2b1 complex	1	1	1	1	1	1	1	1	1	1	1	1	1	1	1	1	1	1	1	1	1	1	1	1	1	1	1	1	1	1	1	1	1	1	1	1	1	1	1	1	1	1	1	1	1	1	1	1	1
COL2A1_a2b1 complex	1	1	1	1	1	1	1	1	1	1	1	1	1	1	1	1	1	1	1	1	1	1	1	1	1	1	1	1	1	1	1	1	1	1	1	1	1	1	1	1	1	1	1	1	1	1	1	1	1
COL3A1_a2b1 complex	1	1	1	1	1	1	1	1	1	1	1	1	1	1	1	1	1	1	1	1	1	1	1	1	1	1	1	1	1	1	1	1	1	1	1	1	1	1	1	1	1	1	1	1	1	1	1	1	1
COL4A1_a2b1 complex	1	1	1	1	1	1	1	1	1	1	1	1	1	1	1	1	1	1	1	1	1	1	1	1	1	1	1	1	1	1	1	1	1	1	1	1	1	1	1	1	1	1	1	1	1	1	1	1	1
FN1_a2b1 complex	1	1	1	1	1	1	1	1	1	1	1	1	1	1	1	1	1	1	1	1	1	1	1	1	1	1	1	1	1	1	1	1	1	1	1	1	1	1	1	1	1	1	1	1	1	1	1	1	1
COL5A2_a2b1 complex	1	1	1	1	1	1	1	1	1	1	1	1	1	1	1	1	1	1	1	1	1	1	1	1	1	1	1	1	1	1	1	1	1	1	1	1	1	1	1	1	1	1	1	1	1	1	1	1	1
COL1A2_a2b1 complex	1	1	1	1	1	1	1	1	1	1	1	1	1	1	1	1	1	1	1	1	1	1	1	1	1	1	1	1	1	1	1	1	1	1	1	1	1	1	1	1	1	1	1	1	1	1	1	1	1
COL4A2_a2b1 complex	1	1	1	1	1	1	1	1	1	1	1	1	1	1	1	1	1	1	1	1	1	1	1	1	1	1	1	1	1	1	1	1	1	1	1	1	1	1	1	1	1	1	1	1	1	1	1	1	1
COL11A1_a2b1 complex	1	1	1	1	1	1	1	1	1	1	1	1	1	1	1	1	1	1	1	1	1	1	1	1	1	1	1	1	1	1	1	1	1	1	1	1	1	1	1	1	1	1	1	1	1	1	1	1	1
COL6A1_a2b1 complex	1	1	1	1	1	1	1	1	1	1	1	1	1	1	1	1	1	1	1	1	1	1	1	1	1	1	1	1	1	1	1	1	1	1	1	1	1	1	1	1	1	1	1	1	1	1	1	1	1
COL6A2_a2b1 complex	1	1	1	1	1	1	1	1	1	1	1	1	1	1	1	1	1	1	1	1	1	1	1	1	1	1	1	1	1	1	1	1	1	1	1	1	1	1	1	1	1	1	1	1	1	1	1	1	1
COL6A3_a2b1 complex	1	1	1	1	1	1	1	1	1	1	1	1	1	1	1	1	1	1	1	1	1	1	1	1	1	1	1	1	1	1	1	1	1	1	1	1	1	1	1	1	1	1	1	1	1	1	1	1	1
COL11A2_a2b1 complex	1	1	1	1	1	1	1	1	1	1	1	1	1	1	1	1	1	1	1	1	1	1	1	1	1	1	1	1	1	1	1	1	1	1	1	1	1	1	1	1	1	1	1	1	1	1	1	1	1
COL9A1_a2b1 complex	1	1	1	1	1	1	1	1	1	1	1	1	1	1	1	1	1	1	1	1	1	1	1	1	1	1	1	1	1	1	1	1	1	1	1	1	1	1	1	1	1	1	1	1	1	1	1	1	1
COL5A1_a2b1 complex	1	1	1	1	1	1	1	1	1	1	1	1	1	1	1	1	1	1	1	1	1	1	1	1	1	1	1	1	1	1	1	1	1	1	1	1	1	1	1	1	1	1	1	1	1	1	1	1	1
COL8A2_a2b1 complex	1	1	1	1	1	1	1	1	1	1	1	1	1	1	1	1	1	1	1	1	1	1	1	1	1	1	1	1	1	1	1	1	1	1	1	1	1	1	1	1	1	1	1	1	1	1	1	1	1
COL5A3_a2b1 complex	1	1	1	1	1	1	1	1	1	1	1	1	1	1	1	1	1	1	1	1	1	1	1	1	1	1	1	1	1	1	1	1	1	1	1	1	1	1	1	1	1	1	1	1	1	1	1	1	1
COL8A1_a2b1 complex	1	1	1	1	1	1	1	1	1	1	1	1	1	1	1	1	1	1	1	1	1	1	1	1	1	1	1	1	1	1	1	1	1	1	1	1	1	1	1	1	1	1	1	1	1	1	1	1	1
COL4A5_a2b1 complex	1	1	1	1	1	1	1	1	1	1	1	1	1	1	1	1	1	1	1	1	1	1	1	1	1	1	1	1	1	1	1	1	1	1	1	1	1	1	1	1	1	1	1	1	1	1	1	1	1
COL15A1_a2b1 complex	1	1	1	1	1	1	1	1	1	1	1	1	1	1	1	1	1	1	1	1	1	1	1	1	1	1	1	1	1	1	1	1	1	1	1	1	1	1	1	1	1	1	1	1	1	1	1	1	1
COL18A1_a2b1 complex	1	1	1	1	1	1	1	1	1	1	1	1	1	1	1	1	1	1	1	1	1	1	1	1	1	1	1	1	1	1	1	1	1	1	1	1	1	1	1	1	1	1	1	1	1	1	1	1	1
COL4A4_a2b1 complex	1	1	1	1	1	1	1	1	1	1	1	1	1	1	1	1	1	1	1	1	1	1	1	1	1	1	1	1	1	1	1	1	1	1	1	1	1	1	1	1	1	1	1	1	1	1	1	1	1
COL4A3_a2b1 complex	1	1	1	1	1	1	1	1	1	1	1	1	1	1	1	1	1	1	1	1	1	1	1	1	1	1	1	1	1	1	1	1	1	1	1	1	1	1	1	1	1	1	1	1	1	1	1	1	1
COL7A1_a2b1 complex	1	1	1	1	1	1	1	1	1	1	1	1	1	1	1	1	1	1	1	1	1	1	1	1	1	1	1	1	1	1	1	1	1	1	1	1	1	1	1	1	1	1	1	1	1	1	1	1	1
COL10A1_a2b1 complex	1	1	1	1	1	1	1	1	1	1	1	1	1	1	1	1	1	1	1	1	1	1	1	1	1	1	1	1	1	1	1	1	1	1	1	1	1	1	1	1	1	1	1	1	1	1	1	1	1
COL14A1_a2b1 complex	1	1	1	1	1	1	1	1	1	1	1	1	1	1	1	1	1	1	1	1	1	1	1	1	1	1	1	1	1	1	1	1	1	1	1	1	1	1	1	1	1	1	1	1	1	1	1	1	1
COL16A1_a2b1 complex	1	1	1	1	1	1	1	1	1	1	1	1	1	1	1	1	1	1	1	1	1	1	1	1	1	1	1	1	1	1	1	1	1	1	1	1	1	1	1	1	1	1	1	1	1	1	1	1	1
COL4A6_a2b1 complex	1	1	1	1	1	1	1	1	1	1	1	1	1	1	1	1	1	1	1	1	1	1	1	1	1	1	1	1	1	1	1	1	1	1	1	1	1	1	1	1	1	1	1	1	1	1	1	1	1
COL9A3_a2b1 complex	1	1	1	1	1	1	1	1	1	1	1	1	1	1	1	1	1	1	1	1	1	1	1	1	1	1	1	1	1	1	1	1	1	1	1	1	1	1	1	1	1	1	1	1	1	1	1	1	1
COL9A2_a2b1 complex	1	1	1	1	1	1	1	1	1	1	1	1	1	1	1	1	1	1	1	1	1	1	1	1	1	1	1	1	1	1	1	1	1	1	1	1	1	1	1	1	1	1	1	1	1	1	1	1	1
COL19A1_a2b1 complex	1	1	1	1	1	1	1	1	1	1	1	1	1	1	1	1	1	1	1	1	1	1	1	1	1	1	1	1	1	1	1	1	1	1	1	1	1	1	1	1	1	1	1	1	1	1	1	1	1
COL24A1_a2b1 complex	1	1	1	1	1	1	1	1	1	1	1	1	1	1	1	1	1	1	1	1	1	1	1	1	1	1	1	1	1	1	1	1	1	1	1	1	1	1	1	1	1	1	1	1	1	1	1	1	1
COL28A1_a2b1 complex	1	1	1	1	1	1	1	1	1	1	1	1	1	1	1	1	1	1	1	1	1	1	1	1	1	1	1	1	1	1	1	1	1	1	1	1	1	1	1	1	1	1	1	1	1	1	1	1	1
COL13A1_a2b1 complex	1	1	1	1	1	1	1	1	1	1	1	1	1	1	1	1	1	1	1	1	1	1	1	1	1	1	1	1	1	1	1	1	1	1	1	1	1	1	1	1	1	1	1	1	1	1	1	1	1
COL27A1_a2b1 complex	1	1	1	1	1	1	1	1	1	1	1	1	1	1	1	1	1	1	1	1	1	1	1	1	1	1	1	1	1	1	1	1	1	1	1	1	1	1	1	1	1	1	1	1	1	1	1	1	1
COL22A1_a2b1 complex	1	1	1	1	1	1	1	1	1	1	1	1	1	1	1	1	1	1	1	1	1	1	1	1	1	1	1	1	1	1	1	1	1	1	1	1	1	1	1	1	1	1	1	1	1	1	1	1	1
COL26A1_a2b1 complex	1	1	1	1	1	1	1	1	1	1	1	1	1	1	1	1	1	1	1	1	1	1	1	1	1	1	1	1	1	1	1	1	1	1	1	1	1	1	1	1	1	1	1	1	1	1	1	1	1
COL21A1_a2b1 complex	1	1	1	1	1	1	1	1	1	1	1	1	1	1	1	1	1	1	1	1	1	1	1	1	1	1	1	1	1	1	1	1	1	1	1	1	1	1	1	1	1	1	1	1	1	1	1	1	1
COL12A1_a2b1 complex	1	1	1	1	1	1	1	1	1	1	1	1	1	1	1	1	1	1	1	1	1	1	1	1	1	1	1	1	1	1	1	1	1	1	1	1	1	1	1	1	1	1	1	1	1	1	1	1	1
COL20A1_a2b1 complex	1	1	1	1	1	1	1	1	1	1	1	1	1	1	1	1	1	1	1	1	1	1	1	1	1	1	1	1	1	1	1	1	1	1	1	1	1	1	1	1	1	1	1	1	1	1	1	1	1
COL17A1_a2b1 complex	1	1	1	1	1	1	1	1	1	1	1	1	1	1	1	1	1	1	1	1	1	1	1	1	1	1	1	1	1	1	1	1	1	1	1	1	1	1	1	1	1	1	1	1	1	1	1	1	1
LAMC1_a2b1 complex	1	1	1	1	1	1	1	1	1	1	1	1	1	1	1	1	1	1	1	1	1	1	1	1	1	1	1	1	1	1	1	1	1	1	1	1	1	1	1	1	1	1	1	1	1	1	1	1	1
CDH1_a2b1 complex	1	1	1	1	1	1	1	1	1	1	1	1	1	1	1	1	1	1	1	1	1	1	1	1	1	1	1	1	1	1	1	1	1	1	1	1	1	1	1	1	1	1	1	1	1	1	1	1	1
FN1_aVb3 complex	1	1	1	1	1	1	1	1	1	1	1	1	1	1	1	1	1	1	1	1	1	1	1	1	1	1	1	1	1	1	1	1	1	1	1	1	1	1	1	1	1	1	1	1	1	1	1	1	1
LAMC1_aVb3 complex	1	1	1	1	1	1	1	1	1	1	1	1	1	1	1	1	1	1	1	1	1	1	1	1	1	1	1	1	1	1	1	1	1	1	1	1	1	1	1	1	1	1	1	1	1	1	1	1	1
F2_aVb3 complex	1	1	1	1	1	1	1	1	1	1	1	1	1	1	1	1	1	1	1	1	1	1	1	1	1	1	1	1	1	1	1	1	1	1	1	1	1	1	1	1	1	1	1	1	1	1	1	1	1
VTN_aVb3 complex	1	1	1	1	1	1	1	1	1	1	1	1	1	1	1	1	1	1	1	1	1	1	1	1	1	1	1	1	1	1	1	1	1	1	1	1	1	1	1	1	1	1	1	1	1	1	1	1	1
THBS1_aVb3 complex	1	1	1	1	1	1	1	1	1	1	1	1	1	1	1	1	1	1	1	1	1	1	1	1	1	1	1	1	1	1	1	1	1	1	1	1	1	1	1	1	1	1	1	1	1	1	1	1	1
FGF2_aVb3 complex	1	1	1	1	1	1	1	1	1	1	1	1	1	1	1	1	1	1	1	1	1	1	1	1	1	1	1	1	1	1	1	1	1	1	1	1	1	1	1	1	1	1	1	1	1	1	1	1	1
SPP1_aVb3 complex	1	1	1	1	1	1	1	1	1	1	1	1	1	1	1	1	1	1	1	1	1	1	1	1	1	1	1	1	1	1	1	1	1	1	1	1	1	1	1	1	1	1	1	1	1	1	1	1	1
FGF1_aVb3 complex	1	1	1	1	1	1	1	1	1	1	1	1	1	1	1	1	1	1	1	1	1	1	1	1	1	1	1	1	1	1	1	1	1	1	1	1	1	1	1	1	1	1	1	1	1	1	1	1	1
THY1_aVb3 complex	1	1	1	1	1	1	1	1	1	1	1	1	1	1	1	1	1	1	1	1	1	1	1	1	1	1	1	1	1	1	1	1	1	1	1	1	1	1	1	1	1	1	1	1	1	1	1	1	1
VWF_aVb3 complex	1	1	1	1	1	1	1	1	1	1	1	1	1	1	1	1	1	1	1	1	1	1	1	1	1	1	1	1	1	1	1	1	1	1	1	1	1	1	1	1	1	1	1	1	1	1	1	1	1
FCER2_aVb3 complex	1	1	1	1	1	1	1	1	1	1	1	1	1	1	1	1	1	1	1	1	1	1	1	1	1	1	1	1	1	1	1	1	1	1	1	1	1	1	1	1	1	1	1	1	1	1	1	1	1
MMP2_aVb3 complex	1	1	1	1	1	1	1	1	1	1	1	1	1	1	1	1	1	1	1	1	1	1	1	1	1	1	1	1	1	1	1	1	1	1	1	1	1	1	1	1	1	1	1	1	1	1	1	1	1
TNC_aVb3 complex	1	1	1	1	1	1	1	1	1	1	1	1	1	1	1	1	1	1	1	1	1	1	1	1	1	1	1	1	1	1	1	1	1	1	1	1	1	1	1	1	1	1	1	1	1	1	1	1	1
L1CAM_aVb3 complex	1	1	1	1	1	1	1	1	1	1	1	1	1	1	1	1	1	1	1	1	1	1	1	1	1	1	1	1	1	1	1	1	1	1	1	1	1	1	1	1	1	1	1	1	1	1	1	1	1
PLAUR_aVb3 complex	1	1	1	1	1	1	1	1	1	1	1	1	1	1	1	1	1	1	1	1	1	1	1	1	1	1	1	1	1	1	1	1	1	1	1	1	1	1	1	1	1	1	1	1	1	1	1	1	1
OMD_aVb3 complex	1	1	1	1	1	1	1	1	1	1	1	1	1	1	1	1	1	1	1	1	1	1	1	1	1	1	1	1	1	1	1	1	1	1	1	1	1	1	1	1	1	1	1	1	1	1	1	1	1
FN1_a3b1 complex	1	1	1	1	1	1	1	1	1	1	1	1	1	1	1	0	0	0	0	0	0	0	1	1	1	1	1	1	1	1	1	1	1	1	1	1	1	1	1	1	1	1	1	1	1	1	1	1	1
THBS1_a3b1 complex	1	1	1	1	1	1	1	1	1	1	1	1	1	1	1	0	0	0	0	0	0	0	1	1	1	1	1	1	1	1	1	1	1	1	1	1	1	1	1	1	1	1	1	1	1	1	1	1	1
LAMA3_a3b1 complex	1	1	1	1	1	1	1	1	1	1	1	1	1	1	1	1	1	1	1	1	1	1	1	1	1	1	1	1	1	1	1	1	1	1	1	1	1	1	1	1	1	1	1	1	1	1	1	1	1
CSPG4_a3b1 complex	1	1	1	1	1	1	1	1	1	1	1	1	1	1	1	1	1	1	1	1	1	1	1	1	1	1	1	1	1	1	1	1	1	1	1	1	1	1	1	1	1	1	1	1	1	1	1	1	1
FN1_a4b1 complex	1	1	1	1	1	1	1	1	1	1	1	1	1	0	1	1	1	1	1	1	1	1	0	1	0	0	1	1	1	1	1	1	1	1	1	1	1	1	1	1	1	1	1	1	1	1	1	1	1
SPP1_a4b1 complex	1	1	1	1	1	1	1	1	1	1	1	1	1	1	1	1	1	1	1	1	1	1	1	1	1	1	0	1	1	1	1	1	1	1	1	0	1	0	0	0	1	1	1	1	1	1	1	1	0
TNC_a4b1 complex	1	1	1	1	1	1	1	1	1	1	1	1	1	1	1	1	1	1	1	1	1	1	1	1	1	1	1	1	1	1	1	1	1	1	1	1	1	1	1	1	1	1	1	1	1	1	1	1	1
PLAUR_a4b1 complex	1	1	1	1	1	1	1	1	1	1	1	1	1	1	1	1	1	1	1	1	1	1	1	1	1	1	1	1	1	1	1	1	1	1	1	1	1	1	1	1	1	1	1	1	1	1	1	1	1
PLA2G2A_a4b1 complex	1	1	1	1	1	1	1	1	1	1	1	1	1	1	1	1	1	1	1	1	1	1	1	1	1	1	1	1	1	1	1	1	1	1	1	1	1	1	1	1	1	1	1	1	1	1	1	1	1
VCAM1_a4b1 complex	1	1	1	1	1	1	1	1	1	1	1	1	1	1	1	1	1	1	1	1	1	1	1	1	1	1	0.055	1	1	1	1	1	1	1	1	0.245	1	0	0	0	1	1	1	1	1	1	1	1	0.005
JAM2_a4b1 complex	1	1	1	1	1	1	1	1	1	1	1	1	1	0	1	1	1	1	1	1	1	1	0	1	0	0	1	1	1	1	1	1	1	1	1	1	1	1	1	1	1	1	1	1	1	1	1	1	1
FN1_a4b7 complex	1	1	1	1	1	1	1	1	1	1	1	1	1	1	1	1	1	1	1	1	1	1	1	1	1	0	1	1	1	1	1	1	1	1	1	1	1	1	1	1	1	1	1	1	1	1	1	1	1
VCAM1_a4b7 complex	1	1	1	1	1	1	1	1	1	1	1	1	1	1	1	1	1	1	1	1	1	1	1	1	1	1	1	1	1	1	1	1	1	1	1	1	1	1	0	1	1	1	1	1	1	1	1	1	1
MADCAM1_a4b7 complex	1	1	1	1	1	1	1	1	1	1	1	1	1	1	1	1	1	1	1	1	1	1	1	1	1	1	1	1	1	1	1	1	1	1	1	1	1	1	1	1	1	1	1	1	1	1	1	1	1
FN1_a5b1 complex	1	1	1	1	1	1	1	1	1	1	1	1	1	1	0	1	1	1	1	1	1	0	0	1	1	1	1	1	1	1	1	1	1	1	1	1	1	1	1	1	1	1	1	1	1	1	1	1	1
CD40LG_a5b1 complex	1	1	1	1	1	1	1	1	1	1	1	1	1	1	1	1	1	1	1	1	1	1	1	1	1	1	1	1	1	1	1	1	1	1	1	1	1	1	1	1	1	1	1	1	1	1	1	1	1
L1CAM_a5b1 complex	1	1	1	1	1	1	1	1	1	1	1	1	1	1	1	1	1	1	1	1	1	1	1	1	1	1	1	1	1	1	1	1	1	1	1	1	1	1	1	1	1	1	1	1	1	1	1	1	1
PLA2G2A_a5b1 complex	1	1	1	1	1	1	1	1	1	1	1	1	1	1	1	1	1	1	1	1	1	1	1	1	1	1	1	1	1	1	1	1	1	1	1	1	1	1	1	1	1	1	1	1	1	1	1	1	1
FBN1_a5b1 complex	1	1	1	1	1	1	1	1	1	1	1	1	1	1	1	1	1	1	1	1	1	1	1	1	1	1	1	1	1	1	1	1	1	1	1	1	1	1	1	1	1	1	1	1	1	1	1	1	1
FN1_a8b1 complex	1	1	1	1	1	1	1	1	1	1	1	1	1	1	0	1	1	1	1	1	1	1	1	1	1	1	1	1	1	1	1	1	1	1	1	1	1	1	1	1	1	1	1	1	1	1	1	1	1
TNC_a8b1 complex	1	1	1	1	1	1	1	1	1	1	1	1	1	1	1	1	1	1	1	1	1	1	1	1	1	1	1	1	1	1	1	1	1	1	1	1	1	1	1	1	1	1	1	1	1	1	1	1	1
FN1_aVb1 complex	1	1	1	1	1	1	1	1	1	1	1	1	1	1	1	0	0	0	1	0	0	1	0	0	0	1	1	1	1	1	1	1	1	1	1	1	1	1	1	1	1	1	1	1	1	1	1	1	1
VTN_aVb1 complex	1	1	1	1	1	1	1	1	1	1	1	1	1	1	1	1	1	1	1	1	1	1	1	1	1	1	1	1	1	1	1	1	1	1	1	1	1	1	1	1	1	1	1	1	1	1	1	1	1
FN1_aVb5 complex	1	1	1	1	1	1	1	1	1	1	1	1	1	1	0	1	1	1	1	1	1	1	1	1	1	1	1	1	1	1	1	1	1	1	1	1	1	1	1	1	1	1	1	1	1	1	1	1	1
LAMC1_a6b1 complex	1	1	1	1	1	1	1	1	1	1	1	1	1	1	0	1	0	1	1	0	1	1	1	1	1	1	1	1	1	1	1	1	1	1	1	1	1	1	1	1	1	1	1	1	1	1	1	1	1
LAMC1_a7b1 complex	1	1	1	1	1	1	1	1	1	1	1	1	1	1	1	1	1	1	1	1	1	0	0	1	1	1	1	1	1	1	1	1	1	1	1	1	1	1	1	1	1	1	1	1	1	1	1	1	1
CDH1_aEb7 complex	1	1	1	1	1	1	1	1	1	1	1	1	1	1	1	1	1	1	1	1	1	1	1	1	1	1	1	1	1	1	1	1	1	1	1	1	1	1	1	1	1	1	1	1	1	1	1	1	1
SPP1_a9b1 complex	1	1	1	1	1	1	1	1	1	1	1	1	1	1	1	1	1	1	1	1	1	1	1	1	1	1	1	1	1	1	1	1	1	1	1	1	1	1	1	1	1	1	1	1	1	1	1	1	1
TNC_a9b1 complex	1	1	1	1	1	1	1	1	1	1	1	1	1	1	1	1	1	1	1	1	1	1	1	1	1	1	1	1	1	1	1	1	1	1	1	1	1	1	1	1	1	1	1	1	1	1	1	1	1
VCAM1_a9b1 complex	1	1	1	1	1	1	1	1	1	1	1	1	1	1	1	1	1	1	1	1	1	1	1	1	1	1	1	1	1	1	1	1	1	1	1	1	1	1	1	1	1	1	1	1	1	1	1	1	1
THY1_aMb2 complex	1	1	1	1	1	1	1	1	1	1	1	1	1	1	1	1	1	1	1	1	1	1	1	1	0	1	1	1	1	1	1	1	1	1	1	1	1	1	1	1	1	1	1	1	1	1	1	1	1
FCER2_aMb2 complex	1	1	1	1	1	1	1	1	1	1	1	1	1	1	1	1	1	1	1	1	1	1	1	1	1	1	1	1	1	1	1	1	1	1	1	1	1	1	1	1	1	1	1	1	1	1	1	1	1
ICAM1_aMb2 complex	1	1	1	1	1	1	1	1	1	1	1	1	1	1	1	1	1	1	1	1	1	1	1	1	0	1	1	1	1	1	1	1	1	1	1	1	1	1	1	1	1	1	1	1	1	1	1	1	1
F10_aMb2 complex	1	1	1	1	1	1	1	1	1	1	1	1	1	1	1	1	1	1	1	1	1	1	1	1	1	1	1	1	1	1	1	1	1	1	1	1	1	1	1	1	1	1	1	1	1	1	1	1	1
C3_aMb2 complex	1	1	1	1	1	1	1	1	1	1	1	1	1	1	1	1	1	1	1	1	1	1	1	1	1	1	1	1	1	1	1	1	1	1	1	1	1	0	1	1	1	1	1	1	1	1	1	1	1
GP1BA_aMb2 complex	1	1	1	1	1	1	1	1	1	1	1	1	1	1	1	1	1	1	1	1	1	1	1	1	1	1	1	1	1	1	1	1	1	1	1	1	1	1	1	1	1	1	1	1	1	1	1	1	1
JAM3_aMb2 complex	1	1	1	1	1	1	1	1	1	1	1	1	1	1	1	1	1	1	1	1	1	1	1	1	0	1	1	1	1	1	1	1	1	1	1	1	1	1	1	1	1	1	1	1	1	1	1	1	1
THY1_aXb2 complex	1	1	1	1	1	1	1	1	1	1	1	1	1	1	1	1	1	1	1	1	1	1	1	1	0	1	1	1	1	1	1	1	1	1	1	1	1	1	1	1	1	1	1	1	1	1	1	1	1
FCER2_aXb2 complex	1	1	1	1	1	1	1	1	1	1	1	1	1	1	1	1	1	1	1	1	1	1	1	1	1	1	1	1	1	1	1	1	1	1	1	1	1	1	1	1	1	1	1	1	1	1	1	1	1
ICAM1_aXb2 complex	1	1	1	1	1	1	1	1	1	1	1	1	1	1	1	1	1	1	1	1	1	1	1	1	0	1	1	1	1	1	1	1	1	1	1	1	1	1	1	1	1	1	1	1	1	1	1	1	1
TNC_aVb6 complex	1	1	1	1	1	1	1	1	1	1	1	1	1	1	1	1	1	1	1	1	1	1	1	1	1	1	1	1	1	1	1	1	1	1	1	1	1	1	1	1	1	1	1	1	1	1	1	1	1
TGFB1_aVb6 complex	1	1	1	1	1	1	1	1	1	1	1	1	1	1	1	1	1	1	0	1	1	1	1	1	1	1	1	1	1	1	1	0	1	1	1	1	1	1	1	1	1	1	1	1	1	1	1	1	1
VCAM1_aDb2 complex	1	1	1	1	1	1	1	1	1	1	1	1	1	1	1	1	1	1	1	1	1	1	1	1	1	1	1	1	1	1	1	1	1	1	1	1	1	1	1	1	1	1	1	1	1	1	1	1	1
ICAM3_aDb2 complex	1	1	1	1	1	1	1	1	1	1	1	1	1	1	1	1	1	1	1	1	1	1	1	1	1	1	1	1	1	1	1	1	1	1	1	1	1	1	1	1	1	1	1	1	1	1	1	1	1
ACVL1_BMPR2_BMP10	1	1	1	1	1	1	1	1	1	1	1	1	1	1	1	1	1	1	1	1	1	1	1	1	1	1	1	1	1	1	1	1	1	1	1	1	1	1	1	1	1	1	1	1	1	1	1	1	1
ACVL1_BMPR2_GDF2	1	1	1	1	1	1	1	1	1	1	1	1	1	1	1	1	1	1	1	1	1	1	1	1	1	1	1	1	1	1	1	1	1	1	1	1	1	1	1	1	1	1	1	1	1	1	1	1	1
ACVR1_BMPR2_BMP7	1	1	1	1	1	1	1	1	1	1	1	1	1	1	1	1	1	1	1	1	1	1	1	1	1	1	1	1	1	1	1	1	1	1	1	1	1	1	1	1	1	1	1	1	1	1	1	1	1
ACVR_1A2A receptor_BMP7	1	1	1	1	1	1	1	1	1	1	1	1	1	1	1	1	1	1	1	1	1	1	1	1	1	1	1	1	1	1	1	1	1	1	1	1	1	1	1	1	1	1	1	1	1	1	1	1	1
ACVR_1A2B receptor_BMP7	1	1	1	1	1	1	1	1	1	1	1	1	1	1	1	1	1	1	1	1	1	1	1	1	1	1	1	1	1	1	1	1	1	1	1	1	1	1	1	1	1	1	1	1	1	1	1	1	1
BMPR1A_BMPR2_BMP7	1	1	1	1	1	1	1	1	1	1	1	1	1	1	1	1	1	1	1	1	1	1	1	1	1	1	1	1	1	1	1	1	1	1	1	1	1	1	1	1	1	1	1	1	1	1	1	1	1
BMPR1B_BMPR2_BMP7	1	1	1	1	1	1	1	1	1	1	1	1	1	1	1	1	1	1	1	1	1	1	1	1	1	1	1	1	1	1	1	1	1	1	1	1	1	1	1	1	1	1	1	1	1	1	1	1	1
BMR1A_ACR2A_BMP7	1	1	1	1	1	1	1	1	1	1	1	1	1	1	1	1	1	1	1	1	1	1	1	1	1	1	1	1	1	1	1	1	1	1	1	1	1	1	1	1	1	1	1	1	1	1	1	1	1
BMR1A_AVR2B_BMP7	1	1	1	1	1	1	1	1	1	1	1	1	1	1	1	1	1	1	1	1	1	1	1	1	1	1	1	1	1	1	1	1	1	1	1	1	1	1	1	1	1	1	1	1	1	1	1	1	1
ACVR1_BMPR2_BMP5	1	1	1	1	1	1	1	1	1	1	1	1	1	1	1	1	1	1	1	1	1	1	1	1	1	1	1	1	1	1	1	1	1	1	1	1	1	1	1	1	1	1	1	1	1	1	1	1	1
ACVR_1A2A receptor_BMP5	1	1	1	1	1	1	1	1	1	1	1	1	1	1	1	1	1	1	1	1	1	1	1	1	1	1	1	1	1	1	1	1	1	1	1	1	1	1	1	1	1	1	1	1	1	1	1	1	1
ACVR_1A2B receptor_BMP5	1	1	1	1	1	1	1	1	1	1	1	1	1	1	1	1	1	1	1	1	1	1	1	1	1	1	1	1	1	1	1	1	1	1	1	1	1	1	1	1	1	1	1	1	1	1	1	1	1
BMPR1A_BMPR2_BMP5	1	1	1	1	1	1	1	1	1	1	1	1	1	1	1	1	1	1	1	1	1	1	1	1	1	1	1	1	1	1	1	1	1	1	1	1	1	1	1	1	1	1	1	1	1	1	1	1	1
BMPR1B_BMPR2_BMP5	1	1	1	1	1	1	1	1	1	1	1	1	1	1	1	1	1	1	1	1	1	1	1	1	1	1	1	1	1	1	1	1	1	1	1	1	1	1	1	1	1	1	1	1	1	1	1	1	1
BMR1A_ACR2A_BMP5	1	1	1	1	1	1	1	1	1	1	1	1	1	1	1	1	1	1	1	1	1	1	1	1	1	1	1	1	1	1	1	1	1	1	1	1	1	1	1	1	1	1	1	1	1	1	1	1	1
BMR1A_AVR2B_BMP5	1	1	1	1	1	1	1	1	1	1	1	1	1	1	1	1	1	1	1	1	1	1	1	1	1	1	1	1	1	1	1	1	1	1	1	1	1	1	1	1	1	1	1	1	1	1	1	1	1
ACVR1_BMPR2_BMP6	1	1	1	1	1	1	1	1	1	1	1	1	1	1	1	1	1	1	1	1	1	1	1	1	1	1	1	1	1	1	1	1	1	1	1	1	1	1	1	1	1	1	1	1	1	1	1	1	1
ACVR_1A2A receptor_BMP6	1	1	1	1	1	1	1	1	1	1	1	1	1	1	1	1	1	1	1	1	1	1	1	1	1	1	1	1	1	1	1	1	1	1	1	1	1	1	1	1	1	1	1	1	1	1	1	1	1
ACVR_1A2B receptor_BMP6	1	1	1	1	1	1	1	1	1	1	1	1	1	1	1	1	1	1	1	1	1	1	1	1	1	1	1	1	1	1	1	1	1	1	1	1	1	1	1	1	1	1	1	1	1	1	1	1	1
BMPR1A_BMPR2_BMP6	1	1	1	1	1	1	1	1	1	1	1	1	1	1	1	1	1	1	1	1	1	1	1	1	1	1	1	1	1	1	1	1	1	1	1	1	1	1	1	1	1	1	1	1	1	1	1	1	1
BMPR1B_BMPR2_BMP6	1	1	1	1	1	1	1	1	1	1	1	1	1	1	1	1	1	1	1	1	1	1	1	1	1	1	1	1	1	1	1	1	1	1	1	1	1	1	1	1	1	1	1	1	1	1	1	1	1
BMR1A_ACR2A_BMP6	1	1	1	1	1	1	1	1	1	1	1	1	1	1	1	1	1	1	1	1	1	1	1	1	1	1	1	1	1	1	1	1	1	1	1	1	1	1	1	1	1	1	1	1	1	1	1	1	1
BMR1A_AVR2B_BMP6	1	1	1	1	1	1	1	1	1	1	1	1	1	1	1	1	1	1	1	1	1	1	1	1	1	1	1	1	1	1	1	1	1	1	1	1	1	1	1	1	1	1	1	1	1	1	1	1	1
ACVR1_BMPR2_BMP8A	1	1	1	1	1	1	1	1	1	1	1	1	1	1	1	1	1	1	1	1	1	1	1	1	1	1	1	1	1	1	1	1	1	1	1	1	1	1	1	1	1	1	1	1	1	1	1	1	1
ACVR_1A2A receptor_BMP8A	1	1	1	1	1	1	1	1	1	1	1	1	1	1	1	1	1	1	1	1	1	1	1	1	1	1	1	1	1	1	1	1	1	1	1	1	1	1	1	1	1	1	1	1	1	1	1	1	1
ACVR_1A2B receptor_BMP8A	1	1	1	1	1	1	1	1	1	1	1	1	1	1	1	1	1	1	1	1	1	1	1	1	1	1	1	1	1	1	1	1	1	1	1	1	1	1	1	1	1	1	1	1	1	1	1	1	1
BMPR1A_BMPR2_BMP8A	1	1	1	1	1	1	1	1	1	1	1	1	1	1	1	1	1	1	1	1	1	1	1	1	1	1	1	1	1	1	1	1	1	1	1	1	1	1	1	1	1	1	1	1	1	1	1	1	1
BMPR1B_BMPR2_BMP8A	1	1	1	1	1	1	1	1	1	1	1	1	1	1	1	1	1	1	1	1	1	1	1	1	1	1	1	1	1	1	1	1	1	1	1	1	1	1	1	1	1	1	1	1	1	1	1	1	1
BMR1A_ACR2A_BMP8A	1	1	1	1	1	1	1	1	1	1	1	1	1	1	1	1	1	1	1	1	1	1	1	1	1	1	1	1	1	1	1	1	1	1	1	1	1	1	1	1	1	1	1	1	1	1	1	1	1
BMR1A_AVR2B_BMP8A	1	1	1	1	1	1	1	1	1	1	1	1	1	1	1	1	1	1	1	1	1	1	1	1	1	1	1	1	1	1	1	1	1	1	1	1	1	1	1	1	1	1	1	1	1	1	1	1	1
ACVR_1A2A receptor_INHBA	1	1	1	1	1	1	1	1	1	1	1	1	1	1	1	1	1	1	1	1	1	1	1	1	1	1	1	1	1	1	1	1	1	1	1	1	1	1	1	1	1	1	1	1	1	1	1	1	1
ACVR_1A2B receptor_INHBA	1	1	1	1	1	1	1	1	1	1	1	1	1	1	1	1	1	1	1	1	1	1	1	1	1	1	1	1	1	1	1	1	1	1	1	1	1	1	1	1	1	1	1	1	1	1	1	1	1
ACVR_1B2A receptor_INHBA	1	1	1	1	1	1	1	1	1	1	1	1	1	1	1	1	1	1	1	1	1	1	1	1	1	1	1	1	1	1	1	1	1	1	1	1	1	1	1	1	1	1	1	1	1	1	1	1	1
ACVR_1B2B receptor_INHBA	1	1	1	1	1	1	1	1	1	1	1	1	1	1	1	1	1	1	1	1	1	1	1	1	1	1	1	1	1	1	1	1	1	1	1	1	1	1	1	1	1	1	1	1	1	1	1	1	1
ACVR_1C2B receptor_INHBA	1	1	1	1	1	1	1	1	1	1	1	1	1	1	1	1	1	1	1	1	1	1	1	1	1	1	1	1	1	1	1	1	1	1	1	1	1	1	1	1	1	1	1	1	1	1	1	1	1
ACVR_1A2A receptor_INHBB	1	1	1	1	1	1	1	1	1	1	1	1	1	1	1	1	1	1	1	1	1	1	1	1	1	1	1	1	1	1	1	1	1	1	1	1	1	1	1	1	1	1	1	1	1	1	1	1	1
ACVR_1A2B receptor_INHBB	1	1	1	1	1	1	1	1	1	1	1	1	1	1	1	1	1	1	1	1	1	1	1	1	1	1	1	1	1	1	1	1	1	1	1	1	1	1	1	1	1	1	1	1	1	1	1	1	1
ACVR_1B2A receptor_INHBB	1	1	1	1	1	1	1	1	1	1	1	1	1	1	1	1	1	1	1	1	1	1	1	1	1	1	1	1	1	1	1	1	1	1	1	1	1	1	1	1	1	1	1	1	1	1	1	1	1
ACVR_1B2B receptor_INHBB	1	1	1	1	1	1	1	1	1	1	1	1	1	1	1	1	1	1	1	1	1	1	1	1	1	1	1	1	1	1	1	1	1	1	1	1	1	1	1	1	1	1	1	1	1	1	1	1	1
ACVR_1C2B receptor_INHBB	1	1	1	1	1	1	1	1	1	1	1	1	1	1	1	1	1	1	1	1	1	1	1	1	1	1	1	1	1	1	1	1	1	1	1	1	1	1	1	1	1	1	1	1	1	1	1	1	1
BMPR1A_BMPR2_BMP2	1	1	1	1	1	1	1	1	1	1	1	1	1	1	1	1	1	1	1	1	1	1	1	1	1	1	1	1	1	1	1	1	1	1	1	1	1	1	1	1	1	1	1	1	1	1	1	1	1
BMPR1B_BMPR2_BMP2	1	1	1	1	1	1	1	1	1	1	1	1	1	1	1	1	1	1	1	1	1	1	1	1	1	1	1	1	1	1	1	1	1	1	1	1	1	1	1	1	1	1	1	1	1	1	1	1	1
BMR1A_ACR2A_BMP2	1	1	1	1	1	1	1	1	1	1	1	1	1	1	1	1	1	1	1	1	1	1	1	1	1	1	1	1	1	1	1	1	1	1	1	1	1	1	1	1	1	1	1	1	1	1	1	1	1
BMR1A_AVR2B_BMP2	1	1	1	1	1	1	1	1	1	1	1	1	1	1	1	1	1	1	1	1	1	1	1	1	1	1	1	1	1	1	1	1	1	1	1	1	1	1	1	1	1	1	1	1	1	1	1	1	1
BMPR1A_BMPR2_BMP4	1	1	1	1	1	1	1	1	1	1	1	1	1	1	1	1	1	1	1	1	1	1	1	1	1	1	1	1	1	1	1	1	1	1	1	1	1	1	1	1	1	1	1	1	1	1	1	1	1
BMPR1B_BMPR2_BMP4	1	1	1	1	1	1	1	1	1	1	1	1	1	1	1	1	1	1	1	1	1	1	1	1	1	1	1	1	1	1	1	1	1	1	1	1	1	1	1	1	1	1	1	1	1	1	1	1	1
BMR1A_ACR2A_BMP4	1	1	1	1	1	1	1	1	1	1	1	1	1	1	1	1	1	1	1	1	1	1	1	1	1	1	1	1	1	1	1	1	1	1	1	1	1	1	1	1	1	1	1	1	1	1	1	1	1
BMR1A_AVR2B_BMP4	1	1	1	1	1	1	1	1	1	1	1	1	1	1	1	1	1	1	1	1	1	1	1	1	1	1	1	1	1	1	1	1	1	1	1	1	1	1	1	1	1	1	1	1	1	1	1	1	1
BMPR1A_BMPR2_GDF5	1	1	1	1	1	1	1	1	1	1	1	1	1	1	1	1	1	1	1	1	1	1	1	1	1	1	1	1	1	1	1	1	1	1	1	1	1	1	1	1	1	1	1	1	1	1	1	1	1
BMPR1B_BMPR2_GDF5	1	1	1	1	1	1	1	1	1	1	1	1	1	1	1	1	1	1	1	1	1	1	1	1	1	1	1	1	1	1	1	1	1	1	1	1	1	1	1	1	1	1	1	1	1	1	1	1	1
BMR1A_ACR2A_GDF5	1	1	1	1	1	1	1	1	1	1	1	1	1	1	1	1	1	1	1	1	1	1	1	1	1	1	1	1	1	1	1	1	1	1	1	1	1	1	1	1	1	1	1	1	1	1	1	1	1
BMR1A_AVR2B_GDF5	1	1	1	1	1	1	1	1	1	1	1	1	1	1	1	1	1	1	1	1	1	1	1	1	1	1	1	1	1	1	1	1	1	1	1	1	1	1	1	1	1	1	1	1	1	1	1	1	1
BMPR1A_BMPR2_GDF6	1	1	1	1	1	1	1	1	1	1	1	1	1	1	1	1	1	1	1	1	1	1	1	1	1	1	1	1	1	1	1	1	1	1	1	1	1	1	1	1	1	1	1	1	1	1	1	1	1
BMPR1B_BMPR2_GDF6	1	1	1	1	1	1	1	1	1	1	1	1	1	1	1	1	1	1	1	1	1	1	1	1	1	1	1	1	1	1	1	1	1	1	1	1	1	1	1	1	1	1	1	1	1	1	1	1	1
BMR1A_ACR2A_GDF6	1	1	1	1	1	1	1	1	1	1	1	1	1	1	1	1	1	1	1	1	1	1	1	1	1	1	1	1	1	1	1	1	1	1	1	1	1	1	1	1	1	1	1	1	1	1	1	1	1
BMR1A_AVR2B_GDF6	1	1	1	1	1	1	1	1	1	1	1	1	1	1	1	1	1	1	1	1	1	1	1	1	1	1	1	1	1	1	1	1	1	1	1	1	1	1	1	1	1	1	1	1	1	1	1	1	1
BMPR1A_BMPR2_GDF7	1	1	1	1	1	1	1	1	1	1	1	1	1	1	1	1	1	1	1	1	1	1	1	1	1	1	1	1	1	1	1	1	1	1	1	1	1	1	1	1	1	1	1	1	1	1	1	1	1
BMPR1B_BMPR2_GDF7	1	1	1	1	1	1	1	1	1	1	1	1	1	1	1	1	1	1	1	1	1	1	1	1	1	1	1	1	1	1	1	1	1	1	1	1	1	1	1	1	1	1	1	1	1	1	1	1	1
BMR1A_ACR2A_GDF7	1	1	1	1	1	1	1	1	1	1	1	1	1	1	1	1	1	1	1	1	1	1	1	1	1	1	1	1	1	1	1	1	1	1	1	1	1	1	1	1	1	1	1	1	1	1	1	1	1
BMR1A_AVR2B_GDF7	1	1	1	1	1	1	1	1	1	1	1	1	1	1	1	1	1	1	1	1	1	1	1	1	1	1	1	1	1	1	1	1	1	1	1	1	1	1	1	1	1	1	1	1	1	1	1	1	1
BMPR1B_BMPR2_BMP15	1	1	1	1	1	1	1	1	1	1	1	1	1	1	1	1	1	1	1	1	1	1	1	1	1	1	1	1	1	1	1	1	1	1	1	1	1	1	1	1	1	1	1	1	1	1	1	1	1
BMPR1B_BMPR2_BMPR1A	1	1	1	1	1	1	1	1	1	1	1	1	1	1	1	1	1	1	1	1	1	1	1	1	1	1	1	1	1	1	1	1	1	1	1	1	1	1	1	1	1	1	1	1	1	1	1	1	1
ACVR_1B2A receptor_MSTN	1	1	1	1	1	1	1	1	1	1	1	1	1	1	1	1	1	1	1	1	1	1	1	1	1	1	1	1	1	1	1	1	1	1	1	1	1	1	1	1	1	1	1	1	1	1	1	1	1
ACVR_1B2B receptor_MSTN	1	1	1	1	1	1	1	1	1	1	1	1	1	1	1	1	1	1	1	1	1	1	1	1	1	1	1	1	1	1	1	1	1	1	1	1	1	1	1	1	1	1	1	1	1	1	1	1	1
ACVR_1B2A receptor_GDF11	1	1	1	1	1	1	1	1	1	1	1	1	1	1	1	1	1	1	1	1	1	1	1	1	1	1	1	1	1	1	1	1	1	1	1	1	1	1	1	1	1	1	1	1	1	1	1	1	1
ACVR_1B2B receptor_GDF11	1	1	1	1	1	1	1	1	1	1	1	1	1	1	1	1	1	1	1	1	1	1	1	1	1	1	1	1	1	1	1	1	1	1	1	1	1	1	1	1	1	1	1	1	1	1	1	1	1
ACVR_1B2A receptor_BMP3	1	1	1	1	1	1	1	1	1	1	1	1	1	1	1	1	1	1	1	1	1	1	1	1	1	1	1	1	1	1	1	1	1	1	1	1	1	1	1	1	1	1	1	1	1	1	1	1	1
ACVR_1B2B receptor_GDF1	1	1	1	1	1	1	1	1	1	1	1	1	1	1	1	1	1	1	1	1	1	1	1	1	1	1	1	1	1	1	1	1	1	1	1	1	1	1	1	1	1	1	1	1	1	1	1	1	1
ACVR_1B2B receptor_GDF10	1	1	1	1	1	1	1	1	1	1	1	1	1	1	1	1	1	1	1	1	1	1	1	1	1	1	1	1	1	1	1	1	1	1	1	1	1	1	1	1	1	1	1	1	1	1	1	1	1
ACVR_1B2B receptor_GDF3	1	1	1	1	1	1	1	1	1	1	1	1	1	1	1	1	1	1	1	1	1	1	1	1	1	1	1	1	1	1	1	1	1	1	1	1	1	1	1	1	1	1	1	1	1	1	1	1	1
CD8 receptor_LCK	1	1	1	1	1	1	1	1	1	1	1	1	1	1	1	1	1	1	1	1	1	1	1	1	1	1	1	1	1	1	1	1	1	1	1	1	1	1	1	1	1	1	1	1	1	1	1	1	1
CD94:NKG2A_HLA-E	1	1	1	1	1	1	1	1	1	1	1	1	1	1	1	1	1	1	1	1	1	1	1	1	1	1	1	1	1	1	1	1	1	1	1	1	1	1	1	1	1	1	1	1	1	1	1	1	1
CD94:NKG2C_HLA-E	1	1	1	1	1	1	1	1	1	1	1	1	1	1	1	1	1	1	1	1	1	1	1	1	1	1	1	1	1	1	1	1	1	1	1	1	1	1	1	1	1	1	1	1	1	1	1	1	1
CD94:NKG2E_HLA-E	1	1	1	1	1	1	1	1	1	1	1	1	1	1	1	1	1	1	1	1	1	1	1	1	1	1	1	1	1	1	1	1	1	1	1	1	1	1	1	1	1	1	1	1	1	1	1	1	1
CNTF-1R_CNTF	1	1	1	1	1	1	1	1	1	1	1	1	1	1	1	1	1	1	1	1	1	1	1	1	1	1	1	1	1	1	1	1	1	1	1	1	1	1	1	1	1	1	1	1	1	1	1	1	1
CNTF-1R_CLCF1	1	1	1	1	1	1	1	1	1	1	1	1	1	1	1	1	1	1	1	1	1	1	1	1	1	1	1	1	1	1	1	1	1	1	1	1	1	1	1	1	1	1	1	1	1	1	1	1	1
ICAM1_aLb2 complex	1	1	1	1	1	1	1	1	1	1	1	1	1	1	1	1	1	1	1	1	1	1	1	1	0	0	1	1	1	1	1	1	1	1	1	1	1	1	1	1	1	1	1	1	1	1	1	1	1
ICAM2_aLb2 complex	1	1	1	1	1	1	1	1	1	1	1	1	1	1	1	1	1	1	1	1	1	1	1	1	0	0	1	1	1	1	1	1	1	1	1	1	1	1	1	1	1	1	1	1	1	1	1	1	1
ICAM3_aLb2 complex	1	1	1	1	1	1	1	1	1	1	1	0	0	1	1	1	1	1	1	1	1	1	1	1	1	1	1	1	1	1	1	1	1	1	1	1	1	1	1	1	1	1	1	1	1	1	1	1	1
ICAM4_aLb2 complex	1	1	1	1	1	1	1	1	1	1	1	1	1	1	1	1	1	1	1	1	1	1	1	1	1	1	1	1	1	1	1	1	1	1	1	1	1	1	1	1	1	1	1	1	1	1	1	1	1
F11R_aLb2 complex	1	1	1	1	1	1	1	1	1	1	1	1	1	1	1	1	1	1	1	1	1	1	1	1	1	1	1	1	1	1	1	1	1	1	1	1	1	0	0	1	1	1	1	1	1	1	1	1	1
FLT1 complex_VEGFA	1	1	1	1	1	1	1	1	1	1	1	1	1	1	1	0	0	0	1	1	0	0	1	0	0	1	1	1	1	1	1	1	1	1	1	1	1	1	1	1	1	1	1	1	1	1	1	1	1
FLT1 complex_PGF	1	1	1	1	1	1	1	1	1	1	1	1	1	1	1	0	0	1	1	0	1	1	0	1	1	1	1	1	1	1	1	1	1	1	1	1	1	1	1	1	1	1	1	1	1	1	1	1	1
FLT1 complex_VEGFB	1	1	1	1	1	1	1	1	1	1	1	1	1	1	1	0	0	1	1	1	1	0	1	1	1	1	1	1	1	1	1	1	1	1	1	1	1	1	1	1	1	1	1	1	1	1	1	1	1
PlexinA1_complex3_SEMA3A	1	1	1	1	1	1	1	1	1	1	1	1	1	1	1	1	1	1	1	1	1	1	1	1	1	1	1	1	1	1	1	1	1	1	1	1	1	1	1	1	1	1	1	1	1	1	1	1	1
PlexinA2_complex1_SEMA3A	1	1	1	1	1	1	1	1	1	1	1	1	1	1	1	1	1	1	1	1	1	1	1	1	1	1	1	1	1	1	1	1	1	1	1	1	1	1	1	1	1	1	1	1	1	1	1	1	1
PlexinA3_complex1_SEMA3A	1	1	1	1	1	1	1	1	1	1	1	1	1	1	1	1	1	1	1	1	1	1	1	1	1	1	1	1	1	1	1	1	1	1	1	1	1	1	1	1	1	1	1	1	1	1	1	1	1
PlexinA4_complex1_SEMA3A	1	1	1	1	1	1	1	1	1	1	1	1	1	1	1	1	1	1	1	1	1	1	1	1	1	1	1	1	1	1	1	1	1	1	1	1	1	1	1	1	1	1	1	1	1	1	1	1	1
FcRn complex_ALB	1	1	1	1	1	1	1	1	1	1	1	1	1	1	1	1	1	1	1	1	1	1	1	1	1	1	1	1	1	1	1	1	1	1	1	1	1	1	1	1	1	1	1	1	1	1	1	1	1
GMCSFR_CSF2	1	1	1	1	1	1	1	1	1	1	1	1	1	1	1	1	1	1	1	1	1	1	1	1	1	1	1	1	1	1	1	1	1	1	1	1	1	1	1	1	1	1	1	1	1	1	1	1	1
IFNA8_Type I IFNR	1	1	1	1	1	1	1	1	1	1	1	1	1	1	1	1	1	1	1	1	1	1	1	1	1	1	1	1	1	1	1	1	1	1	1	1	1	1	1	1	1	1	1	1	1	1	1	1	1
IFNE_Type I IFNR	1	1	1	1	1	1	1	1	1	1	1	1	1	1	1	1	1	1	1	1	1	1	1	1	1	1	1	1	1	1	1	1	1	1	1	1	1	1	1	1	1	1	1	1	1	1	1	1	1
IFNA1_Type I IFNR	1	1	1	1	1	1	1	1	1	1	1	1	1	1	1	1	1	1	1	1	1	1	1	1	1	1	1	1	1	1	1	1	1	1	1	1	1	1	1	1	1	1	1	1	1	1	1	1	1
IFNA2_Type I IFNR	1	1	1	1	1	1	1	1	1	1	1	1	1	1	1	1	1	1	1	1	1	1	1	1	1	1	1	1	1	1	1	1	1	1	1	1	1	1	1	1	1	1	1	1	1	1	1	1	1
IFNA10_Type I IFNR	1	1	1	1	1	1	1	1	1	1	1	1	1	1	1	1	1	1	1	1	1	1	1	1	1	1	1	1	1	1	1	1	1	1	1	1	1	1	1	1	1	1	1	1	1	1	1	1	1
IFNA7_Type I IFNR	1	1	1	1	1	1	1	1	1	1	1	1	1	1	1	1	1	1	1	1	1	1	1	1	1	1	1	1	1	1	1	1	1	1	1	1	1	1	1	1	1	1	1	1	1	1	1	1	1
IFNA21_Type I IFNR	1	1	1	1	1	1	1	1	1	1	1	1	1	1	1	1	1	1	1	1	1	1	1	1	1	1	1	1	1	1	1	1	1	1	1	1	1	1	1	1	1	1	1	1	1	1	1	1	1
IFNA5_Type I IFNR	1	1	1	1	1	1	1	1	1	1	1	1	1	1	1	1	1	1	1	1	1	1	1	1	1	1	1	1	1	1	1	1	1	1	1	1	1	1	1	1	1	1	1	1	1	1	1	1	1
IFNA14_Type I IFNR	1	1	1	1	1	1	1	1	1	1	1	1	1	1	1	1	1	1	1	1	1	1	1	1	1	1	1	1	1	1	1	1	1	1	1	1	1	1	1	1	1	1	1	1	1	1	1	1	1
IFNA17_Type I IFNR	1	1	1	1	1	1	1	1	1	1	1	1	1	1	1	1	1	1	1	1	1	1	1	1	1	1	1	1	1	1	1	1	1	1	1	1	1	1	1	1	1	1	1	1	1	1	1	1	1
IFNB1_Type I IFNR	1	1	1	1	1	1	1	1	1	1	1	1	1	1	1	1	1	1	1	1	1	1	1	1	1	1	1	1	1	1	1	1	1	1	1	1	1	1	1	1	1	1	1	1	1	1	1	1	1
IFNW1_Type I IFNR	1	1	1	1	1	1	1	1	1	1	1	1	1	1	1	1	1	1	1	1	1	1	1	1	1	1	1	1	1	1	1	1	1	1	1	1	1	1	1	1	1	1	1	1	1	1	1	1	1
IFNA6_Type I IFNR	1	1	1	1	1	1	1	1	1	1	1	1	1	1	1	1	1	1	1	1	1	1	1	1	1	1	1	1	1	1	1	1	1	1	1	1	1	1	1	1	1	1	1	1	1	1	1	1	1
IFNA4_Type I IFNR	1	1	1	1	1	1	1	1	1	1	1	1	1	1	1	1	1	1	1	1	1	1	1	1	1	1	1	1	1	1	1	1	1	1	1	1	1	1	1	1	1	1	1	1	1	1	1	1	1
IFNA16_Type I IFNR	1	1	1	1	1	1	1	1	1	1	1	1	1	1	1	1	1	1	1	1	1	1	1	1	1	1	1	1	1	1	1	1	1	1	1	1	1	1	1	1	1	1	1	1	1	1	1	1	1
IFNK_Type I IFNR	1	1	1	1	1	1	1	1	1	1	1	1	1	1	1	1	1	1	1	1	1	1	1	1	1	1	1	1	1	1	1	1	1	1	1	1	1	1	1	1	1	1	1	1	1	1	1	1	1
IL1 receptor_IL1A	1	1	1	1	1	1	1	1	1	1	1	1	1	1	1	1	1	1	1	1	1	1	1	1	1	1	1	1	1	1	1	1	1	1	1	1	1	1	1	1	1	1	1	1	1	1	1	1	1
IL1 receptor inhibitor_IL1A	1	1	1	1	1	1	1	1	1	1	1	1	1	1	1	1	1	1	1	1	1	1	1	1	1	1	1	1	1	1	1	1	1	1	1	1	1	1	1	1	1	1	1	1	1	1	1	1	1
IL1 receptor_IL1B	1	1	1	1	1	1	1	1	1	1	1	1	1	1	1	1	1	1	1	1	1	1	1	1	1	1	1	1	1	1	1	1	1	1	1	1	1	1	1	1	1	1	1	1	1	1	1	1	1
IL1 receptor inhibitor_IL1B	1	1	1	1	1	1	1	1	1	1	1	1	1	1	1	1	1	1	1	1	1	1	1	1	1	1	1	1	1	1	1	1	1	1	1	1	1	1	1	1	1	1	1	1	1	1	1	1	1
IL1 receptor_IL1RN	1	1	1	1	1	1	1	1	1	1	1	1	1	1	1	1	1	1	1	1	1	1	1	1	1	1	1	1	1	1	1	1	1	1	1	1	1	1	1	1	1	1	1	1	1	1	1	1	1
IL1 receptor inhibitor_IL1RN	1	1	1	1	1	1	1	1	1	1	1	1	1	1	1	1	1	1	1	1	1	1	1	1	1	1	1	1	1	1	1	1	1	1	1	1	1	1	1	1	1	1	1	1	1	1	1	1	1
IL10 receptor_IL10	1	1	1	1	1	1	1	1	1	1	1	1	1	1	1	1	1	1	1	1	1	1	1	1	1	1	1	1	1	1	1	1	1	1	1	1	1	1	1	1	1	1	1	1	1	1	1	1	1
IL11 receptor_IL11	1	1	1	1	1	1	1	1	1	1	1	1	1	1	1	1	1	1	1	1	1	1	1	1	1	1	1	1	1	1	1	1	1	1	1	1	1	1	1	1	1	1	1	1	1	1	1	1	1
IL13 receptor_IL4	1	1	1	1	1	1	1	1	1	1	1	1	1	1	1	1	1	1	1	1	1	1	1	1	1	1	1	1	1	1	1	1	1	1	1	1	1	1	1	1	1	1	1	1	1	1	1	1	1
IL4 receptor_IL4	1	1	1	1	1	1	1	1	1	1	1	1	1	1	1	1	1	1	1	1	1	1	1	1	1	1	1	1	1	1	1	1	1	1	1	1	1	1	1	1	1	1	1	1	1	1	1	1	1
IL13 receptor_IL13	1	1	1	1	1	1	1	1	1	1	1	1	1	1	1	1	1	1	1	1	1	1	1	1	1	1	1	1	1	1	1	1	1	1	1	1	1	1	1	1	1	1	1	1	1	1	1	1	1
IL15 receptor_IL15	1	1	1	1	1	1	1	1	1	1	1	1	1	1	1	1	1	1	1	1	1	1	1	1	1	1	1	1	1	1	1	1	1	1	1	1	1	1	1	1	1	1	1	1	1	1	1	1	1
IL17 receptor AB_IL25	1	1	1	1	1	1	1	1	1	1	1	1	1	1	1	1	1	1	1	1	1	1	1	1	1	1	1	1	1	1	1	1	1	1	1	1	1	1	1	1	1	1	1	1	1	1	1	1	1
IL17 receptor AC_IL17A	1	1	1	1	1	1	1	1	1	1	1	1	1	1	1	1	1	1	1	1	1	1	1	1	1	1	1	1	1	1	1	1	1	1	1	1	1	1	1	1	1	1	1	1	1	1	1	1	1
IL17 receptor AC_IL17F	1	1	1	1	1	1	1	1	1	1	1	1	1	1	1	1	1	1	1	1	1	1	1	1	1	1	1	1	1	1	1	1	1	1	1	1	1	1	1	1	1	1	1	1	1	1	1	1	1
IL17 receptor AE_IL17C	1	1	1	1	1	1	1	1	1	1	1	1	1	1	1	1	1	1	1	1	1	1	1	1	1	1	1	1	1	1	1	1	1	1	1	1	1	1	1	1	1	1	1	1	1	1	1	1	1
IL18 receptor_IL18	1	1	1	1	1	1	1	1	1	1	1	1	1	1	1	1	1	1	1	1	1	1	1	1	1	1	1	1	1	1	1	1	1	1	1	1	1	1	1	1	1	1	1	1	1	1	1	1	1
IL2 receptor_HA_IL2	1	1	1	1	1	1	1	1	1	1	1	1	1	1	1	1	1	1	1	1	1	1	1	1	1	1	1	1	1	1	1	1	1	1	1	1	1	1	1	1	1	1	1	1	1	1	1	1	1
IL2 receptor_I_IL2	1	1	1	1	1	1	1	1	1	1	1	1	1	1	1	1	1	1	1	1	1	1	1	1	1	1	1	1	1	1	1	1	1	1	1	1	1	1	1	1	1	1	1	1	1	1	1	1	1
IL20 receptor Type II_IL24	1	1	1	1	1	1	1	1	1	1	1	1	1	1	1	1	1	1	1	1	1	1	1	1	1	1	1	1	1	1	1	1	1	1	1	1	1	1	1	1	1	1	1	1	1	1	1	1	1
IL20 receptor Type II_IL20	1	1	1	1	1	1	1	1	1	1	1	1	1	1	1	1	1	1	1	1	1	1	1	1	1	1	1	1	1	1	1	1	1	1	1	1	1	1	1	1	1	1	1	1	1	1	1	1	1
IL21 receptor_IL21	1	1	1	1	1	1	1	1	1	1	1	1	1	1	1	1	1	1	1	1	1	1	1	1	1	1	1	1	1	1	1	1	1	1	1	1	1	1	1	1	1	1	1	1	1	1	1	1	1
IL22 receptor_IL22	1	1	1	1	1	1	1	1	1	1	1	1	1	1	1	1	1	1	1	1	1	1	1	1	1	1	1	1	1	1	1	1	1	1	1	1	1	1	1	1	1	1	1	1	1	1	1	1	1
IL26 receptor_IL26	1	1	1	1	1	1	1	1	1	1	1	1	1	1	1	1	1	1	1	1	1	1	1	1	1	1	1	1	1	1	1	1	1	1	1	1	1	1	1	1	1	1	1	1	1	1	1	1	1
IL28 receptor_IFNL3	1	1	1	1	1	1	1	1	1	1	1	1	1	1	1	1	1	1	1	1	1	1	1	1	1	1	1	1	1	1	1	1	1	1	1	1	1	1	1	1	1	1	1	1	1	1	1	1	1
IL3 receptor_IL3	1	1	1	1	1	1	1	1	1	1	1	1	1	1	1	1	1	1	1	1	1	1	1	1	1	1	1	1	1	1	1	1	1	1	1	1	1	1	1	1	1	1	1	1	1	1	1	1	1
IL33 receptor_IL33	1	1	1	1	1	1	1	1	1	1	1	1	1	1	1	1	1	1	1	1	1	1	1	1	1	1	1	1	1	1	1	1	1	1	1	1	1	1	1	1	1	1	1	1	1	1	1	1	1
IL36 receptor_IL1F10	1	1	1	1	1	1	1	1	1	1	1	1	1	1	1	1	1	1	1	1	1	1	1	1	1	1	1	1	1	1	1	1	1	1	1	1	1	1	1	1	1	1	1	1	1	1	1	1	1
IL36 receptor_IL36B	1	1	1	1	1	1	1	1	1	1	1	1	1	1	1	1	1	1	1	1	1	1	1	1	1	1	1	1	1	1	1	1	1	1	1	1	1	1	1	1	1	1	1	1	1	1	1	1	1
IL36 receptor_IL36G	1	1	1	1	1	1	1	1	1	1	1	1	1	1	1	1	1	1	1	1	1	1	1	1	1	1	1	1	1	1	1	1	1	1	1	1	1	1	1	1	1	1	1	1	1	1	1	1	1
IL36 receptor_IL36RN	1	1	1	1	1	1	1	1	1	1	1	1	1	1	1	1	1	1	1	1	1	1	1	1	1	1	1	1	1	1	1	1	1	1	1	1	1	1	1	1	1	1	1	1	1	1	1	1	1
IL36 receptor_IL36A	1	1	1	1	1	1	1	1	1	1	1	1	1	1	1	1	1	1	1	1	1	1	1	1	1	1	1	1	1	1	1	1	1	1	1	1	1	1	1	1	1	1	1	1	1	1	1	1	1
IL37 receptor_IL37	1	1	1	1	1	1	1	1	1	1	1	1	1	1	1	1	1	1	1	1	1	1	1	1	1	1	1	1	1	1	1	1	1	1	1	1	1	1	1	1	1	1	1	1	1	1	1	1	1
IL6 receptor_IL6	1	1	1	1	1	1	1	1	1	1	1	1	1	1	1	1	1	1	1	1	1	1	1	1	1	1	1	1	1	1	1	1	1	1	1	1	1	1	1	1	1	1	1	1	1	1	1	1	1
IL7 receptor_IL7	1	1	1	1	1	1	1	1	1	1	1	1	1	1	1	1	1	1	1	1	1	1	1	1	1	1	1	1	1	1	1	1	1	1	1	1	1	1	1	1	1	1	1	1	1	1	1	1	1
IL9 receptor_IL9	1	1	1	1	1	1	1	1	1	1	1	1	1	1	1	1	1	1	1	1	1	1	1	1	1	1	1	1	1	1	1	1	1	1	1	1	1	1	1	1	1	1	1	1	1	1	1	1	1
LIFR_OSM	1	1	1	1	1	1	1	1	1	1	1	1	1	1	1	1	1	1	1	1	1	1	1	1	1	1	1	1	1	1	1	1	1	1	1	1	1	1	1	1	1	1	1	1	1	1	1	1	1
OSMR_OSM	1	1	1	1	1	1	1	1	1	1	1	1	1	1	1	1	1	1	1	1	1	1	1	1	1	1	1	1	1	1	1	1	1	1	1	1	1	1	1	1	1	1	1	1	1	1	1	1	1
LIFR_LIF	1	1	1	1	1	1	1	1	1	1	1	1	1	1	1	1	1	1	1	1	1	1	1	1	1	1	1	1	1	1	1	1	1	1	1	1	1	1	1	1	1	1	1	1	1	1	1	1	1
MIS receptor 1_AMH	1	1	1	1	1	1	1	1	1	1	1	1	1	1	1	1	1	1	1	1	1	1	1	1	1	1	1	1	1	1	1	1	1	1	1	1	1	1	1	1	1	1	1	1	1	1	1	1	1
NKG2D II receptor_MICB	1	1	1	1	1	1	1	1	1	1	1	1	1	1	1	1	1	1	1	1	1	1	1	1	1	1	1	1	1	1	1	1	1	1	1	1	1	1	1	1	1	1	1	1	1	1	1	1	1
NKG2D II receptor_MICA	1	1	1	1	1	1	1	1	1	1	1	1	1	1	1	1	1	1	1	1	1	1	1	1	1	1	1	1	1	1	1	1	1	1	1	1	1	1	1	1	1	1	1	1	1	1	1	1	1
NKG2D II receptor_RAET1L	1	1	1	1	1	1	1	1	1	1	1	1	1	1	1	1	1	1	1	1	1	1	1	1	1	1	1	1	1	1	1	1	1	1	1	1	1	1	1	1	1	1	1	1	1	1	1	1	1
NKG2D II receptor_RAET1G	1	1	1	1	1	1	1	1	1	1	1	1	1	1	1	1	1	1	1	1	1	1	1	1	1	1	1	1	1	1	1	1	1	1	1	1	1	1	1	1	1	1	1	1	1	1	1	1	1
NKG2D II receptor_RAET1E	1	1	1	1	1	1	1	1	1	1	1	1	1	1	1	1	1	1	1	1	1	1	1	1	1	1	1	1	1	1	1	1	1	1	1	1	1	1	1	1	1	1	1	1	1	1	1	1	1
NKG2D II receptor_ULBP3	1	1	1	1	1	1	1	1	1	1	1	1	1	1	1	1	1	1	1	1	1	1	1	1	1	1	1	1	1	1	1	1	1	1	1	1	1	1	1	1	1	1	1	1	1	1	1	1	1
NKG2D II receptor_ULBP2	1	1	1	1	1	1	1	1	1	1	1	1	1	1	1	1	1	1	1	1	1	1	1	1	1	1	1	1	1	1	1	1	1	1	1	1	1	1	1	1	1	1	1	1	1	1	1	1	1
NKG2D II receptor_ULBP1	1	1	1	1	1	1	1	1	1	1	1	1	1	1	1	1	1	1	1	1	1	1	1	1	1	1	1	1	1	1	1	1	1	1	1	1	1	1	1	1	1	1	1	1	1	1	1	1	1
PDGFB_PDGFR complex	1	1	1	1	1	1	1	1	1	1	1	1	1	1	1	1	1	1	1	1	1	1	1	1	1	1	1	1	1	1	1	1	1	1	1	1	1	1	1	1	1	1	1	1	1	1	1	1	1
GDF11_TGFR_AVR2A	1	1	1	1	1	1	1	1	1	1	1	1	1	1	1	1	1	1	1	1	1	1	1	1	1	1	1	1	1	1	1	1	1	1	1	1	1	1	1	1	1	1	1	1	1	1	1	1	1
MSTN_TGFR_AVR2A	1	1	1	1	1	1	1	1	1	1	1	1	1	1	1	1	1	1	1	1	1	1	1	1	1	1	1	1	1	1	1	1	1	1	1	1	1	1	1	1	1	1	1	1	1	1	1	1	1
GDF11_TGFR_AVR2B	1	1	1	1	1	1	1	1	1	1	1	1	1	1	1	1	1	1	1	1	1	1	1	1	1	1	1	1	1	1	1	1	1	1	1	1	1	1	1	1	1	1	1	1	1	1	1	1	1
MSTN_TGFR_AVR2B	1	1	1	1	1	1	1	1	1	1	1	1	1	1	1	1	1	1	1	1	1	1	1	1	1	1	1	1	1	1	1	1	1	1	1	1	1	1	1	1	1	1	1	1	1	1	1	1	1
TGFB1_TGFbeta receptor1	1	1	1	1	1	1	1	1	1	1	1	1	1	1	1	1	1	1	0.01	1	1	1	1	1	1	1	1	1	1	1	1	0.025	1	1	1	1	1	1	1	1	1	1	1	1	1	1	1	1	1
TGFB3_TGFbeta receptor1	1	1	1	1	1	1	1	1	1	1	1	1	1	1	1	1	1	1	1	1	1	1	1	1	1	1	1	1	1	1	1	1	1	1	1	1	1	1	1	1	1	1	1	1	1	1	1	1	1
TGFB2_TGFbeta receptor1	1	1	1	1	1	1	1	1	1	1	1	1	1	1	1	1	1	1	1	1	1	1	1	1	1	1	1	1	1	1	1	1	1	1	1	1	1	1	1	1	1	1	1	1	1	1	1	1	1
TGFB1_TGFbeta receptor2	1	1	1	1	1	1	1	1	1	1	1	1	1	1	1	1	1	1	1	1	1	1	1	1	1	1	1	1	1	1	1	1	1	1	1	1	1	1	1	1	1	1	1	1	1	1	1	1	1
TGFB3_TGFbeta receptor2	1	1	1	1	1	1	1	1	1	1	1	1	1	1	1	1	1	1	1	1	1	1	1	1	1	1	1	1	1	1	1	1	1	1	1	1	1	1	1	1	1	1	1	1	1	1	1	1	1
TGFB2_TGFbeta receptor2	1	1	1	1	1	1	1	1	1	1	1	1	1	1	1	1	1	1	1	1	1	1	1	1	1	1	1	1	1	1	1	1	1	1	1	1	1	1	1	1	1	1	1	1	1	1	1	1	1
NRG1_a6b4 complex	1	1	1	1	1	1	1	1	1	1	1	1	1	1	1	1	1	1	1	1	1	1	1	1	1	1	1	1	1	1	1	1	1	1	1	1	1	1	1	1	1	1	1	1	1	1	1	1	1
IGF1_a6b4 complex	1	1	1	1	1	1	1	1	1	1	1	1	1	1	1	1	1	1	1	1	1	1	1	1	1	1	1	1	1	1	1	1	1	1	1	1	1	1	1	1	1	1	1	1	1	1	1	1	1
GDF9_TGFR_BMPR2	1	1	1	1	1	1	1	1	1	1	1	1	1	1	1	1	1	1	1	1	1	1	1	1	1	1	1	1	1	1	1	1	1	1	1	1	1	1	1	1	1	1	1	1	1	1	1	1	1
IFNG_Type II IFNR	1	1	1	1	1	1	1	1	1	1	1	1	1	1	1	1	1	1	1	1	1	1	1	1	1	1	1	1	1	1	1	1	1	1	1	1	1	1	1	1	1	1	1	1	1	1	1	1	1
PDGFR complex_PDGFD	1	1	1	1	1	1	1	1	1	1	1	1	1	1	1	1	1	1	1	1	1	1	1	1	1	1	1	1	1	1	1	1	1	1	1	1	1	1	1	1	1	1	1	1	1	1	1	1	1
PlexinA1_complex1_SEMA6D	1	1	1	1	1	1	1	1	1	1	1	1	1	1	1	1	1	1	1	1	1	1	1	1	1	1	1	1	1	1	1	1	1	1	1	1	1	1	1	1	1	1	1	1	1	1	1	1	1
PlexinA1_complex2_SEMA6D	1	1	1	1	1	1	1	1	1	1	1	1	1	1	1	1	1	1	1	1	1	1	1	1	1	1	1	1	1	1	1	1	1	1	1	1	1	1	1	1	1	1	1	1	1	1	1	1	1
CD47_SIRB1 complex	1	1	1	1	1	1	1	1	1	1	1	0	1	1	1	1	1	1	1	1	1	1	1	1	1	1	1	1	1	1	1	1	1	1	1	1	1	0	1	1	1	1	1	1	1	1	1	1	1
IFNL1_Type III IFNR	1	1	1	1	1	1	1	1	1	1	1	1	1	1	1	1	1	1	1	1	1	1	1	1	1	1	1	1	1	1	1	1	1	1	1	1	1	1	1	1	1	1	1	1	1	1	1	1	1
IFNL3_Type III IFNR	1	1	1	1	1	1	1	1	1	1	1	1	1	1	1	1	1	1	1	1	1	1	1	1	1	1	1	1	1	1	1	1	1	1	1	1	1	1	1	1	1	1	1	1	1	1	1	1	1
IFNL2_Type III IFNR	1	1	1	1	1	1	1	1	1	1	1	1	1	1	1	1	1	1	1	1	1	1	1	1	1	1	1	1	1	1	1	1	1	1	1	1	1	1	1	1	1	1	1	1	1	1	1	1	1
TSLP_TSLPR	1	1	1	1	1	1	1	1	1	1	1	1	1	1	1	1	1	1	1	1	1	1	1	1	1	1	1	1	1	1	1	1	1	1	1	1	1	1	1	1	1	1	1	1	1	1	1	1	1
CRLF2_TSLPR	1	1	1	1	1	1	1	1	1	1	1	1	1	1	1	1	1	1	1	1	1	1	1	1	1	1	1	1	1	1	1	1	1	1	1	1	1	1	1	1	1	1	1	1	1	1	1	1	1
[truncated: 120 more columns]
