# Supplementary material for: Comprehensive Evaluation of the m6A Regulator Prognostic Risk Score in the Prediction of Immunotherapy Response in Clear Cell Renal Cell Carcinoma
Source: Front Immunol. 2022 Jun 17;13:818120. doi: 10.3389/fimmu.2022.818120 (PMC9248360; doi:10.3389/fimmu.2022.818120)
Supplement: Supplementary file 10 [file Table_9.xlsx]

## Sheet: Sheet1
	log2FoldChange	pvalue	significant
HMGA2	3.92891	1.1e-81	up
COL7A1	2.90822	6.03e-78	up
ITPKA	2.92578	5.63e-77	up
TNNT1	3.96709	5.66e-75	up
UBE2C	1.99504	1.99e-72	up
NUMBL	1.25582	1.42e-71	up
KLK1	4.93994	2.25e-67	up
MFI2-AS1	1.68094	2.25e-67	up
CDCA3	1.42935	6.51e-67	up
NPEPL1	1.4681	9.53e-67	up
MFI2	2.53447	7.8e-64	up
TROAP	1.63497	2.97e-63	up
GOLGA6L7P	3.95829	8e-63	up
C19orf80	3.47932	4.96e-62	up
ATXN7L2	1.08687	4.96e-62	up
RP5-907D15.4	3.24163	3.93e-59	up
SLC38A5	2.89662	1.26e-58	up
RSPO4	2.68827	2.58e-58	up
CDHR4	2.83739	6.01e-58	up
CCNA1	3.03407	9.44e-58	up
CHTF18	1.16094	1.02e-55	up
MXD3	1.32095	1.51e-55	up
PLXNB3	1.89921	1.02e-54	up
RUNDC3A-AS1	2.39789	1.46e-54	up
VSTM2L	3.01453	4.87e-54	up
PTPRH	3.02847	6.29e-54	up
CPNE7	2.38808	5.58e-53	up
IGF2BP2	2.34732	1.31e-51	up
CORO6	2.05613	1.44e-51	up
ADAMTS14	1.94734	1.49e-51	up
BAI1	2.05223	1.51e-51	up
AURKB	1.4891	1.67e-51	up
CENPW	1.05715	2.25e-51	up
HP	3.99062	7.47e-51	up
KIF18B	1.4702	1.96e-50	up
MICALL2	1.1414	3.6e-50	up
CTD-3035K23.7	1.94224	5.27e-49	up
SNORD99	1.99936	5.5e-49	up
STX1A	1.01176	5.55e-49	up
RP11-268J15.5	1.51909	7.9e-49	up
RP11-16E12.2	2.20861	1.27e-48	up
ATP5G1P4	1.74403	2.99e-48	up
RP11-680A11.5	1.07036	3.26e-48	up
CIDEC	3.44462	4.99e-48	up
PLK1	1.29985	1.24e-47	up
ARTN	1.97482	3.57e-47	up
MYBL2	1.58656	6.16e-47	up
RP11-247I13.3	1.7329	1.01e-46	up
ADAM8	1.35503	1.73e-46	up
DQX1	2.51268	2.28e-46	up
KREMEN2	1.96488	4.44e-46	up
RP11-629O1.2	1.28661	4.84e-46	up
DLGAP1-AS2	1.21884	5.31e-46	up
CHMP4BP1	1.74863	6.03e-46	up
RP3-340N1.2	2.52737	5.3e-45	up
TNFRSF18	1.44993	8.43e-45	up
RP11-148K1.12	1.40099	9.37e-45	up
RP11-114H24.6	1.44233	9.48e-45	up
TMEM158	1.82886	1.26e-44	up
TUBB3	1.66361	1.29e-44	up
GFPT2	2.03621	1.66e-44	up
LINC00941	2.14628	2.82e-44	up
NIPAL4	2.67292	4.66e-44	up
RP11-82L18.2	1.75263	8e-44	up
RP11-247A12.7	1.91953	1.51e-43	up
SPHK1	1.37582	2.44e-43	up
IL6	2.61677	2.58e-43	up
RP11-150O12.1	2.40647	3.82e-43	up
WFDC10B	2.75098	3.82e-43	up
LTK	1.58453	5.01e-43	up
RP11-465L10.10	1.65877	5.63e-43	up
LINC00942	2.82955	6.04e-43	up
RP11-44M6.7	1.13231	6.96e-43	up
EME1	1.08646	8.1e-43	up
SRPX2	2.09833	9.7e-43	up
CTD-2201E18.5	1.56869	1.45e-42	up
C16orf59	1.17309	2.27e-42	up
SNORD14E	2.2944	3.7e-42	up
OTX1	2.75021	3.75e-42	up
HJURP	1.33878	4.78e-42	up
TICRR	1.19257	6.15e-42	up
KCND1	1.0901	6.17e-42	up
AMH	2.01137	7.12e-42	up
LINC00896	2.26423	9.47e-42	up
C6orf141	2.3	1.06e-41	up
RP11-203J24.9	1.43057	2e-41	up
AC074212.5	1.29895	2.06e-41	up
CTD-2357A8.3	1.97198	2.71e-41	up
CDC20	1.31082	3.62e-41	up
WNT10B	1.77888	4.41e-41	up
ADA	1.15514	5.24e-41	up
SPACA6P	1.12538	7.09e-41	up
RP11-87C12.2	1.58904	1.05e-40	up
PTTG1	1.21702	1.05e-40	up
LBP	3.69828	1.16e-40	up
PIF1	1.28922	1.3e-40	up
PLTP	1.69923	1.61e-40	up
C1orf228	1.22925	2.11e-40	up
IGFBP1	3.36627	2.13e-40	up
LA16c-349E10.1	1.99859	2.18e-40	up
CTD-3035K23.3	1.79001	2.32e-40	up
WISP2	2.56525	2.65e-40	up
PI3	2.97276	2.7e-40	up
KIF20A	1.29603	3.36e-40	up
FKBP11	1.03442	3.94e-40	up
SPEG	1.53882	7.25e-40	up
ATP2A1-AS1	1.67053	1.26e-39	up
KCNN4	1.32235	1.34e-39	up
RP11-417E7.1	1.83373	1.95e-39	up
SNHG3	1.07636	3.78e-39	up
ARL6IP4	1.15161	5.82e-39	up
RP11-572O17.1	1.57664	6.62e-39	up
TCHH	1.93697	6.73e-39	up
NPIPP1	1.16138	7.29e-39	up
APCDD1L	2.56642	7.76e-39	up
C5orf38	2.34011	9.4e-39	up
IZUMO4	1.35025	1.08e-38	up
DPF1	1.355	1.29e-38	up
RP4-671G15.2	1.26527	1.46e-38	up
RP11-1334A24.5	1.58943	2.76e-38	up
RP11-462L8.1	1.53712	3.98e-38	up
GTSE1	1.10045	4.83e-38	up
EME2	1.25805	6.41e-38	up
CHRDL2	2.4196	6.81e-38	up
TMEM86B	1.06241	6.96e-38	up
SLC17A9	1.58093	7.03e-38	up
AL133493.2	1.87491	7.77e-38	up
INHA	2.09817	1.19e-37	up
CEBPB	1.11315	1.23e-37	up
SAA1	3.56427	1.64e-37	up
TMEM132A	1.09638	1.67e-37	up
OR13A1	2.18654	1.79e-37	up
REM2	1.24728	2.38e-37	up
HES7	1.82298	2.65e-37	up
KIF2C	1.07008	3.06e-37	up
SYNGR3	1.85361	3.61e-37	up
AIFM3	1.08051	4.42e-37	up
RP11-395B7.4	1.70596	5.59e-37	up
GPR173	1.49514	6.81e-37	up
TMEM92-AS1	1.87806	7.11e-37	up
RECQL4	1.01177	7.62e-37	up
FSD1	1.53482	1.24e-36	up
ZNF692	1.04932	1.37e-36	up
CENPA	1.28868	2.14e-36	up
ACHE	1.64728	2.29e-36	up
CALY	2.24296	2.29e-36	up
CRYGS	1.18941	2.34e-36	up
ADM5	1.18632	2.46e-36	up
RP11-34P13.15	1.78284	2.46e-36	up
CCNB2	1.03729	2.59e-36	up
PANX2	2.37692	3.81e-36	up
CILP2	2.15967	4.04e-36	up
SNHG12	1.18545	4.8e-36	up
RP5-965G21.4	1.55086	6.03e-36	up
TRIM46	1.42689	6.47e-36	up
SERPINF1	1.5172	8.52e-36	up
RP1-244F24.1	1.53925	9.41e-36	up
CELSR3	1.28908	9.85e-36	up
PRSS3	2.54148	1.02e-35	up
ZGLP1	1.09041	1.06e-35	up
AC005785.2	1.21332	1.17e-35	up
LHX2	2.13094	1.6e-35	up
CLMP	2.29541	1.71e-35	up
TFAP2A-AS1	1.99268	1.93e-35	up
CTA-384D8.35	1.3178	2.09e-35	up
IQGAP3	1.12765	2.91e-35	up
ANKRD33	2.17797	3.42e-35	up
WNT7B	2.41329	3.55e-35	up
CTD-2020K17.3	1.4387	4.03e-35	up
MUC12	1.86397	4.13e-35	up
GNB3	1.79762	4.39e-35	up
MMP9	2.06009	5.06e-35	up
FOXM1	1.18972	5.07e-35	up
SOCS1	1.31597	5.25e-35	up
TGM1	2.04093	5.68e-35	up
FAM193B	1.07309	7.12e-35	up
NFKBIZ	1.31555	7.5e-35	up
MIAT	1.78996	7.63e-35	up
BASP1	1.31684	7.67e-35	up
ATAD3B	1.05784	8.95e-35	up
RP13-942N8.1	1.21552	1.01e-34	up
C7orf61	1.28354	1.09e-34	up
TCN1	2.77432	1.11e-34	up
FAM101A	2.2926	1.24e-34	up
CD79A	1.97587	1.76e-34	up
UCN	1.18072	2.14e-34	up
FIRRE	1.74637	2.46e-34	up
LINC01271	1.35516	2.67e-34	up
ETV4	1.72256	2.77e-34	up
ISL2	2.05425	2.78e-34	up
CTD-3184A7.4	1.05574	3.03e-34	up
GCKR	2.66928	4.09e-34	up
LINC00115	1.12847	4.13e-34	up
RP1-79C4.4	1.96958	4.15e-34	up
MEF2B	1.09688	4.77e-34	up
ROBO3	1.10908	4.79e-34	up
ZP1	2.36469	6.04e-34	up
IFI30	1.27576	6.34e-34	up
PCBP3	2.27727	6.56e-34	up
RP11-458F8.4	1.12331	6.64e-34	up
MAST1	1.65886	7.06e-34	up
FLNC	1.87806	1.04e-33	up
SCGB1B2P	1.09603	1.16e-33	up
ZMIZ1-AS1	1.30303	1.21e-33	up
AC005077.14	2.07704	1.33e-33	up
ADAMTS10	1.10157	1.37e-33	up
ANGPTL6	1.04221	1.4e-33	up
IGFN1	3.13609	1.5e-33	up
TNXA	1.86875	1.55e-33	up
ARMC12	1.3591	1.91e-33	up
HS3ST3A1	2.07966	2.33e-33	up
HOTAIRM1	1.09378	2.45e-33	up
RP11-568J23.8	2.04874	2.69e-33	up
PLAUR	1.11614	2.86e-33	up
LINC00565	1.36712	3.18e-33	up
RP11-235E17.6	1.39876	3.65e-33	up
KRTAP5-8	2.28932	4.14e-33	up
CDH15	2.18588	4.17e-33	up
HSH2D	1.28111	4.4e-33	up
PRSS53	1.44279	4.44e-33	up
RP11-434H6.7	1.08034	4.54e-33	up
MLLT11	1.07783	5.51e-33	up
RP11-638I8.1	1.05486	5.73e-33	up
XXbac-BPG157A10.21	1.34943	6.13e-33	up
RCN3	1.11064	7.08e-33	up
PABPC1L	1.38928	8.29e-33	up
RP11-197N18.2	1.1019	9.15e-33	up
HAMP	1.72764	9.68e-33	up
RIN1	1.02096	1e-32	up
RARRES1	1.8097	1.13e-32	up
RP11-802E16.3	1.26834	1.15e-32	up
RP11-155O18.6	1.43222	1.27e-32	up
RPLP0P2	1.50441	1.28e-32	up
MSC	1.32622	1.4e-32	up
CTD-2231E14.2	1.21655	1.61e-32	up
P3H3	1.54459	1.74e-32	up
GPRC5A	2.05379	1.99e-32	up
ASIC3	1.29636	2.69e-32	up
NSUN5P1	1.21719	2.86e-32	up
POPDC3	2.17197	2.94e-32	up
CTD-2575K13.6	1.3711	3.1e-32	up
MC1R	1.02829	3.29e-32	up
MT2A	1.4035	3.48e-32	up
SLPI	2.76524	3.68e-32	up
ANKLE1	1.14858	3.83e-32	up
TEX29	1.48187	5.19e-32	up
PKP3	2.56362	6.13e-32	up
RP11-274B21.9	1.5558	6.16e-32	up
IL11	1.96666	6.27e-32	up
OPRD1	1.08189	6.62e-32	up
CCND2-AS1	1.61209	7.94e-32	up
F3	1.72299	9.44e-32	up
APCDD1L-AS1	2.02214	9.66e-32	up
STRCP1	1.87481	1.05e-31	up
STEAP3-AS1	1.6533	1.17e-31	up
C11orf86	2.64169	1.22e-31	up
PKMYT1	1.02561	1.22e-31	up
AC156455.1	1.26226	1.82e-31	up
CCNL2	1.05637	2.25e-31	up
KCNH3	1.61928	2.29e-31	up
ASIC1	1.67812	2.37e-31	up
AC007750.5	1.49655	2.55e-31	up
L1CAM	2.19284	2.7e-31	up
TREML3P	2.08384	2.79e-31	up
IL20RB	2.37198	3.13e-31	up
IGF2BP3	2.31581	3.37e-31	up
TNFSF14	1.55728	3.46e-31	up
WFDC3	1.51167	3.86e-31	up
COL6A4P2	1.71887	4.28e-31	up
RP11-148L24.1	2.23399	4.58e-31	up
RP5-1198O20.4	1.52561	5.28e-31	up
IGFLR1	1.00253	5.82e-31	up
PLAU	1.09329	6.16e-31	up
SNORD100	1.40425	6.74e-31	up
RP11-379F4.8	1.54968	6.95e-31	up
SLC12A5	1.08952	7.83e-31	up
CDKN3	1.02314	8.45e-31	up
GSDMB	1.23123	8.74e-31	up
RP4-647J21.1	1.21364	9.67e-31	up
AC006077.3	1.24742	1.01e-30	up
RP4-607I7.1	1.86227	1.18e-30	up
RP11-277B15.3	1.34804	1.38e-30	up
TF	2.49588	1.39e-30	up
NUF2	1.06556	1.54e-30	up
TPX2	1.0736	1.66e-30	up
NSUN5P2	1.2088	1.73e-30	up
DERL3	1.42172	1.74e-30	up
RP11-67C2.2	1.41447	1.75e-30	up
RP1-228P16.1	1.28683	1.75e-30	up
FBXO43	1.12261	1.77e-30	up
INHBE	1.99135	1.9e-30	up
PDGFRL	1.61898	1.93e-30	up
C8G	1.54934	2.08e-30	up
RP11-16E12.1	1.08776	2.31e-30	up
MMP12	2.62554	2.38e-30	up
RP11-670E13.6	1.4522	2.77e-30	up
FER1L4	1.48625	2.82e-30	up
RP13-39P12.2	1.63389	3.1e-30	up
KIRREL3	1.6498	3.74e-30	up
RP11-631N16.4	1.32303	3.74e-30	up
SNORD104	1.43429	3.84e-30	up
MT2P1	1.72206	4.08e-30	up
FAM225A	1.18626	4.25e-30	up
LMO1	2.39126	4.5e-30	up
STEAP3	1.58534	5.07e-30	up
CTD-3001H11.2	1.4019	5.41e-30	up
OLFM2	1.26692	5.73e-30	up
AC069513.4	1.59122	5.83e-30	up
SPC24	1.06414	5.95e-30	up
RP11-49I11.4	1.62723	6.03e-30	up
C4orf48	1.34105	6.08e-30	up
RGS11	1.41663	8.33e-30	up
TAT	1.44868	9.21e-30	up
NRG4	1.46338	1.15e-29	up
BLACAT1	1.75399	1.29e-29	up
AGAP6	1.03625	1.57e-29	up
P4HA3	1.4272	1.88e-29	up
BIRC5	1.12424	1.9e-29	up
RP1-199J3.7	1.08241	2.05e-29	up
VPS9D1-AS1	1.27634	2.09e-29	up
AC005387.3	1.35931	2.19e-29	up
AGER	1.07084	2.21e-29	up
LINC01160	1.09181	2.25e-29	up
AC068831.6	1.18177	2.34e-29	up
RP11-968A15.2	1.49459	2.38e-29	up
NKX3-2	1.81196	2.54e-29	up
NTRK1	1.33186	2.79e-29	up
PADI3	2.7572	2.9e-29	up
CCDC17	1.16317	3.04e-29	up
TREM1	1.60298	3.16e-29	up
FOXH1	1.44986	3.22e-29	up
KIFC2	1.00292	3.25e-29	up
SYTL1	1.25922	3.59e-29	up
IL21R-AS1	1.45348	3.62e-29	up
RP11-397E7.4	1.02576	3.69e-29	up
AC073072.5	2.07883	3.76e-29	up
RP5-902P8.12	1.35332	3.96e-29	up
MEG9	2.02111	4.76e-29	up
CD177	2.07422	5.76e-29	up
IGLC2	2.07358	5.76e-29	up
CTA-384D8.34	1.55917	6.78e-29	up
LOXL1	1.30963	7.8e-29	up
CCDC154	1.49841	7.8e-29	up
DCST2	1.16921	8.26e-29	up
RP11-475J5.6	1.52442	8.4e-29	up
ST6GALNAC4P1	1.06897	8.74e-29	up
SAP25	1.51159	9.62e-29	up
KRT15	2.25405	1.03e-28	up
CCER2	1.56077	1.1e-28	up
DKKL1	1.3082	1.18e-28	up
RP11-59H7.4	1.22272	1.22e-28	up
IGHG1	2.32031	1.26e-28	up
AP000695.4	1.21341	1.28e-28	up
FKBP9P1	1.6723	1.28e-28	up
TMC5	1.7681	1.47e-28	up
NPIPB11	1.36242	1.58e-28	up
MRC2	1.07177	1.58e-28	up
C1R	1.27185	2.08e-28	up
IGLV1-44	2.24738	2.21e-28	up
FAM64A	1.03244	2.71e-28	up
SLC12A8	1.51363	2.84e-28	up
RUFY4	1.69722	3.13e-28	up
RP11-504P24.8	1.03464	3.2e-28	up
LINC01191	1.88409	3.26e-28	up
HTR3A	2.44634	3.44e-28	up
ACTN1-AS1	1.51542	3.48e-28	up
VTN	1.73892	3.81e-28	up
CTC-479C5.10	1.08142	4.24e-28	up
HSD17B3	1.48847	4.31e-28	up
RP4-555D20.2	2.62194	4.31e-28	up
IGKC	2.10798	4.91e-28	up
MIR4489	1.42848	5.17e-28	up
CLIC3	1.1993	5.54e-28	up
CEACAM19	1.01316	5.78e-28	up
HADHAP1	1.69773	5.95e-28	up
MMP17	1.63702	6.69e-28	up
CDC25C	1.09566	7.91e-28	up
RP11-524D16__A.3	1.77897	8.06e-28	up
PLAC1	1.79683	8.32e-28	up
MFSD2A	1.67546	9.53e-28	up
RP5-966M1.6	1.30659	9.77e-28	up
C10orf90	2.11385	9.86e-28	up
GPC2	1.09823	1.09e-27	up
RHPN1	1.02943	1.14e-27	up
LINC00926	1.04458	1.16e-27	up
RP11-264B17.3	1.17439	1.17e-27	up
TIMP1	1.04886	1.19e-27	up
RP11-157P1.4	1.11231	1.24e-27	up
ST8SIA5	1.66493	1.26e-27	up
RGMB-AS1	1.01719	1.36e-27	up
GPR84	1.20602	1.4e-27	up
RP11-336K24.12	1.21123	1.41e-27	up
BNIPL	1.05109	1.51e-27	up
RP11-445N20.2	1.13919	1.51e-27	up
SLN	2.8727	1.57e-27	up
RP11-199F11.2	1.05699	1.68e-27	up
RPL29P19	1.51895	1.68e-27	up
MT1X	1.64489	1.7e-27	up
AC130469.1	1.43072	1.7e-27	up
APBA2	1.2896	1.72e-27	up
RBFOX3	1.55897	1.77e-27	up
C2CD4B	1.54272	1.81e-27	up
DOC2GP	1.29628	1.83e-27	up
RP11-465B22.3	1.15869	1.99e-27	up
AC109333.10	1.03199	1.99e-27	up
MMP19	1.16943	2.14e-27	up
KCNS1	2.84685	2.14e-27	up
RP11-1275H24.2	1.33905	2.24e-27	up
RP11-616M22.12	1.85522	2.33e-27	up
IGLV7-46	2.19996	2.43e-27	up
GRIN2D	1.12096	2.46e-27	up
NMU	2.10857	2.48e-27	up
MT1XP1	1.47687	2.75e-27	up
PCOLCE	1.10376	2.97e-27	up
MIR7111	1.46754	3.08e-27	up
RP4-563E14.1	1.098	3.28e-27	up
RP11-373D23.3	1.02085	3.47e-27	up
SCNN1B	2.02265	3.89e-27	up
AC016738.4	1.40249	4.27e-27	up
RP11-373D23.2	1.70935	4.3e-27	up
RP11-799B12.1	1.05771	4.5e-27	up
LINC01234	2.81957	4.73e-27	up
ADAMTSL5	1.24823	5.51e-27	up
RP11-69E11.4	1.05961	5.6e-27	up
KLK10	2.22356	6.2e-27	up
KCNK17	1.96405	6.47e-27	up
TBC1D27	1.88209	6.54e-27	up
RP11-727F15.9	1.11429	7.17e-27	up
CD44	1.00408	7.29e-27	up
LINC01573	1.38795	7.44e-27	up
GCK	1.45981	7.67e-27	up
HAR1B	1.53237	7.67e-27	up
SSPO	1.15496	8.99e-27	up
RP5-1068E13.7	1.01832	9.29e-27	up
GJB3	2.15291	9.53e-27	up
MEI1	1.16825	9.62e-27	up
CTD-2165H16.4	1.18048	1.06e-26	up
ITIH4	1.65257	1.08e-26	up
PPP2R2C	2.14484	1.44e-26	up
IGHG3	2.11487	1.51e-26	up
CTB-129O4.1	1.15817	1.51e-26	up
CEP55	1.00952	1.51e-26	up
TNFRSF25	1.03731	1.53e-26	up
IGLV1-47	2.13549	1.57e-26	up
HHIPL2	1.79756	1.63e-26	up
SNORD94	1.02933	1.66e-26	up
TM4SF19	1.71204	1.79e-26	up
CHKB	1.00066	2.01e-26	up
CDKN2A	1.0996	2.05e-26	up
FAM83E	2.10668	2.2e-26	up
RP11-651L5.3	1.00083	2.2e-26	up
BAIAP2L1	1.10309	2.31e-26	up
C20orf203	1.48826	2.52e-26	up
IGLL5	2.04527	2.7e-26	up
RP11-2C24.4	1.19738	2.8e-26	up
GPR97	1.20844	2.87e-26	up
IFITM10	1.15029	2.9e-26	up
PLEKHS1	2.07283	3.03e-26	up
STRA6	1.72932	3.26e-26	up
TBC1D3L	1.51803	3.34e-26	up
RP11-394B2.1	1.12138	3.35e-26	up
RP11-168J18.6	1.24247	3.94e-26	up
PYCR1	1.32228	4.07e-26	up
PTGDS	1.66198	4.22e-26	up
WFDC21P	1.62469	4.55e-26	up
LINC01089	1.04776	4.75e-26	up
TRPM8	1.6085	5.05e-26	up
RP11-61I13.3	1.51075	5.77e-26	up
AC027601.1	1.1176	5.77e-26	up
PRG4	1.31435	6.54e-26	up
TFPI2	1.69567	6.56e-26	up
RP11-190C22.8	1.49688	6.86e-26	up
RP11-341G23.4	1.41808	7.03e-26	up
RP11-551L14.4	1.70823	7.05e-26	up
LRFN4	1.02129	7.07e-26	up
PRR33	1.47486	7.49e-26	up
SAA2	2.91283	8.02e-26	up
IGLV3-10	2.20628	8.04e-26	up
RLTPR	1.15761	8.27e-26	up
FZD2	1.04411	8.41e-26	up
DRD2	1.65557	8.66e-26	up
UPK3B	1.35021	8.92e-26	up
MATN4	1.696	9.86e-26	up
PBX4	1.04188	1.17e-25	up
COX6B2	1.71559	1.24e-25	up
RP11-972P1.10	1.23129	1.26e-25	up
PLEKHG4B	1.59573	1.31e-25	up
RP5-857K21.11	1.74096	1.34e-25	up
RP11-108L7.15	1.16508	1.39e-25	up
RP4-584D14.7	1.4096	1.46e-25	up
SYCE1L	1.25941	1.59e-25	up
SHOX2	1.63816	1.85e-25	up
RP11-793H13.10	1.08275	1.86e-25	up
RP11-1055B8.9	1.67846	1.95e-25	up
LL22NC03-N14H11.1	1.46248	2.15e-25	up
RP11-196G11.2	1.22156	2.28e-25	up
RP11-455F5.6	1.32667	2.35e-25	up
SULT2B1	1.53987	2.36e-25	up
CYP21A2	1.33492	2.41e-25	up
IGFL2	2.08992	2.43e-25	up
LINC01480	1.10416	2.47e-25	up
RP11-536C12.1	1.25895	2.7e-25	up
RP11-428P16.2	1.39751	2.88e-25	up
FLJ35934	1.21812	2.94e-25	up
CD19	1.54654	2.95e-25	up
RP11-837J7.4	1.27472	3.2e-25	up
FKSG48	1.39418	3.25e-25	up
RP11-214N9.1	1.00922	3.5e-25	up
RP11-95M15.2	1.93858	3.81e-25	up
IGHG4	2.12525	3.85e-25	up
SCX	1.21202	4.66e-25	up
MFAP2	1.54	4.67e-25	up
VNN3	1.50452	5.3e-25	up
RP11-863P13.3	1.63572	5.31e-25	up
RP11-46F15.2	1.32451	5.63e-25	up
RP11-261P9.4	1.3992	6.34e-25	up
RP11-290H9.4	1.026	6.48e-25	up
SERPINE1	1.45215	7.11e-25	up
MZB1	1.87515	7.57e-25	up
MS4A14	1.04116	7.6e-25	up
INSL3	1.23283	7.82e-25	up
CTD-2020K17.1	1.3305	7.82e-25	up
RP1-302G2.5	1.61241	8.36e-25	up
RP11-324E6.10	1.15941	8.73e-25	up
SNHG9	1.06356	9.58e-25	up
LMNTD2	1.00668	1.02e-24	up
AL589743.1	1.45612	1.03e-24	up
TTLL3	1.00488	1.11e-24	up
BRICD5	1.09973	1.12e-24	up
SPOCD1	1.34175	1.18e-24	up
RP11-394I13.2	1.18154	1.2e-24	up
FOSL1P1	1.82105	1.21e-24	up
P2RX5	1.27357	1.38e-24	up
RP13-516M14.10	1.17376	1.39e-24	up
WNT2	2.1041	1.42e-24	up
C19orf26	1.07892	1.43e-24	up
AC015849.2	1.44387	1.45e-24	up
PIP5KL1	1.15499	1.72e-24	up
HTR1D	1.58608	1.86e-24	up
CYP2B7P	1.26679	1.86e-24	up
RP11-285E9.6	1.39016	1.89e-24	up
RP11-309L24.4	1.37242	2.12e-24	up
RP11-2E11.9	1.10729	2.33e-24	up
KCNK15-AS1	1.74704	2.39e-24	up
SERPINA3	2.26968	2.44e-24	up
C2orf82	1.19356	2.51e-24	up
RP11-102K13.5	1.8275	2.53e-24	up
RP11-460N20.7	1.18383	2.57e-24	up
RP11-49C9.2	1.38898	2.65e-24	up
LCNL1	1.84982	2.78e-24	up
RP11-473M20.5	1.59955	2.83e-24	up
NPIPB3	1.03201	2.85e-24	up
H19	1.805	2.9e-24	up
CNTD2	1.4388	2.92e-24	up
RP11-426A6.5	1.11451	2.93e-24	up
SCNN1G	2.52817	2.93e-24	up
ASIC4	1.3746	3.03e-24	up
POU2AF1	1.74005	3.3e-24	up
U47924.32	1.23729	3.47e-24	up
GJB6	2.40087	3.65e-24	up
RP11-304L19.3	1.11998	4.03e-24	up
LINC00239	1.14801	4.08e-24	up
FOXP3	1.1422	4.34e-24	up
SFN	1.74153	5.17e-24	up
RP11-304L19.1	1.07727	5.19e-24	up
AC018766.4	1.0733	5.72e-24	up
ITGB2-AS1	1.19159	5.93e-24	up
RP11-265E18.1	1.2565	6.87e-24	up
RP11-521I2.3	1.14143	7.01e-24	up
LINC00930	1.87488	7.13e-24	up
RP1-102K2.8	1.43492	7.21e-24	up
CXCL3	1.32354	7.34e-24	up
LHB	1.48214	7.56e-24	up
AC007879.7	1.10672	7.7e-24	up
RP11-166N17.1	1.08072	8.67e-24	up
COL22A1	1.65486	9e-24	up
GATA6-AS1	1.23167	9.35e-24	up
CILP	1.28612	9.78e-24	up
CTD-2262B20.1	1.44074	9.81e-24	up
GIPR	1.32811	1.05e-23	up
PYY2	1.11723	1.07e-23	up
SLC35G5	1.27976	1.12e-23	up
KIAA0125	1.70153	1.21e-23	up
CTD-2600O9.2	1.13047	1.28e-23	up
PTPRN	1.74351	1.31e-23	up
CDK3	1.11563	1.39e-23	up
RP1-179N16.6	1.02338	1.39e-23	up
2021-03-10	1.79978	1.42e-23	up
CTD-2306A12.1	1.19903	1.45e-23	up
RAPSN	1.29908	1.46e-23	up
RGS17	1.2314	1.46e-23	up
APLP1	1.41612	1.47e-23	up
RP11-806H10.4	1.10315	1.6e-23	up
FAM209A	1.14761	1.81e-23	up
RP11-443P15.2	2.02063	1.85e-23	up
IFNE	1.75274	1.91e-23	up
PTOV1-AS2	1.07111	1.94e-23	up
INTS4P1	1.33041	2.01e-23	up
SEMA3B	1.17702	2.07e-23	up
ZBP1	1.11364	2.13e-23	up
RP5-1009E24.8	1.30587	2.32e-23	up
ONECUT2	1.90848	2.42e-23	up
TSPEAR-AS1	1.66875	2.54e-23	up
AC010980.2	1.43931	2.73e-23	up
RP11-395G23.3	1.02677	2.78e-23	up
CCDC78	1.58282	2.78e-23	up
AC138969.4	1.0745	2.82e-23	up
ATOH7	1.30654	2.84e-23	up
CARD14	1.41821	2.92e-23	up
ASIP	1.47052	2.98e-23	up
FCRL5	1.88628	3.03e-23	up
RP3-342P20.2	1.24774	3.07e-23	up
RP11-559N14.5	1.4876	3.17e-23	up
CTC-518P12.6	1.15555	3.29e-23	up
LA16c-312E8.4	1.21351	3.4e-23	up
PLA2G2A	2.61595	3.62e-23	up
LINC01431	1.00097	3.64e-23	up
IGHV3-48	2.03712	3.76e-23	up
DBH-AS1	1.11525	3.82e-23	up
KB-1836B5.4	1.26188	3.83e-23	up
IGHM	1.80767	3.85e-23	up
RP11-100G15.7	1.93448	4.75e-23	up
NPIPB5	1.29827	5.28e-23	up
CTD-2532N20.1	1.45366	6.02e-23	up
IGKV3-11	1.95179	6.23e-23	up
RP11-93H24.3	1.06512	6.84e-23	up
CYP2E1	1.15418	7.56e-23	up
BCAS1	1.93936	7.69e-23	up
VAC14-AS1	1.32794	7.74e-23	up
ANKRD36BP2	1.57017	8.06e-23	up
HPX	1.15028	8.87e-23	up
ITPR1-AS1	1.09237	9.38e-23	up
PODNL1	1.62427	9.74e-23	up
YJEFN3	1.21896	1.07e-22	up
RP5-875H18.9	1.59953	1.09e-22	up
IGLV6-57	1.98066	1.11e-22	up
RP11-556E13.1	1.19718	1.17e-22	up
GOLGA8B	1.22747	1.23e-22	up
IGLV1-40	1.89024	1.33e-22	up
ADAM12	1.44166	1.36e-22	up
AC004854.5	1.52851	1.36e-22	up
RP11-168A11.4	1.01837	1.48e-22	up
RP11-34P13.16	1.407	1.52e-22	up
CEL	1.28198	1.53e-22	up
AC073410.1	1.22496	1.56e-22	up
RP11-329B9.5	1.33651	1.84e-22	up
IGKV3-20	1.90908	1.98e-22	up
LINC01341	1.05776	2.15e-22	up
IGLV3-19	1.92747	2.32e-22	up
FAM92B	1.90748	2.36e-22	up
SAPCD1	1.38541	2.45e-22	up
RP11-353N14.2	1.84525	2.49e-22	up
MRPL40P1	1.43642	2.52e-22	up
HCAR2	1.65291	2.64e-22	up
DAND5	1.33429	2.68e-22	up
RP11-147L13.2	1.12696	2.99e-22	up
PILRB	1.2942	3.38e-22	up
MPP4	1.10724	3.55e-22	up
RP13-131K19.6	1.03566	3.73e-22	up
EREG	1.78554	3.8e-22	up
PCP2	1.29108	3.88e-22	up
E2F7	1.05498	3.89e-22	up
MNX1	1.77133	4e-22	up
PRRX2	1.26025	4.02e-22	up
AC130469.2	1.39465	4.11e-22	up
RP11-334C17.5	1.11215	4.23e-22	up
AC025165.8	1.21628	4.24e-22	up
RP1-130H16.18	1.053	4.25e-22	up
RP1-118J21.25	1.45917	4.43e-22	up
PPP1R1A	2.23055	4.45e-22	up
RP11-20I20.4	1.32162	4.61e-22	up
RP11-395B7.2	1.67403	4.71e-22	up
ITGA2B	1.02592	4.74e-22	up
AC145343.2	1.08	4.76e-22	up
MTND4P24	1.70833	4.96e-22	up
DLX4	1.21596	4.97e-22	up
CTD-2527I21.14	1.1723	5.12e-22	up
RP11-49I11.1	1.2151	5.38e-22	up
OTOF	1.07375	5.44e-22	up
STAG3L5P-PVRIG2P-PILRB	1.02078	5.46e-22	up
UBE2SP1	1.02047	5.48e-22	up
RP11-707G18.1	1.15333	5.53e-22	up
RP3-406P24.5	1.07963	5.56e-22	up
GAD1	1.8069	5.87e-22	up
LAT	1.19478	5.94e-22	up
CXCL2	1.34381	6e-22	up
FSCN2	1.3847	6.21e-22	up
COL6A3	1.21193	6.33e-22	up
NPIPB6	1.399	6.35e-22	up
SCNN1D	1.13258	6.4e-22	up
CST2	1.92027	7.03e-22	up
CTD-2017F17.2	1.09837	7.45e-22	up
KRT81	1.41826	7.69e-22	up
CTD-2382E5.6	1.06728	7.71e-22	up
RP11-150O12.6	1.4167	7.75e-22	up
MOCOS	1.44838	8e-22	up
MADCAM1	1.01813	8.04e-22	up
SYNDIG1L	1.17456	8.07e-22	up
AC139100.4	1.09082	8.9e-22	up
KLK14	1.29027	9.22e-22	up
RFPL3S	1.08106	9.23e-22	up
RP11-783K16.5	1.31325	9.55e-22	up
RP11-1070N10.3	1.37796	9.56e-22	up
CDA	1.17099	9.73e-22	up
RP11-689B22.2	1.31753	1.01e-21	up
YES1P1	1.28662	1.04e-21	up
CARD11	1.04155	1.14e-21	up
S100A2	1.26637	1.14e-21	up
IGLV7-43	1.91883	1.15e-21	up
AF186192.6	1.45556	1.15e-21	up
TMEM63C	1.30907	1.19e-21	up
LINC00475	1.35872	1.23e-21	up
RP11-120M18.5	1.62355	1.23e-21	up
FCRL2	1.66666	1.24e-21	up
TRNP1	1.49152	1.29e-21	up
AC104654.2	1.77427	1.3e-21	up
KRTAP5-10	1.29175	1.32e-21	up
TSKU	1.22322	1.32e-21	up
RP11-313P22.1	1.04014	1.35e-21	up
IGKV3-15	1.88376	1.38e-21	up
RP3-395C13.1	1.1649	1.39e-21	up
IGHV3-23	1.81609	1.42e-21	up
B4GALNT4	1.91965	1.46e-21	up
RP3-393E18.2	1.30698	1.47e-21	up
TRPV3	1.26155	1.53e-21	up
IGKV1-8	1.98713	1.55e-21	up
CTRC	1.44773	1.55e-21	up
GNRH1	1.01556	1.57e-21	up
SYN1	1.12858	1.61e-21	up
MDK	1.24007	1.62e-21	up
RP11-158I9.5	1.4869	1.71e-21	up
LPO	1.55415	1.75e-21	up
KCNJ6	1.74801	1.82e-21	up
CYP26A1	1.73645	1.85e-21	up
RP11-359E10.1	1.03395	1.99e-21	up
CHST6	1.39628	2.04e-21	up
CTD-2227E11.1	1.29141	2.26e-21	up
RP11-8P13.5	1.35435	2.28e-21	up
CRABP2	1.72089	2.43e-21	up
AC005306.3	1.20518	2.49e-21	up
RP11-508N22.13	1.18109	2.57e-21	up
TAS1R3	1.17005	2.81e-21	up
RP11-656D10.7	1.03633	2.85e-21	up
C1orf61	1.21503	3.2e-21	up
C20orf166-AS1	1.62031	3.39e-21	up
ARSI	1.69972	3.62e-21	up
IGLV2-23	1.88839	3.64e-21	up
FAM57B	1.49387	3.74e-21	up
SYT3	1.49355	3.78e-21	up
IGHV5-51	1.86921	3.79e-21	up
RP11-190A12.8	1.21867	3.92e-21	up
SLC26A10	1.35046	3.95e-21	up
SEC31B	1.04783	3.95e-21	up
KRT17	1.68703	4.35e-21	up
IGHV1-18	1.9325	4.61e-21	up
NEB	1.69433	4.76e-21	up
RP11-430G17.3	1.38094	4.85e-21	up
FAM132A	1.02179	4.88e-21	up
AC109829.1	1.0996	4.99e-21	up
ERN2	1.8731	5.17e-21	up
RP11-455I9.1	1.00602	5.45e-21	up
FAM196A	1.22315	5.58e-21	up
CAMK2N2	1.23986	5.91e-21	up
AC004932.1	1.0518	5.94e-21	up
TRIM54	1.91639	6.06e-21	up
RP4-585I14.3	1.10613	6.26e-21	up
MROH3P	1.59399	6.28e-21	up
AC020594.5	1.03964	6.6e-21	up
RP11-46B11.2	1.85228	6.82e-21	up
RP11-57H14.2	1.11682	6.94e-21	up
RNASE2	1.04351	7.77e-21	up
BGLAP	1.0966	7.83e-21	up
COL5A1	1.16442	7.86e-21	up
PROM2	1.74581	8.06e-21	up
AC006128.2	1.07464	8.32e-21	up
AIRE	1.4509	8.68e-21	up
RP13-39P12.3	1.18097	8.87e-21	up
C1orf233	1.0984	9.18e-21	up
RP4-816N1.7	1.29641	9.31e-21	up
IGLC3	1.75534	9.53e-21	up
LINC00337	1.05439	9.98e-21	up
HMSD	1.2631	9.98e-21	up
IGHV3-21	1.91065	1.01e-20	up
IGLV4-69	1.83443	1.04e-20	up
CALML6	1.46242	1.11e-20	up
LINC00304	1.55102	1.13e-20	up
PACERR	1.50511	1.22e-20	up
ANXA8L1	1.62472	1.23e-20	up
IGHV1-69	2.12876	1.23e-20	up
IGKV3D-20	1.83968	1.27e-20	up
RP11-54O7.18	1.18198	1.5e-20	up
PARD3-AS1	1.00315	1.56e-20	up
NTN5	1.00966	1.58e-20	up
PRSS50	1.31934	1.64e-20	up
C16orf74	1.36916	1.75e-20	up
RP11-647O20.1	1.10595	1.9e-20	up
G0S2	1.3146	1.96e-20	up
PPP1R27	1.68309	1.98e-20	up
AC008746.12	1.13544	1.99e-20	up
IGKV1-6	1.85955	2.26e-20	up
AC084117.3	1.19113	2.26e-20	up
TRIM73	1.1132	2.32e-20	up
CPA4	2.05613	2.41e-20	up
C1S	1.12359	2.44e-20	up
TEKT5	1.21992	2.47e-20	up
RP11-247I13.11	1.00392	2.49e-20	up
CREB3L1	1.47932	2.49e-20	up
CYP2D7	1.21987	2.51e-20	up
ACTN2	1.48145	2.58e-20	up
IGHGP	1.80063	2.68e-20	up
C9orf170	1.33194	2.76e-20	up
CTHRC1	1.28714	2.93e-20	up
P2RX6	1.14566	3.03e-20	up
DRP2	1.2944	3.03e-20	up
ALOXE3	1.36717	3.06e-20	up
RP11-382D12.2	1.32912	3.13e-20	up
RP11-120K18.2	1.51658	3.57e-20	up
ABCA17P	1.22632	3.84e-20	up
KLHDC7B	1.10609	4e-20	up
STRC	1.49067	4.36e-20	up
ATP2A1	1.07616	4.56e-20	up
LA16c-321D4.2	1.08655	4.81e-20	up
RP11-474G23.3	1.04582	4.84e-20	up
CCDC114	1.09175	4.84e-20	up
KCNMB2-AS1	1.53274	4.87e-20	up
RP11-383I23.2	1.03712	4.99e-20	up
KIAA1875	1.14594	5.37e-20	up
COL11A1	1.85984	5.57e-20	up
IGLV3-9	1.9961	5.62e-20	up
RP11-147I3.1	1.05095	6.42e-20	up
TRIM74	1.24187	6.67e-20	up
DNASE1L2	1.08854	6.86e-20	up
RP11-496I9.1	1.34654	7.3e-20	up
AC002454.1	1.3915	7.46e-20	up
MIR25	1.03136	7.63e-20	up
EPHB2	1.00792	7.75e-20	up
VGF	1.86924	7.92e-20	up
BNC1	2.01786	8.04e-20	up
REEP2	1.33382	8.43e-20	up
MGC45922	1.18161	8.64e-20	up
MUC16	1.50208	8.66e-20	up
TBC1D3B	1.20604	8.83e-20	up
AC005387.2	1.02462	9.13e-20	up
MTATP6P2	1.36176	9.29e-20	up
HNRNPA1P21	1.07676	9.34e-20	up
CPA5	1.5814	9.58e-20	up
AL591893.1	1.14297	9.63e-20	up
IGF2	1.71572	9.67e-20	up
NFE4	1.35891	9.69e-20	up
NPPA-AS1	1.08906	1.05e-19	up
HSPA7	1.12689	1.07e-19	up
HAS2-AS1	1.58182	1.09e-19	up
C2orf48	1.02247	1.1e-19	up
U91328.22	1.04914	1.1e-19	up
RP4-800G7.2	1.07373	1.12e-19	up
MT1A	1.48623	1.22e-19	up
IGLV3-1	1.854	1.29e-19	up
AC024937.1	1.04418	1.32e-19	up
RP11-380J14.1	1.67168	1.38e-19	up
C2orf66	1.22851	1.42e-19	up
CTB-12O2.1	1.25374	1.44e-19	up
RGS20	1.42529	1.46e-19	up
CTD-2576D5.4	1.11636	1.47e-19	up
SZT2-AS1	1.13428	1.47e-19	up
RP11-95O2.5	1.01292	1.57e-19	up
LA16c-325D7.2	1.10345	1.61e-19	up
RP11-227H15.5	1.46042	1.64e-19	up
CYP4F12	1.34184	1.65e-19	up
TFAP2C	1.88597	1.7e-19	up
CXCL13	1.66382	1.71e-19	up
TIMM8AP1	1.06039	1.77e-19	up
APOC2	1.16727	1.79e-19	up
CATSPERB	1.07915	1.83e-19	up
ALS2CL	1.05577	1.96e-19	up
SLC8A2	1.5149	1.99e-19	up
IGHV3-49	1.80438	2.03e-19	up
FAM132B	1.30945	2.04e-19	up
NUDT11	1.27427	2.12e-19	up
IL1R2	1.56789	2.13e-19	up
NPIPB15	1.47356	2.24e-19	up
LINC00632	1.39547	2.26e-19	up
RP11-387M24.5	1.03536	2.27e-19	up
BCO2	1.01981	2.29e-19	up
RP11-646I6.6	1.00423	2.3e-19	up
PTX3	1.24702	2.45e-19	up
RP11-546J1.1	1.10003	2.66e-19	up
RP11-864N7.4	1.5032	2.7e-19	up
RP11-159L20.2	1.25672	2.8e-19	up
EFNA5	1.35191	2.92e-19	up
CTD-2184C24.2	1.04792	3.18e-19	up
PLA2G2D	1.60559	3.22e-19	up
ATHL1	1.26225	3.23e-19	up
FAM72C	1.00615	3.3e-19	up
LEF1	1.16429	3.36e-19	up
RP11-230G5.2	1.25736	3.52e-19	up
CTC-246B18.10	1.00543	3.97e-19	up
C19orf81	1.79369	4.01e-19	up
FBN2	1.14376	4.03e-19	up
CTD-3064M3.7	1.35684	4.34e-19	up
NCCRP1	1.28907	4.55e-19	up
TPT1P5	1.20932	4.68e-19	up
RP11-111M22.4	1.04853	4.99e-19	up
RP11-488C13.1	1.09918	5.02e-19	up
IGHV4-34	1.77208	5.25e-19	up
FAM19A3	1.3803	5.26e-19	up
ORAOV1P1	1.03068	5.36e-19	up
RP11-500G10.5	1.14356	5.38e-19	up
GNG8	1.26561	5.53e-19	up
RP11-291B21.2	1.28207	5.63e-19	up
AC107081.5	1.05041	5.84e-19	up
TGM4	1.32533	6.36e-19	up
CTD-2026K11.6	1.0212	6.72e-19	up
FXYD3	1.54465	6.8e-19	up
SERBP1P3	1.42194	6.83e-19	up
HOXA11-AS	1.13304	6.85e-19	up
SRPK3	1.04847	6.86e-19	up
LILRP2	1.36526	7.01e-19	up
AC024937.6	1.17607	7.07e-19	up
AP000807.1	1.59837	7.16e-19	up
ERAS	1.2613	7.57e-19	up
LINC00704	1.37261	7.68e-19	up
CCNO	1.72579	7.82e-19	up
OR11H7	1.1873	8.2e-19	up
SLC5A5	1.2776	8.5e-19	up
SIX4	1.44965	8.63e-19	up
RP1-159A19.4	1.15409	9.18e-19	up
IGHV1-46	1.76791	9.42e-19	up
HBE1	1.41419	9.85e-19	up
MIR222HG	1.30946	1.03e-18	up
SYT5	1.32599	1.05e-18	up
LEMD1-AS1	1.30168	1.06e-18	up
RP11-620J15.2	1.39319	1.07e-18	up
BDKRB1	1.49372	1.08e-18	up
ITIH3	1.31595	1.08e-18	up
CTD-2521M24.5	1.33109	1.08e-18	up
MMEL1	1.12498	1.1e-18	up
BEAN1	1.17413	1.13e-18	up
LINC00460	2.1573	1.15e-18	up
CPHL1P	1.25355	1.22e-18	up
ZNF683	1.05015	1.23e-18	up
EVX1	1.74189	1.31e-18	up
RP5-882O7.1	1.06556	1.4e-18	up
UNC5A	1.32101	1.41e-18	up
LIPI	1.69602	1.42e-18	up
F2	2.22172	1.5e-18	up
DNER	1.87247	1.53e-18	up
IL4	1.22216	1.55e-18	up
UCHL1	1.55316	1.64e-18	up
RP11-517P14.7	1.10691	1.65e-18	up
TDO2	1.31501	1.66e-18	up
AC004448.5	1.41133	1.67e-18	up
CTC-435M10.12	1.01692	1.76e-18	up
HCN2	1.21381	1.82e-18	up
FGA	2.40902	1.92e-18	up
SYT12	1.34643	1.92e-18	up
HCG4P11	1.14643	1.98e-18	up
IL2RA	1.12682	2.01e-18	up
LINC00634	1.36508	2.19e-18	up
MIR6819	1.28452	2.34e-18	up
RP11-318C24.2	1.09348	2.34e-18	up
AQP9	1.53653	2.44e-18	up
C19orf45	1.03705	2.6e-18	up
TMIE	1.11718	2.6e-18	up
IGKV1-17	1.771	2.65e-18	up
CES4A	1.18445	2.68e-18	up
MXRA8	1.06068	2.71e-18	up
GABRE	1.10799	2.74e-18	up
RP11-1C8.5	1.03232	2.77e-18	up
RP11-455F5.5	1.00934	2.83e-18	up
DKFZp434J0226	1.67316	2.83e-18	up
CXorf67	1.46377	2.91e-18	up
UROC1	1.26623	2.98e-18	up
RP11-329L6.2	1.10973	3.04e-18	up
FCRLA	1.25775	3.07e-18	up
IGHG2	1.64073	3.09e-18	up
RP11-552F3.12	1.20952	3.11e-18	up
RP11-2C24.7	1.00007	3.11e-18	up
RNA5SP122	1.26085	3.2e-18	up
HAS1	1.53791	3.24e-18	up
LINC01260	1.06268	3.26e-18	up
RP11-27N21.3	1.33371	3.65e-18	up
RP11-70D24.4	1.32168	3.8e-18	up
JSRP1	1.36464	3.88e-18	up
FNDC4	1.15296	4.03e-18	up
NAV3	1.16097	4.19e-18	up
EFCAB8	1.32294	4.41e-18	up
CTB-63M22.1	1.0521	4.44e-18	up
EEF1DP4	1.22492	4.44e-18	up
TCAM1P	1.43817	4.44e-18	up
RP11-203H19.2	1.031	4.82e-18	up
BTBD11	1.36954	4.85e-18	up
TNFRSF17	1.51354	4.9e-18	up
RP11-927P21.4	1.0362	5.07e-18	up
LAMB3	1.37364	5.08e-18	up
RAB3B	1.73084	5.24e-18	up
FAM183B	1.27475	5.31e-18	up
AC012512.1	1.76907	5.54e-18	up
ARL9	1.19211	5.64e-18	up
AIM2	1.12515	5.65e-18	up
CEACAM22P	1.40348	5.77e-18	up
CTD-2537I9.12	1.01257	6.31e-18	up
RP11-59D5__B.2	1.21776	6.43e-18	up
ZFHX4	1.26375	6.49e-18	up
RP4-616B8.5	1.11607	6.85e-18	up
CTD-2047H16.2	1.32115	6.91e-18	up
DCST1	1.0827	7.05e-18	up
PSORS1C2	1.101	7.24e-18	up
RP13-516M14.2	1.06163	7.42e-18	up
RP11-54A9.1	1.46223	8.12e-18	up
AC108448.2	1.02313	8.26e-18	up
MTRNR2L10	1.27029	8.48e-18	up
RP11-435I10.3	1.26487	8.65e-18	up
KCNH8	1.49036	8.97e-18	up
CTD-2033A16.3	1.01834	9.22e-18	up
SIX2	1.32047	9.64e-18	up
ST6GALNAC5	1.6961	1.05e-17	up
APOC1P1	1.13331	1.09e-17	up
IGHA2	1.59193	1.11e-17	up
BX470102.3	1.1175	1.2e-17	up
AC005077.12	1.3767	1.26e-17	up
HNRNPA1P27	1.07632	1.27e-17	up
ENTHD1	1.41648	1.27e-17	up
TUBB2B	1.13781	1.29e-17	up
MIR4768	1.47904	1.29e-17	up
KCNT1	1.04175	1.33e-17	up
NPIPA3	1.37884	1.35e-17	up
CDH17	1.41956	1.41e-17	up
TPSG1	1.80049	1.43e-17	up
RP3-455J7.4	1.13217	1.44e-17	up
IGHV3-33	1.72197	1.44e-17	up
CTD-3088G3.8	1.00283	1.51e-17	up
CTD-3148I10.15	1.03763	1.52e-17	up
AC002480.3	1.25529	1.54e-17	up
ACOXL	1.00684	1.58e-17	up
AC114730.11	1.11737	1.59e-17	up
SNORD7	1.17967	1.61e-17	up
RP11-206L10.1	1.05275	1.64e-17	up
KCNG1	1.48556	1.82e-17	up
TGM5	1.75879	1.92e-17	up
RP11-14C10.3	1.42778	1.96e-17	up
C10orf99	2.21853	2.01e-17	up
RP11-121C6.5	1.18389	2.04e-17	up
MEG3	1.22784	2.07e-17	up
RP11-496I2.5	1.21073	2.17e-17	up
LCN2	1.69921	2.19e-17	up
CGB7	1.13483	2.2e-17	up
CTD-3030D20.1	1.23488	2.26e-17	up
GLIS3-AS1	1.4421	2.49e-17	up
RP11-150O12.3	1.90601	2.91e-17	up
LINC01474	1.01501	2.99e-17	up
LYPD1	1.22042	3.08e-17	up
COL1A1	1.19444	3.33e-17	up
RP11-1012E15.2	1.28592	3.33e-17	up
AC019206.1	1.0769	3.34e-17	up
CLDN6	1.14828	3.36e-17	up
PLA2G2C	1.29174	3.39e-17	up
SNCG	1.0232	3.41e-17	up
RP11-290F5.1	1.32616	3.64e-17	up
RP4-612B18.3	1.17808	3.65e-17	up
CTD-3088G3.4	1.3857	3.69e-17	up
RP11-426C22.8	1.16312	3.84e-17	up
RP11-352G9.1	1.13779	3.89e-17	up
HMGB2P1	1.16036	3.9e-17	up
LCN1	1.50649	3.92e-17	up
RP13-616I3.1	1.33168	4.08e-17	up
KRT18P55	1.2708	4.37e-17	up
RP11-135A1.2	1.25016	4.37e-17	up
ITGB6	1.1379	4.53e-17	up
AC112229.1	1.0631	4.59e-17	up
SULT1A2	1.24631	4.62e-17	up
GS1-304P7.1	1.25864	4.8e-17	up
TNFRSF13C	1.04663	4.83e-17	up
TPTE2	1.28275	4.92e-17	up
RP11-973F15.2	1.73144	4.94e-17	up
ERMN	1.00479	4.99e-17	up
RP11-350N15.4	1.07255	5.04e-17	up
RP11-466C23.5	1.14273	5.05e-17	up
MIR6797	1.08452	5.09e-17	up
DAW1	1.3591	5.18e-17	up
MIXL1	1.41479	5.37e-17	up
RP11-21L23.3	1.19233	5.37e-17	up
AC002331.1	1.38323	5.77e-17	up
SH2D6	1.15762	5.86e-17	up
NPTX1	1.21304	5.91e-17	up
NTNG2	1.0021	5.96e-17	up
C9	1.23205	6.19e-17	up
IGHV3-73	1.58699	6.27e-17	up
LEMD1	1.3053	6.36e-17	up
RNU6-26P	1.17005	6.56e-17	up
CDRT1	1.06258	6.59e-17	up
TENM3	1.39902	6.6e-17	up
FBXW10	1.28236	6.69e-17	up
FRMPD3	1.09463	6.74e-17	up
CYP19A1	1.28553	6.82e-17	up
RP11-435O5.4	1.0245	6.89e-17	up
RP13-463N16.6	1.11194	6.9e-17	up
ERC2	1.20381	7.06e-17	up
RP11-439M11.1	1.22669	7.3e-17	up
RP1-59D14.5	1.03579	7.47e-17	up
C1QL1	1.54368	7.74e-17	up
C17orf47	1.26993	7.88e-17	up
IGLC7	1.91967	8.51e-17	up
RP11-932O9.10	1.10777	8.6e-17	up
TERT	1.99633	9.05e-17	up
BEST4	1.27641	9.08e-17	up
TRIM72	1.27766	9.31e-17	up
LIF	1.05205	9.38e-17	up
LINC01460	1.3337	9.72e-17	up
MAT1A	2.04529	1.06e-16	up
MIR1249	1.01915	1.07e-16	up
RP11-498C9.4	1.03844	1.1e-16	up
IGKV1-5	1.61457	1.11e-16	up
SLC6A7	1.24193	1.15e-16	up
RP11-861E21.1	1.26765	1.25e-16	up
ATG9B	1.19979	1.31e-16	up
FLJ42393	1.69194	1.35e-16	up
CNFN	1.1958	1.45e-16	up
RP11-141C7.3	1.11824	1.46e-16	up
PRAME	1.73709	1.53e-16	up
RP11-475D10.4	1.08714	1.59e-16	up
XKR7	1.46361	1.62e-16	up
RP11-429J17.8	1.18679	1.73e-16	up
RP11-84C10.4	1.05513	1.74e-16	up
RPL22P19	1.1323	1.85e-16	up
RP11-158M2.4	1.04574	1.94e-16	up
SCN3A	1.58866	2e-16	up
BMPER	1.10291	2.01e-16	up
CXCL8	1.35113	2.04e-16	up
RP11-29B2.6	1.05829	2.07e-16	up
AC011322.1	1.28711	2.08e-16	up
NRADDP	1.12306	2.16e-16	up
LINC01348	1.0596	2.17e-16	up
S100A5	1.11615	2.19e-16	up
IGLV2-14	1.55825	2.2e-16	up
RP11-116D17.3	1.3291	2.2e-16	up
EGFL6	1.49803	2.23e-16	up
RP11-403A21.1	1.05371	2.24e-16	up
SRRM3	1.15372	2.34e-16	up
APOL1	1.03433	2.37e-16	up
RP11-290L1.3	1.21634	2.4e-16	up
EN2	1.77139	2.48e-16	up
IGDCC4	1.47063	2.54e-16	up
HSD11B1	1.14082	2.77e-16	up
AF011889.2	1.25491	2.77e-16	up
PTGES	1.26788	2.79e-16	up
TGM3	1.12575	2.82e-16	up
RP11-883A18.3	1.39017	2.83e-16	up
RP11-54O7.1	1.38174	2.94e-16	up
CDK5R2	1.8353	2.97e-16	up
ONECUT3	1.49078	3.1e-16	up
AC010525.4	1.14128	3.13e-16	up
KB-68A7.1	1.24918	3.32e-16	up
RP3-337O18.9	1.12429	3.45e-16	up
LINC00923	1.60583	3.52e-16	up
RP11-637O19.2	1.19715	3.53e-16	up
DPYSL5	1.87548	3.57e-16	up
EYA1	1.66901	3.62e-16	up
WNT1	1.04543	3.87e-16	up
RP11-6F2.5	1.37128	4.05e-16	up
RP11-1191J2.2	1.32846	4.06e-16	up
IGLV4-60	1.95064	4.08e-16	up
RP11-3P17.4	1.32622	4.23e-16	up
TLL2	1.08938	4.25e-16	up
C4BPA	1.83094	4.36e-16	up
CTC-573N18.1	1.48221	4.44e-16	up
KLHL35	1.10067	4.46e-16	up
RP11-524C21.2	1.11195	4.53e-16	up
HNRNPA1P54	1.02721	5e-16	up
CLCA2	1.45142	5.16e-16	up
RP11-145A3.1	1.36162	5.64e-16	up
RP11-477I4.4	1.07035	5.7e-16	up
OXTR	1.00188	6.14e-16	up
ENPP7P11	1.26946	6.6e-16	up
HAS2	1.15364	6.98e-16	up
AKNAD1	1.13508	7.2e-16	up
MLPH	1.11241	7.39e-16	up
PYY	1.31268	7.52e-16	up
IGLV9-49	1.85384	7.61e-16	up
MST1P2	1.11444	7.77e-16	up
LINC01452	1.45749	8.09e-16	up
RP11-566K11.7	1.13119	8.22e-16	up
RP11-156K13.3	1.04722	8.7e-16	up
FAM71F1	1.29201	8.72e-16	up
RP11-481J2.2	1.19674	8.82e-16	up
UGT1A10	2.39598	8.84e-16	up
IDSP1	1.27337	9.05e-16	up
RP11-80H18.4	1.04517	9.12e-16	up
RP11-521D12.5	1.26487	9.22e-16	up
CTB-96E2.6	1.18491	9.41e-16	up
IGLV1-51	1.48691	9.91e-16	up
CTB-60B18.10	1.19191	9.94e-16	up
TMEM100	1.1848	9.99e-16	up
RNVU1-3	1.13634	1.03e-15	up
SSC5D	1.01967	1.05e-15	up
CTD-2649C14.2	1.01394	1.08e-15	up
MIA	1.49377	1.16e-15	up
CHGA	1.46338	1.18e-15	up
GRIK1-AS1	1.02466	1.19e-15	up
C19orf33	1.07575	1.2e-15	up
RP11-701H16.4	1.00885	1.21e-15	up
ICAM5	1.30336	1.23e-15	up
CTD-2342N23.3	1.09873	1.31e-15	up
RP11-282I1.1	1.23282	1.35e-15	up
CALB2	1.17266	1.38e-15	up
CACNA1I	1.07309	1.4e-15	up
SNORD124	1.05981	1.42e-15	up
MSX2	1.19541	1.46e-15	up
IGHV4-39	1.68148	1.58e-15	up
IGHJ3	1.74355	1.65e-15	up
IGHV3-30	1.51182	1.68e-15	up
RP11-357H14.17	1.52743	1.76e-15	up
CTD-2545G14.4	1.12607	1.77e-15	up
ABCA13	1.49427	1.84e-15	up
RP11-219G17.4	1.29535	1.9e-15	up
RP11-510N19.5	1.35655	1.99e-15	up
KRT16	1.91291	2.11e-15	up
LAIR2	1.21231	2.26e-15	up
RP11-439C15.4	1.0151	2.38e-15	up
RP11-107N15.1	1.13572	2.39e-15	up
CCL19	1.61314	2.5e-15	up
VWA3B	1.05919	2.56e-15	up
MPP2	1.0229	2.78e-15	up
RP11-363N22.2	1.13295	2.79e-15	up
RP11-88G17.6	1.55298	2.82e-15	up
IGHV4-31	1.51171	2.86e-15	up
CAPN8	1.29784	2.9e-15	up
RP11-44N11.2	1.00601	2.9e-15	up
GABRA3	1.55723	2.99e-15	up
LINC00511	1.00844	3.03e-15	up
HSF4	1.03866	3.11e-15	up
TPBGL	1.17314	3.16e-15	up
CXorf65	1.10361	3.21e-15	up
RP11-361L15.5	1.3009	3.24e-15	up
FRMD5	1.46016	3.4e-15	up
IGHV4-28	1.5421	3.43e-15	up
MFAP4	1.34138	3.61e-15	up
CTGLF8P	1.0533	3.71e-15	up
SYBU	1.19786	4e-15	up
POM121L9P	1.08667	4.14e-15	up
RP11-184M15.1	1.18743	4.19e-15	up
RP11-428G5.5	1.16503	4.26e-15	up
CTD-2616J11.3	1.00278	4.56e-15	up
CBS	1.32869	4.57e-15	up
RNU1-122P	1.03875	4.82e-15	up
RP11-555K12.1	1.07084	5.01e-15	up
PI15	1.51598	5.23e-15	up
COL28A1	1.12706	5.24e-15	up
MYH16	1.07642	5.37e-15	up
WI2-89031B12.1	1.12076	5.44e-15	up
snoZ196	1.1025	5.59e-15	up
NEUROD2	1.27296	5.67e-15	up
RP11-65J21.3	1.02016	5.93e-15	up
CYP2C9	1.50191	5.94e-15	up
RP11-451G4.2	1.54411	6.08e-15	up
AIM1L	1.04623	6.21e-15	up
IGFBP2	1.08388	6.3e-15	up
AC010524.2	1.19466	6.31e-15	up
RP13-49I15.6	1.22734	6.38e-15	up
RP11-1149M10.2	1.0225	6.56e-15	up
FOXN4	1.4405	7.39e-15	up
RP11-20G13.5	1.04518	7.4e-15	up
C6orf222	1.75772	7.7e-15	up
RP11-423E7.2	1.22723	7.7e-15	up
NUTF2P6	1.24748	8.25e-15	up
DIO3OS	1.36104	9.11e-15	up
TNFRSF13B	1.23372	9.51e-15	up
RP11-254I22.1	1.04641	1e-14	up
VN1R51P	1.27349	1.05e-14	up
RP11-124N19.3	1.35091	1.27e-14	up
LUCAT1	1.28891	1.28e-14	up
SLC25A2	1.18756	1.3e-14	up
MTTP	1.72677	1.32e-14	up
CTB-111H14.1	1.21695	1.32e-14	up
RP11-483H20.4	1.07744	1.33e-14	up
CDCP1	1.1015	1.37e-14	up
LA16c-358B7.4	1.02552	1.44e-14	up
SLC45A2	1.00683	1.45e-14	up
RP11-661A12.9	1.18246	1.5e-14	up
EPS8L1	1.20245	1.52e-14	up
GPAA1P2	1.31204	1.55e-14	up
GOLGA8A	1.12406	1.56e-14	up
SLC13A5	1.15939	1.65e-14	up
LINC00890	2.09094	1.69e-14	up
RP11-432I5.2	1.3144	1.76e-14	up
C2CD4A	1.54583	1.81e-14	up
TSPEAR-AS2	1.35694	1.87e-14	up
CYP4F35P	1.16771	1.89e-14	up
PPIAP30	1.121	1.96e-14	up
LINC00160	1.59564	1.97e-14	up
RP11-735A19.3	1.00608	2.11e-14	up
WFDC2	1.28776	2.18e-14	up
CARD17	1.01349	2.29e-14	up
RP11-350N15.3	1.13282	2.32e-14	up
CTA-384D8.31	1.4582	2.36e-14	up
AKR1B10	1.8304	2.44e-14	up
AC007386.4	1.34953	2.49e-14	up
CTB-102L5.4	1.09312	2.5e-14	up
MIR1302-3	1.15141	2.54e-14	up
IGKV5-2	1.84055	2.57e-14	up
CTXN1	1.06354	2.58e-14	up
LINC01423	1.14984	2.82e-14	up
LINC01554	1.75072	3.04e-14	up
RNU7-40P	1.18075	3.15e-14	up
AC005330.2	1.30361	3.15e-14	up
IGHV3-43	1.55226	3.17e-14	up
RP11-536K7.5	1.0904	3.34e-14	up
FAM83C-AS1	1.06491	3.49e-14	up
CDH3	1.20359	3.5e-14	up
RP11-1055B8.4	1.07049	3.62e-14	up
IGKV1-9	1.45901	3.9e-14	up
RP11-384O8.1	1.17505	3.93e-14	up
ULBP1	1.05901	4.66e-14	up
PIANP	1.02106	4.69e-14	up
RP6-91H8.3	1.16867	4.75e-14	up
MYBPH	1.1955	4.87e-14	up
VWA3A	1.18232	4.95e-14	up
CCL13	1.25649	5.05e-14	up
LINC01111	1.64435	5.09e-14	up
GSG1	1.57183	5.09e-14	up
SEMA3B-AS1	1.1909	5.12e-14	up
GALR2	1.1119	5.19e-14	up
GYG2	1.4822	5.33e-14	up
TMEM145	1.36424	5.36e-14	up
SNORD123	1.08315	5.57e-14	up
IL2	1.0814	5.61e-14	up
TUBB8	1.24448	5.63e-14	up
RP11-483F11.7	1.01542	5.72e-14	up
WASIR2	1.2779	5.75e-14	up
AP004372.1	1.73978	5.9e-14	up
RP11-167N5.5	1.05699	6.05e-14	up
IGLV2-11	1.43696	6.2e-14	up
RP11-617F23.2	1.25376	6.64e-14	up
SLC7A5	1.01355	7.45e-14	up
IGHV3-13	1.52561	7.72e-14	up
PPAP2C	1.00197	7.81e-14	up
IGLV3-21	1.5232	7.97e-14	up
UNC5B-AS1	1.19388	8.07e-14	up
RP11-573D15.2	1.20799	8.23e-14	up
CXCL1	1.31589	8.36e-14	up
RP11-844P9.2	1.73244	8.38e-14	up
STAR	1.05368	9e-14	up
RP11-212I21.2	1.23742	9.04e-14	up
RP11-97O12.5	1.00398	9.09e-14	up
ADAM33	1.34221	9.51e-14	up
GRM4	1.22554	1.01e-13	up
RUNDC3A	1.09027	1.03e-13	up
CYSRT1	1.07687	1.04e-13	up
IGLV2-8	1.45511	1.11e-13	up
PDIA2	1.3514	1.16e-13	up
CTD-2116N20.1	1.21824	1.21e-13	up
LSAMP	1.35852	1.26e-13	up
PTPRVP	1.03771	1.27e-13	up
RP11-98G7.1	1.12735	1.34e-13	up
TRPC2	1.45731	1.37e-13	up
PLXNA4	1.04215	1.39e-13	up
ORM2	1.30784	1.43e-13	up
RP11-166B2.1	1.17828	1.44e-13	up
RP11-347C12.1	1.12489	1.44e-13	up
HGFAC	1.24048	1.55e-13	up
AC006946.16	1.25409	1.57e-13	up
AC244250.2	1.74856	1.68e-13	up
RPL29P14	1.24114	1.79e-13	up
FGF17	1.09885	1.81e-13	up
TMEM151A	1.46175	1.83e-13	up
PTGIS	1.13179	1.87e-13	up
ISM1-AS1	1.18671	1.93e-13	up
RP11-371I20.2	1.03468	2.03e-13	up
CCL25	1.33594	2.09e-13	up
RP11-386M24.6	1.16551	2.12e-13	up
BEAN1-AS1	1.04299	2.21e-13	up
IGHV1-69-2	1.57291	2.26e-13	up
IGHV2-5	1.55131	2.32e-13	up
SPINK13	1.40048	2.36e-13	up
RP11-770J1.4	1.07583	2.38e-13	up
KRBOX1	1.06265	2.38e-13	up
LEFTY1	1.51718	2.39e-13	up
AC007040.11	1.08973	2.44e-13	up
CCL26	1.07499	2.45e-13	up
COMP	1.60476	2.55e-13	up
MYO1A	1.03822	2.55e-13	up
RP11-248B24.1	1.27048	2.55e-13	up
BLK	1.01914	2.56e-13	up
CACNA1B	1.41532	2.72e-13	up
AC104699.1	1.43547	2.8e-13	up
HOXB-AS4	1.49189	2.85e-13	up
RP11-573D15.8	1.0308	3.23e-13	up
ATP5G1P3	1.21364	3.3e-13	up
CTD-2529P6.3	1.01861	3.39e-13	up
AFAP1-AS1	1.40781	3.41e-13	up
IGKV4-1	1.39776	3.52e-13	up
CDIPT-AS1	1.06799	3.53e-13	up
KB-1440D3.13	1.08591	3.71e-13	up
CCL20	1.30179	3.79e-13	up
IGHV5-78	1.08453	3.79e-13	up
RP11-269C23.5	1.06927	3.92e-13	up
RP11-325L12.7	1.10657	3.95e-13	up
HOXB9	1.21626	4.1e-13	up
CTD-2328D6.1	1.17755	4.17e-13	up
PVRL4	1.26404	4.48e-13	up
IGHV4-59	1.37476	4.67e-13	up
RP1-60O19.2	1.08945	4.91e-13	up
KRT18P8	1.11897	5.11e-13	up
LPPR3	1.21937	5.49e-13	up
RP11-956J14.1	1.08026	5.59e-13	up
OBP2B	1.0443	5.65e-13	up
FBLL1	1.21366	5.98e-13	up
LYPD6	1.15759	6.34e-13	up
CRP	1.87221	6.45e-13	up
RP11-855A2.5	1.12249	6.71e-13	up
NANOGNBP3	1.00557	7.28e-13	up
CPXM1	1.14409	7.53e-13	up
GRIN3B	1.0417	7.84e-13	up
OR52B3P	1.11318	8.03e-13	up
PTGES2-AS1	1.11299	8.2e-13	up
YBX2	1.03385	8.31e-13	up
LINC00582	1.39694	8.39e-13	up
AC002511.2	1.37794	8.53e-13	up
ADRA1D	1.03605	8.7e-13	up
RP13-497K6.1	1.11479	9.04e-13	up
LINC00525	1.08881	9.3e-13	up
LINC01436	1.69724	9.56e-13	up
CYP24A1	1.6707	9.68e-13	up
RP11-339B21.8	1.14943	9.85e-13	up
RP11-411B10.7	1.1144	1.02e-12	up
MKRN9P	1.32178	1.04e-12	up
RP11-492E3.2	1.01103	1.05e-12	up
IGHV1-3	1.7132	1.1e-12	up
MMP23B	1.05561	1.11e-12	up
PDE4C	1.04257	1.21e-12	up
MTATP8P2	1.17294	1.21e-12	up
RP11-644F5.15	1.18473	1.22e-12	up
MIR324	1.07537	1.4e-12	up
IBSP	1.52428	1.48e-12	up
AC004231.2	1.10949	1.53e-12	up
ADAMDEC1	1.15438	1.56e-12	up
SERPINA5	1.41467	1.57e-12	up
TGFBI	1.24376	1.58e-12	up
PTBP1P	1.08786	1.66e-12	up
RP11-338N10.2	1.01045	1.7e-12	up
RP1-142L7.9	1.16435	1.71e-12	up
IGKV1D-8	1.36618	1.76e-12	up
LAMP5	1.25777	1.77e-12	up
IGKV1-16	1.37606	1.82e-12	up
RYR2	1.19848	1.83e-12	up
IGHV3-7	1.45321	1.84e-12	up
RP11-573D15.1	1.20089	1.86e-12	up
RP11-579D7.8	1.06106	1.87e-12	up
MT1E	1.09383	1.99e-12	up
CACNA1G	1.05146	2.03e-12	up
SULT1A3	1.02378	2.04e-12	up
ZNF114	1.34694	2.05e-12	up
MEGF10	1.05406	2.18e-12	up
ZBTB7C	1.18603	2.22e-12	up
PROX1	1.00841	2.35e-12	up
ARHGAP40	1.86574	2.39e-12	up
C4orf26	1.23274	2.57e-12	up
RP11-306G20.1	1.04286	2.6e-12	up
RP11-615I2.1	1.0471	2.62e-12	up
TACSTD2	1.19137	2.62e-12	up
AMPD1	1.33304	2.64e-12	up
RP11-570L15.1	1.11727	2.82e-12	up
CYP4F29P	1.13781	2.97e-12	up
CTA-212A2.3	1.12037	3.27e-12	up
ZPLD1	1.60866	3.4e-12	up
TRIM63	1.20485	3.43e-12	up
AC011294.3	1.45054	3.56e-12	up
PRDM12	1.01165	3.61e-12	up
AC010492.2	1.05053	3.67e-12	up
IGHV1-24	1.54039	4.12e-12	up
WT1-AS	1.39344	4.35e-12	up
LINC01529	1.25729	4.39e-12	up
DPPA4	1.04672	4.76e-12	up
MTND6P4	1.02455	5e-12	up
CTD-2287O16.4	1.01916	5.19e-12	up
RNU4-62P	1.13862	5.3e-12	up
IGLV10-54	1.59293	5.63e-12	up
BFSP2	1.21703	5.63e-12	up
SLC4A3	1.18842	5.89e-12	up
IGHV4-4	1.54428	6.06e-12	up
CPA2	1.0865	6.28e-12	up
AJ011932.1	1.13668	6.44e-12	up
LINC01133	1.29282	6.45e-12	up
AC003092.1	1.70523	6.61e-12	up
CCL11	1.47364	7.23e-12	up
RP3-412A9.17	1.01637	7.25e-12	up
TPTEP1	1.05323	7.52e-12	up
LINC01122	1.1235	7.69e-12	up
KRT18P16	1.00942	7.77e-12	up
CHI3L1	1.0309	8.03e-12	up
TEKT4	1.13102	8.08e-12	up
NFIA-AS2	1.07169	8.28e-12	up
IL13	1.13385	8.3e-12	up
IGLV1-50	1.26766	8.57e-12	up
CNGB1	1.29462	8.72e-12	up
RNU2-11P	1.01287	8.85e-12	up
FAM133A	1.30887	9.12e-12	up
RP11-471L13.3	1.01338	9.36e-12	up
RP11-551L14.1	1.06717	1e-11	up
C12orf50	1.02873	1.02e-11	up
KRT5	1.474	1.08e-11	up
RP11-1G11.2	1.09735	1.09e-11	up
SP5	1.38489	1.11e-11	up
B4GALNT1	1.20051	1.13e-11	up
RP3-405J10.2	1.30388	1.16e-11	up
MTRNR2L6	1.00138	1.17e-11	up
WNT16	1.02761	1.2e-11	up
RP11-58E21.4	1.07552	1.21e-11	up
RP1-187B23.1	1.18603	1.24e-11	up
RP11-367G18.1	1.00281	1.29e-11	up
HCAR3	1.30237	1.32e-11	up
CHI3L2	1.02054	1.35e-11	up
SCNN1A	1.23569	1.47e-11	up
CADM3	1.35765	1.58e-11	up
AC024937.4	1.06425	1.59e-11	up
ZNF365	1.12605	1.67e-11	up
PRSS22	1.59678	1.76e-11	up
KRTDAP	1.13165	1.88e-11	up
IGLV3-25	1.30033	1.96e-11	up
AC008592.4	1.09883	1.99e-11	up
RTP5	1.02497	2.04e-11	up
CASP1P2	1.01562	2.14e-11	up
ZNF536	1.40391	2.15e-11	up
IGHV6-1	1.48244	2.4e-11	up
AFP	1.16021	2.46e-11	up
IGHA1	1.17302	2.48e-11	up
RP11-703I16.3	1.10938	2.5e-11	up
MAGEL2	1.32124	2.5e-11	up
RP11-287D1.4	1.01383	2.55e-11	up
IGKV1D-16	1.41	2.66e-11	up
SLC52A1	1.17657	2.84e-11	up
RN7SL364P	1.01343	3.05e-11	up
VSNL1	1.2349	3.11e-11	up
SRD5A2	1.04982	3.18e-11	up
COL26A1	1.27444	3.3e-11	up
CYP27C1	1.01885	3.38e-11	up
RP11-108P20.2	1.14209	4.02e-11	up
GOLGA8IP	1.06174	4.53e-11	up
WNK2	1.23914	4.72e-11	up
BPIFB9P	1.01046	4.75e-11	up
CTD-2171N6.1	1.07996	4.92e-11	up
CTD-2281M20.1	1.14434	5.04e-11	up
LHFPL5	1.26398	5.18e-11	up
ROR2	1.12527	5.52e-11	up
FAM69C	1.24419	5.64e-11	up
GAL3ST2	1.03073	5.79e-11	up
KRT14	1.45101	6.29e-11	up
RP11-392E22.9	1.23287	6.41e-11	up
NTNG1	1.48088	6.54e-11	up
RP11-736N17.4	1.37243	6.99e-11	up
TP53AIP1	1.10623	7.14e-11	up
SSTR5-AS1	1.47433	7.31e-11	up
NCAM2	1.11334	7.68e-11	up
GK-IT1	1.11173	7.74e-11	up
IGHV3-64	1.41331	8.84e-11	up
CASKIN1	1.26774	9.5e-11	up
LINC00488	1.61252	9.73e-11	up
MTND6P3	1.01977	9.84e-11	up
IGKV3OR2-268	1.37907	9.97e-11	up
HMP19	1.00657	1.09e-10	up
TMEM74	1.20139	1.09e-10	up
GBX2	1.01053	1.11e-10	up
TRIM29	1.22983	1.12e-10	up
RP11-536O18.1	1.18924	1.13e-10	up
IGLV3-27	1.39047	1.17e-10	up
RPS23P6	1.08844	1.19e-10	up
IGKV3-7	1.36134	1.23e-10	up
KIAA1644	1.1602	1.28e-10	up
CTC-327F10.5	1.40511	1.29e-10	up
VSX1	1.23005	1.31e-10	up
INSRR	1.27748	1.33e-10	up
RP11-475J5.11	1.03346	1.44e-10	up
IGKV3D-11	1.37886	1.6e-10	up
KRTAP5-1	1.08386	1.68e-10	up
RP11-332J15.4	1.02785	1.97e-10	up
CCBE1	1.31558	2.16e-10	up
AP001476.2	1.01165	2.19e-10	up
ZSCAN5D	1.02388	2.25e-10	up
MUC19	1.22533	2.27e-10	up
CCNYL2	1.00011	2.59e-10	up
RP11-846F4.6	1.09538	2.59e-10	up
HRASLS	1.05042	2.66e-10	up
RP4-737E23.2	1.1486	2.72e-10	up
CPEB1	1.24192	2.73e-10	up
SPATA22	1.16186	2.78e-10	up
RP11-556O9.2	1.28148	2.95e-10	up
C1QTNF1-AS1	1.05267	3.12e-10	up
CRYGN	1.14567	3.23e-10	up
IGJ	1.12118	3.26e-10	up
LINC01016	1.16986	3.26e-10	up
VAT1L	1.01681	3.29e-10	up
MUC13	1.11934	3.3e-10	up
COLEC12	1.00256	3.39e-10	up
RP11-575H3.1	1.11624	3.4e-10	up
IGKV2-30	1.25035	3.4e-10	up
RP11-742B18.1	1.17835	3.48e-10	up
BNIP3P15	1.1021	3.64e-10	up
DUOXA1	1.04415	3.71e-10	up
TMPRSS6	1.01219	3.87e-10	up
RP11-167B3.2	1.34567	3.9e-10	up
DMP1	1.06091	4.19e-10	up
RN7SL368P	1.03	4.52e-10	up
RPL7P18	1.07388	4.62e-10	up
TFAP2A	1.13732	4.72e-10	up
GAS2L2	1.51299	4.74e-10	up
B3GALT5	1.2635	4.8e-10	up
NUS1P2	1.03475	5.2e-10	up
GS1-600G8.5	1.24447	5.53e-10	up
PRMT8	1.03159	5.57e-10	up
RNF224	1.13833	5.61e-10	up
GJB4	1.40774	5.65e-10	up
NANOG	1.01165	5.8e-10	up
IGKV6-21	1.3605	5.83e-10	up
SPDEF	1.18521	5.86e-10	up
TSPEAR	1.25831	6.32e-10	up
CDH12	1.1769	7.06e-10	up
DHRS2	1.20953	7.08e-10	up
WNT7A	1.18052	7.64e-10	up
IGKV2D-29	1.26174	7.68e-10	up
LRRC15	1.26249	7.74e-10	up
KRT7	1.116	7.97e-10	up
RP11-615I2.2	1.18335	8.18e-10	up
NLRP7	1.00516	8.34e-10	up
MTND4P20	1.37291	8.43e-10	up
GDF5	1.11714	8.48e-10	up
MISP	1.20376	9e-10	up
CACNG4	1.4139	9.13e-10	up
RP11-616M22.1	1.1813	9.28e-10	up
RP11-404P21.9	1.2348	9.54e-10	up
IGHV3-11	1.20523	9.66e-10	up
AC024560.2	1.11247	1.05e-09	up
KRT32	1.05573	1.14e-09	up
NT5DC4	1.00114	1.21e-09	up
STMN2	1.53772	1.32e-09	up
HRK	1.25019	1.37e-09	up
RN7SL67P	1.12695	1.38e-09	up
GAPDHP14	1.05654	1.52e-09	up
IGSF23	1.10993	1.53e-09	up
RP13-870H17.3	1.04129	1.55e-09	up
AP000997.3	1.08947	1.56e-09	up
AC092839.1	1.03803	1.74e-09	up
MIR31HG	1.22991	1.75e-09	up
MMP10	1.14176	1.78e-09	up
KB-1615E4.2	1.19993	1.86e-09	up
LINC01127	1.30122	1.87e-09	up
MTND1P23	1.23082	1.92e-09	up
GREM2	1.16453	1.94e-09	up
CYP26C1	1.09212	2.06e-09	up
GRIN1	1.1004	2.08e-09	up
CPZ	1.15107	2.1e-09	up
CPNE4	1.04992	2.1e-09	up
SPATA21	1.06028	2.24e-09	up
SPINK1	1.29554	2.41e-09	up
CTNND2	1.00498	2.54e-09	up
RP11-211G23.2	1.27386	2.59e-09	up
SALL4	1.04507	2.64e-09	up
RNU1-47P	1.00717	2.65e-09	up
SEC14L3	1.06622	2.65e-09	up
RP5-1092A11.5	1.27797	2.85e-09	up
RP11-475J5.8	1.02494	2.94e-09	up
SAG	1.0527	2.94e-09	up
SCN2A	1.05056	3.02e-09	up
IGHV3-74	1.11295	3.25e-09	up
LUM	1.07094	3.3e-09	up
APOA1	1.0568	3.35e-09	up
IGHV1OR15-2	1.33301	3.36e-09	up
PPP1R1B	1.18957	3.86e-09	up
EPYC	1.2444	3.89e-09	up
RP11-295I5.4	1.00943	4.13e-09	up
RP11-268G13.1	1.026	4.42e-09	up
LINC01485	1.27348	4.52e-09	up
IGKV1-27	1.13443	4.89e-09	up
IGHV2-70	1.30072	4.93e-09	up
KIF1A	1.21362	5.42e-09	up
RP3-323A16.1	1.05389	5.56e-09	up
AP000797.4	1.22464	5.72e-09	up
ATP13A5	1.08646	5.83e-09	up
AF001548.3	1.01196	5.91e-09	up
SMOC1	1.09221	6.38e-09	up
SH3GL3	1.13448	6.44e-09	up
DIRAS1	1.01513	6.71e-09	up
RP11-167N4.2	1.06664	6.83e-09	up
IFNWP19	1.28654	7.44e-09	up
CCL21	1.32923	7.63e-09	up
IGLV8-61	1.20756	7.78e-09	up
MMP7	1.08362	8.63e-09	up
FAM95C	1.00801	8.77e-09	up
IGHV1-45	1.10834	1.04e-08	up
CTSLP8	1.03434	1.12e-08	up
UGT1A8	1.4282	1.19e-08	up
LINC01522	1.15043	1.23e-08	up
MRPL23-AS1	1.07532	1.24e-08	up
IGKV2-24	1.12318	1.45e-08	up
PHF21B	1.11068	1.59e-08	up
RP11-470E16.2	1.03412	1.6e-08	up
AC004870.4	1.42359	1.6e-08	up
CXCL5	1.3879	1.69e-08	up
CHST4	1.12198	1.91e-08	up
LINC01531	1.1507	1.99e-08	up
DSC3	1.01074	2.12e-08	up
RPL21P13	1.03165	2.37e-08	up
RP11-326C3.2	1.0089	2.43e-08	up
IGHV3-15	1.05709	2.54e-08	up
PRPH	1.06358	2.62e-08	up
RASGEF1C	1.06194	2.72e-08	up
IGHV1-58	1.27548	3.25e-08	up
GABRP	1.0208	3.29e-08	up
SULT4A1	1.32555	3.3e-08	up
RP11-619A14.3	1.00345	3.46e-08	up
FOXA2	1.33375	3.54e-08	up
C5orf46	1.19405	3.6e-08	up
RP11-468N14.09	1.08067	4.07e-08	up
DPYSL4	1.08503	4.41e-08	up
RP11-472M19.2	1.00219	4.57e-08	up
IGHV4-55	1.08185	4.98e-08	up
IGHV3-20	1.21766	5.17e-08	up
FLJ16779	1.32741	5.5e-08	up
POU4F1	1.38548	5.56e-08	up
PPP1R14D	1.08464	5.97e-08	up
COL10A1	1.08439	5.98e-08	up
CYP4F3	1.08148	6.85e-08	up
NCAM1	1.04591	7.46e-08	up
DUSP9	1.16561	7.55e-08	up
KRT19	1.10626	8.06e-08	up
RP3-413H6.2	1.00434	8.81e-08	up
FAM9B	1.06725	9.23e-08	up
GSDMC	1.08001	9.3e-08	up
ANKFN1	1.20823	1.14e-07	up
PKP1	1.02897	1.17e-07	up
IGLV1-36	1.16343	1.29e-07	up
IGHD	1.06029	1.42e-07	up
IGKV2D-24	1.14635	1.53e-07	up
KCNIP1	1.01749	1.68e-07	up
IGHV4-61	1.18868	1.72e-07	up
LMX1B	1.25847	1.78e-07	up
PLA2G4D	1.12278	1.87e-07	up
RP11-561N12.6	1.03643	2.09e-07	up
PRSS3P2	1.12118	2.21e-07	up
PADI1	1.05567	2.34e-07	up
SYT8	1.33114	2.43e-07	up
KRT23	1.00337	2.44e-07	up
THRSP	1.18951	2.61e-07	up
KRT13	1.32106	2.78e-07	up
FOXA1	1.24425	2.88e-07	up
FGF5	1.32477	2.9e-07	up
CCKBR	1.02261	3.32e-07	up
SLC38A3	1.01074	3.41e-07	up
WBSCR17	1.15535	4.32e-07	up
GREM1	1.04027	4.84e-07	up
SPINK2	1.10732	4.96e-07	up
GUCY1B2	1.17186	5.16e-07	up
ASB5	1.017	5.75e-07	up
EPS8L3	1.20973	6.73e-07	up
BMP7	1.11275	7.93e-07	up
SCGB2A1	1.07619	9.09e-07	up
AQP6	1.24577	9.2e-07	up
MT3	1.08145	9.34e-07	up
CRHR1	1.26012	1.19e-06	up
IGKV1D-13	1.12316	1.23e-06	up
PCSK9	1.04855	1.29e-06	up
IGLV2-18	1.00847	1.4e-06	up
SEMA3E	1.17825	1.49e-06	up
TTR	1.29326	1.65e-06	up
ORM1	1.08597	1.98e-06	up
PGLYRP2	1.01185	2.05e-06	up
CXorf22	1.05957	2.19e-06	up
IL20RA	1.03463	2.72e-06	up
CTC-327F10.4	1.00226	3.51e-06	up
FGF9	1.14011	4.9e-06	up
RP11-404P21.3	1.04444	7.22e-06	up
SERPINA4	1.07451	1.19e-05	up
PITX1	1.15837	1.75e-05	up
LGALS4	1.03062	1.98e-05	up
IGKV3D-15	1.00682	2.03e-05	up
CHRDL1	1.05254	2.91e-05	up
RP11-138I17.1	1.02801	3.17e-05	up
C8orf22	1.23544	4.77e-05	up
AGR2	1.06246	0.000113714	up
PLA2G4F	1.04073	0.000300796	up
HHATL	1.07517	0.000645941	up
FGB	1.00319	0.000891425	up
FAT4	-1.00029	1.04e-42	down
PANK1	-1.2023	5.52e-42	down
TMEM38B	-1.02632	3.55e-41	down
STK32B	-1.02728	1.55e-40	down
FRMD3	-1.01236	5.38e-37	down
GHR	-1.22781	9.85e-36	down
PWAR5	-1.47025	6e-35	down
CTC-339F2.2	-1.15444	6.65e-35	down
PAIP2B	-1.14496	4.16e-33	down
AVPR1B	-1.6014	4.17e-33	down
RP4-635A23.6	-1.08638	4.64e-33	down
ACAD11	-1.17411	2.67e-32	down
NPR3	-1.48528	3.48e-31	down
MAP7	-1.05204	4.5e-31	down
SLC27A2	-1.37807	7.75e-31	down
SLC3A1	-1.13324	4.86e-30	down
MIA2	-1.11209	1.06e-29	down
NCR3LG1	-1.17328	2.85e-29	down
LRP2	-1.48877	3.41e-29	down
CUBN	-1.39299	4.93e-29	down
METTL24	-1.06431	6.48e-29	down
SOWAHB	-1.12358	1.38e-28	down
SNORD17	-1.9613	1.02e-27	down
RP11-327L9.1	-1.19335	3.39e-27	down
AP000439.3	-1.85489	8.03e-27	down
PRUNE2	-1.02549	2.3e-26	down
TAL2	-1.24748	3.92e-26	down
KL	-1.10767	3.75e-25	down
RP11-407N17.3	-1.07359	6.84e-25	down
DSEL	-1.01913	6.96e-25	down
SEMA3D	-1.66285	1.45e-24	down
RP11-701H24.7	-1.0966	1.78e-24	down
RP11-701H24.8	-1.35324	6.47e-24	down
TRPM3	-1.29064	1.02e-23	down
RHCG	-2.73358	2.61e-23	down
TIMP3	-1.00625	7.55e-23	down
SLC16A9	-1.33815	1.32e-22	down
FAM196B	-1.50165	1.93e-22	down
CLIC5	-1.14625	7.88e-22	down
CCSER1	-1.03879	8.28e-22	down
RP11-701H24.5	-1.33324	1.02e-21	down
DIRAS2	-1.04123	1.54e-21	down
VWC2	-2.35154	5.23e-21	down
COL19A1	-1.44301	5.63e-21	down
FREM2	-1.19444	6.64e-21	down
WDR72	-1.08188	2.13e-20	down
KCTD16	-1.32751	2.26e-20	down
GBA3	-1.22249	2.49e-20	down
AC090286.4	-1.08112	3.81e-20	down
SYT9	-1.40429	4.62e-20	down
GABRB3	-1.29634	1.01e-19	down
MAPT	-1.03188	1.37e-19	down
HRH2	-1.21642	1.59e-19	down
GLYATL1	-1.13588	3.24e-19	down
SLC5A1	-1.60959	3.5e-19	down
RP11-723G8.1	-1.64521	9.12e-19	down
TRHDE	-1.20888	1.04e-18	down
LIN7A	-1.08105	1.44e-18	down
HAO2	-1.43047	2.22e-18	down
ACE2	-1.36391	3.08e-18	down
TNFAIP6	-1.1416	3.61e-18	down
A1CF	-1.24121	4.01e-18	down
LRRC19	-1.19813	4.56e-18	down
AC107218.3	-1.21672	5.11e-18	down
SLC16A12	-1.18684	5.71e-18	down
C1orf210	-1.12981	5.72e-18	down
RNFT1P2	-1.2871	1.22e-17	down
ILDR2	-1.01685	1.41e-17	down
NAT8B	-1.32746	2.36e-17	down
VIL1	-1.46397	2.67e-17	down
RP11-133F8.2	-1.31948	4.05e-17	down
CHRM3	-1.02277	4.32e-17	down
MLNR	-1.37628	5.45e-17	down
ARPP21	-1.81035	6.01e-17	down
CRHBP	-1.1976	9.21e-17	down
TMEM174	-1.659	1.18e-16	down
ENPP7P8	-1.30723	1.43e-16	down
RP11-418J17.3	-1.0983	3.74e-16	down
SLC5A8	-1.55601	8.54e-16	down
TMEM27	-1.02882	2.57e-15	down
ENAM	-1.10715	3.3e-15	down
SNORD116-24	-1.07687	4.38e-15	down
SLC30A8	-1.72657	1.1e-14	down
AC061961.2	-1.06357	1.54e-14	down
MGAM	-1.10762	3.72e-14	down
SLC6A19	-1.78893	4.16e-14	down
CTXN3	-2.12698	4.89e-14	down
SLC22A24	-1.39397	5.57e-14	down
RP11-100L22.1	-1.01534	5.66e-14	down
PROC	-1.20171	8.05e-14	down
RP11-106M7.1	-1.06467	1.23e-13	down
SLC25A48	-1.10874	3.6e-13	down
FLRT3	-1.03554	3.75e-13	down
AC067959.1	-1.51942	3.94e-13	down
RP11-678G15.2	-1.04383	4.02e-13	down
CTC-529L17.1	-1.23515	5.92e-13	down
CTC-529L17.2	-1.36442	6.16e-13	down
RP11-264L1.4	-1.03482	8.97e-13	down
SLC22A13	-1.345	9.23e-13	down
C10orf126	-1.30311	2.49e-12	down
GCM1	-1.26646	3.37e-12	down
SLC6A18	-1.75055	4.38e-12	down
RP11-203F10.5	-1.12106	5.14e-12	down
AC021218.2	-1.01488	6.23e-12	down
LINC01060	-1.15796	1.58e-11	down
ELMOD1	-1.40241	1.63e-11	down
PCK1	-1.23672	2e-11	down
SLC10A2	-1.24049	7.22e-11	down
RN7SL128P	-1.28009	8.1e-11	down
SST	-1.80489	9.27e-11	down
MEI4	-1.1056	1.18e-10	down
SLC38A4	-1.30579	1.2e-10	down
RP11-1151B14.1	-1.18057	1.51e-10	down
EML6	-1.0426	1.6e-10	down
CYSLTR2	-1.27341	1.63e-10	down
TPTE2P3	-1.28892	1.88e-10	down
RP11-557J10.3	-1.04344	3.13e-10	down
ZCCHC16	-1.04429	5.62e-10	down
SLC13A1	-1.27292	6.57e-10	down
STOML3	-1.18879	7.85e-10	down
GLRA2	-1.10666	7.94e-10	down
RP11-809C18.3	-1.1489	8.26e-10	down
RP5-952N6.1	-1.22658	9.16e-10	down
UMOD	-1.92836	1.03e-09	down
ARSF	-1.04977	1.11e-09	down
TPTE2P2	-1.18029	1.55e-09	down
SPON1	-1.07379	2.25e-09	down
RN7SL752P	-1.13151	4.27e-09	down
CYP4A11	-1.26251	5.04e-09	down
CTD-2545H1.2	-1.075	5.17e-09	down
ETNPPL	-1.33195	5.47e-09	down
SLCO1A2	-1.4205	1.28e-08	down
HMGCS2	-1.21491	1.33e-08	down
CNTNAP5	-1.32095	1.51e-08	down
MGARP	-1.04301	1.98e-08	down
SORCS1	-1.11967	5.53e-08	down
UNC5D	-1.22827	8.65e-08	down
OR2T10	-1.05336	1.74e-07	down
MYH8	-1.60124	1.93e-07	down
ST8SIA6	-1.04632	3.55e-07	down
PLG	-1.40591	3.89e-07	down
CD5L	-1.12115	3.98e-07	down
NOL4	-1.19847	5.16e-07	down
SLC22A9	-1.10955	6.89e-07	down
CDH9	-1.24847	8.32e-07	down
DACT2	-1.06553	8.45e-07	down
HIST1H4D	-1.06395	9.7e-07	down
G6PC	-1.04148	1.09e-06	down
SNORA74B	-1.02361	2e-06	down
SLC34A1	-1.07528	2.18e-06	down
LUZP2	-1.00373	2.46e-06	down
CD8BP	-1.02477	1.31e-05	down
PVALB	-1.02413	0.00107543	down
