# Supplementary material for: Comprehensive Evaluation of the m6A Regulator Prognostic Risk Score in the Prediction of Immunotherapy Response in Clear Cell Renal Cell Carcinoma
Source: Front Immunol. 2022 Jun 17;13:818120. doi: 10.3389/fimmu.2022.818120 (PMC9248360; doi:10.3389/fimmu.2022.818120)
Supplement: Supplementary file 11 [file Table_10.xlsx]

## Sheet: GO_up
	ONTOLOGY	ID	Description	GeneRatio	BgRatio	pvalue	p.adjust	qvalue	geneID	Count
GO:0006958	BP	GO:0006958	complement activation, classical pathway	77/985	107/15856	3.76e-69	1.13e-65	1.04e-65	C1R/C1S/C4BPA/C8G/C9/CRP/IGHA1/IGHA2/IGHD/IGHG1/IGHG2/IGHG3/IGHG4/IGHM/IGHV1-18/IGHV1-24/IGHV1-3/IGHV1-45/IGHV1-58/IGHV1-69/IGHV1-69-2/IGHV2-5/IGHV2-70/IGHV3-11/IGHV3-13/IGHV3-15/IGHV3-20/IGHV3-21/IGHV3-23/IGHV3-30/IGHV3-33/IGHV3-43/IGHV3-48/IGHV3-49/IGHV3-64/IGHV3-7/IGHV3-73/IGHV3-74/IGHV4-28/IGHV4-31/IGHV4-34/IGHV4-39/IGHV4-4/IGHV4-59/IGHV4-61/IGHV5-51/IGHV6-1/IGKC/IGKV1-16/IGKV1-17/IGKV1-5/IGK…	77
GO:0002455	BP	GO:0002455	humoral immune response mediated by circulating immunoglobulin	78/985	121/15856	3.76e-64	7.51e-61	6.96e-61	C1R/C1S/C4BPA/C8G/C9/CRP/HPX/IGHA1/IGHA2/IGHD/IGHG1/IGHG2/IGHG3/IGHG4/IGHM/IGHV1-18/IGHV1-24/IGHV1-3/IGHV1-45/IGHV1-58/IGHV1-69/IGHV1-69-2/IGHV2-5/IGHV2-70/IGHV3-11/IGHV3-13/IGHV3-15/IGHV3-20/IGHV3-21/IGHV3-23/IGHV3-30/IGHV3-33/IGHV3-43/IGHV3-48/IGHV3-49/IGHV3-64/IGHV3-7/IGHV3-73/IGHV3-74/IGHV4-28/IGHV4-31/IGHV4-34/IGHV4-39/IGHV4-4/IGHV4-59/IGHV4-61/IGHV5-51/IGHV6-1/IGKC/IGKV1-16/IGKV1-17/IGKV1-5…	78
GO:0006956	BP	GO:0006956	complement activation	81/985	137/15856	3.45e-62	5.17e-59	4.79e-59	C1R/C1S/C4BPA/C8G/C9/CD19/CRP/F2/IGHA1/IGHA2/IGHD/IGHG1/IGHG2/IGHG3/IGHG4/IGHM/IGHV1-18/IGHV1-24/IGHV1-3/IGHV1-45/IGHV1-58/IGHV1-69/IGHV1-69-2/IGHV2-5/IGHV2-70/IGHV3-11/IGHV3-13/IGHV3-15/IGHV3-20/IGHV3-21/IGHV3-23/IGHV3-30/IGHV3-33/IGHV3-43/IGHV3-48/IGHV3-49/IGHV3-64/IGHV3-7/IGHV3-73/IGHV3-74/IGHV4-28/IGHV4-31/IGHV4-34/IGHV4-39/IGHV4-4/IGHV4-59/IGHV4-61/IGHV5-51/IGHV6-1/IGKC/IGKV1-16/IGKV1-17/IGK…	81
GO:0006959	BP	GO:0006959	humoral immune response	108/985	261/15856	9.33e-62	1.12e-58	1.03e-58	AIRE/C1R/C1S/C4BPA/C8G/C9/CCL13/CD19/CHGA/CRP/CXCL1/CXCL13/CXCL2/CXCL3/CXCL5/CXCL8/F2/FGA/FGB/HPX/IFNE/IGHA1/IGHA2/IGHD/IGHG1/IGHG2/IGHG3/IGHG4/IGHM/IGHV1-18/IGHV1-24/IGHV1-3/IGHV1-45/IGHV1-58/IGHV1-69/IGHV1-69-2/IGHV2-5/IGHV2-70/IGHV3-11/IGHV3-13/IGHV3-15/IGHV3-20/IGHV3-21/IGHV3-23/IGHV3-30/IGHV3-33/IGHV3-43/IGHV3-48/IGHV3-49/IGHV3-64/IGHV3-7/IGHV3-73/IGHV3-74/IGHV4-28/IGHV4-31/IGHV4-34/IGHV4-39…	108
GO:0016064	BP	GO:0016064	immunoglobulin mediated immune response	82/985	186/15856	1.54e-49	1.16e-46	1.07e-46	C1R/C1S/C4BPA/C8G/C9/CD19/CRP/FOXP3/HPX/IGHA1/IGHA2/IGHD/IGHG1/IGHG2/IGHG3/IGHG4/IGHM/IGHV1-18/IGHV1-24/IGHV1-3/IGHV1-45/IGHV1-58/IGHV1-69/IGHV1-69-2/IGHV2-5/IGHV2-70/IGHV3-11/IGHV3-13/IGHV3-15/IGHV3-20/IGHV3-21/IGHV3-23/IGHV3-30/IGHV3-33/IGHV3-43/IGHV3-48/IGHV3-49/IGHV3-64/IGHV3-7/IGHV3-73/IGHV3-74/IGHV4-28/IGHV4-31/IGHV4-34/IGHV4-39/IGHV4-4/IGHV4-59/IGHV4-61/IGHV5-51/IGHV6-1/IGKC/IGKV1-16/IGKV1…	82
GO:0019724	BP	GO:0019724	B cell mediated immunity	82/985	189/15856	7.22e-49	4.81e-46	4.45e-46	C1R/C1S/C4BPA/C8G/C9/CD19/CRP/FOXP3/HPX/IGHA1/IGHA2/IGHD/IGHG1/IGHG2/IGHG3/IGHG4/IGHM/IGHV1-18/IGHV1-24/IGHV1-3/IGHV1-45/IGHV1-58/IGHV1-69/IGHV1-69-2/IGHV2-5/IGHV2-70/IGHV3-11/IGHV3-13/IGHV3-15/IGHV3-20/IGHV3-21/IGHV3-23/IGHV3-30/IGHV3-33/IGHV3-43/IGHV3-48/IGHV3-49/IGHV3-64/IGHV3-7/IGHV3-73/IGHV3-74/IGHV4-28/IGHV4-31/IGHV4-34/IGHV4-39/IGHV4-4/IGHV4-59/IGHV4-61/IGHV5-51/IGHV6-1/IGKC/IGKV1-16/IGKV1…	82
GO:0006910	BP	GO:0006910	phagocytosis, recognition	48/985	65/15856	2.7e-44	1.47e-41	1.36e-41	COLEC12/IGHA1/IGHA2/IGHD/IGHG1/IGHG2/IGHG3/IGHG4/IGHM/IGHV1-18/IGHV1-24/IGHV1-3/IGHV1-45/IGHV1-58/IGHV1-69/IGHV1-69-2/IGHV2-5/IGHV2-70/IGHV3-11/IGHV3-13/IGHV3-15/IGHV3-20/IGHV3-21/IGHV3-23/IGHV3-30/IGHV3-33/IGHV3-43/IGHV3-48/IGHV3-49/IGHV3-64/IGHV3-7/IGHV3-73/IGHV3-74/IGHV4-28/IGHV4-31/IGHV4-34/IGHV4-39/IGHV4-4/IGHV4-59/IGHV4-61/IGHV5-51/IGHV6-1/IGKC/IGLC2/IGLC3/IGLC7/IGLL5/MEGF10	48
GO:0030449	BP	GO:0030449	regulation of complement activation	54/985	93/15856	4.09e-41	2.04e-38	1.89e-38	C1R/C1S/C4BPA/C8G/C9/CD19/F2/IGHG1/IGHG2/IGHG3/IGHG4/IGHV1-69/IGHV2-5/IGHV2-70/IGHV3-11/IGHV3-13/IGHV3-23/IGHV3-30/IGHV3-33/IGHV3-48/IGHV3-7/IGHV4-34/IGHV4-39/IGHV4-59/IGKC/IGKV1-16/IGKV1-17/IGKV1-5/IGKV2-30/IGKV3-15/IGKV3-20/IGKV3D-11/IGKV3D-20/IGKV4-1/IGKV5-2/IGLC2/IGLC3/IGLC7/IGLV1-40/IGLV1-44/IGLV1-47/IGLV1-51/IGLV2-11/IGLV2-14/IGLV2-23/IGLV2-8/IGLV3-1/IGLV3-19/IGLV3-21/IGLV3-25/IGLV3-27/IGLV…	54
GO:0002920	BP	GO:0002920	regulation of humoral immune response	56/985	107/15856	3.15e-39	1.45e-36	1.34e-36	C1R/C1S/C4BPA/C8G/C9/CD19/CXCL13/F2/HPX/IGHG1/IGHG2/IGHG3/IGHG4/IGHV1-69/IGHV2-5/IGHV2-70/IGHV3-11/IGHV3-13/IGHV3-23/IGHV3-30/IGHV3-33/IGHV3-48/IGHV3-7/IGHV4-34/IGHV4-39/IGHV4-59/IGKC/IGKV1-16/IGKV1-17/IGKV1-5/IGKV2-30/IGKV3-15/IGKV3-20/IGKV3D-11/IGKV3D-20/IGKV4-1/IGKV5-2/IGLC2/IGLC3/IGLC7/IGLV1-40/IGLV1-44/IGLV1-47/IGLV1-51/IGLV2-11/IGLV2-14/IGLV2-23/IGLV2-8/IGLV3-1/IGLV3-19/IGLV3-21/IGLV3-25/IG…	56
GO:0002460	BP	GO:0002460	adaptive immune response based on somatic recombination of immune receptors built from immunoglobulin superfamily domains	92/985	322/15856	5.55e-37	2.38e-34	2.2e-34	ADA/AGER/AIRE/C1R/C1S/C4BPA/C8G/C9/CCL19/CD19/CRP/CXCL13/FOXP3/HPX/IGHA1/IGHA2/IGHD/IGHG1/IGHG2/IGHG3/IGHG4/IGHM/IGHV1-18/IGHV1-24/IGHV1-3/IGHV1-45/IGHV1-58/IGHV1-69/IGHV1-69-2/IGHV2-5/IGHV2-70/IGHV3-11/IGHV3-13/IGHV3-15/IGHV3-20/IGHV3-21/IGHV3-23/IGHV3-30/IGHV3-33/IGHV3-43/IGHV3-48/IGHV3-49/IGHV3-64/IGHV3-7/IGHV3-73/IGHV3-74/IGHV4-28/IGHV4-31/IGHV4-34/IGHV4-39/IGHV4-4/IGHV4-59/IGHV4-61/IGHV5-51/…	92
GO:0042742	BP	GO:0042742	defense response to bacterium	77/985	230/15856	2.28e-36	9.12e-34	8.44e-34	C10orf99/CCL20/CEBPB/CHGA/COLEC12/CRP/CXCL13/F2/FGA/FGB/GSDMB/GSDMC/HAMP/HP/IFNE/IGHA1/IGHA2/IGHD/IGHG1/IGHG2/IGHG3/IGHG4/IGHM/IGHV1-18/IGHV1-24/IGHV1-3/IGHV1-45/IGHV1-58/IGHV1-69/IGHV1-69-2/IGHV2-5/IGHV2-70/IGHV3-11/IGHV3-13/IGHV3-15/IGHV3-20/IGHV3-21/IGHV3-23/IGHV3-30/IGHV3-33/IGHV3-43/IGHV3-48/IGHV3-49/IGHV3-64/IGHV3-7/IGHV3-73/IGHV3-74/IGHV4-28/IGHV4-31/IGHV4-34/IGHV4-39/IGHV4-4/IGHV4-59/IGHV…	77
GO:0002449	BP	GO:0002449	lymphocyte mediated immunity	87/985	316/15856	1.19e-33	4.46e-31	4.13e-31	AGER/AIRE/C1R/C1S/C4BPA/C8G/C9/CD19/CRP/FOXP3/HPX/IGHA1/IGHA2/IGHD/IGHG1/IGHG2/IGHG3/IGHG4/IGHM/IGHV1-18/IGHV1-24/IGHV1-3/IGHV1-45/IGHV1-58/IGHV1-69/IGHV1-69-2/IGHV2-5/IGHV2-70/IGHV3-11/IGHV3-13/IGHV3-15/IGHV3-20/IGHV3-21/IGHV3-23/IGHV3-30/IGHV3-33/IGHV3-43/IGHV3-48/IGHV3-49/IGHV3-64/IGHV3-7/IGHV3-73/IGHV3-74/IGHV4-28/IGHV4-31/IGHV4-34/IGHV4-39/IGHV4-4/IGHV4-59/IGHV4-61/IGHV5-51/IGHV6-1/IGKC/IGKV…	87
GO:0050871	BP	GO:0050871	positive regulation of B cell activation	53/985	122/15856	6.34e-32	2.23e-29	2.07e-29	ADA/CARD11/IGHA1/IGHA2/IGHD/IGHG1/IGHG2/IGHG3/IGHG4/IGHM/IGHV1-18/IGHV1-24/IGHV1-3/IGHV1-45/IGHV1-58/IGHV1-69/IGHV1-69-2/IGHV2-5/IGHV2-70/IGHV3-11/IGHV3-13/IGHV3-15/IGHV3-20/IGHV3-21/IGHV3-23/IGHV3-30/IGHV3-33/IGHV3-43/IGHV3-48/IGHV3-49/IGHV3-64/IGHV3-7/IGHV3-73/IGHV3-74/IGHV4-28/IGHV4-31/IGHV4-34/IGHV4-39/IGHV4-4/IGHV4-59/IGHV4-61/IGHV5-51/IGHV6-1/IGKC/IGLC2/IGLC3/IGLC7/IGLL5/IL13/IL2/IL4/IL6/TN…	53
GO:0006911	BP	GO:0006911	phagocytosis, engulfment	48/985	104/15856	1.63e-30	5.42e-28	5.02e-28	IGHA1/IGHA2/IGHD/IGHG1/IGHG2/IGHG3/IGHG4/IGHM/IGHV1-18/IGHV1-24/IGHV1-3/IGHV1-45/IGHV1-58/IGHV1-69/IGHV1-69-2/IGHV2-5/IGHV2-70/IGHV3-11/IGHV3-13/IGHV3-15/IGHV3-20/IGHV3-21/IGHV3-23/IGHV3-30/IGHV3-33/IGHV3-43/IGHV3-48/IGHV3-49/IGHV3-64/IGHV3-7/IGHV3-73/IGHV3-74/IGHV4-28/IGHV4-31/IGHV4-34/IGHV4-39/IGHV4-4/IGHV4-59/IGHV4-61/IGHV5-51/IGHV6-1/IGKC/IGLC2/IGLC3/IGLC7/IGLL5/MEGF10/XKR7	48
GO:0050853	BP	GO:0050853	B cell receptor signaling pathway	49/985	112/15856	8.92e-30	2.81e-27	2.6e-27	BLK/CD19/CD79A/IGHA1/IGHA2/IGHD/IGHG1/IGHG2/IGHG3/IGHG4/IGHM/IGHV1-18/IGHV1-24/IGHV1-3/IGHV1-45/IGHV1-58/IGHV1-69/IGHV1-69-2/IGHV2-5/IGHV2-70/IGHV3-11/IGHV3-13/IGHV3-15/IGHV3-20/IGHV3-21/IGHV3-23/IGHV3-30/IGHV3-33/IGHV3-43/IGHV3-48/IGHV3-49/IGHV3-64/IGHV3-7/IGHV3-73/IGHV3-74/IGHV4-28/IGHV4-31/IGHV4-34/IGHV4-39/IGHV4-4/IGHV4-59/IGHV4-61/IGHV5-51/IGHV6-1/IGKC/IGLC2/IGLC3/IGLC7/IGLL5	49
GO:0050864	BP	GO:0050864	regulation of B cell activation	59/985	166/15856	1.09e-29	3.26e-27	3.02e-27	ADA/BLK/CARD11/CD19/FOXP3/IGHA1/IGHA2/IGHD/IGHG1/IGHG2/IGHG3/IGHG4/IGHM/IGHV1-18/IGHV1-24/IGHV1-3/IGHV1-45/IGHV1-58/IGHV1-69/IGHV1-69-2/IGHV2-5/IGHV2-70/IGHV3-11/IGHV3-13/IGHV3-15/IGHV3-20/IGHV3-21/IGHV3-23/IGHV3-30/IGHV3-33/IGHV3-43/IGHV3-48/IGHV3-49/IGHV3-64/IGHV3-7/IGHV3-73/IGHV3-74/IGHV4-28/IGHV4-31/IGHV4-34/IGHV4-39/IGHV4-4/IGHV4-59/IGHV4-61/IGHV5-51/IGHV6-1/IGKC/IGLC2/IGLC3/IGLC7/IGLL5/IL13…	59
GO:0099024	BP	GO:0099024	plasma membrane invagination	49/985	113/15856	1.48e-29	4.23e-27	3.92e-27	AURKB/IGHA1/IGHA2/IGHD/IGHG1/IGHG2/IGHG3/IGHG4/IGHM/IGHV1-18/IGHV1-24/IGHV1-3/IGHV1-45/IGHV1-58/IGHV1-69/IGHV1-69-2/IGHV2-5/IGHV2-70/IGHV3-11/IGHV3-13/IGHV3-15/IGHV3-20/IGHV3-21/IGHV3-23/IGHV3-30/IGHV3-33/IGHV3-43/IGHV3-48/IGHV3-49/IGHV3-64/IGHV3-7/IGHV3-73/IGHV3-74/IGHV4-28/IGHV4-31/IGHV4-34/IGHV4-39/IGHV4-4/IGHV4-59/IGHV4-61/IGHV5-51/IGHV6-1/IGKC/IGLC2/IGLC3/IGLC7/IGLL5/MEGF10/XKR7	49
GO:0002377	BP	GO:0002377	immunoglobulin production	57/985	165/15856	5.63e-28	1.53e-25	1.42e-25	CARD11/FOXP3/HPX/IGKC/IGKV1-16/IGKV1-17/IGKV1-27/IGKV1-5/IGKV1-6/IGKV1-8/IGKV1-9/IGKV1D-13/IGKV1D-8/IGKV2-24/IGKV2-30/IGKV2D-24/IGKV2D-29/IGKV3-15/IGKV3-20/IGKV3-7/IGKV3D-11/IGKV3D-15/IGKV3D-20/IGKV4-1/IGKV5-2/IGKV6-21/IGLV1-36/IGLV1-40/IGLV1-44/IGLV1-47/IGLV1-50/IGLV1-51/IGLV10-54/IGLV2-11/IGLV2-14/IGLV2-18/IGLV2-23/IGLV2-8/IGLV3-1/IGLV3-10/IGLV3-19/IGLV3-21/IGLV3-25/IGLV3-27/IGLV3-9/IGLV4-60/IG…	57
GO:0010324	BP	GO:0010324	membrane invagination	49/985	121/15856	6.91e-28	1.8e-25	1.66e-25	AURKB/IGHA1/IGHA2/IGHD/IGHG1/IGHG2/IGHG3/IGHG4/IGHM/IGHV1-18/IGHV1-24/IGHV1-3/IGHV1-45/IGHV1-58/IGHV1-69/IGHV1-69-2/IGHV2-5/IGHV2-70/IGHV3-11/IGHV3-13/IGHV3-15/IGHV3-20/IGHV3-21/IGHV3-23/IGHV3-30/IGHV3-33/IGHV3-43/IGHV3-48/IGHV3-49/IGHV3-64/IGHV3-7/IGHV3-73/IGHV3-74/IGHV4-28/IGHV4-31/IGHV4-34/IGHV4-39/IGHV4-4/IGHV4-59/IGHV4-61/IGHV5-51/IGHV6-1/IGKC/IGLC2/IGLC3/IGLC7/IGLL5/MEGF10/XKR7	49
GO:0006909	BP	GO:0006909	phagocytosis	81/985	332/15856	1.98e-27	4.94e-25	4.57e-25	APOA1/C4BPA/COLEC12/CRP/ICAM5/IGHA1/IGHA2/IGHD/IGHG1/IGHG2/IGHG3/IGHG4/IGHM/IGHV1-18/IGHV1-24/IGHV1-3/IGHV1-45/IGHV1-58/IGHV1-69/IGHV1-69-2/IGHV2-5/IGHV2-70/IGHV3-11/IGHV3-13/IGHV3-15/IGHV3-20/IGHV3-21/IGHV3-23/IGHV3-30/IGHV3-33/IGHV3-43/IGHV3-48/IGHV3-49/IGHV3-64/IGHV3-7/IGHV3-73/IGHV3-74/IGHV4-28/IGHV4-31/IGHV4-34/IGHV4-39/IGHV4-4/IGHV4-59/IGHV4-61/IGHV5-51/IGHV6-1/IGKC/IGKV1-16/IGKV1-17/IGKV1-…	81
GO:0008037	BP	GO:0008037	cell recognition	57/985	182/15856	1.75e-25	4.19e-23	3.88e-23	CATSPERB/CCL19/CCL21/CELSR3/COLEC12/EPHB2/IGHA1/IGHA2/IGHD/IGHG1/IGHG2/IGHG3/IGHG4/IGHM/IGHV1-18/IGHV1-24/IGHV1-3/IGHV1-45/IGHV1-58/IGHV1-69/IGHV1-69-2/IGHV2-5/IGHV2-70/IGHV3-11/IGHV3-13/IGHV3-15/IGHV3-20/IGHV3-21/IGHV3-23/IGHV3-30/IGHV3-33/IGHV3-43/IGHV3-48/IGHV3-49/IGHV3-64/IGHV3-7/IGHV3-73/IGHV3-74/IGHV4-28/IGHV4-31/IGHV4-34/IGHV4-39/IGHV4-4/IGHV4-59/IGHV4-61/IGHV5-51/IGHV6-1/IGKC/IGLC2/IGLC3/…	57
GO:0002433	BP	GO:0002433	immune response-regulating cell surface receptor signaling pathway involved in phagocytosis	46/985	124/15856	2.55e-24	5.65e-22	5.23e-22	IGHG1/IGHG2/IGHG3/IGHG4/IGHV1-69/IGHV2-5/IGHV2-70/IGHV3-11/IGHV3-13/IGHV3-23/IGHV3-30/IGHV3-33/IGHV3-48/IGHV3-7/IGHV4-34/IGHV4-39/IGHV4-59/IGKC/IGKV1-16/IGKV1-17/IGKV1-5/IGKV2-30/IGKV3-15/IGKV3-20/IGKV3D-11/IGKV3D-20/IGKV4-1/IGKV5-2/IGLC2/IGLC3/IGLC7/IGLV1-40/IGLV1-44/IGLV1-47/IGLV1-51/IGLV2-11/IGLV2-14/IGLV2-23/IGLV2-8/IGLV3-1/IGLV3-19/IGLV3-21/IGLV3-25/IGLV3-27/IGLV6-57/IGLV7-43	46
GO:0038096	BP	GO:0038096	Fc-gamma receptor signaling pathway involved in phagocytosis	46/985	124/15856	2.55e-24	5.65e-22	5.23e-22	IGHG1/IGHG2/IGHG3/IGHG4/IGHV1-69/IGHV2-5/IGHV2-70/IGHV3-11/IGHV3-13/IGHV3-23/IGHV3-30/IGHV3-33/IGHV3-48/IGHV3-7/IGHV4-34/IGHV4-39/IGHV4-59/IGKC/IGKV1-16/IGKV1-17/IGKV1-5/IGKV2-30/IGKV3-15/IGKV3-20/IGKV3D-11/IGKV3D-20/IGKV4-1/IGKV5-2/IGLC2/IGLC3/IGLC7/IGLV1-40/IGLV1-44/IGLV1-47/IGLV1-51/IGLV2-11/IGLV2-14/IGLV2-23/IGLV2-8/IGLV3-1/IGLV3-19/IGLV3-21/IGLV3-25/IGLV3-27/IGLV6-57/IGLV7-43	46
GO:0002431	BP	GO:0002431	Fc receptor mediated stimulatory signaling pathway	47/985	130/15856	2.95e-24	6.3e-22	5.83e-22	BLK/IGHG1/IGHG2/IGHG3/IGHG4/IGHV1-69/IGHV2-5/IGHV2-70/IGHV3-11/IGHV3-13/IGHV3-23/IGHV3-30/IGHV3-33/IGHV3-48/IGHV3-7/IGHV4-34/IGHV4-39/IGHV4-59/IGKC/IGKV1-16/IGKV1-17/IGKV1-5/IGKV2-30/IGKV3-15/IGKV3-20/IGKV3D-11/IGKV3D-20/IGKV4-1/IGKV5-2/IGLC2/IGLC3/IGLC7/IGLV1-40/IGLV1-44/IGLV1-47/IGLV1-51/IGLV2-11/IGLV2-14/IGLV2-23/IGLV2-8/IGLV3-1/IGLV3-19/IGLV3-21/IGLV3-25/IGLV3-27/IGLV6-57/IGLV7-43	47
GO:0038094	BP	GO:0038094	Fc-gamma receptor signaling pathway	46/985	127/15856	8.31e-24	1.72e-21	1.59e-21	IGHG1/IGHG2/IGHG3/IGHG4/IGHV1-69/IGHV2-5/IGHV2-70/IGHV3-11/IGHV3-13/IGHV3-23/IGHV3-30/IGHV3-33/IGHV3-48/IGHV3-7/IGHV4-34/IGHV4-39/IGHV4-59/IGKC/IGKV1-16/IGKV1-17/IGKV1-5/IGKV2-30/IGKV3-15/IGKV3-20/IGKV3D-11/IGKV3D-20/IGKV4-1/IGKV5-2/IGLC2/IGLC3/IGLC7/IGLV1-40/IGLV1-44/IGLV1-47/IGLV1-51/IGLV2-11/IGLV2-14/IGLV2-23/IGLV2-8/IGLV3-1/IGLV3-19/IGLV3-21/IGLV3-25/IGLV3-27/IGLV6-57/IGLV7-43	46
GO:0042113	BP	GO:0042113	B cell activation	66/985	276/15856	5.23e-22	1.01e-19	9.35e-20	ADA/BLK/CARD11/CD19/CD79A/CDH17/FOXP3/IFNE/IGHA1/IGHA2/IGHD/IGHG1/IGHG2/IGHG3/IGHG4/IGHM/IGHV1-18/IGHV1-24/IGHV1-3/IGHV1-45/IGHV1-58/IGHV1-69/IGHV1-69-2/IGHV2-5/IGHV2-70/IGHV3-11/IGHV3-13/IGHV3-15/IGHV3-20/IGHV3-21/IGHV3-23/IGHV3-30/IGHV3-33/IGHV3-43/IGHV3-48/IGHV3-49/IGHV3-64/IGHV3-7/IGHV3-73/IGHV3-74/IGHV4-28/IGHV4-31/IGHV4-34/IGHV4-39/IGHV4-4/IGHV4-59/IGHV4-61/IGHV5-51/IGHV6-1/IGKC/IGLC2/IGLC3…	66
GO:0002429	BP	GO:0002429	immune response-activating cell surface receptor signaling pathway	84/985	427/15856	1.1e-21	2e-19	1.85e-19	ADA/BLK/CARD11/CD19/CD79A/FOXP3/IGHA1/IGHA2/IGHD/IGHG1/IGHG2/IGHG3/IGHG4/IGHM/IGHV1-18/IGHV1-24/IGHV1-3/IGHV1-45/IGHV1-58/IGHV1-69/IGHV1-69-2/IGHV2-5/IGHV2-70/IGHV3-11/IGHV3-13/IGHV3-15/IGHV3-20/IGHV3-21/IGHV3-23/IGHV3-30/IGHV3-33/IGHV3-43/IGHV3-48/IGHV3-49/IGHV3-64/IGHV3-7/IGHV3-73/IGHV3-74/IGHV4-28/IGHV4-31/IGHV4-34/IGHV4-39/IGHV4-4/IGHV4-59/IGHV4-61/IGHV5-51/IGHV6-1/IGKC/IGKV1-16/IGKV1-17/IGKV…	84
GO:0002757	BP	GO:0002757	immune response-activating signal transduction	84/985	427/15856	1.1e-21	2e-19	1.85e-19	ADA/BLK/CARD11/CD19/CD79A/FOXP3/IGHA1/IGHA2/IGHD/IGHG1/IGHG2/IGHG3/IGHG4/IGHM/IGHV1-18/IGHV1-24/IGHV1-3/IGHV1-45/IGHV1-58/IGHV1-69/IGHV1-69-2/IGHV2-5/IGHV2-70/IGHV3-11/IGHV3-13/IGHV3-15/IGHV3-20/IGHV3-21/IGHV3-23/IGHV3-30/IGHV3-33/IGHV3-43/IGHV3-48/IGHV3-49/IGHV3-64/IGHV3-7/IGHV3-73/IGHV3-74/IGHV4-28/IGHV4-31/IGHV4-34/IGHV4-39/IGHV4-4/IGHV4-59/IGHV4-61/IGHV5-51/IGHV6-1/IGKC/IGKV1-16/IGKV1-17/IGKV…	84
GO:0006898	BP	GO:0006898	receptor-mediated endocytosis	66/985	292/15856	1.38e-20	2.42e-18	2.24e-18	ACHE/APOA1/APOC2/APOL1/CACNG4/CALY/CCL19/CCL21/COLEC12/CXCL8/DRD2/GREM1/HP/HPX/IGHA1/IGHA2/IGHV1-69/IGHV2-5/IGHV2-70/IGHV3-11/IGHV3-13/IGHV3-23/IGHV3-30/IGHV3-33/IGHV3-48/IGHV3-7/IGHV4-34/IGHV4-39/IGHV4-59/IGKC/IGKV1-16/IGKV1-17/IGKV1-5/IGKV2-30/IGKV3-15/IGKV3-20/IGKV3D-11/IGKV3D-20/IGKV4-1/IGKV5-2/IGLC2/IGLC3/IGLC7/IGLV1-40/IGLV1-44/IGLV1-47/IGLV1-51/IGLV2-11/IGLV2-14/IGLV2-23/IGLV2-8/IGLV3-1/IG…	66
GO:0050900	BP	GO:0050900	leukocyte migration	86/985	463/15856	1.81e-20	3.1e-18	2.87e-18	ADA/ADAM8/AGER/AIRE/ARTN/BDKRB1/C10orf99/CCL11/CCL13/CCL19/CCL20/CCL21/CCL25/CCL26/CD177/CD44/CHGA/COL1A1/CXCL1/CXCL13/CXCL2/CXCL3/CXCL5/CXCL8/CYP19A1/F2/GREM1/IGHA1/IGHA2/IGHM/IGHV1-69/IGHV2-5/IGHV2-70/IGHV3-11/IGHV3-13/IGHV3-23/IGHV3-30/IGHV3-33/IGHV3-48/IGHV3-7/IGHV4-34/IGHV4-39/IGHV4-59/IGKC/IGKV1-16/IGKV1-17/IGKV1-5/IGKV2-30/IGKV3-15/IGKV3-20/IGKV3D-11/IGKV3D-20/IGKV4-1/IGKV5-2/IGLC2/IGLC3/I…	86
GO:0002440	BP	GO:0002440	production of molecular mediator of immune response	60/985	250/15856	3.42e-20	5.69e-18	5.27e-18	APOA1/CARD11/CHGA/FOXP3/HPX/IGKC/IGKV1-16/IGKV1-17/IGKV1-27/IGKV1-5/IGKV1-6/IGKV1-8/IGKV1-9/IGKV1D-13/IGKV1D-8/IGKV2-24/IGKV2-30/IGKV2D-24/IGKV2D-29/IGKV3-15/IGKV3-20/IGKV3-7/IGKV3D-11/IGKV3D-15/IGKV3D-20/IGKV4-1/IGKV5-2/IGKV6-21/IGLV1-36/IGLV1-40/IGLV1-44/IGLV1-47/IGLV1-50/IGLV1-51/IGLV10-54/IGLV2-11/IGLV2-14/IGLV2-18/IGLV2-23/IGLV2-8/IGLV3-1/IGLV3-10/IGLV3-19/IGLV3-21/IGLV3-25/IGLV3-27/IGLV3-9/…	60
GO:0002764	BP	GO:0002764	immune response-regulating signaling pathway	85/985	463/15856	6.67e-20	1.08e-17	1e-17	ADA/BLK/CARD11/CD19/CD79A/FOXP3/IGHA1/IGHA2/IGHD/IGHG1/IGHG2/IGHG3/IGHG4/IGHM/IGHV1-18/IGHV1-24/IGHV1-3/IGHV1-45/IGHV1-58/IGHV1-69/IGHV1-69-2/IGHV2-5/IGHV2-70/IGHV3-11/IGHV3-13/IGHV3-15/IGHV3-20/IGHV3-21/IGHV3-23/IGHV3-30/IGHV3-33/IGHV3-43/IGHV3-48/IGHV3-49/IGHV3-64/IGHV3-7/IGHV3-73/IGHV3-74/IGHV4-28/IGHV4-31/IGHV4-34/IGHV4-39/IGHV4-4/IGHV4-59/IGHV4-61/IGHV5-51/IGHV6-1/IGKC/IGKV1-16/IGKV1-17/IGKV…	85
GO:0002768	BP	GO:0002768	immune response-regulating cell surface receptor signaling pathway	84/985	460/15856	1.58e-19	2.5e-17	2.31e-17	ADA/BLK/CARD11/CD19/CD79A/FOXP3/IGHA1/IGHA2/IGHD/IGHG1/IGHG2/IGHG3/IGHG4/IGHM/IGHV1-18/IGHV1-24/IGHV1-3/IGHV1-45/IGHV1-58/IGHV1-69/IGHV1-69-2/IGHV2-5/IGHV2-70/IGHV3-11/IGHV3-13/IGHV3-15/IGHV3-20/IGHV3-21/IGHV3-23/IGHV3-30/IGHV3-33/IGHV3-43/IGHV3-48/IGHV3-49/IGHV3-64/IGHV3-7/IGHV3-73/IGHV3-74/IGHV4-28/IGHV4-31/IGHV4-34/IGHV4-39/IGHV4-4/IGHV4-59/IGHV4-61/IGHV5-51/IGHV6-1/IGKC/IGKV1-16/IGKV1-17/IGKV…	84
GO:0051251	BP	GO:0051251	positive regulation of lymphocyte activation	66/985	319/15856	1.95e-18	2.99e-16	2.77e-16	ADA/ADAM8/AGER/CARD11/CCL19/CCL21/FOXP3/IGF2/IGFBP2/IGHA1/IGHA2/IGHD/IGHG1/IGHG2/IGHG3/IGHG4/IGHM/IGHV1-18/IGHV1-24/IGHV1-3/IGHV1-45/IGHV1-58/IGHV1-69/IGHV1-69-2/IGHV2-5/IGHV2-70/IGHV3-11/IGHV3-13/IGHV3-15/IGHV3-20/IGHV3-21/IGHV3-23/IGHV3-30/IGHV3-33/IGHV3-43/IGHV3-48/IGHV3-49/IGHV3-64/IGHV3-7/IGHV3-73/IGHV3-74/IGHV4-28/IGHV4-31/IGHV4-34/IGHV4-39/IGHV4-4/IGHV4-59/IGHV4-61/IGHV5-51/IGHV6-1/IGKC/IG…	66
GO:0038095	BP	GO:0038095	Fc-epsilon receptor signaling pathway	44/985	153/15856	2.41e-18	3.6e-16	3.33e-16	CARD11/IGHV1-69/IGHV2-5/IGHV2-70/IGHV3-11/IGHV3-13/IGHV3-23/IGHV3-30/IGHV3-33/IGHV3-48/IGHV3-7/IGHV4-34/IGHV4-39/IGHV4-59/IGKC/IGKV1-16/IGKV1-17/IGKV1-5/IGKV2-30/IGKV3-15/IGKV3-20/IGKV3D-11/IGKV3D-20/IGKV4-1/IGKV5-2/IGLC2/IGLC3/IGLC7/IGLV1-40/IGLV1-44/IGLV1-47/IGLV1-51/IGLV2-11/IGLV2-14/IGLV2-23/IGLV2-8/IGLV3-1/IGLV3-19/IGLV3-21/IGLV3-25/IGLV3-27/IGLV6-57/IGLV7-43/LAT	44
GO:0002697	BP	GO:0002697	regulation of immune effector process	75/985	412/15856	1.85e-17	2.58e-15	2.39e-15	AGER/AIM2/APOA1/BLK/C1R/C1S/C4BPA/C8G/C9/CCL19/CD177/CD19/F2/FOXP3/HPX/IGHG1/IGHG2/IGHG3/IGHG4/IGHV1-69/IGHV2-5/IGHV2-70/IGHV3-11/IGHV3-13/IGHV3-23/IGHV3-30/IGHV3-33/IGHV3-48/IGHV3-7/IGHV4-34/IGHV4-39/IGHV4-59/IGKC/IGKV1-16/IGKV1-17/IGKV1-5/IGKV2-30/IGKV3-15/IGKV3-20/IGKV3D-11/IGKV3D-20/IGKV4-1/IGKV5-2/IGLC2/IGLC3/IGLC7/IGLV1-40/IGLV1-44/IGLV1-47/IGLV1-51/IGLV2-11/IGLV2-14/IGLV2-23/IGLV2-8/IGLV3-…	75
GO:0051249	BP	GO:0051249	regulation of lymphocyte activation	80/985	461/15856	2.77e-17	3.76e-15	3.49e-15	ADA/ADAM8/AGER/BLK/CARD11/CCL19/CCL21/CD19/CEBPB/FOXP3/GNRH1/IGF2/IGFBP2/IGHA1/IGHA2/IGHD/IGHG1/IGHG2/IGHG3/IGHG4/IGHM/IGHV1-18/IGHV1-24/IGHV1-3/IGHV1-45/IGHV1-58/IGHV1-69/IGHV1-69-2/IGHV2-5/IGHV2-70/IGHV3-11/IGHV3-13/IGHV3-15/IGHV3-20/IGHV3-21/IGHV3-23/IGHV3-30/IGHV3-33/IGHV3-43/IGHV3-48/IGHV3-49/IGHV3-64/IGHV3-7/IGHV3-73/IGHV3-74/IGHV4-28/IGHV4-31/IGHV4-34/IGHV4-39/IGHV4-4/IGHV4-59/IGHV4-61/IGH…	80
GO:0002696	BP	GO:0002696	positive regulation of leukocyte activation	68/985	358/15856	6.5e-17	8.65e-15	8.01e-15	ADA/ADAM8/AGER/CARD11/CCL19/CCL21/CD177/FOXP3/IGF2/IGFBP2/IGHA1/IGHA2/IGHD/IGHG1/IGHG2/IGHG3/IGHG4/IGHM/IGHV1-18/IGHV1-24/IGHV1-3/IGHV1-45/IGHV1-58/IGHV1-69/IGHV1-69-2/IGHV2-5/IGHV2-70/IGHV3-11/IGHV3-13/IGHV3-15/IGHV3-20/IGHV3-21/IGHV3-23/IGHV3-30/IGHV3-33/IGHV3-43/IGHV3-48/IGHV3-49/IGHV3-64/IGHV3-7/IGHV3-73/IGHV3-74/IGHV4-28/IGHV4-31/IGHV4-34/IGHV4-39/IGHV4-4/IGHV4-59/IGHV4-61/IGHV5-51/IGHV6-1/I…	68
GO:0050867	BP	GO:0050867	positive regulation of cell activation	68/985	370/15856	3.78e-16	4.82e-14	4.46e-14	ADA/ADAM8/AGER/CARD11/CCL19/CCL21/CD177/FOXP3/IGF2/IGFBP2/IGHA1/IGHA2/IGHD/IGHG1/IGHG2/IGHG3/IGHG4/IGHM/IGHV1-18/IGHV1-24/IGHV1-3/IGHV1-45/IGHV1-58/IGHV1-69/IGHV1-69-2/IGHV2-5/IGHV2-70/IGHV3-11/IGHV3-13/IGHV3-15/IGHV3-20/IGHV3-21/IGHV3-23/IGHV3-30/IGHV3-33/IGHV3-43/IGHV3-48/IGHV3-49/IGHV3-64/IGHV3-7/IGHV3-73/IGHV3-74/IGHV4-28/IGHV4-31/IGHV4-34/IGHV4-39/IGHV4-4/IGHV4-59/IGHV4-61/IGHV5-51/IGHV6-1/I…	68
GO:0038093	BP	GO:0038093	Fc receptor signaling pathway	48/985	223/15856	1.97e-14	2.31e-12	2.14e-12	CARD11/IGHG1/IGHG2/IGHG3/IGHG4/IGHV1-69/IGHV2-5/IGHV2-70/IGHV3-11/IGHV3-13/IGHV3-23/IGHV3-30/IGHV3-33/IGHV3-48/IGHV3-7/IGHV4-34/IGHV4-39/IGHV4-59/IGKC/IGKV1-16/IGKV1-17/IGKV1-5/IGKV2-30/IGKV3-15/IGKV3-20/IGKV3D-11/IGKV3D-20/IGKV4-1/IGKV5-2/IGLC2/IGLC3/IGLC7/IGLV1-40/IGLV1-44/IGLV1-47/IGLV1-51/IGLV2-11/IGLV2-14/IGLV2-23/IGLV2-8/IGLV3-1/IGLV3-19/IGLV3-21/IGLV3-25/IGLV3-27/IGLV6-57/IGLV7-43/LAT	48
GO:0031424	BP	GO:0031424	keratinization	26/985	70/15856	2.45e-14	2.82e-12	2.61e-12	CDH3/CNFN/DSC3/KLK14/KRT13/KRT14/KRT15/KRT16/KRT17/KRT19/KRT23/KRT32/KRT5/KRT7/KRT81/KRTAP5-1/KRTAP5-10/KRTAP5-8/PI3/PKP1/PKP3/SFN/TCHH/TGM1/TGM3/TGM5	26
GO:0050851	BP	GO:0050851	antigen receptor-mediated signaling pathway	55/985	294/15856	1.27e-13	1.44e-11	1.33e-11	ADA/BLK/CARD11/CD19/CD79A/FOXP3/IGHA1/IGHA2/IGHD/IGHG1/IGHG2/IGHG3/IGHG4/IGHM/IGHV1-18/IGHV1-24/IGHV1-3/IGHV1-45/IGHV1-58/IGHV1-69/IGHV1-69-2/IGHV2-5/IGHV2-70/IGHV3-11/IGHV3-13/IGHV3-15/IGHV3-20/IGHV3-21/IGHV3-23/IGHV3-30/IGHV3-33/IGHV3-43/IGHV3-48/IGHV3-49/IGHV3-64/IGHV3-7/IGHV3-73/IGHV3-74/IGHV4-28/IGHV4-31/IGHV4-34/IGHV4-39/IGHV4-4/IGHV4-59/IGHV4-61/IGHV5-51/IGHV6-1/IGKC/IGLC2/IGLC3/IGLC7/IGLL…	55
GO:0019730	BP	GO:0019730	antimicrobial humoral response	25/985	79/15856	4.97e-12	5.51e-10	5.1e-10	CCL13/CHGA/CXCL1/CXCL13/CXCL2/CXCL3/CXCL5/CXCL8/F2/FGA/FGB/IGHA1/IGHA2/IGHM/IGKV3-20/LCN2/PGLYRP2/PI3/PLA2G2A/PRSS3/SLPI/TF/WFDC10B/WFDC2/WFDC3	25
GO:0030198	BP	GO:0030198	extracellular matrix organization	56/985	363/15856	2.24e-10	2.35e-08	2.18e-08	ADAM12/ADAM8/ADAMTS10/ADAMTS14/ADAMTSL5/CD44/COL10A1/COL11A1/COL1A1/COL22A1/COL28A1/COL5A1/COL6A3/COL7A1/COMP/CREB3L1/DMP1/EGFL6/FBN2/FGA/FGB/GREM1/HAS1/HAS2/IBSP/ICAM5/IL6/ITGA2B/ITGB6/LAMB3/LOXL1/LUM/MADCAM1/MATN4/MFAP2/MFAP4/MIA/MMP10/MMP12/MMP17/MMP19/MMP23B/MMP7/MMP9/NTNG1/NTNG2/PTX3/SCX/SERPINE1/SMOC1/TGFBI/TIMP1/TLL2/TMPRSS6/TTR/VTN	56
GO:0043062	BP	GO:0043062	extracellular structure organization	56/985	364/15856	2.49e-10	2.57e-08	2.38e-08	ADAM12/ADAM8/ADAMTS10/ADAMTS14/ADAMTSL5/CD44/COL10A1/COL11A1/COL1A1/COL22A1/COL28A1/COL5A1/COL6A3/COL7A1/COMP/CREB3L1/DMP1/EGFL6/FBN2/FGA/FGB/GREM1/HAS1/HAS2/IBSP/ICAM5/IL6/ITGA2B/ITGB6/LAMB3/LOXL1/LUM/MADCAM1/MATN4/MFAP2/MFAP4/MIA/MMP10/MMP12/MMP17/MMP19/MMP23B/MMP7/MMP9/NTNG1/NTNG2/PTX3/SCX/SERPINE1/SMOC1/TGFBI/TIMP1/TLL2/TMPRSS6/TTR/VTN	56
GO:0030216	BP	GO:0030216	keratinocyte differentiation	31/985	140/15856	4.01e-10	4.01e-08	3.71e-08	CDH3/CNFN/DNASE1L2/DSC3/EREG/ETV4/KLK14/KRT13/KRT14/KRT15/KRT16/KRT17/KRT19/KRT23/KRT32/KRT5/KRT7/KRT81/KRTAP5-1/KRTAP5-10/KRTAP5-8/MSX2/PI3/PKP1/PKP3/SFN/TCHH/TGM1/TGM3/TGM5/WNT16	31
GO:0010466	BP	GO:0010466	negative regulation of peptidase activity	38/985	199/15856	4.35e-10	4.27e-08	3.96e-08	ANXA8L1/BIRC5/CARD17/CD44/COL28A1/COL6A3/COL7A1/CST2/HMSD/ITIH3/ITIH4/LCN1/LEF1/MMP9/MT3/NLRP7/PI15/PI3/PLAUR/PTTG1/RARRES1/SERPINA3/SERPINA4/SERPINA5/SERPINE1/SERPINF1/SFN/SLPI/SPINK1/SPINK13/SPINK2/TFPI2/TIMP1/TNFSF14/VTN/WFDC10B/WFDC2/WFDC3	38
GO:0010951	BP	GO:0010951	negative regulation of endopeptidase activity	37/985	192/15856	5.65e-10	5.37e-08	4.97e-08	ANXA8L1/BIRC5/CARD17/CD44/COL28A1/COL6A3/COL7A1/CST2/HMSD/ITIH3/ITIH4/LCN1/LEF1/MMP9/MT3/NLRP7/PI3/PLAUR/PTTG1/RARRES1/SERPINA3/SERPINA4/SERPINA5/SERPINE1/SERPINF1/SFN/SLPI/SPINK1/SPINK13/SPINK2/TFPI2/TIMP1/TNFSF14/VTN/WFDC10B/WFDC2/WFDC3	37
GO:0070268	BP	GO:0070268	cornification	19/985	57/15856	6.63e-10	6.2e-08	5.74e-08	DSC3/KLK14/KRT13/KRT14/KRT15/KRT16/KRT17/KRT19/KRT23/KRT32/KRT5/KRT7/KRT81/PI3/PKP1/PKP3/TCHH/TGM1/TGM5	19
GO:0007606	BP	GO:0007606	sensory perception of chemical stimulus	22/985	84/15856	5.21e-09	4.58e-07	4.25e-07	ASIC1/ASIC3/CNGB1/CST2/DRD2/FZD2/GJB4/LCN1/LEF1/LPO/NCAM2/OBP2B/OR11H7/OR13A1/REEP2/RTP5/SCNN1A/SCNN1B/SCNN1D/SCNN1G/TAS1R3/WNT10B	22
GO:0007600	BP	GO:0007600	sensory perception	61/985	453/15856	8.27e-09	7.18e-07	6.65e-07	ALOXE3/ASIC1/ASIC3/BDKRB1/BFSP2/BIRC5/CDH3/CNGB1/COL11A1/COL1A1/CRYGN/CRYGS/CST2/DRD2/EPYC/EYA1/FSCN2/FZD2/GJB4/GJB6/GRIN1/GRIN2D/HSF4/LCN1/LEF1/LHFPL5/LPO/LUM/MC1R/MYO1A/NCAM2/NMU/NTRK1/OBP2B/OLFM2/OPRD1/OR11H7/OR13A1/OTOF/POU4F1/PRDM12/REEP2/RTP5/SCNN1A/SCNN1B/SCNN1D/SCNN1G/SLC45A2/STRC/TACSTD2/TAS1R3/TFAP2A/TGFBI/TMEM100/TMIE/TRPM8/TSPEAR/UCHL1/UCN/VSX1/WNT10B	61
GO:0050909	BP	GO:0050909	sensory perception of taste	14/985	38/15856	2.76e-08	2.36e-06	2.19e-06	ASIC1/ASIC3/CST2/LCN1/LEF1/LPO/REEP2/RTP5/SCNN1A/SCNN1B/SCNN1D/SCNN1G/TAS1R3/WNT10B	14
GO:0009913	BP	GO:0009913	epidermal cell differentiation	34/985	193/15856	3e-08	2.53e-06	2.35e-06	CDH3/CNFN/DNASE1L2/DSC3/EREG/ETV4/KLK14/KRT13/KRT14/KRT15/KRT16/KRT17/KRT19/KRT23/KRT32/KRT5/KRT7/KRT81/KRTAP5-1/KRTAP5-10/KRTAP5-8/LHFPL5/MSX2/PI3/PKP1/PKP3/SFN/STRC/SULT2B1/TCHH/TGM1/TGM3/TGM5/WNT16	34
GO:0002526	BP	GO:0002526	acute inflammatory response	22/985	93/15856	3.93e-08	3.27e-06	3.03e-06	ADAM8/C2CD4A/C2CD4B/CEBPB/CRP/F2/F3/HAMP/HP/IL20RB/IL4/IL6/ITIH4/LBP/ORM1/ORM2/PLA2G2D/PTGES/SAA1/SAA2/SERPINA3/TREM1	22
GO:0019731	BP	GO:0019731	antibacterial humoral response	12/985	30/15856	9.41e-08	7.72e-06	7.15e-06	FGA/FGB/IGHA1/IGHA2/IGHM/IGKV3-20/PI3/SLPI/TF/WFDC10B/WFDC2/WFDC3	12
GO:0045861	BP	GO:0045861	negative regulation of proteolysis	42/985	285/15856	1.52e-07	1.23e-05	1.14e-05	ANXA8L1/BIRC5/CARD17/CD44/COL28A1/COL6A3/COL7A1/CST2/DERL3/F2/HMSD/IL1R2/ITIH3/ITIH4/LCN1/LEF1/MMP9/MT3/NLRP7/PI15/PI3/PLAUR/PTTG1/RARRES1/SERPINA3/SERPINA4/SERPINA5/SERPINE1/SERPINF1/SFN/SLPI/SPINK1/SPINK13/SPINK2/TFPI2/TIMP1/TNFSF14/VTN/WFDC10B/WFDC2/WFDC3/WNT1	42
GO:0006953	BP	GO:0006953	acute-phase response	13/985	38/15856	2.39e-07	1.91e-05	1.77e-05	CEBPB/CRP/F2/HAMP/HP/IL6/ITIH4/LBP/ORM1/ORM2/SAA1/SAA2/SERPINA3	13
GO:0043588	BP	GO:0043588	skin development	38/985	253/15856	3.63e-07	2.72e-05	2.52e-05	ALOXE3/CDH3/CNFN/COL1A1/COL5A1/COMP/DNASE1L2/DSC3/EREG/ETV4/GJB3/KLK14/KRT13/KRT14/KRT15/KRT16/KRT17/KRT19/KRT23/KRT32/KRT5/KRT7/KRT81/KRTAP5-1/KRTAP5-10/KRTAP5-8/LHX2/MSX2/PI3/PKP1/PKP3/SFN/TCHH/TGM1/TGM3/TGM5/WNT10B/WNT16	38
GO:0032963	BP	GO:0032963	collagen metabolic process	20/985	92/15856	6.99e-07	5.05e-05	4.67e-05	ADAMTS14/COL1A1/COL5A1/CREB3L1/F2/IL6/MFAP4/MMP10/MMP12/MMP17/MMP19/MMP23B/MMP7/MMP9/MRC2/P3H3/RCN3/SCX/TMPRSS6/UCN	20
GO:0008544	BP	GO:0008544	epidermis development	41/985	293/15856	8.65e-07	6.1e-05	5.65e-05	BNC1/CDH3/CNFN/COL7A1/CRABP2/DNASE1L2/DSC3/EREG/ETV4/KLK14/KRT13/KRT14/KRT15/KRT16/KRT17/KRT19/KRT23/KRT32/KRT5/KRT7/KRT81/KRTAP5-1/KRTAP5-10/KRTAP5-8/KRTDAP/LAMB3/LHFPL5/LHX2/MSX2/PI3/PKP1/PKP3/SFN/STRC/SULT2B1/TCHH/TGM1/TGM3/TGM5/WNT10B/WNT16	41
GO:0051346	BP	GO:0051346	negative regulation of hydrolase activity	48/985	378/15856	1.83e-06	0.000124344	0.00011515	ANXA8L1/APOA1/BIRC5/CARD17/CD44/COL28A1/COL6A3/COL7A1/CST2/HMSD/ITIH3/ITIH4/LCN1/LEF1/MMP9/MT3/NLRP7/PI15/PI3/PKMYT1/PLAUR/PLXNB3/PPP1R14D/PPP1R1A/PPP1R1B/PPP1R27/PTTG1/PTX3/RARRES1/SAG/SERPINA3/SERPINA4/SERPINA5/SERPINE1/SERPINF1/SFN/SLPI/SPINK1/SPINK13/SPINK2/SPOCD1/TFPI2/TIMP1/TNFSF14/VTN/WFDC10B/WFDC2/WFDC3	48
GO:0090596	BP	GO:0090596	sensory organ morphogenesis	33/985	238/15856	1.21e-05	0.000753963	0.000698217	BMP7/COL11A1/COL5A1/CTHRC1/EPHB2/EYA1/FBN2/FGF9/FOXN4/FSCN2/FZD2/GBX2/GJB6/IGFN1/LHFPL5/MFAP2/MFSD2A/NKX3-2/OTX1/PROX1/ROR2/SIX2/SIX4/STRA6/STRC/TENM3/TFAP2A/TMIE/TSKU/VSX1/WNT1/WNT16/WNT2	33
GO:0051216	BP	GO:0051216	cartilage development	26/985	169/15856	1.61e-05	0.000974489	0.000902438	BMP7/CD44/CHI3L1/CHRDL2/COL11A1/COL1A1/COMP/EPYC/FGF9/GDF5/GREM1/HMGA2/LUM/MDK/MSX2/NKX3-2/PITX1/ROR2/SCX/SHOX2/SIX2/TGFBI/TIMP1/WNT10B/WNT7A/WNT7B	26
GO:0042471	BP	GO:0042471	ear morphogenesis	19/985	106/15856	2.56e-05	0.00151572	0.00140366	COL11A1/CTHRC1/EPHB2/EYA1/FGF9/FZD2/GBX2/GJB6/LHFPL5/NKX3-2/OTX1/PROX1/ROR2/SIX2/SIX4/STRC/TFAP2A/TMIE/WNT1	19
GO:0052547	BP	GO:0052547	regulation of peptidase activity	44/985	372/15856	2.94e-05	0.00172766	0.00159992	AGER/AIM2/ANXA8L1/BIRC5/CARD17/CD44/COL28A1/COL6A3/COL7A1/CST2/F3/GRIN1/HMSD/ITIH3/ITIH4/LCN1/LEF1/MMP9/MT3/NLRP7/PCOLCE/PI15/PI3/PLAUR/PTTG1/RARRES1/RCN3/SERPINA3/SERPINA4/SERPINA5/SERPINE1/SERPINF1/SFN/SLPI/SPINK1/SPINK13/SPINK2/TFPI2/TIMP1/TNFSF14/VTN/WFDC10B/WFDC2/WFDC3	44
GO:0120254	BP	GO:0120254	olefinic compound metabolic process	19/985	108/15856	3.35e-05	0.00193042	0.00178769	AFP/ALOXE3/BCO2/CYP19A1/CYP27C1/CYP2C9/CYP2D7/CYP2E1/CYP4F12/CYP4F3/DKKL1/GRIN1/HSD17B3/LHB/PTGDS/PTGES/PTGIS/SRD5A2/STAR	19
GO:0052548	BP	GO:0052548	regulation of endopeptidase activity	41/985	347/15856	5.58e-05	0.00309428	0.0028655	AGER/AIM2/ANXA8L1/BIRC5/CARD17/CD44/COL28A1/COL6A3/COL7A1/CST2/F3/GRIN1/HMSD/ITIH3/ITIH4/LCN1/LEF1/MMP9/MT3/NLRP7/PI3/PLAUR/PTTG1/RARRES1/SERPINA3/SERPINA4/SERPINA5/SERPINE1/SERPINF1/SFN/SLPI/SPINK1/SPINK13/SPINK2/TFPI2/TIMP1/TNFSF14/VTN/WFDC10B/WFDC2/WFDC3	41
GO:0042472	BP	GO:0042472	inner ear morphogenesis	16/985	86/15856	6.86e-05	0.003637	0.00336809	COL11A1/CTHRC1/EPHB2/EYA1/FGF9/FZD2/GBX2/LHFPL5/OTX1/PROX1/ROR2/SIX4/STRC/TFAP2A/TMIE/WNT1	16
GO:0030574	BP	GO:0030574	collagen catabolic process	10/985	38/15856	7.82e-05	0.00410585	0.00380228	ADAMTS14/MMP10/MMP12/MMP17/MMP19/MMP23B/MMP7/MMP9/MRC2/TMPRSS6	10
GO:0042698	BP	GO:0042698	ovulation cycle	13/985	62/15856	9.12e-05	0.00470761	0.00435954	AFP/AMH/EREG/GNRH1/HAS1/HAS2/MDK/MMP19/MMP7/OXTR/PTPRN/PTX3/SERPINF1	13
GO:0044849	BP	GO:0044849	estrous cycle	6/985	14/15856	0.0001103	0.00564512	0.00522773	GNRH1/HAS1/HAS2/MDK/MMP7/OXTR	6
GO:0048247	BP	GO:0048247	lymphocyte chemotaxis	12/985	57/15856	0.000161978	0.00821968	0.00761194	ADAM8/C10orf99/CCL11/CCL13/CCL19/CCL20/CCL21/CCL25/CCL26/CXCL13/SAA1/TNFSF14	12
GO:0042363	BP	GO:0042363	fat-soluble vitamin catabolic process	5/985	10/15856	0.000177405	0.00877937	0.00813024	CYP24A1/CYP26A1/CYP26C1/CYP4F12/CYP4F3	5
GO:0060346	BP	GO:0060346	bone trabecula formation	5/985	10/15856	0.000177405	0.00877937	0.00813024	COL1A1/FBN2/GREM1/MSX2/WNT10B	5
GO:1990266	BP	GO:1990266	neutrophil migration	18/985	113/15856	0.000200509	0.00976138	0.00903965	ADAM8/CCL11/CCL13/CCL19/CCL20/CCL21/CCL25/CCL26/CD177/CXCL1/CXCL13/CXCL2/CXCL3/CXCL5/CXCL8/LBP/MDK/SAA1	18
GO:0030593	BP	GO:0030593	neutrophil chemotaxis	16/985	95/15856	0.000231786	0.0111035	0.0102825	CCL11/CCL13/CCL19/CCL20/CCL21/CCL25/CCL26/CXCL1/CXCL13/CXCL2/CXCL3/CXCL5/CXCL8/LBP/MDK/SAA1	16
GO:0097529	BP	GO:0097529	myeloid leukocyte migration	26/985	198/15856	0.000240702	0.0114391	0.0105933	ADAM8/AGER/CCL11/CCL13/CCL19/CCL20/CCL21/CCL25/CCL26/CD177/CHGA/CXCL1/CXCL13/CXCL2/CXCL3/CXCL5/CXCL8/CYP19A1/GREM1/IL4/IL6/LBP/MDK/ROR2/SAA1/SERPINE1	26
GO:0007631	BP	GO:0007631	feeding behavior	13/985	71/15856	0.000379673	0.0169663	0.0157118	ASIP/DRD2/GALR2/GRIN1/MMP17/NMU/OPRD1/OXTR/POU4F1/PYY/STRA6/UCHL1/UCN	13
GO:0048665	BP	GO:0048665	neuron fate specification	6/985	17/15856	0.000386804	0.0170308	0.0157715	EVX1/EYA1/FOXA1/ISL2/MNX1/POU4F1	6
GO:0061448	BP	GO:0061448	connective tissue development	28/985	228/15856	0.000433696	0.0188219	0.0174303	BMP7/CD44/CHI3L1/CHRDL2/COL11A1/COL1A1/COL5A1/COMP/EPYC/FGF9/FOXA1/GDF5/GREM1/HMGA2/LUM/MDK/MSX2/NKX3-2/PITX1/ROR2/SCX/SHOX2/SIX2/TGFBI/TIMP1/WNT10B/WNT7A/WNT7B	28
GO:0009111	BP	GO:0009111	vitamin catabolic process	5/985	12/15856	0.000502048	0.0209449	0.0193963	CYP24A1/CYP26A1/CYP26C1/CYP4F12/CYP4F3	5
GO:0010273	BP	GO:0010273	detoxification of copper ion	5/985	12/15856	0.000502048	0.0209449	0.0193963	MT1A/MT1E/MT1X/MT2A/MT3	5
GO:1990169	BP	GO:1990169	stress response to copper ion	5/985	12/15856	0.000502048	0.0209449	0.0193963	MT1A/MT1E/MT1X/MT2A/MT3	5
GO:0030431	BP	GO:0030431	sleep	7/985	25/15856	0.00062427	0.0257802	0.0238741	ADA/CACNA1I/DRD2/NMU/OXTR/PTGDS/STAR	7
GO:0071621	BP	GO:0071621	granulocyte chemotaxis	17/985	115/15856	0.000726142	0.0297818	0.0275798	CCL11/CCL13/CCL19/CCL20/CCL21/CCL25/CCL26/CXCL1/CXCL13/CXCL2/CXCL3/CXCL5/CXCL8/IL4/LBP/MDK/SAA1	17
GO:0097530	BP	GO:0097530	granulocyte migration	19/985	136/15856	0.000743618	0.0300864	0.0278619	ADAM8/CCL11/CCL13/CCL19/CCL20/CCL21/CCL25/CCL26/CD177/CXCL1/CXCL13/CXCL2/CXCL3/CXCL5/CXCL8/IL4/LBP/MDK/SAA1	19
GO:0043567	BP	GO:0043567	regulation of insulin-like growth factor receptor signaling pathway	6/985	19/15856	0.000761731	0.0301416	0.027913	CDH3/CILP/IGFBP1/IGFBP2/TRIM72/WNT1	6
GO:0050433	BP	GO:0050433	regulation of catecholamine secretion	9/985	41/15856	0.000765118	0.0301416	0.027913	CHGA/DRD2/OXTR/SNCG/STX1A/SYT12/SYT3/SYT5/SYT8	9
GO:0061430	BP	GO:0061430	bone trabecula morphogenesis	5/985	13/15856	0.000774252	0.0303021	0.0280616	COL1A1/FBN2/GREM1/MSX2/WNT10B	5
GO:0034754	BP	GO:0034754	cellular hormone metabolic process	17/985	116/15856	0.000802701	0.0312115	0.0289038	AFP/AKR1B10/BCO2/CRABP2/CYP19A1/CYP21A2/CYP26A1/CYP26C1/CYP27C1/CYP2C9/DHRS2/HSD17B3/LHB/SRD5A2/STAR/TTR/UGT1A8	17
GO:0048568	BP	GO:0048568	embryonic organ development	42/985	407/15856	0.00084838	0.0327748	0.0303515	ADA/BMP7/CEBPB/COL11A1/CTHRC1/CXCL8/E2F7/EN2/EPHB2/EYA1/FBN2/FGF9/FOXH1/FOXN4/FZD2/GBX2/GJB6/HOXB9/IGF2/KRT19/LEF1/LHFPL5/LIF/MFAP2/NKX3-2/OTX1/PBX4/PROX1/ROR2/RYR2/SHOX2/SIX2/SIX4/STRA6/STRC/TFAP2A/TMIE/TUBB2B/WNT1/WNT16/WNT2/WNT7B	42
GO:0060428	BP	GO:0060428	lung epithelium development	8/985	34/15856	0.000918194	0.0349007	0.0323202	AGR2/FOXA1/IL13/RCN3/SPDEF/STRA6/WNT2/WNT7B	8
GO:0032964	BP	GO:0032964	collagen biosynthetic process	9/985	42/15856	0.000920892	0.0349007	0.0323202	COL1A1/COL5A1/CREB3L1/F2/IL6/P3H3/RCN3/SCX/UCN	9
GO:0002062	BP	GO:0002062	chondrocyte differentiation	15/985	98/15856	0.00101493	0.0379837	0.0351753	COL11A1/COMP/FGF9/GDF5/GREM1/HMGA2/MDK/MSX2/NKX3-2/SCX/SHOX2/SIX2/TGFBI/WNT10B/WNT7A	15
GO:0002544	BP	GO:0002544	chronic inflammatory response	6/985	20/15856	0.00103146	0.0382241	0.0353979	CCL11/CXCL13/CYP19A1/FOXP3/IL4/PTGES	6
GO:0042634	BP	GO:0042634	regulation of hair cycle	7/985	27/15856	0.00103412	0.0382241	0.0353979	CDH3/EPS8L3/KRT17/MSX2/TERT/TRPV3/WNT10B	7
GO:0042100	BP	GO:0042100	B cell proliferation	13/985	79/15856	0.0010894	0.0399724	0.0370169	ADA/BLK/CARD11/CD19/CD79A/IFNE/IL13/IL2/IL4/LEF1/MZB1/TNFRSF13B/TNFRSF13C	13
GO:0035987	BP	GO:0035987	endodermal cell differentiation	9/985	43/15856	0.00110144	0.0399724	0.0370169	COL11A1/COL5A1/COL7A1/HMGA2/LAMB3/MIXL1/MMP9/NANOG/VTN	9
GO:0050432	BP	GO:0050432	catecholamine secretion	9/985	43/15856	0.00110144	0.0399724	0.0370169	CHGA/DRD2/OXTR/SNCG/STX1A/SYT12/SYT3/SYT5/SYT8	9
GO:0061687	BP	GO:0061687	detoxification of inorganic compound	5/985	14/15856	0.00114311	0.0409878	0.0379573	MT1A/MT1E/MT1X/MT2A/MT3	5
GO:0097501	BP	GO:0097501	stress response to metal ion	5/985	14/15856	0.00114311	0.0409878	0.0379573	MT1A/MT1E/MT1X/MT2A/MT3	5
GO:0030595	BP	GO:0030595	leukocyte chemotaxis	25/985	208/15856	0.00117187	0.0417689	0.0386806	ADAM8/C10orf99/CCL11/CCL13/CCL19/CCL20/CCL21/CCL25/CCL26/CHGA/CXCL1/CXCL13/CXCL2/CXCL3/CXCL5/CXCL8/CYP19A1/GREM1/IL4/IL6/LBP/MDK/SAA1/SERPINE1/TNFSF14	25
GO:0006721	BP	GO:0006721	terpenoid metabolic process	15/985	100/15856	0.00125366	0.0444198	0.0411355	AKR1B10/APOA1/APOC2/BCO2/CRABP2/CYP26A1/CYP26C1/CYP27C1/CYP2C9/CYP2E1/GPC2/STAR/STRA6/TTR/UGT1A8	15
GO:0019835	BP	GO:0019835	cytolysis	6/985	21/15856	0.00136887	0.0478649	0.0443259	APOL1/C8G/C9/F2/LBP/PLA2G2A	6
GO:0072677	BP	GO:0072677	eosinophil migration	6/985	21/15856	0.00136887	0.0478649	0.0443259	ADAM8/CCL11/CCL13/CCL21/CCL26/IL4	6
GO:0002260	BP	GO:0002260	lymphocyte homeostasis	11/985	62/15856	0.00137488	0.0478649	0.0443259	ADA/CCNB2/FOXP3/IL2/IL2RA/LAT/LMO1/TNFRSF13B/TNFRSF13C/TNFRSF17/TNFSF14	11
GO:0045785	BP	GO:0045785	positive regulation of cell adhesion	41/985	406/15856	0.00147205	0.0503797	0.0466548	ADA/ADAM8/AGER/AGR2/APOA1/BMP7/CARD11/CCL19/CCL21/CCL25/CD44/COL26A1/CXCL13/DMP1/EGFL6/FGA/FGB/FOXA1/FOXA2/FOXP3/FRMD5/HAS2/IBSP/IGF2/IGFBP2/IL2/IL2RA/IL4/IL6/LEF1/LIF/MDK/MEGF10/NFKBIZ/PLAUR/SAA1/SOCS1/TNFRSF13C/TNFRSF18/TNFSF14/VTN	41
GO:0071674	BP	GO:0071674	mononuclear cell migration	13/985	82/15856	0.00155068	0.0527584	0.0488576	AGER/CCL11/CCL13/CCL19/CCL20/CCL21/CCL25/CCL26/GREM1/IL4/IL6/MDK/SERPINE1	13
GO:0034116	BP	GO:0034116	positive regulation of heterotypic cell-cell adhesion	5/985	15/15856	0.00162758	0.0550617	0.0509906	AGER/BMP7/CD44/FGA/FGB	5
GO:0050728	BP	GO:0050728	negative regulation of inflammatory response	18/985	135/15856	0.00174024	0.0581346	0.0538363	ADA/AGER/APOA1/CYP19A1/F2/FNDC4/FOXP3/IL13/IL1R2/IL2/IL20RB/IL2RA/IL4/MDK/NLRP7/PTGIS/SAA1/SERPINF1	18
GO:0010817	BP	GO:0010817	regulation of hormone levels	44/985	448/15856	0.00174753	0.0581346	0.0538363	AFP/AKR1B10/BCO2/BLK/CHGA/CRABP2/CRHR1/CYP19A1/CYP21A2/CYP26A1/CYP26C1/CYP27C1/CYP2C9/DHRS2/DRD2/DUOXA1/EFNA5/FGA/FGB/FOXA1/FOXA2/GCK/GIPR/GNB3/HCAR2/HSD17B3/IL11/IL6/INHA/LHB/LIF/NMU/PTPRN/SLC5A5/SLC7A5/SRD5A2/STAR/STX1A/SYBU/TTR/UCN/UGT1A8/VGF/VSNL1	44
GO:0009593	BP	GO:0009593	detection of chemical stimulus	12/985	74/15856	0.0019026	0.0625976	0.0579693	ASIC3/CST2/FOXA2/GCK/LBP/LPO/OR11H7/OR13A1/RTP5/RYR2/SSC5D/TAS1R3	12
GO:0070098	BP	GO:0070098	chemokine-mediated signaling pathway	13/985	84/15856	0.00194016	0.0634846	0.0587907	CCL11/CCL13/CCL19/CCL20/CCL21/CCL25/CCL26/CXCL1/CXCL13/CXCL2/CXCL3/CXCL5/CXCL8	13
GO:0120255	BP	GO:0120255	olefinic compound biosynthetic process	7/985	30/15856	0.0020139	0.0650092	0.0602026	ALOXE3/CYP19A1/DKKL1/HSD17B3/LHB/SRD5A2/STAR	7
GO:0022409	BP	GO:0022409	positive regulation of cell-cell adhesion	29/985	264/15856	0.00204104	0.0650092	0.0602026	ADA/ADAM8/AGER/BMP7/CARD11/CCL19/CCL21/CD44/CXCL13/FGA/FGB/FOXA1/FOXA2/FOXP3/HAS2/IGF2/IGFBP2/IL2/IL2RA/IL4/IL6/LEF1/MDK/MEGF10/NFKBIZ/PLAUR/SOCS1/TNFRSF13C/TNFSF14	29
GO:0002548	BP	GO:0002548	monocyte chemotaxis	10/985	56/15856	0.00213199	0.067547	0.0625528	CCL11/CCL13/CCL19/CCL20/CCL21/CCL25/CCL26/GREM1/IL6/SERPINE1	10
GO:0048562	BP	GO:0048562	embryonic organ morphogenesis	29/985	265/15856	0.00215998	0.0678185	0.0628041	BMP7/COL11A1/CTHRC1/EPHB2/EYA1/FBN2/FGF9/FOXH1/FOXN4/FZD2/GBX2/GJB6/HOXB9/LHFPL5/MFAP2/NKX3-2/OTX1/PROX1/ROR2/RYR2/SHOX2/SIX2/SIX4/STRA6/STRC/TFAP2A/TMIE/WNT1/WNT16	29
GO:0001776	BP	GO:0001776	leukocyte homeostasis	13/985	85/15856	0.00216321	0.0678185	0.0628041	ADA/CCNB2/FOXP3/HCAR2/IL2/IL2RA/IL6/LAT/LMO1/TNFRSF13B/TNFRSF13C/TNFRSF17/TNFSF14	13
GO:0031589	BP	GO:0031589	cell-substrate adhesion	35/985	339/15856	0.00219154	0.0683487	0.0632952	ACTN2/AGR2/APOA1/CCL21/CCL25/CD44/CDKN2A/COL1A1/COL26A1/DMP1/EFNA5/EGFL6/FGA/FGB/GREM1/HAS2/ITGA2B/ITGB6/L1CAM/LAMB3/MADCAM1/MDK/MICALL2/MMP12/NTNG1/NTNG2/ONECUT2/PLAU/SEMA3E/SERPINE1/STRC/STRCP1/TACSTD2/VTN/WNT1	35
GO:0050802	BP	GO:0050802	circadian sleep/wake cycle, sleep	5/985	16/15856	0.00224733	0.0697256	0.0645702	ADA/DRD2/NMU/PTGDS/STAR	5
GO:0060485	BP	GO:0060485	mesenchyme development	28/985	254/15856	0.00229413	0.0700782	0.0648968	AKNAD1/AMH/BASP1/BMP7/COL1A1/CYP26C1/DAND5/DPPA4/FGF9/FOXA1/FOXA2/FOXH1/GBX2/GREM1/HAS2/HMGA2/IL6/LEF1/MDK/MSX2/SCX/SEMA3B/SEMA3E/SIX2/SIX4/TMEM100/WNT16/WNT2	28
GO:0010838	BP	GO:0010838	positive regulation of keratinocyte proliferation	4/985	10/15856	0.00229681	0.0700782	0.0648968	CDH3/HAS2/MDK/TGM1	4
GO:0048521	BP	GO:0048521	negative regulation of behavior	4/985	10/15856	0.00229681	0.0700782	0.0648968	ADA/DRD2/NMU/UCN	4
GO:0002685	BP	GO:0002685	regulation of leukocyte migration	23/985	195/15856	0.00231254	0.0700782	0.0648968	ADA/ADAM8/AGER/AIRE/BDKRB1/C10orf99/CCL19/CCL20/CCL21/CCL25/CXCL13/CXCL8/CYP19A1/GREM1/IL4/IL6/ITGA2B/LBP/MADCAM1/MDK/SERPINE1/TNFRSF18/TNFSF14	23
GO:0022617	BP	GO:0022617	extracellular matrix disassembly	11/985	66/15856	0.00231722	0.0700782	0.0648968	ADAM8/CD44/IL6/MMP10/MMP12/MMP19/MMP7/MMP9/TIMP1/TLL2/TMPRSS6	11
GO:0017158	BP	GO:0017158	regulation of calcium ion-dependent exocytosis	8/985	39/15856	0.00236204	0.0710747	0.0658196	CACNA1G/CACNA1I/CDK5R2/STX1A/SYT12/SYT3/SYT5/SYT8	8
GO:0051937	BP	GO:0051937	catecholamine transport	10/985	57/15856	0.00244461	0.0731916	0.06778	CHGA/DRD2/OXTR/RAB3B/SNCG/STX1A/SYT12/SYT3/SYT5/SYT8	10
GO:0048608	BP	GO:0048608	reproductive structure development	39/985	392/15856	0.00247445	0.0737165	0.0682661	ADA/AFP/AMH/BASP1/BMP7/CEBPB/CYP19A1/E2F7/EREG/FGF9/FOXA1/GJB3/GNRH1/HSD17B3/IGF2/INHA/KRT19/LEF1/LHB/LIF/MMP19/NTRK1/PLAC1/PTGIS/PTPRN/PTX3/ROR2/SCX/SERPINA5/SERPINF1/SIX4/SRD5A2/STAR/STRA6/TFAP2C/VGF/WNT2/WNT7A/WNT7B	39
GO:0072676	BP	GO:0072676	lymphocyte migration	15/985	107/15856	0.00249193	0.0738697	0.068408	ADAM8/AIRE/ARTN/C10orf99/CCL11/CCL13/CCL19/CCL20/CCL21/CCL25/CCL26/CXCL13/MADCAM1/SAA1/TNFSF14	15
GO:0045165	BP	GO:0045165	cell fate commitment	25/985	220/15856	0.00255495	0.0753646	0.0697923	CEBPB/EVX1/EYA1/FOXA1/FOXA2/FOXN4/FOXP3/IL6/ISL2/MIAT/MNX1/NANOG/ONECUT2/PITX1/POU4F1/PROX1/ROR2/SIX2/SPDEF/WNT1/WNT10B/WNT16/WNT2/WNT7A/WNT7B	25
GO:0061844	BP	GO:0061844	antimicrobial humoral immune response mediated by antimicrobial peptide	8/985	40/15856	0.00279467	0.0816316	0.075596	CCL13/CXCL1/CXCL13/CXCL2/CXCL3/CXCL5/CXCL8/F2	8
GO:0002687	BP	GO:0002687	positive regulation of leukocyte migration	17/985	130/15856	0.00283741	0.0824779	0.0763797	ADAM8/AGER/BDKRB1/CCL19/CCL20/CCL21/CXCL13/CXCL8/IL4/IL6/ITGA2B/LBP/MADCAM1/MDK/SERPINE1/TNFRSF18/TNFSF14	17
GO:0019369	BP	GO:0019369	arachidonic acid metabolic process	9/985	49/15856	0.00287359	0.0827263	0.0766097	ALOXE3/CYP2C9/CYP2D7/CYP2E1/CYP4F12/CYP4F3/PTGDS/PTGES/PTGIS	9
GO:0048260	BP	GO:0048260	positive regulation of receptor-mediated endocytosis	9/985	49/15856	0.00287359	0.0827263	0.0766097	CCL19/CCL21/DRD2/GREM1/IL4/PCSK9/SERPINE1/TF/VTN	9
GO:0034114	BP	GO:0034114	regulation of heterotypic cell-cell adhesion	6/985	24/15856	0.00289346	0.0828998	0.0767704	AGER/APOA1/BMP7/CD44/FGA/FGB	6
GO:0061458	BP	GO:0061458	reproductive system development	39/985	396/15856	0.00295554	0.0842751	0.078044	ADA/AFP/AMH/BASP1/BMP7/CEBPB/CYP19A1/E2F7/EREG/FGF9/FOXA1/GJB3/GNRH1/HSD17B3/IGF2/INHA/KRT19/LEF1/LHB/LIF/MMP19/NTRK1/PLAC1/PTGIS/PTPRN/PTX3/ROR2/SCX/SERPINA5/SERPINF1/SIX4/SRD5A2/STAR/STRA6/TFAP2C/VGF/WNT2/WNT7A/WNT7B	39
GO:0045066	BP	GO:0045066	regulatory T cell differentiation	7/985	32/15856	0.00298747	0.084575	0.0783218	FOXP3/IL2/IL2RA/MDK/PLA2G2D/SOCS1/TNFRSF18	7
GO:0022410	BP	GO:0022410	circadian sleep/wake cycle process	5/985	17/15856	0.00302255	0.084575	0.0783218	ADA/DRD2/NMU/PTGDS/STAR	5
GO:0048245	BP	GO:0048245	eosinophil chemotaxis	5/985	17/15856	0.00302255	0.084575	0.0783218	CCL11/CCL13/CCL21/CCL26/IL4	5
GO:0048385	BP	GO:0048385	regulation of retinoic acid receptor signaling pathway	5/985	17/15856	0.00302255	0.084575	0.0783218	CRABP2/CYP26A1/CYP26C1/PRAME/ZNF536	5
GO:0010810	BP	GO:0010810	regulation of cell-substrate adhesion	23/985	200/15856	0.00319658	0.0878034	0.0813114	AGR2/APOA1/CCL21/CCL25/CDKN2A/COL1A1/COL26A1/DMP1/EFNA5/EGFL6/FGA/FGB/GREM1/HAS2/MDK/MMP12/ONECUT2/PLAU/SEMA3E/SERPINE1/TACSTD2/VTN/WNT1	23
GO:0007608	BP	GO:0007608	sensory perception of smell	8/985	41/15856	0.00328668	0.0893756	0.0827674	CNGB1/DRD2/FZD2/GJB4/NCAM2/OBP2B/OR11H7/OR13A1	8
GO:0048663	BP	GO:0048663	neuron fate commitment	8/985	41/15856	0.00328668	0.0893756	0.0827674	EVX1/EYA1/FOXA1/FOXN4/ISL2/MNX1/POU4F1/WNT1	8
GO:0022407	BP	GO:0022407	regulation of cell-cell adhesion	39/985	399/15856	0.00336725	0.0893756	0.0827674	ADA/ADAM8/AGER/APOA1/BLK/BMP7/CARD11/CCL19/CCL21/CCL25/CD44/CEBPB/CXCL13/EFNA5/FGA/FGB/FOXA1/FOXA2/FOXP3/GNRH1/HAS2/IGF2/IGFBP2/IL2/IL20RB/IL2RA/IL4/IL6/LEF1/MDK/MEGF10/NFKBIZ/PLA2G2D/PLAUR/SOCS1/TENM3/TNFRSF13C/TNFSF14/WNT1	39
GO:0008228	BP	GO:0008228	opsonization	4/985	11/15856	0.00343293	0.0893756	0.0827674	C4BPA/CRP/LBP/PTX3	4
GO:0030238	BP	GO:0030238	male sex determination	4/985	11/15856	0.00343293	0.0893756	0.0827674	FGF9/GNRH1/INSRR/SIX4	4
GO:0060433	BP	GO:0060433	bronchus development	4/985	11/15856	0.00343293	0.0893756	0.0827674	AGR2/IL13/SPDEF/WNT7B	4
GO:0060856	BP	GO:0060856	establishment of blood-brain barrier	4/985	11/15856	0.00343293	0.0893756	0.0827674	MFSD2A/MXRA8/WNT7A/WNT7B	4
GO:0070269	BP	GO:0070269	pyroptosis	4/985	11/15856	0.00343293	0.0893756	0.0827674	AIM2/GSDMB/GSDMC/ZBP1	4
GO:1900115	BP	GO:1900115	extracellular regulation of signal transduction	4/985	11/15856	0.00343293	0.0893756	0.0827674	DAND5/FBN2/GREM1/GREM2	4
GO:1900116	BP	GO:1900116	extracellular negative regulation of signal transduction	4/985	11/15856	0.00343293	0.0893756	0.0827674	DAND5/FBN2/GREM1/GREM2	4
GO:0042730	BP	GO:0042730	fibrinolysis	6/985	25/15856	0.00361005	0.0931766	0.0862874	F2/FGA/FGB/PLAU/PLAUR/SERPINE1	6
GO:0019233	BP	GO:0019233	sensory perception of pain	12/985	80/15856	0.00371527	0.0954807	0.0884211	ALOXE3/ASIC3/BDKRB1/GRIN1/GRIN2D/MC1R/NMU/NTRK1/OPRD1/PRDM12/TMEM100/UCHL1	12
GO:0001706	BP	GO:0001706	endoderm formation	9/985	51/15856	0.00380848	0.0970433	0.0898682	COL11A1/COL5A1/COL7A1/HMGA2/LAMB3/MIXL1/MMP9/NANOG/VTN	9
GO:0031638	BP	GO:0031638	zymogen activation	9/985	51/15856	0.00380848	0.0970433	0.0898682	C1R/FGA/FGB/HGFAC/HP/KLK1/PLAU/PRSS3/SERPINE1	9
GO:0002576	BP	GO:0002576	platelet degranulation	16/985	123/15856	0.00392052	0.099475	0.0921201	ACTN2/APOA1/BLK/FGA/FGB/IGF2/ITGA2B/ITIH3/ITIH4/ORM1/ORM2/SERPINA3/SERPINA4/SERPINE1/TF/TIMP1	16
GO:0016101	BP	GO:0016101	diterpenoid metabolic process	13/985	91/15856	0.00398635	0.100718	0.0932716	AKR1B10/APOA1/APOC2/BCO2/CRABP2/CYP26A1/CYP26C1/CYP27C1/GPC2/STAR/STRA6/TTR/UGT1A8	13
GO:0015837	BP	GO:0015837	amine transport	12/985	81/15856	0.0041211	0.103252	0.0956175	AQP9/CHGA/DRD2/OXTR/RAB3B/SLC38A3/SNCG/STX1A/SYT12/SYT3/SYT5/SYT8	12
GO:1900046	BP	GO:1900046	regulation of hemostasis	12/985	81/15856	0.0041211	0.103252	0.0956175	BLK/COMP/EPHB2/F2/F3/FGA/FGB/FOXA2/PLAU/PLAUR/SERPINE1/VTN	12
GO:0032943	BP	GO:0032943	mononuclear cell proliferation	27/985	253/15856	0.00425765	0.106228	0.098374	ADA/AGER/BLK/CARD11/CCL19/CD19/CD79A/CEBPB/CRP/FOXP3/GNRH1/IFNE/IGF2/IGFBP2/IL13/IL2/IL20RB/IL2RA/IL4/IL6/LEF1/LMO1/MZB1/PLA2G2D/TNFRSF13B/TNFRSF13C/TNFSF14	27
GO:0071276	BP	GO:0071276	cellular response to cadmium ion	7/985	34/15856	0.00428522	0.106473	0.0986003	MMP9/MT1A/MT1E/MT1X/MT2A/MT3/STAR	7
GO:0030199	BP	GO:0030199	collagen fibril organization	9/985	52/15856	0.0043574	0.10762	0.0996628	ADAMTS14/COL11A1/COL1A1/COL5A1/COMP/GREM1/LOXL1/LUM/SCX	9
GO:1990868	BP	GO:1990868	response to chemokine	13/985	92/15856	0.00438532	0.10762	0.0996628	CCL11/CCL13/CCL19/CCL20/CCL21/CCL25/CCL26/CXCL1/CXCL13/CXCL2/CXCL3/CXCL5/CXCL8	13
GO:1990869	BP	GO:1990869	cellular response to chemokine	13/985	92/15856	0.00438532	0.10762	0.0996628	CCL11/CCL13/CCL19/CCL20/CCL21/CCL25/CCL26/CXCL1/CXCL13/CXCL2/CXCL3/CXCL5/CXCL8	13
GO:0030509	BP	GO:0030509	BMP signaling pathway	17/985	137/15856	0.00489229	0.116395	0.107789	AMH/BMP7/BMPER/CHRDL1/COMP/DAND5/GDF5/GREM1/GREM2/LEF1/LEFTY1/MSX2/ROR2/SCX/TMEM100/TMPRSS6/WNT1	17
GO:0042635	BP	GO:0042635	positive regulation of hair cycle	4/985	12/15856	0.00489837	0.116395	0.107789	KRT17/MSX2/TERT/WNT10B	4
GO:0045187	BP	GO:0045187	regulation of circadian sleep/wake cycle, sleep	4/985	12/15856	0.00489837	0.116395	0.107789	ADA/DRD2/NMU/PTGDS	4
GO:0060900	BP	GO:0060900	embryonic camera-type eye formation	4/985	12/15856	0.00489837	0.116395	0.107789	PROX1/STRA6/TFAP2A/WNT16	4
GO:0032652	BP	GO:0032652	regulation of interleukin-1 production	12/985	83/15856	0.00503926	0.117481	0.108795	AGER/AIM2/APOA1/CARD17/CCL19/IGHD/IL6/NLRP7/ORM1/ORM2/SAA1/SPHK1	12
GO:0045823	BP	GO:0045823	positive regulation of heart contraction	7/985	35/15856	0.00507494	0.117481	0.108795	ADA/ADRA1D/ATP2A1/CHGA/NMU/RYR2/UCN	7
GO:0048048	BP	GO:0048048	embryonic eye morphogenesis	7/985	35/15856	0.00507494	0.117481	0.108795	BMP7/FBN2/MFAP2/PROX1/STRA6/TFAP2A/WNT16	7
GO:0007530	BP	GO:0007530	sex determination	5/985	19/15856	0.00512067	0.117481	0.108795	AMH/FGF9/GNRH1/INSRR/SIX4	5
GO:0034505	BP	GO:0034505	tooth mineralization	5/985	19/15856	0.00512067	0.117481	0.108795	COL1A1/DMP1/MSX2/TFAP2A/TSPEAR	5
GO:0042745	BP	GO:0042745	circadian sleep/wake cycle	5/985	19/15856	0.00512067	0.117481	0.108795	ADA/DRD2/NMU/PTGDS/STAR	5
GO:0050906	BP	GO:0050906	detection of stimulus involved in sensory perception	13/985	94/15856	0.00527965	0.119462	0.11063	ASIC3/CNGB1/COL11A1/CST2/LHFPL5/LPO/NTRK1/OR11H7/OR13A1/PRDM12/RTP5/STRC/TAS1R3	13
GO:0048736	BP	GO:0048736	appendage development	19/985	161/15856	0.00528682	0.119462	0.11063	BMP7/COMP/CRABP2/FBN2/FGF9/GDF5/GREM1/KREMEN2/LEF1/MSX2/PITX1/ROR2/RSPO4/SALL4/SCX/SHOX2/SMOC1/TFAP2A/WNT7A	19
GO:0060173	BP	GO:0060173	limb development	19/985	161/15856	0.00528682	0.119462	0.11063	BMP7/COMP/CRABP2/FBN2/FGF9/GDF5/GREM1/KREMEN2/LEF1/MSX2/PITX1/ROR2/RSPO4/SALL4/SCX/SHOX2/SMOC1/TFAP2A/WNT7A	19
GO:0071624	BP	GO:0071624	positive regulation of granulocyte chemotaxis	6/985	27/15856	0.00542647	0.121245	0.112281	CCL19/CCL21/CXCL8/IL4/LBP/MDK	6
GO:0050727	BP	GO:0050727	regulation of inflammatory response	33/985	334/15856	0.00566285	0.125137	0.115885	ADA/ADAM8/AGER/APOA1/C2CD4A/C2CD4B/CEBPB/CYP19A1/DUOXA1/F2/FNDC4/FOXP3/IL13/IL1R2/IL2/IL20RB/IL2RA/IL4/IL6/LBP/MDK/MMP9/NFKBIZ/NLRP7/PGLYRP2/PLA2G2A/PLA2G2D/PTGIS/SAA1/SERPINE1/SERPINF1/SPHK1/ZBP1	33
GO:0051952	BP	GO:0051952	regulation of amine transport	11/985	74/15856	0.00574587	0.126494	0.117141	CHGA/DRD2/OXTR/RAB3B/SLC38A3/SNCG/STX1A/SYT12/SYT3/SYT5/SYT8	11
GO:0006720	BP	GO:0006720	isoprenoid metabolic process	15/985	117/15856	0.0058732	0.128823	0.119298	AKR1B10/APOA1/APOC2/BCO2/CRABP2/CYP26A1/CYP26C1/CYP27C1/CYP2C9/CYP2E1/GPC2/STAR/STRA6/TTR/UGT1A8	15
GO:0000079	BP	GO:0000079	regulation of cyclin-dependent protein serine/threonine kinase activity	13/985	96/15856	0.00631438	0.137995	0.127792	CCNA1/CCNB2/CCNL2/CCNO/CCNYL2/CDC25C/CDK5R2/CDKN2A/CDKN3/PKMYT1/PLK1/PROX1/SFN	13
GO:0010038	BP	GO:0010038	response to metal ion	32/985	324/15856	0.00640827	0.139537	0.12922	AQP9/BGLAP/CACNA1G/CPNE4/CPNE7/DRD2/FGA/FGB/GIPR/GNRH1/HAMP/IGFBP2/KRT14/MMP9/MT1A/MT1E/MT1X/MT2A/MT3/NEUROD2/PTGES/RYR2/SERPINF1/STAR/SYT12/SYT3/SYT5/SYT8/TAT/TERT/TF/TFAP2A	32
GO:0002902	BP	GO:0002902	regulation of B cell apoptotic process	5/985	20/15856	0.00648374	0.139657	0.129331	ADA/AURKB/BLK/HSH2D/IL2	5
GO:0071294	BP	GO:0071294	cellular response to zinc ion	5/985	20/15856	0.00648374	0.139657	0.129331	MT1A/MT1E/MT1X/MT2A/MT3	5
GO:0042573	BP	GO:0042573	retinoic acid metabolic process	6/985	28/15856	0.00655029	0.139955	0.129607	BCO2/CRABP2/CYP26A1/CYP26C1/CYP27C1/UGT1A8	6
GO:0060326	BP	GO:0060326	cell chemotaxis	28/985	274/15856	0.00660579	0.139955	0.129607	ADAM8/C10orf99/CCL11/CCL13/CCL19/CCL20/CCL21/CCL25/CCL26/CHGA/CXCL1/CXCL13/CXCL2/CXCL3/CXCL5/CXCL8/CYP19A1/GREM1/HOXB9/IL4/IL6/LBP/LEF1/MDK/PLXNB3/SAA1/SERPINE1/TNFSF14	28
GO:0001523	BP	GO:0001523	retinoid metabolic process	12/985	86/15856	0.00671452	0.139955	0.129607	AKR1B10/APOA1/APOC2/BCO2/CRABP2/CYP26A1/CYP26C1/CYP27C1/GPC2/STRA6/TTR/UGT1A8	12
GO:0002903	BP	GO:0002903	negative regulation of B cell apoptotic process	4/985	13/15856	0.00673131	0.139955	0.129607	ADA/AURKB/HSH2D/IL2	4
GO:0060457	BP	GO:0060457	negative regulation of digestive system process	4/985	13/15856	0.00673131	0.139955	0.129607	HAMP/NMU/OXTR/UCN	4
GO:0070307	BP	GO:0070307	lens fiber cell development	4/985	13/15856	0.00673131	0.139955	0.129607	BFSP2/PROX1/WNT7A/WNT7B	4
GO:0090399	BP	GO:0090399	replicative senescence	4/985	13/15856	0.00673131	0.139955	0.129607	CDKN2A/SERPINE1/TERT/WNT16	4
GO:2000242	BP	GO:2000242	negative regulation of reproductive process	8/985	46/15856	0.00682659	0.140957	0.130535	ADA/AMH/BMP7/FBXO43/LIF/SERPINF1/SPINK13/TIMP1	8
GO:2000272	BP	GO:2000272	negative regulation of signaling receptor activity	8/985	46/15856	0.00682659	0.140957	0.130535	DKKL1/EPHB2/GPRC5A/LYPD1/LYPD6/MTRNR2L10/MTRNR2L6/PCSK9	8
GO:0046651	BP	GO:0046651	lymphocyte proliferation	26/985	250/15856	0.00693261	0.142476	0.131942	ADA/AGER/BLK/CARD11/CCL19/CD19/CD79A/CEBPB/FOXP3/GNRH1/IFNE/IGF2/IGFBP2/IL13/IL2/IL20RB/IL2RA/IL4/IL6/LEF1/LMO1/MZB1/PLA2G2D/TNFRSF13B/TNFRSF13C/TNFSF14	26
GO:0042445	BP	GO:0042445	hormone metabolic process	21/985	189/15856	0.00697153	0.142476	0.131942	AFP/AKR1B10/BCO2/CRABP2/CYP19A1/CYP21A2/CYP26A1/CYP26C1/CYP27C1/CYP2C9/DHRS2/DUOXA1/FOXA1/GNB3/HSD17B3/LHB/SLC5A5/SRD5A2/STAR/TTR/UGT1A8	21
GO:0060541	BP	GO:0060541	respiratory system development	21/985	189/15856	0.00697153	0.142476	0.131942	ADA/AGR2/BASP1/CCBE1/CHI3L1/DPPA4/FGF9/FOXA1/GNG8/HSD11B1/IL13/LEF1/LIF/MSC/PROX1/RCN3/SIX4/SPDEF/STRA6/WNT2/WNT7B	21
GO:0048592	BP	GO:0048592	eye morphogenesis	17/985	142/15856	0.00700271	0.142627	0.132081	BMP7/COL5A1/EPHB2/FBN2/FOXN4/FSCN2/IGFN1/MFAP2/MFSD2A/PROX1/STRA6/TENM3/TFAP2A/TSKU/VSX1/WNT16/WNT2	17
GO:1903524	BP	GO:1903524	positive regulation of blood circulation	10/985	66/15856	0.00722371	0.146629	0.135788	ADA/ADRA1D/ATP2A1/CHGA/FGA/FGB/NMU/OXTR/RYR2/UCN	10
GO:0070661	BP	GO:0070661	leukocyte proliferation	28/985	276/15856	0.00727468	0.147165	0.136284	ADA/AGER/BLK/CARD11/CCL19/CD19/CD79A/CEBPB/CRP/FOXP3/GNRH1/GREM1/IFNE/IGF2/IGFBP2/IL13/IL2/IL20RB/IL2RA/IL4/IL6/LEF1/LMO1/MZB1/PLA2G2D/TNFRSF13B/TNFRSF13C/TNFSF14	28
GO:0010043	BP	GO:0010043	response to zinc ion	8/985	47/15856	0.00779	0.155327	0.143843	BGLAP/HAMP/KRT14/MT1A/MT1E/MT1X/MT2A/MT3	8
GO:0001975	BP	GO:0001975	response to amphetamine	6/985	29/15856	0.0078338	0.155327	0.143843	ASIC1/DRD2/GRIN1/OXTR/PPP1R1B/RGS17	6
GO:0014046	BP	GO:0014046	dopamine secretion	6/985	29/15856	0.0078338	0.155327	0.143843	DRD2/SNCG/SYT12/SYT3/SYT5/SYT8	6
GO:0014059	BP	GO:0014059	regulation of dopamine secretion	6/985	29/15856	0.0078338	0.155327	0.143843	DRD2/SNCG/SYT12/SYT3/SYT5/SYT8	6
GO:0045589	BP	GO:0045589	regulation of regulatory T cell differentiation	6/985	29/15856	0.0078338	0.155327	0.143843	FOXP3/IL2/IL2RA/MDK/SOCS1/TNFRSF18	6
GO:0010469	BP	GO:0010469	regulation of signaling receptor activity	17/985	144/15856	0.00802974	0.157537	0.145889	ACTN2/CACNG4/DKKL1/EPHB2/EREG/GPRC5A/GREM1/GREM2/GRIN1/LYPD1/LYPD6/MTRNR2L10/MTRNR2L6/NPTX1/PCSK9/PLAU/SERPINE1	17
GO:0045109	BP	GO:0045109	intermediate filament organization	5/985	21/15856	0.00808213	0.157537	0.145889	BFSP2/KRT14/KRT17/PKP1/TCHH	5
GO:0045745	BP	GO:0045745	positive regulation of G protein-coupled receptor signaling pathway	5/985	21/15856	0.00808213	0.157537	0.145889	CHGA/DRD2/F2/GAS2L2/KLK14	5
GO:0060343	BP	GO:0060343	trabecula formation	5/985	21/15856	0.00808213	0.157537	0.145889	COL1A1/FBN2/GREM1/MSX2/WNT10B	5
GO:0043616	BP	GO:0043616	keratinocyte proliferation	7/985	38/15856	0.0081031	0.157537	0.145889	CDH3/EREG/HAS2/MDK/SFN/TGM1/WNT16	7
GO:0050806	BP	GO:0050806	positive regulation of synaptic transmission	18/985	156/15856	0.00819957	0.158896	0.147148	AGER/CACNG4/CALB2/DRD2/EPHB2/GRIN1/GRIN2D/MPP2/NMU/NTRK1/OXTR/RAB3B/RAPSN/ROR2/SLC8A2/STX1A/SYT12/WNT7A	18
GO:0050804	BP	GO:0050804	modulation of chemical synaptic transmission	38/985	408/15856	0.00823027	0.158977	0.147223	ACHE/AGER/APBA2/ASIC1/CACNA1B/CACNG4/CALB2/CDC20/CEL/DRD2/EPHB2/GRIN1/GRIN2D/GRM4/ITPKA/MPP2/NEUROD2/NMU/NPTX1/NTNG1/NTNG2/NTRK1/OXTR/RAB3B/RAPSN/RIN1/ROR2/SLC8A2/SNCG/STAR/STX1A/SYBU/SYN1/SYT12/TUBB2B/UCN/VGF/WNT7A	38
GO:0043583	BP	GO:0043583	ear development	21/985	192/15856	0.00830191	0.159845	0.148027	BMPER/COL11A1/CTHRC1/EPHB2/EYA1/FGF9/FZD2/GBX2/GJB6/LHFPL5/NKX3-2/OTX1/PROX1/ROR2/SIX2/SIX4/STRA6/STRC/TFAP2A/TMIE/WNT1	21
GO:0070664	BP	GO:0070664	negative regulation of leukocyte proliferation	11/985	78/15856	0.00854341	0.163561	0.151468	BLK/CEBPB/CRP/FOXP3/GNRH1/GREM1/IL2/IL20RB/IL2RA/PLA2G2D/TNFRSF13B	11
GO:0099177	BP	GO:0099177	regulation of trans-synaptic signaling	38/985	409/15856	0.00854954	0.163561	0.151468	ACHE/AGER/APBA2/ASIC1/CACNA1B/CACNG4/CALB2/CDC20/CEL/DRD2/EPHB2/GRIN1/GRIN2D/GRM4/ITPKA/MPP2/NEUROD2/NMU/NPTX1/NTNG1/NTNG2/NTRK1/OXTR/RAB3B/RAPSN/RIN1/ROR2/SLC8A2/SNCG/STAR/STX1A/SYBU/SYN1/SYT12/TUBB2B/UCN/VGF/WNT7A	38
GO:0032944	BP	GO:0032944	regulation of mononuclear cell proliferation	22/985	205/15856	0.00870231	0.165954	0.153684	ADA/AGER/BLK/CARD11/CCL19/CEBPB/CRP/FOXP3/GNRH1/IGF2/IGFBP2/IL13/IL2/IL20RB/IL2RA/IL4/IL6/LMO1/MZB1/PLA2G2D/TNFRSF13B/TNFRSF13C	22
GO:1904029	BP	GO:1904029	regulation of cyclin-dependent protein kinase activity	13/985	100/15856	0.00886458	0.168313	0.155869	CCNA1/CCNB2/CCNL2/CCNO/CCNYL2/CDC25C/CDK5R2/CDKN2A/CDKN3/PKMYT1/PLK1/PROX1/SFN	13
GO:0015844	BP	GO:0015844	monoamine transport	10/985	68/15856	0.0089067	0.168313	0.155869	CHGA/DRD2/OXTR/RAB3B/SNCG/STX1A/SYT12/SYT3/SYT5/SYT8	10
GO:0036149	BP	GO:0036149	phosphatidylinositol acyl-chain remodeling	4/985	14/15856	0.00896659	0.168313	0.155869	PLA2G2A/PLA2G2D/PLA2G4D/PLA2G4F	4
GO:0042749	BP	GO:0042749	regulation of circadian sleep/wake cycle	4/985	14/15856	0.00896659	0.168313	0.155869	ADA/DRD2/NMU/PTGDS	4
GO:0043584	BP	GO:0043584	nose development	4/985	14/15856	0.00896659	0.168313	0.155869	GNG8/PROX1/SIX4/STRA6	4
GO:0055123	BP	GO:0055123	digestive system development	15/985	123/15856	0.00924988	0.17167	0.158978	ADA/AGR2/CCKBR/CLMP/CXCL8/FGF9/IGF2/MIXL1/NKX3-2/OXTR/PYY/SHOX2/SIX2/SPDEF/STRA6	15
GO:1902624	BP	GO:1902624	positive regulation of neutrophil migration	6/985	30/15856	0.00928878	0.17167	0.158978	ADAM8/CCL19/CCL21/CXCL8/LBP/MDK	6
GO:2000352	BP	GO:2000352	negative regulation of endothelial cell apoptotic process	6/985	30/15856	0.00928878	0.17167	0.158978	FGA/FGB/IL13/IL4/SERPINE1/TERT	6
GO:0045933	BP	GO:0045933	positive regulation of muscle contraction	7/985	39/15856	0.00935896	0.172435	0.159686	ADA/ATP2A1/CHGA/NMU/OXTR/SPHK1/UCN	7
GO:0071280	BP	GO:0071280	cellular response to copper ion	5/985	22/15856	0.00993443	0.181918	0.168468	MT1A/MT1E/MT1X/MT2A/MT3	5
GO:0070663	BP	GO:0070663	regulation of leukocyte proliferation	23/985	220/15856	0.010044	0.183365	0.169807	ADA/AGER/BLK/CARD11/CCL19/CEBPB/CRP/FOXP3/GNRH1/GREM1/IGF2/IGFBP2/IL13/IL2/IL20RB/IL2RA/IL4/IL6/LMO1/MZB1/PLA2G2D/TNFRSF13B/TNFRSF13C	23
GO:0001704	BP	GO:0001704	formation of primary germ layer	14/985	113/15856	0.0102261	0.185567	0.171847	BMP7/COL11A1/COL5A1/COL7A1/EYA1/HMGA2/LAMB3/LEF1/MIXL1/MMP9/NANOG/SCX/SIX2/VTN	14
GO:2000241	BP	GO:2000241	regulation of reproductive process	16/985	136/15856	0.0102513	0.185567	0.171847	ADA/AMH/BMP7/BNC1/CDC20/CDC25C/FBXO43/GNRH1/LIF/MSX2/OXTR/SERPINF1/SPATA22/SPINK1/SPINK13/TIMP1	16
GO:0030193	BP	GO:0030193	regulation of blood coagulation	11/985	80/15856	0.0102886	0.185567	0.171847	BLK/EPHB2/F2/F3/FGA/FGB/FOXA2/PLAU/PLAUR/SERPINE1/VTN	11
GO:1902476	BP	GO:1902476	chloride transmembrane transport	11/985	80/15856	0.0102886	0.185567	0.171847	APOL1/BEST4/CLCA2/CLIC3/FXYD3/GABRA3/GABRE/GABRP/SLC12A5/SLC12A8/SLC26A10	11
GO:0071772	BP	GO:0071772	response to BMP	17/985	148/15856	0.0104456	0.18727	0.173423	AMH/BMP7/BMPER/CHRDL1/COMP/DAND5/GDF5/GREM1/GREM2/LEF1/LEFTY1/MSX2/ROR2/SCX/TMEM100/TMPRSS6/WNT1	17
GO:0071773	BP	GO:0071773	cellular response to BMP stimulus	17/985	148/15856	0.0104456	0.18727	0.173423	AMH/BMP7/BMPER/CHRDL1/COMP/DAND5/GDF5/GREM1/GREM2/LEF1/LEFTY1/MSX2/ROR2/SCX/TMEM100/TMPRSS6/WNT1	17
GO:0032102	BP	GO:0032102	negative regulation of response to external stimulus	33/985	349/15856	0.0106732	0.190471	0.176388	ADA/AGER/APOA1/CXCL13/CYP19A1/DCST1/DRD2/F2/FGA/FGB/FNDC4/FOXP3/GREM1/GRIN1/IL13/IL1R2/IL2/IL20RB/IL2RA/IL4/MDK/MMP12/NLRP7/PLAU/PLAUR/PTGIS/SAA1/SEMA3B/SEMA3E/SERPINE1/SERPINF1/UCN/VTN	33
GO:1904036	BP	GO:1904036	negative regulation of epithelial cell apoptotic process	7/985	40/15856	0.0107514	0.190471	0.176388	FGA/FGB/IL13/IL4/MDK/SERPINE1/TERT	7
GO:2000404	BP	GO:2000404	regulation of T cell migration	7/985	40/15856	0.0107514	0.190471	0.176388	ADAM8/AIRE/C10orf99/CCL20/CCL21/CXCL13/TNFSF14	7
GO:0001662	BP	GO:0001662	behavioral fear response	6/985	31/15856	0.0109267	0.191875	0.177688	ASIC1/ASIC4/LYPD1/MDK/NEUROD2/UCN	6
GO:0007618	BP	GO:0007618	mating	6/985	31/15856	0.0109267	0.191875	0.177688	ADA/GRIN1/KLK14/OXTR/PI3/PPP1R1B	6
GO:0048009	BP	GO:0048009	insulin-like growth factor receptor signaling pathway	6/985	31/15856	0.0109267	0.191875	0.177688	CDH3/CILP/IGFBP1/IGFBP2/TRIM72/WNT1	6
GO:0030326	BP	GO:0030326	embryonic limb morphogenesis	14/985	114/15856	0.011013	0.192262	0.178047	BMP7/CRABP2/FBN2/FGF9/GDF5/GREM1/LEF1/MSX2/PITX1/ROR2/SALL4/SHOX2/TFAP2A/WNT7A	14
GO:0035113	BP	GO:0035113	embryonic appendage morphogenesis	14/985	114/15856	0.011013	0.192262	0.178047	BMP7/CRABP2/FBN2/FGF9/GDF5/GREM1/LEF1/MSX2/PITX1/ROR2/SALL4/SHOX2/TFAP2A/WNT7A	14
GO:0048871	BP	GO:0048871	multicellular organismal homeostasis	42/985	470/15856	0.0112444	0.195482	0.181029	ACHE/ADAM8/ALOXE3/BGLAP/CDH3/CEBPB/CNGB1/CYP4F12/DRD2/G0S2/GJB6/HAMP/HAS2/IGHA1/IGHA2/IGHG3/IGKC/IL13/IL20RA/IL20RB/IL4/IL6/KRT16/LCN1/LCN2/MFAP2/MFSD2A/MUC13/NMU/OXTR/RCN3/SCNN1A/SCNN1B/SCNN1G/SCX/SERPINA3/SFN/SLN/TF/TRPM8/WNT10B/YBX2	42
GO:0001541	BP	GO:0001541	ovarian follicle development	8/985	50/15856	0.0112954	0.195482	0.181029	AMH/CEBPB/EREG/GNRH1/INHA/MMP19/PTX3/VGF	8
GO:1900047	BP	GO:1900047	negative regulation of hemostasis	8/985	50/15856	0.0112954	0.195482	0.181029	COMP/F2/FGA/FGB/PLAU/PLAUR/SERPINE1/VTN	8
GO:0042391	BP	GO:0042391	regulation of membrane potential	35/985	377/15856	0.0114132	0.196952	0.18239	ACTN2/ASIC1/BCO2/CACNA1B/CACNA1G/CACNA1I/CACNG4/DRD2/GABRA3/GABRE/GABRP/GRIN1/GRIN2D/HCN2/HSH2D/HTR3A/KCNH3/KCNH8/KCNK17/KCNN4/MLLT11/MPP2/OPRD1/P2RX5/P2RX6/PIP5KL1/POPDC3/PYCR1/RYR2/SCN2A/SCN3A/SLC4A3/SLC8A2/STX1A/WNT7A	35
GO:0048880	BP	GO:0048880	sensory system development	33/985	351/15856	0.0115559	0.197372	0.182779	ACHE/ATOH7/BFSP2/BMP7/CHRDL1/COL5A1/CRYGN/CRYGS/DRD2/EPHB2/FBN2/FGF9/FOXN4/FSCN2/HSF4/IGFN1/LHX2/MFAP2/MFSD2A/PBX4/POU4F1/PROX1/SERPINF1/SMOC1/STRA6/TENM3/TFAP2A/TSKU/VSX1/WNT16/WNT2/WNT7A/WNT7B	33
GO:0007620	BP	GO:0007620	copulation	4/985	15/15856	0.0116353	0.197372	0.182779	ADA/KLK14/OXTR/PI3	4
GO:0007635	BP	GO:0007635	chemosensory behavior	4/985	15/15856	0.0116353	0.197372	0.182779	GJB4/GRIN1/NTRK1/OBP2B	4
GO:0036148	BP	GO:0036148	phosphatidylglycerol acyl-chain remodeling	4/985	15/15856	0.0116353	0.197372	0.182779	PLA2G2A/PLA2G2D/PLA2G4D/PLA2G4F	4
GO:0042035	BP	GO:0042035	regulation of cytokine biosynthetic process	4/985	15/15856	0.0116353	0.197372	0.182779	EREG/FOXP3/IGF2BP2/IGF2BP3	4
GO:0048565	BP	GO:0048565	digestive tract development	14/985	115/15856	0.0118465	0.200386	0.18557	ADA/AGR2/CCKBR/CLMP/CXCL8/FGF9/MIXL1/NKX3-2/OXTR/PYY/SHOX2/SIX2/SPDEF/STRA6	14
GO:0060395	BP	GO:0060395	SMAD protein signal transduction	10/985	71/15856	0.0119742	0.201976	0.187043	AFP/BMP7/BTBD11/CILP/GDF5/INHA/INHBE/LEFTY1/ROR2/TF	10
GO:0032612	BP	GO:0032612	interleukin-1 production	12/985	93/15856	0.0123299	0.207392	0.192058	AGER/AIM2/APOA1/CARD17/CCL19/IGHD/IL6/NLRP7/ORM1/ORM2/SAA1/SPHK1	12
GO:0030888	BP	GO:0030888	regulation of B cell proliferation	9/985	61/15856	0.0125025	0.209706	0.194201	ADA/BLK/CARD11/IL13/IL2/IL4/MZB1/TNFRSF13B/TNFRSF13C	9
GO:0007517	BP	GO:0007517	muscle organ development	32/985	340/15856	0.0125623	0.210121	0.194585	ANKRD33/BASP1/COL11A1/COL6A3/DNER/FGF9/FOXH1/FZD2/GREM1/HAMP/LEF1/LIF/MEF2B/MEGF10/MIR25/MSC/NEB/PITX1/POPDC3/POU4F1/PROX1/RYR2/SCX/SHOX2/SIX4/SPEG/SRPK3/STRA6/TLL2/TRIM72/WNT10B/WNT2	32
GO:0002209	BP	GO:0002209	behavioral defense response	6/985	32/15856	0.0127589	0.212223	0.196532	ASIC1/ASIC4/LYPD1/MDK/NEUROD2/UCN	6
GO:0048566	BP	GO:0048566	embryonic digestive tract development	6/985	32/15856	0.0127589	0.212223	0.196532	ADA/CXCL8/FGF9/SHOX2/SIX2/STRA6	6
GO:0001649	BP	GO:0001649	osteoblast differentiation	21/985	200/15856	0.0128781	0.213022	0.197271	ACHE/BGLAP/BMP7/CEBPB/COL1A1/CREB3L1/CTHRC1/CYP24A1/FBN2/FGF9/GREM1/IBSP/IGF2/IL6/LEF1/MRC2/MSX2/SHOX2/SMOC1/WNT10B/WNT7B	21
GO:0031348	BP	GO:0031348	negative regulation of defense response	21/985	200/15856	0.0128781	0.213022	0.197271	ADA/AGER/APOA1/CYP19A1/DCST1/DRD2/F2/FNDC4/FOXP3/IL13/IL1R2/IL2/IL20RB/IL2RA/IL4/MDK/MMP12/NLRP7/PTGIS/SAA1/SERPINF1	21
GO:0032651	BP	GO:0032651	regulation of interleukin-1 beta production	10/985	72/15856	0.0131557	0.215725	0.199775	AGER/AIM2/APOA1/CARD17/CCL19/IL6/NLRP7/ORM1/ORM2/SPHK1	10
GO:0032945	BP	GO:0032945	negative regulation of mononuclear cell proliferation	10/985	72/15856	0.0131557	0.215725	0.199775	BLK/CEBPB/CRP/FOXP3/GNRH1/IL2/IL20RB/IL2RA/PLA2G2D/TNFRSF13B	10
GO:0007548	BP	GO:0007548	sex differentiation	24/985	238/15856	0.0131856	0.215725	0.199775	AFP/AMH/BASP1/CEBPB/CYP19A1/EREG/FGF9/GNRH1/HSD17B3/INHA/LHB/MMP19/NTRK1/PTPRN/PTX3/ROR2/SCX/SIX4/SRD5A2/STAR/STRA6/TFAP2C/VGF/WNT7A	24
GO:0042303	BP	GO:0042303	molting cycle	12/985	94/15856	0.0133616	0.217417	0.201342	CDH3/DNASE1L2/EPS8L3/KRT14/KRT16/KRT17/LHX2/MSX2/TERT/TGM3/TRPV3/WNT10B	12
GO:0042633	BP	GO:0042633	hair cycle	12/985	94/15856	0.0133616	0.217417	0.201342	CDH3/DNASE1L2/EPS8L3/KRT14/KRT16/KRT17/LHX2/MSX2/TERT/TGM3/TRPV3/WNT10B	12
GO:0050818	BP	GO:0050818	regulation of coagulation	11/985	83/15856	0.0134038	0.217511	0.201429	BLK/EPHB2/F2/F3/FGA/FGB/FOXA2/PLAU/PLAUR/SERPINE1/VTN	11
GO:0008202	BP	GO:0008202	steroid metabolic process	28/985	290/15856	0.0136897	0.221551	0.20517	AFP/APOA1/APOL1/CEL/CYP19A1/CYP21A2/CYP24A1/CYP26A1/CYP26C1/CYP2C9/CYP2E1/DHRS2/DKKL1/GNB3/HSD11B1/HSD17B3/IL4/LHB/MT3/PCSK9/PROX1/SRD5A2/STAR/SULT1A2/SULT1A3/SULT2B1/SULT4A1/UGT1A8	28
GO:0002673	BP	GO:0002673	regulation of acute inflammatory response	7/985	42/15856	0.0139772	0.222051	0.205633	ADAM8/C2CD4A/C2CD4B/IL20RB/IL4/IL6/PLA2G2D	7
GO:0015872	BP	GO:0015872	dopamine transport	7/985	42/15856	0.0139772	0.222051	0.205633	DRD2/RAB3B/SNCG/SYT12/SYT3/SYT5/SYT8	7
GO:0021545	BP	GO:0021545	cranial nerve development	7/985	42/15856	0.0139772	0.222051	0.205633	ATOH7/EPHB2/NTRK1/PLXNA4/POU4F1/SIX4/TFAP2A	7
GO:0045104	BP	GO:0045104	intermediate filament cytoskeleton organization	7/985	42/15856	0.0139772	0.222051	0.205633	BFSP2/KRT14/KRT16/KRT17/PKP1/PRPH/TCHH	7
GO:0001654	BP	GO:0001654	eye development	32/985	343/15856	0.0141298	0.222051	0.205633	ACHE/ATOH7/BFSP2/BMP7/CHRDL1/COL5A1/CRYGN/CRYGS/DRD2/EPHB2/FBN2/FGF9/FOXN4/FSCN2/HSF4/IGFN1/LHX2/MFAP2/MFSD2A/PBX4/PROX1/SERPINF1/SMOC1/STRA6/TENM3/TFAP2A/TSKU/VSX1/WNT16/WNT2/WNT7A/WNT7B	32
GO:0048839	BP	GO:0048839	inner ear development	18/985	165/15856	0.0141831	0.222051	0.205633	BMPER/COL11A1/CTHRC1/EPHB2/EYA1/FGF9/FZD2/GBX2/GJB6/LHFPL5/OTX1/PROX1/ROR2/SIX4/STRC/TFAP2A/TMIE/WNT1	18
GO:0032732	BP	GO:0032732	positive regulation of interleukin-1 production	8/985	52/15856	0.014203	0.222051	0.205633	AGER/AIM2/CCL19/IGHD/IL6/ORM1/ORM2/SAA1	8
GO:0050795	BP	GO:0050795	regulation of behavior	8/985	52/15856	0.014203	0.222051	0.205633	ADA/DRD2/HTR1D/MDK/NMU/PTGDS/STRA6/UCN	8
GO:0090183	BP	GO:0090183	regulation of kidney development	8/985	52/15856	0.014203	0.222051	0.205633	BASP1/BMP7/GREM1/LIF/MMP9/SIX2/SIX4/TACSTD2	8
GO:0006706	BP	GO:0006706	steroid catabolic process	5/985	24/15856	0.01447	0.222051	0.205633	CEL/CYP19A1/CYP24A1/HSD11B1/MT3	5
GO:0036151	BP	GO:0036151	phosphatidylcholine acyl-chain remodeling	5/985	24/15856	0.01447	0.222051	0.205633	PLA2G2A/PLA2G2D/PLA2G4D/PLA2G4F/TMEM86B	5
GO:0042104	BP	GO:0042104	positive regulation of activated T cell proliferation	5/985	24/15856	0.01447	0.222051	0.205633	AGER/IGF2/IGFBP2/IL2/IL2RA	5
GO:0050482	BP	GO:0050482	arachidonic acid secretion	5/985	24/15856	0.01447	0.222051	0.205633	DRD2/PLA2G2A/PLA2G2C/PLA2G2D/PLA2G4F	5
GO:0061217	BP	GO:0061217	regulation of mesonephros development	5/985	24/15856	0.01447	0.222051	0.205633	BASP1/GREM1/SIX2/SIX4/TACSTD2	5
GO:1903963	BP	GO:1903963	arachidonate transport	5/985	24/15856	0.01447	0.222051	0.205633	DRD2/PLA2G2A/PLA2G2C/PLA2G2D/PLA2G4F	5
GO:0001503	BP	GO:0001503	ossification	33/985	357/15856	0.0145678	0.222051	0.205633	ACHE/BGLAP/BMP7/CEBPB/CHRDL1/CHRDL2/COL11A1/COL1A1/COMP/CREB3L1/CTHRC1/CYP24A1/DMP1/FBN2/FGF9/GDF5/GREM1/IBSP/IGF2/IL6/KREMEN2/LEF1/MDK/MRC2/MSX2/ROR2/SCX/SHOX2/SIX2/SMOC1/TFAP2A/WNT10B/WNT7B	33
GO:0008406	BP	GO:0008406	gonad development	20/985	190/15856	0.0145894	0.222051	0.205633	AFP/AMH/BASP1/CEBPB/CYP19A1/EREG/FGF9/GNRH1/INHA/LHB/MMP19/NTRK1/PTPRN/PTX3/SCX/SIX4/SRD5A2/STAR/TFAP2C/VGF	20
GO:0001696	BP	GO:0001696	gastric acid secretion	4/985	16/15856	0.0147647	0.222051	0.205633	CCKBR/NMU/OXTR/UCN	4
GO:0032740	BP	GO:0032740	positive regulation of interleukin-17 production	4/985	16/15856	0.0147647	0.222051	0.205633	IL2/IL6/SLC7A5/SPHK1	4
GO:0045956	BP	GO:0045956	positive regulation of calcium ion-dependent exocytosis	4/985	16/15856	0.0147647	0.222051	0.205633	CACNA1G/CACNA1I/CDK5R2/STX1A	4
GO:0042596	BP	GO:0042596	fear response	6/985	33/15856	0.014796	0.222051	0.205633	ASIC1/ASIC4/LYPD1/MDK/NEUROD2/UCN	6
GO:0050670	BP	GO:0050670	regulation of lymphocyte proliferation	21/985	203/15856	0.0150394	0.225139	0.208493	ADA/AGER/BLK/CARD11/CCL19/CEBPB/FOXP3/GNRH1/IGF2/IGFBP2/IL13/IL2/IL20RB/IL2RA/IL4/IL6/LMO1/MZB1/PLA2G2D/TNFRSF13B/TNFRSF13C	21
GO:0070509	BP	GO:0070509	calcium ion import	10/985	74/15856	0.0157783	0.234854	0.217489	ATP2A1/CACNA1B/CACNA1G/CACNA1I/GCK/SLC8A2/SLN/SPINK1/TRPV3/UCN	10
GO:0045103	BP	GO:0045103	intermediate filament-based process	7/985	43/15856	0.0158258	0.234854	0.217489	BFSP2/KRT14/KRT16/KRT17/PKP1/PRPH/TCHH	7
GO:0060688	BP	GO:0060688	regulation of morphogenesis of a branching structure	8/985	53/15856	0.0158452	0.234854	0.217489	BMP7/GREM1/MDK/SHOX2/SIX2/SIX4/TACSTD2/WNT2	8
GO:0050921	BP	GO:0050921	positive regulation of chemotaxis	15/985	131/15856	0.0159538	0.23588	0.21844	AGER/ARTN/CCL19/CCL21/CCL26/CXCL13/CXCL8/F3/IL4/IL6/LBP/MDK/SERPINE1/TNFSF14/TUBB2B	15
GO:0050714	BP	GO:0050714	positive regulation of protein secretion	17/985	155/15856	0.016028	0.236393	0.218915	ACHE/ADAM8/BLK/DRD2/FGA/FGB/GCK/GIPR/HCAR2/IL13/IL2/IL6/KCNN4/NMU/SAA1/SYBU/VSNL1	17
GO:0015850	BP	GO:0015850	organic hydroxy compound transport	22/985	217/15856	0.0161707	0.237545	0.219981	APOA1/APOC2/AQP9/ASIC3/CEL/CHGA/CRHR1/CYP19A1/DRD2/OXTR/PCSK9/PLTP/RAB3B/SNCG/STAR/STRA6/STX1A/SYT12/SYT3/SYT5/SYT8/YJEFN3	22
GO:1903532	BP	GO:1903532	positive regulation of secretion by cell	27/985	281/15856	0.0161854	0.237545	0.219981	ACHE/ADAM8/BLK/CACNA1G/CACNA1I/CD177/CDK5R2/CYP19A1/DRD2/FGA/FGB/GCK/GIPR/HCAR2/IL13/IL2/IL4/IL6/INHA/KCNN4/NMU/OXTR/SAA1/STX1A/SYBU/UCN/VSNL1	27
GO:0150063	BP	GO:0150063	visual system development	32/985	347/15856	0.0164617	0.241009	0.223189	ACHE/ATOH7/BFSP2/BMP7/CHRDL1/COL5A1/CRYGN/CRYGS/DRD2/EPHB2/FBN2/FGF9/FOXN4/FSCN2/HSF4/IGFN1/LHX2/MFAP2/MFSD2A/PBX4/PROX1/SERPINF1/SMOC1/STRA6/TENM3/TFAP2A/TSKU/VSX1/WNT16/WNT2/WNT7A/WNT7B	32
GO:0035094	BP	GO:0035094	response to nicotine	6/985	34/15856	0.0170483	0.246771	0.228526	DRD2/IL13/LYPD1/NTRK1/PPP1R1B/STAR	6
GO:0045684	BP	GO:0045684	positive regulation of epidermis development	6/985	34/15856	0.0170483	0.246771	0.228526	ETV4/KRT17/MSX2/SFN/SULT2B1/WNT10B	6
GO:2000403	BP	GO:2000403	positive regulation of lymphocyte migration	6/985	34/15856	0.0170483	0.246771	0.228526	ADAM8/CCL20/CCL21/CXCL13/MADCAM1/TNFSF14	6
GO:0002335	BP	GO:0002335	mature B cell differentiation	5/985	25/15856	0.017185	0.246771	0.228526	ADA/CD19/CDH17/IL6/POU2AF1	5
GO:0050974	BP	GO:0050974	detection of mechanical stimulus involved in sensory perception	5/985	25/15856	0.017185	0.246771	0.228526	ASIC3/COL11A1/LHFPL5/NTRK1/STRC	5
GO:0090023	BP	GO:0090023	positive regulation of neutrophil chemotaxis	5/985	25/15856	0.017185	0.246771	0.228526	CCL19/CCL21/CXCL8/LBP/MDK	5
GO:0030514	BP	GO:0030514	negative regulation of BMP signaling pathway	7/985	44/15856	0.0178414	0.253763	0.235	BMPER/CHRDL1/DAND5/GREM1/GREM2/TMPRSS6/WNT1	7
GO:0045744	BP	GO:0045744	negative regulation of G protein-coupled receptor signaling pathway	7/985	44/15856	0.0178414	0.253763	0.235	ADA/APLP1/CXCL8/DRD2/GIPR/KLK14/SAG	7
GO:0050907	BP	GO:0050907	detection of chemical stimulus involved in sensory perception	7/985	44/15856	0.0178414	0.253763	0.235	ASIC3/CST2/LPO/OR11H7/OR13A1/RTP5/TAS1R3	7
GO:0061383	BP	GO:0061383	trabecula morphogenesis	7/985	44/15856	0.0178414	0.253763	0.235	BMP7/COL1A1/FBN2/FOXH1/GREM1/MSX2/WNT10B	7
GO:0035725	BP	GO:0035725	sodium ion transmembrane transport	17/985	157/15856	0.0179865	0.255221	0.236351	ASIC1/ASIC3/ASIC4/CACNA1G/CACNA1I/FXYD3/HCN2/PCSK9/SCN2A/SCN3A/SCNN1A/SCNN1B/SCNN1D/SCNN1G/SLC6A7/SLC8A2/WNK2	17
GO:0030902	BP	GO:0030902	hindbrain development	15/985	133/15856	0.018104	0.256281	0.237332	BMP7/CDK5R2/EN2/GBX2/GRIN1/LEF1/MDK/NEUROD2/OTX1/POU4F1/PROX1/TRNP1/WNT1/WNT7A/ZNF365	15
GO:0035313	BP	GO:0035313	wound healing, spreading of epidermal cells	4/985	17/15856	0.0183776	0.25893	0.239785	COL5A1/MMP12/MSX2/WNT7A	4
GO:0036150	BP	GO:0036150	phosphatidylserine acyl-chain remodeling	4/985	17/15856	0.0183776	0.25893	0.239785	PLA2G2A/PLA2G2D/PLA2G4D/PLA2G4F	4
GO:0001708	BP	GO:0001708	cell fate specification	10/985	76/15856	0.0187703	0.263223	0.243761	EVX1/EYA1/FOXA1/FOXA2/ISL2/MIAT/MNX1/NANOG/POU4F1/SIX2	10
GO:1903305	BP	GO:1903305	regulation of regulated secretory pathway	16/985	146/15856	0.0192133	0.268807	0.248932	APBA2/BLK/CACNA1G/CACNA1I/CD177/CDK5R2/DRD2/IL13/IL4/STX1A/SYN1/SYT12/SYT3/SYT5/SYT8/WNT7A	16
GO:0030858	BP	GO:0030858	positive regulation of epithelial cell differentiation	8/985	55/15856	0.0195336	0.26913	0.249231	ETV4/IL13/LIF/SERPINE1/SFN/SULT2B1/TMEM100/WNT10B	8
GO:0001501	BP	GO:0001501	skeletal system development	40/985	460/15856	0.0197085	0.26913	0.249231	BGLAP/BMP7/CD44/CHI3L1/CHRDL2/COL10A1/COL11A1/COL1A1/COMP/EPYC/EYA1/FBN2/FGF9/GDF5/GREM1/HAS2/HES7/HMGA2/HOXB9/IGF2/INHA/LUM/MDK/MMP9/MSX2/NKX3-2/PITX1/ROR2/SCX/SHOX2/SIX2/SIX4/SP5/TFAP2A/TGFBI/TIMP1/WNT1/WNT10B/WNT7A/WNT7B	40
GO:0009612	BP	GO:0009612	response to mechanical stimulus	20/985	196/15856	0.019844	0.26913	0.249231	ASIC3/BDKRB1/BGLAP/CHI3L1/COL11A1/COL1A1/DRD2/GDF5/IGFBP2/IL13/LHFPL5/MDK/MMP7/NTRK1/RYR2/SCX/STRA6/STRC/TNFSF14/UCN	20
GO:0045137	BP	GO:0045137	development of primary sexual characteristics	20/985	196/15856	0.019844	0.26913	0.249231	AFP/AMH/BASP1/CEBPB/CYP19A1/EREG/FGF9/GNRH1/INHA/LHB/MMP19/NTRK1/PTPRN/PTX3/SCX/SIX4/SRD5A2/STAR/TFAP2C/VGF	20
GO:0007162	BP	GO:0007162	negative regulation of cell adhesion	25/985	260/15856	0.0199462	0.26913	0.249231	ADAMDEC1/APOA1/CCL21/CCL25/CDKN2A/CEBPB/COL1A1/EFNA5/FOXP3/GNRH1/IL2/IL20RB/IL2RA/IL4/MDK/MMP12/PLA2G2D/PLXNA4/PLXNB3/SEMA3E/SERPINE1/SOCS1/TACSTD2/TGFBI/WNT1	25
GO:0046850	BP	GO:0046850	regulation of bone remodeling	7/985	45/15856	0.0200308	0.26913	0.249231	ADAM8/BGLAP/GREM1/IL20RA/IL6/MDK/TF	7
GO:0008585	BP	GO:0008585	female gonad development	11/985	88/15856	0.0201143	0.26913	0.249231	AFP/AMH/CEBPB/CYP19A1/EREG/GNRH1/INHA/MMP19/PTPRN/PTX3/VGF	11
GO:0045582	BP	GO:0045582	positive regulation of T cell differentiation	11/985	88/15856	0.0201143	0.26913	0.249231	ADA/ADAM8/CCL19/FOXP3/IL2/IL2RA/IL4/LEF1/MDK/NFKBIZ/SOCS1	11
GO:0007416	BP	GO:0007416	synapse assembly	17/985	159/15856	0.0201245	0.26913	0.249231	ACHE/CEL/DNER/DRD2/EFNA5/EPHB2/GRIN1/IGFN1/KIRREL3/LRFN4/NTNG2/NTRK1/OXTR/POU4F1/SIX4/SRPX2/WNT7A	17
GO:0001783	BP	GO:0001783	B cell apoptotic process	5/985	26/15856	0.020217	0.26913	0.249231	ADA/AURKB/BLK/HSH2D/IL2	5
GO:0018149	BP	GO:0018149	peptide cross-linking	5/985	26/15856	0.020217	0.26913	0.249231	PI3/TGM1/TGM3/TGM4/TGM5	5
GO:0032660	BP	GO:0032660	regulation of interleukin-17 production	5/985	26/15856	0.020217	0.26913	0.249231	FOXP3/IL2/IL6/SLC7A5/SPHK1	5
GO:0048596	BP	GO:0048596	embryonic camera-type eye morphogenesis	5/985	26/15856	0.020217	0.26913	0.249231	BMP7/PROX1/STRA6/TFAP2A/WNT16	5
GO:0072539	BP	GO:0072539	T-helper 17 cell differentiation	5/985	26/15856	0.020217	0.26913	0.249231	FOXP3/IL2/IL4/IL6/NFKBIZ	5
GO:0050808	BP	GO:0050808	synapse organization	35/985	393/15856	0.0203104	0.26913	0.249231	ACHE/C1QL1/CDC20/CEL/CTNND2/DNER/DRD2/DRP2/EFNA5/EPHB2/ERC2/GRIN1/IGFN1/ITPKA/KIF1A/KIRREL3/L1CAM/LRFN4/NEUROD2/NTNG1/NTNG2/NTRK1/OXTR/POU4F1/RAPSN/SEMA3E/SIX4/SLC8A2/SNCG/SRPX2/SYBU/SYN1/WNT7A/WNT7B/ZNF365	35
GO:0050954	BP	GO:0050954	sensory perception of mechanical stimulus	16/985	147/15856	0.0203638	0.26913	0.249231	ASIC3/BIRC5/COL11A1/COL1A1/EPYC/EYA1/GJB6/LHFPL5/MYO1A/NTRK1/OTOF/STRC/TFAP2A/TMIE/TSPEAR/UCN	16
GO:0001837	BP	GO:0001837	epithelial to mesenchymal transition	15/985	135/15856	0.0204687	0.26913	0.249231	AKNAD1/BMP7/COL1A1/FOXA1/FOXA2/GREM1/HAS2/HMGA2/IL6/LEF1/MDK/MSX2/TMEM100/WNT16/WNT2	15
GO:0002676	BP	GO:0002676	regulation of chronic inflammatory response	3/985	10/15856	0.0206297	0.26913	0.249231	CYP19A1/FOXP3/IL4	3
GO:0031915	BP	GO:0031915	positive regulation of synaptic plasticity	3/985	10/15856	0.0206297	0.26913	0.249231	CDC20/EPHB2/NEUROD2	3
GO:0032253	BP	GO:0032253	dense core granule localization	3/985	10/15856	0.0206297	0.26913	0.249231	KIF1A/SYBU/TRIM46	3
GO:0044848	BP	GO:0044848	biological phase	3/985	10/15856	0.0206297	0.26913	0.249231	CDH3/MSX2/WNT10B	3
GO:0050910	BP	GO:0050910	detection of mechanical stimulus involved in sensory perception of sound	3/985	10/15856	0.0206297	0.26913	0.249231	COL11A1/LHFPL5/STRC	3
GO:0060353	BP	GO:0060353	regulation of cell adhesion molecule production	3/985	10/15856	0.0206297	0.26913	0.249231	APOA1/COLEC12/CXCL8	3
GO:0060453	BP	GO:0060453	regulation of gastric acid secretion	3/985	10/15856	0.0206297	0.26913	0.249231	NMU/OXTR/UCN	3
GO:0099519	BP	GO:0099519	dense core granule cytoskeletal transport	3/985	10/15856	0.0206297	0.26913	0.249231	KIF1A/SYBU/TRIM46	3
GO:1901950	BP	GO:1901950	dense core granule transport	3/985	10/15856	0.0206297	0.26913	0.249231	KIF1A/SYBU/TRIM46	3
GO:2000320	BP	GO:2000320	negative regulation of T-helper 17 cell differentiation	3/985	10/15856	0.0206297	0.26913	0.249231	FOXP3/IL2/IL4	3
GO:0002793	BP	GO:0002793	positive regulation of peptide secretion	18/985	172/15856	0.0208603	0.271546	0.251469	ACHE/ADAM8/BLK/DRD2/FGA/FGB/GCK/GIPR/HCAR2/IL13/IL2/IL6/KCNN4/NMU/SAA1/SYBU/UCN/VSNL1	18
GO:0007586	BP	GO:0007586	digestion	12/985	100/15856	0.0209931	0.272682	0.252521	APOA1/CAPN8/CCKBR/CEL/HAMP/KCNN4/MUC13/NMU/OXTR/PRSS3/SERPINA3/UCN	12
GO:0046887	BP	GO:0046887	positive regulation of hormone secretion	13/985	112/15856	0.0215057	0.278736	0.258127	BLK/CYP19A1/DRD2/FGA/FGB/GCK/GIPR/HCAR2/INHA/NMU/SYBU/UCN/VSNL1	13
GO:0071347	BP	GO:0071347	cellular response to interleukin-1	18/985	173/15856	0.0219834	0.283699	0.262723	CCL11/CCL13/CCL19/CCL20/CCL21/CCL25/CCL26/CEBPB/CHI3L1/CXCL8/FGB/HAS2/IL1R2/IL6/LCN2/NLRP7/PTGIS/ZBP1	18
GO:0022600	BP	GO:0022600	digestive system process	10/985	78/15856	0.0221589	0.284517	0.26348	APOA1/CCKBR/CEL/HAMP/KCNN4/MUC13/NMU/OXTR/SERPINA3/UCN	10
GO:0048644	BP	GO:0048644	muscle organ morphogenesis	9/985	67/15856	0.0221921	0.284517	0.26348	COL11A1/FOXH1/FZD2/LIF/POU4F1/PROX1/RYR2/SHOX2/WNT2	9
GO:0035136	BP	GO:0035136	forelimb morphogenesis	6/985	36/15856	0.0222368	0.284517	0.26348	CRABP2/GDF5/MSX2/SHOX2/TFAP2A/WNT7A	6
GO:2000319	BP	GO:2000319	regulation of T-helper 17 cell differentiation	4/985	18/15856	0.0224931	0.286622	0.26543	FOXP3/IL2/IL4/NFKBIZ	4
GO:0071887	BP	GO:0071887	leukocyte apoptotic process	12/985	101/15856	0.0225274	0.286622	0.26543	ADA/ADAM8/AURKB/BLK/CCL19/CCL21/CDKN2A/HCAR2/HSH2D/IL2/IL2RA/IL6	12
GO:1901215	BP	GO:1901215	negative regulation of neuron death	19/985	186/15856	0.0225449	0.286622	0.26543	ADAM8/CEBPB/CHGA/EN2/GDF5/GRIN1/IL13/MDK/MT3/NTRK1/POU4F1/SERPINF1/SIX4/STAR/SULT1A3/TERT/UCN/VSTM2L/WNT1	19
GO:0007498	BP	GO:0007498	mesoderm development	13/985	113/15856	0.0229721	0.291434	0.269886	AMH/BMP7/DAND5/EYA1/FOXH1/HES7/HMGA2/LEF1/LHX2/MIXL1/POU4F1/SCX/SIX2	13
GO:0017157	BP	GO:0017157	regulation of exocytosis	20/985	200/15856	0.0240897	0.303682	0.281228	APBA2/BLK/CACNA1G/CACNA1I/CD177/CDK5R2/DRD2/FGA/FGB/IL13/IL4/RAB3B/STX1A/SYN1/SYT12/SYT3/SYT5/SYT8/VSNL1/WNT7A	20
GO:0048593	BP	GO:0048593	camera-type eye morphogenesis	13/985	114/15856	0.0245114	0.308349	0.28555	BMP7/EPHB2/FOXN4/IGFN1/MFSD2A/PROX1/STRA6/TENM3/TFAP2A/TSKU/VSX1/WNT16/WNT2	13
GO:0001763	BP	GO:0001763	morphogenesis of a branching structure	19/985	188/15856	0.0248811	0.311996	0.288928	BMP7/CCL11/DRD2/ERMN/EYA1/FOXA1/GBX2/GREM1/LEF1/MDK/MSX2/PROX1/SEMA3E/SHOX2/SIX2/SIX4/TACSTD2/WNT1/WNT2	19
GO:0048747	BP	GO:0048747	muscle fiber development	7/985	47/15856	0.0249576	0.311996	0.288928	COMP/DNER/FLNC/NEB/SHOX2/UCHL1/WNT10B	7
GO:0048259	BP	GO:0048259	regulation of receptor-mediated endocytosis	11/985	91/15856	0.0251762	0.312948	0.289809	APOC2/CCL19/CCL21/DRD2/GREM1/IL4/PCSK9/SERPINE1/SH3GL3/TF/VTN	11
GO:0120162	BP	GO:0120162	positive regulation of cold-induced thermogenesis	11/985	91/15856	0.0251762	0.312948	0.289809	ACHE/CEBPB/G0S2/IL13/IL4/LCN2/MFAP2/OXTR/SLN/TRPM8/YBX2	11
GO:0010712	BP	GO:0010712	regulation of collagen metabolic process	6/985	37/15856	0.0251905	0.312948	0.289809	CREB3L1/F2/IL6/MFAP4/SCX/UCN	6
GO:0030335	BP	GO:0030335	positive regulation of cell migration	41/985	482/15856	0.0253504	0.314282	0.291045	ADAM8/AGER/BDKRB1/BMP7/CCBE1/CCL11/CCL19/CCL20/CCL21/CCL26/COL1A1/CXCL13/CXCL8/F3/FGF9/GTSE1/HAS2/IL4/IL6/INSL3/ITGA2B/LBP/LEF1/LRRC15/MADCAM1/MDK/MMP9/ONECUT2/PLAU/PROX1/ROR2/SEMA3B/SEMA3E/SERPINE1/SPHK1/SRPX2/TERT/TNFRSF18/TNFSF14/VTN/WNT7A	41
GO:0140013	BP	GO:0140013	meiotic nuclear division	15/985	139/15856	0.0258906	0.315356	0.29204	CCNA1/CDC20/EME1/EME2/EREG/FBXO43/LIF/MEI1/MSX2/NUF2/PLK1/PTTG1/SPATA22/SYCE1L/TUBB8	15
GO:2000106	BP	GO:2000106	regulation of leukocyte apoptotic process	10/985	80/15856	0.0259705	0.315356	0.29204	ADA/ADAM8/AURKB/BLK/CCL19/CCL21/CDKN2A/HCAR2/HSH2D/IL2	10
GO:0007292	BP	GO:0007292	female gamete generation	13/985	115/15856	0.0261255	0.315356	0.29204	AFP/AMH/BNC1/CGB7/EREG/MDK/MMP19/PABPC1L/PLK1/PTX3/TUBB8/YBX2/ZGLP1	13
GO:0046686	BP	GO:0046686	response to cadmium ion	8/985	58/15856	0.0261542	0.315356	0.29204	MMP9/MT1A/MT1E/MT1X/MT2A/MT3/STAR/TERT	8
GO:0001967	BP	GO:0001967	suckling behavior	3/985	11/15856	0.0270785	0.315356	0.29204	GRIN1/OXTR/POU4F1	3
GO:0002517	BP	GO:0002517	T cell tolerance induction	3/985	11/15856	0.0270785	0.315356	0.29204	AIRE/FOXP3/IL2RA	3
GO:0019371	BP	GO:0019371	cyclooxygenase pathway	3/985	11/15856	0.0270785	0.315356	0.29204	PTGDS/PTGES/PTGIS	3
GO:0034310	BP	GO:0034310	primary alcohol catabolic process	3/985	11/15856	0.0270785	0.315356	0.29204	AKR1B10/SULT1A2/SULT1A3	3
GO:0048934	BP	GO:0048934	peripheral nervous system neuron differentiation	3/985	11/15856	0.0270785	0.315356	0.29204	ISL2/ONECUT2/POU4F1	3
GO:0048935	BP	GO:0048935	peripheral nervous system neuron development	3/985	11/15856	0.0270785	0.315356	0.29204	ISL2/ONECUT2/POU4F1	3
GO:0051798	BP	GO:0051798	positive regulation of hair follicle development	3/985	11/15856	0.0270785	0.315356	0.29204	KRT17/MSX2/WNT10B	3
GO:0060452	BP	GO:0060452	positive regulation of cardiac muscle contraction	3/985	11/15856	0.0270785	0.315356	0.29204	ATP2A1/CHGA/UCN	3
GO:0097048	BP	GO:0097048	dendritic cell apoptotic process	3/985	11/15856	0.0270785	0.315356	0.29204	BLK/CCL19/CCL21	3
GO:2000317	BP	GO:2000317	negative regulation of T-helper 17 type immune response	3/985	11/15856	0.0270785	0.315356	0.29204	FOXP3/IL2/IL4	3
GO:2000668	BP	GO:2000668	regulation of dendritic cell apoptotic process	3/985	11/15856	0.0270785	0.315356	0.29204	BLK/CCL19/CCL21	3
GO:2001053	BP	GO:2001053	regulation of mesenchymal cell apoptotic process	3/985	11/15856	0.0270785	0.315356	0.29204	BMP7/GDF5/MSX2	3
GO:0002313	BP	GO:0002313	mature B cell differentiation involved in immune response	4/985	19/15856	0.0271257	0.315356	0.29204	ADA/CDH17/IL6/POU2AF1	4
GO:0036152	BP	GO:0036152	phosphatidylethanolamine acyl-chain remodeling	4/985	19/15856	0.0271257	0.315356	0.29204	PLA2G2A/PLA2G2D/PLA2G4D/PLA2G4F	4
GO:0042089	BP	GO:0042089	cytokine biosynthetic process	4/985	19/15856	0.0271257	0.315356	0.29204	EREG/FOXP3/IGF2BP2/IGF2BP3	4
GO:0050913	BP	GO:0050913	sensory perception of bitter taste	4/985	19/15856	0.0271257	0.315356	0.29204	CST2/LPO/REEP2/RTP5	4
GO:0051797	BP	GO:0051797	regulation of hair follicle development	4/985	19/15856	0.0271257	0.315356	0.29204	CDH3/KRT17/MSX2/WNT10B	4
GO:0060487	BP	GO:0060487	lung epithelial cell differentiation	4/985	19/15856	0.0271257	0.315356	0.29204	AGR2/FOXA1/IL13/SPDEF	4
GO:0072074	BP	GO:0072074	kidney mesenchyme development	4/985	19/15856	0.0271257	0.315356	0.29204	BASP1/BMP7/SIX2/SIX4	4
GO:0072574	BP	GO:0072574	hepatocyte proliferation	4/985	19/15856	0.0271257	0.315356	0.29204	CEBPB/IL6/MDK/PROX1	4
GO:0072575	BP	GO:0072575	epithelial cell proliferation involved in liver morphogenesis	4/985	19/15856	0.0271257	0.315356	0.29204	CEBPB/IL6/MDK/PROX1	4
GO:0044058	BP	GO:0044058	regulation of digestive system process	5/985	28/15856	0.0272803	0.315356	0.29204	APOA1/HAMP/NMU/OXTR/UCN	5
GO:0071542	BP	GO:0071542	dopaminergic neuron differentiation	5/985	28/15856	0.0272803	0.315356	0.29204	FOXA1/FOXA2/LMX1B/WNT1/WNT2	5
GO:2000406	BP	GO:2000406	positive regulation of T cell migration	5/985	28/15856	0.0272803	0.315356	0.29204	ADAM8/CCL20/CCL21/CXCL13/TNFSF14	5
GO:0098661	BP	GO:0098661	inorganic anion transmembrane transport	12/985	104/15856	0.0276265	0.318448	0.294903	APOL1/BEST4/CLCA2/CLIC3/FXYD3/GABRA3/GABRE/GABRP/SLC12A5/SLC12A8/SLC26A10/SLC5A5	12
GO:0050920	BP	GO:0050920	regulation of chemotaxis	20/985	203/15856	0.0277047	0.318448	0.294903	AGER/ARTN/CCL19/CCL21/CCL26/CXCL13/CXCL8/CYP19A1/F3/GREM1/IL4/IL6/LBP/MDK/PLXNA4/SEMA3B/SEMA3E/SERPINE1/TNFSF14/TUBB2B	20
GO:0045620	BP	GO:0045620	negative regulation of lymphocyte differentiation	7/985	48/15856	0.0277074	0.318448	0.294903	FOXP3/IL2/IL4/INHA/MDK/PGLYRP2/SOCS1	7
GO:0006814	BP	GO:0006814	sodium ion transport	21/985	216/15856	0.0278873	0.319291	0.295683	ASIC1/ASIC3/ASIC4/CACNA1G/CACNA1I/DRD2/FXYD3/HCN2/PCSK9/SCN2A/SCN3A/SCNN1A/SCNN1B/SCNN1D/SCNN1G/SLC13A5/SLC38A3/SLC5A5/SLC6A7/SLC8A2/WNK2	21
GO:0007160	BP	GO:0007160	cell-matrix adhesion	21/985	216/15856	0.0278873	0.319291	0.295683	ACTN2/CCL21/CCL25/CD44/CDKN2A/EFNA5/FGA/FGB/GREM1/ITGA2B/ITGB6/L1CAM/MADCAM1/MMP12/ONECUT2/PLAU/SEMA3E/SERPINE1/STRC/STRCP1/VTN	21
GO:0032611	BP	GO:0032611	interleukin-1 beta production	10/985	81/15856	0.0280427	0.320457	0.296763	AGER/AIM2/APOA1/CARD17/CCL19/IL6/NLRP7/ORM1/ORM2/SPHK1	10
GO:0002639	BP	GO:0002639	positive regulation of immunoglobulin production	6/985	38/15856	0.0283944	0.320863	0.297139	HPX/IL13/IL2/IL4/IL6/MZB1	6
GO:0042181	BP	GO:0042181	ketone biosynthetic process	6/985	38/15856	0.0283944	0.320863	0.297139	CYP19A1/DKKL1/HSD17B3/LHB/SRD5A2/STAR	6
GO:0043029	BP	GO:0043029	T cell homeostasis	6/985	38/15856	0.0283944	0.320863	0.297139	CCNB2/FOXP3/IL2/IL2RA/LMO1/TNFSF14	6
GO:0046006	BP	GO:0046006	regulation of activated T cell proliferation	6/985	38/15856	0.0283944	0.320863	0.297139	AGER/FOXP3/IGF2/IGFBP2/IL2/IL2RA	6
GO:0007269	BP	GO:0007269	neurotransmitter secretion	16/985	153/15856	0.0283997	0.320863	0.297139	APBA2/ASIC1/CACNA1B/DRD2/ERC2/GAD1/GRM4/OTOF/SNCG/STX1A/SYN1/SYT12/SYT3/SYT5/SYT8/WNT7A	16
GO:0099643	BP	GO:0099643	signal release from synapse	16/985	153/15856	0.0283997	0.320863	0.297139	APBA2/ASIC1/CACNA1B/DRD2/ERC2/GAD1/GRM4/OTOF/SNCG/STX1A/SYN1/SYT12/SYT3/SYT5/SYT8/WNT7A	16
GO:0007492	BP	GO:0007492	endoderm development	9/985	70/15856	0.0286602	0.320896	0.29717	COL11A1/COL5A1/COL7A1/HMGA2/LAMB3/MIXL1/MMP9/NANOG/VTN	9
GO:0034103	BP	GO:0034103	regulation of tissue remodeling	9/985	70/15856	0.0286602	0.320896	0.29717	ADAM8/AGER/BGLAP/GREM1/IL2/IL20RA/IL6/MDK/TF	9
GO:0010812	BP	GO:0010812	negative regulation of cell-substrate adhesion	8/985	59/15856	0.0286706	0.320896	0.29717	CDKN2A/COL1A1/EFNA5/MMP12/SEMA3E/SERPINE1/TACSTD2/WNT1	8
GO:0045669	BP	GO:0045669	positive regulation of osteoblast differentiation	8/985	59/15856	0.0286706	0.320896	0.29717	BMP7/CEBPB/CTHRC1/FBN2/IL6/MSX2/WNT10B/WNT7B	8
GO:2000401	BP	GO:2000401	regulation of lymphocyte migration	8/985	59/15856	0.0286706	0.320896	0.29717	ADAM8/AIRE/C10orf99/CCL20/CCL21/CXCL13/MADCAM1/TNFSF14	8
GO:0006821	BP	GO:0006821	chloride transport	11/985	93/15856	0.0290274	0.323078	0.299191	APOL1/BEST4/CLCA2/CLIC3/FXYD3/GABRA3/GABRE/GABRP/SLC12A5/SLC12A8/SLC26A10	11
GO:0018958	BP	GO:0018958	phenol-containing compound metabolic process	11/985	93/15856	0.0290274	0.323078	0.299191	ASIP/CDH3/CYP2E1/DRD2/DUOXA1/MC1R/SLC45A2/SLC5A5/STAR/SULT1A2/SULT1A3	11
GO:0046545	BP	GO:0046545	development of primary female sexual characteristics	11/985	93/15856	0.0290274	0.323078	0.299191	AFP/AMH/CEBPB/CYP19A1/EREG/GNRH1/INHA/MMP19/PTPRN/PTX3/VGF	11
GO:0042129	BP	GO:0042129	regulation of T cell proliferation	16/985	154/15856	0.0299402	0.332004	0.307456	AGER/CARD11/CCL19/CEBPB/FOXP3/GNRH1/IGF2/IGFBP2/IL2/IL20RB/IL2RA/IL4/IL6/LMO1/PLA2G2D/TNFRSF13C	16
GO:1903046	BP	GO:1903046	meiotic cell cycle process	16/985	154/15856	0.0299402	0.332004	0.307456	CCNA1/CDC20/CDC25C/EME1/EME2/EREG/FBXO43/LIF/MEI1/MSX2/NUF2/PLK1/PTTG1/SPATA22/SYCE1L/TUBB8	16
GO:0030195	BP	GO:0030195	negative regulation of blood coagulation	7/985	49/15856	0.0306555	0.335212	0.310427	F2/FGA/FGB/PLAU/PLAUR/SERPINE1/VTN	7
GO:0050829	BP	GO:0050829	defense response to Gram-negative bacterium	7/985	49/15856	0.0306555	0.335212	0.310427	CHGA/F2/IGHM/IL6/LBP/SERPINE1/SSC5D	7
GO:0050878	BP	GO:0050878	regulation of body fluid levels	38/985	447/15856	0.030698	0.335212	0.310427	ADA/AGR2/ALOXE3/BLK/CD177/CEL/COL1A1/COMP/CYP4F12/DRD2/EPHB2/F2/F3/FGA/FGB/FOXA2/HAS2/HBE1/HGFAC/IL6/ITGA2B/KCNN4/KRT16/OXTR/P2RX5/P2RX6/PLAU/PLAUR/SAA1/SCNN1A/SCNN1B/SCNN1G/SERPINA5/SERPINE1/SFN/TFPI2/UCN/VTN	38
GO:0023061	BP	GO:0023061	signal release	41/985	489/15856	0.0310254	0.335212	0.310427	APBA2/ASIC1/BLK/CACNA1B/CHGA/CRHR1/CYP19A1/DRD2/EFNA5/ERC2/FGA/FGB/FOXA2/FOXP3/GAD1/GCK/GIPR/GRM4/HCAR2/IL11/IL6/INHA/LIF/NMU/OTOF/OXTR/PTPRN/SAA1/SNCG/SOCS1/STX1A/SYBU/SYN1/SYT12/SYT3/SYT5/SYT8/UCN/VGF/VSNL1/WNT7A	41
GO:0050672	BP	GO:0050672	negative regulation of lymphocyte proliferation	9/985	71/15856	0.0310823	0.335212	0.310427	BLK/CEBPB/FOXP3/GNRH1/IL2/IL20RB/IL2RA/PLA2G2D/TNFRSF13B	9
GO:0007605	BP	GO:0007605	sensory perception of sound	14/985	130/15856	0.0311274	0.335212	0.310427	BIRC5/COL11A1/COL1A1/EPYC/EYA1/GJB6/LHFPL5/MYO1A/OTOF/STRC/TFAP2A/TMIE/TSPEAR/UCN	14
GO:0010837	BP	GO:0010837	regulation of keratinocyte proliferation	5/985	29/15856	0.0313317	0.335212	0.310427	CDH3/HAS2/MDK/SFN/TGM1	5
GO:0032941	BP	GO:0032941	secretion by tissue	5/985	29/15856	0.0313317	0.335212	0.310427	ADA/AGR2/CEL/KCNN4/UCN	5
GO:0035115	BP	GO:0035115	embryonic forelimb morphogenesis	5/985	29/15856	0.0313317	0.335212	0.310427	CRABP2/MSX2/SHOX2/TFAP2A/WNT7A	5
GO:0044319	BP	GO:0044319	wound healing, spreading of cells	5/985	29/15856	0.0313317	0.335212	0.310427	CD44/COL5A1/MMP12/MSX2/WNT7A	5
GO:0072538	BP	GO:0072538	T-helper 17 type immune response	5/985	29/15856	0.0313317	0.335212	0.310427	FOXP3/IL2/IL4/IL6/NFKBIZ	5
GO:0090505	BP	GO:0090505	epiboly involved in wound healing	5/985	29/15856	0.0313317	0.335212	0.310427	CD44/COL5A1/MMP12/MSX2/WNT7A	5
GO:0099068	BP	GO:0099068	postsynapse assembly	5/985	29/15856	0.0313317	0.335212	0.310427	CEL/EPHB2/LRFN4/NTNG2/WNT7A	5
GO:0017156	BP	GO:0017156	calcium-ion regulated exocytosis	8/985	60/15856	0.0313491	0.335212	0.310427	CACNA1G/CACNA1I/CDK5R2/STX1A/SYT12/SYT3/SYT5/SYT8	8
GO:0060415	BP	GO:0060415	muscle tissue morphogenesis	8/985	60/15856	0.0313491	0.335212	0.310427	COL11A1/FOXH1/FZD2/POU4F1/PROX1/RYR2/SHOX2/WNT2	8
GO:0090307	BP	GO:0090307	mitotic spindle assembly	8/985	60/15856	0.0313491	0.335212	0.310427	AURKB/BIRC5/CDC20/KIFC2/MISP/MYBL2/PLK1/TPX2	8
GO:0046660	BP	GO:0046660	female sex differentiation	12/985	106/15856	0.0314612	0.33581	0.310981	AFP/AMH/CEBPB/CYP19A1/EREG/GNRH1/INHA/MMP19/PTPRN/PTX3/STRA6/VGF	12
GO:0048705	BP	GO:0048705	skeletal system morphogenesis	20/985	206/15856	0.0317154	0.337322	0.312381	BMP7/COL11A1/COL1A1/COMP/EYA1/FBN2/GREM1/HAS2/HOXB9/MSX2/NKX3-2/ROR2/SCX/SHOX2/SIX2/SIX4/SP5/TFAP2A/WNT10B/WNT7A	20
GO:0048762	BP	GO:0048762	mesenchymal cell differentiation	20/985	206/15856	0.0317154	0.337322	0.312381	AKNAD1/BMP7/COL1A1/CYP26C1/FOXA1/FOXA2/GBX2/GREM1/HAS2/HMGA2/IL6/LEF1/MDK/MSX2/SEMA3B/SEMA3E/SIX2/TMEM100/WNT16/WNT2	20
GO:0034765	BP	GO:0034765	regulation of ion transmembrane transport	36/985	421/15856	0.0322169	0.337399	0.312453	ACTN2/ATP2A1/BDKRB1/CACNA1B/CACNA1G/CACNA1I/CACNG4/CD19/CLIC3/CRHR1/DRD2/EPHB2/F2/FXYD3/GALR2/GRIN1/HAMP/HCN2/HTR3A/IL13/JSRP1/KCND1/KCNG1/KCNH3/KCNH8/KCNIP1/KCNJ6/KCNK17/KCNS1/MMP9/PCSK9/RYR2/SCN2A/SCN3A/SLN/WNK2	36
GO:0034035	BP	GO:0034035	purine ribonucleoside bisphosphate metabolic process	4/985	20/15856	0.0322862	0.337399	0.312453	SULT1A2/SULT1A3/SULT2B1/SULT4A1	4
GO:0042107	BP	GO:0042107	cytokine metabolic process	4/985	20/15856	0.0322862	0.337399	0.312453	EREG/FOXP3/IGF2BP2/IGF2BP3	4
GO:0050427	BP	GO:0050427	3'-phosphoadenosine 5'-phosphosulfate metabolic process	4/985	20/15856	0.0322862	0.337399	0.312453	SULT1A2/SULT1A3/SULT2B1/SULT4A1	4
GO:0050912	BP	GO:0050912	detection of chemical stimulus involved in sensory perception of taste	4/985	20/15856	0.0322862	0.337399	0.312453	CST2/LPO/RTP5/TAS1R3	4
GO:0060231	BP	GO:0060231	mesenchymal to epithelial transition	4/985	20/15856	0.0322862	0.337399	0.312453	BASP1/GREM1/LIF/SIX2	4
GO:0060479	BP	GO:0060479	lung cell differentiation	4/985	20/15856	0.0322862	0.337399	0.312453	AGR2/FOXA1/IL13/SPDEF	4
GO:0072576	BP	GO:0072576	liver morphogenesis	4/985	20/15856	0.0322862	0.337399	0.312453	CEBPB/IL6/MDK/PROX1	4
GO:2000316	BP	GO:2000316	regulation of T-helper 17 type immune response	4/985	20/15856	0.0322862	0.337399	0.312453	FOXP3/IL2/IL4/NFKBIZ	4
GO:0046849	BP	GO:0046849	bone remodeling	10/985	83/15856	0.0325348	0.339404	0.31431	ADAM8/BGLAP/CTHRC1/GDF5/GREM1/IL20RA/IL6/MDK/TF/WNT16	10
GO:0031214	BP	GO:0031214	biomineral tissue development	14/985	131/15856	0.0329431	0.342471	0.31715	BGLAP/BMP7/CEBPB/COL1A1/COMP/DMP1/FBN2/GREM1/IBSP/MSX2/ROR2/TFAP2A/TSPEAR/WNT10B	14
GO:0110148	BP	GO:0110148	biomineralization	14/985	131/15856	0.0329431	0.342471	0.31715	BGLAP/BMP7/CEBPB/COL1A1/COMP/DMP1/FBN2/GREM1/IBSP/MSX2/ROR2/TFAP2A/TSPEAR/WNT10B	14
GO:0048477	BP	GO:0048477	oogenesis	9/985	72/15856	0.0336433	0.345672	0.320114	AMH/BNC1/EREG/MDK/PABPC1L/PTX3/TUBB8/YBX2/ZGLP1	9
GO:0046888	BP	GO:0046888	negative regulation of hormone secretion	7/985	50/15856	0.0338071	0.345672	0.320114	CHGA/DRD2/IL11/INHA/LIF/UCN/VSNL1	7
GO:1900024	BP	GO:1900024	regulation of substrate adhesion-dependent cell spreading	7/985	50/15856	0.0338071	0.345672	0.320114	APOA1/EFNA5/FGA/FGB/HAS2/MDK/TACSTD2	7
GO:0048754	BP	GO:0048754	branching morphogenesis of an epithelial tube	15/985	144/15856	0.034089	0.345672	0.320114	BMP7/CCL11/EYA1/FOXA1/GBX2/GREM1/LEF1/MDK/MSX2/SEMA3E/SIX2/SIX4/TACSTD2/WNT1/WNT2	15
GO:0033555	BP	GO:0033555	multicellular organismal response to stress	8/985	61/15856	0.0341939	0.345672	0.320114	ASIC1/ASIC4/CACNA1B/LYPD1/MDK/NEUROD2/NTRK1/UCN	8
GO:0072678	BP	GO:0072678	T cell migration	8/985	61/15856	0.0341939	0.345672	0.320114	ADAM8/AIRE/C10orf99/CCL20/CCL21/CCL26/CXCL13/TNFSF14	8
GO:0009812	BP	GO:0009812	flavonoid metabolic process	3/985	12/15856	0.0344718	0.345672	0.320114	SULT1A3/UGT1A10/UGT1A8	3
GO:0019373	BP	GO:0019373	epoxygenase P450 pathway	3/985	12/15856	0.0344718	0.345672	0.320114	CYP2C9/CYP2E1/CYP4F12	3
GO:0021542	BP	GO:0021542	dentate gyrus development	3/985	12/15856	0.0344718	0.345672	0.320114	LEF1/MDK/PROX1	3
GO:0021681	BP	GO:0021681	cerebellar granular layer development	3/985	12/15856	0.0344718	0.345672	0.320114	MDK/PROX1/WNT7A	3
GO:0031581	BP	GO:0031581	hemidesmosome assembly	3/985	12/15856	0.0344718	0.345672	0.320114	KRT14/KRT5/LAMB3	3
GO:0050930	BP	GO:0050930	induction of positive chemotaxis	3/985	12/15856	0.0344718	0.345672	0.320114	AGER/ARTN/CXCL8	3
GO:0060352	BP	GO:0060352	cell adhesion molecule production	3/985	12/15856	0.0344718	0.345672	0.320114	APOA1/COLEC12/CXCL8	3
GO:0071679	BP	GO:0071679	commissural neuron axon guidance	3/985	12/15856	0.0344718	0.345672	0.320114	EPHB2/NCAM1/ROBO3	3
GO:0072672	BP	GO:0072672	neutrophil extravasation	3/985	12/15856	0.0344718	0.345672	0.320114	ADAM8/CD177/MDK	3
GO:0097152	BP	GO:0097152	mesenchymal cell apoptotic process	3/985	12/15856	0.0344718	0.345672	0.320114	BMP7/GDF5/MSX2	3
GO:0016485	BP	GO:0016485	protein processing	19/985	195/15856	0.034521	0.345672	0.320114	ADAM8/C1R/CCBE1/COMP/CPXM1/CPZ/F3/FGA/FGB/HGFAC/HP/IL1R2/KLK1/LHB/NLRP7/PCSK9/PLAU/PRSS3/SERPINE1	19
GO:0090277	BP	GO:0090277	positive regulation of peptide hormone secretion	10/985	84/15856	0.0349602	0.349485	0.323645	BLK/DRD2/FGA/FGB/GCK/GIPR/NMU/SYBU/UCN/VSNL1	10
GO:0071248	BP	GO:0071248	cellular response to metal ion	17/985	170/15856	0.0355215	0.351416	0.325434	CPNE4/CPNE7/MMP9/MT1A/MT1E/MT1X/MT2A/MT3/NEUROD2/SERPINF1/STAR/SYT12/SYT3/SYT5/SYT8/TF/TFAP2A	17
GO:0042102	BP	GO:0042102	positive regulation of T cell proliferation	11/985	96/15856	0.035569	0.351416	0.325434	AGER/CARD11/CCL19/FOXP3/IGF2/IGFBP2/IL2/IL2RA/IL4/IL6/TNFRSF13C	11
GO:0030890	BP	GO:0030890	positive regulation of B cell proliferation	6/985	40/15856	0.0355796	0.351416	0.325434	ADA/CARD11/IL13/IL2/IL4/TNFRSF13C	6
GO:0048599	BP	GO:0048599	oocyte development	6/985	40/15856	0.0355796	0.351416	0.325434	BNC1/EREG/PABPC1L/TUBB8/YBX2/ZGLP1	6
GO:1902622	BP	GO:1902622	regulation of neutrophil migration	6/985	40/15856	0.0355796	0.351416	0.325434	ADAM8/CCL19/CCL21/CXCL8/LBP/MDK	6
GO:0051225	BP	GO:0051225	spindle assembly	12/985	108/15856	0.0356637	0.351416	0.325434	AURKB/BIRC5/CDC20/CENPW/GOLGA8A/GOLGA8B/KIFC2/MISP/MYBL2/PLK1/TPX2/TUBB8	12
GO:0032673	BP	GO:0032673	regulation of interleukin-4 production	5/985	30/15856	0.0357402	0.351416	0.325434	CEBPB/FOXP3/IL20RB/LEF1/SLC7A5	5
GO:0051954	BP	GO:0051954	positive regulation of amine transport	5/985	30/15856	0.0357402	0.351416	0.325434	DRD2/OXTR/RAB3B/SLC38A3/STX1A	5
GO:0060317	BP	GO:0060317	cardiac epithelial to mesenchymal transition	5/985	30/15856	0.0357402	0.351416	0.325434	HAS2/MSX2/TMEM100/WNT16/WNT2	5
GO:0090504	BP	GO:0090504	epiboly	5/985	30/15856	0.0357402	0.351416	0.325434	CD44/COL5A1/MMP12/MSX2/WNT7A	5
GO:0070555	BP	GO:0070555	response to interleukin-1	19/985	196/15856	0.0360965	0.354338	0.328139	CCL11/CCL13/CCL19/CCL20/CCL21/CCL25/CCL26/CEBPB/CHI3L1/CXCL8/FGB/HAS2/IL1R2/IL6/LCN2/NLRP7/PTGIS/TRIM63/ZBP1	19
GO:0051047	BP	GO:0051047	positive regulation of secretion	27/985	302/15856	0.0364044	0.356775	0.330396	ACHE/ADAM8/BLK/CACNA1G/CACNA1I/CD177/CDK5R2/CYP19A1/DRD2/FGA/FGB/GCK/GIPR/HCAR2/IL13/IL2/IL4/IL6/INHA/KCNN4/NMU/OXTR/SAA1/STX1A/SYBU/UCN/VSNL1	27
GO:0035107	BP	GO:0035107	appendage morphogenesis	14/985	133/15856	0.0368026	0.359501	0.33292	BMP7/CRABP2/FBN2/FGF9/GDF5/GREM1/LEF1/MSX2/PITX1/ROR2/SALL4/SHOX2/TFAP2A/WNT7A	14
GO:0035108	BP	GO:0035108	limb morphogenesis	14/985	133/15856	0.0368026	0.359501	0.33292	BMP7/CRABP2/FBN2/FGF9/GDF5/GREM1/LEF1/MSX2/PITX1/ROR2/SALL4/SHOX2/TFAP2A/WNT7A	14
GO:0050819	BP	GO:0050819	negative regulation of coagulation	7/985	51/15856	0.0371669	0.361577	0.334843	F2/FGA/FGB/PLAU/PLAUR/SERPINE1/VTN	7
GO:0031016	BP	GO:0031016	pancreas development	8/985	62/15856	0.0372086	0.361577	0.334843	FOXA2/GIPR/IGF2/IL6/MNX1/NKX3-2/ONECUT2/PROX1	8
GO:0002690	BP	GO:0002690	positive regulation of leukocyte chemotaxis	10/985	85/15856	0.0375088	0.361577	0.334843	CCL19/CCL21/CXCL13/CXCL8/IL4/IL6/LBP/MDK/SERPINE1/TNFSF14	10
GO:0070371	BP	GO:0070371	ERK1 and ERK2 cascade	25/985	276/15856	0.0375442	0.361577	0.334843	AGER/BMPER/CCL11/CCL13/CCL19/CCL20/CCL21/CCL25/CCL26/CD44/CHI3L1/DRD2/DUSP9/EPHB2/FGA/FGB/IQGAP3/LIF/MT3/NTRK1/OXTR/PLA2G2A/SULT1A3/TF/WNK2	25
GO:0007159	BP	GO:0007159	leukocyte cell-cell adhesion	29/985	330/15856	0.0375851	0.361577	0.334843	ADA/ADAM8/AGER/BMP7/CARD11/CCL19/CCL21/CCL25/CD177/CD44/CEBPB/FOXP3/GNRH1/HAS2/IGF2/IGFBP2/IL2/IL20RB/IL2RA/IL4/IL6/LEF1/MADCAM1/MDK/NFKBIZ/PLA2G2D/SOCS1/TNFRSF13C/TNFSF14	29
GO:0015672	BP	GO:0015672	monovalent inorganic cation transport	38/985	454/15856	0.0375931	0.361577	0.334843	ACTN2/ASIC1/ASIC3/ASIC4/ATP2A1/CACNA1G/CACNA1I/DRD2/FXYD3/GALR2/GCK/HCN2/IL13/KCND1/KCNG1/KCNH3/KCNH8/KCNIP1/KCNJ6/KCNK17/KCNN4/KCNS1/KCNT1/PCSK9/SCN2A/SCN3A/SCNN1A/SCNN1B/SCNN1D/SCNN1G/SLC12A5/SLC12A8/SLC13A5/SLC38A3/SLC5A5/SLC6A7/SLC8A2/WNK2	38
GO:0022037	BP	GO:0022037	metencephalon development	11/985	97/15856	0.0379628	0.361577	0.334843	CDK5R2/GBX2/GRIN1/MDK/NEUROD2/OTX1/PROX1/TRNP1/WNT1/WNT7A/ZNF365	11
GO:0001964	BP	GO:0001964	startle response	4/985	21/15856	0.0379812	0.361577	0.334843	DRD2/GRIN1/GRIN2D/UCN	4
GO:0008211	BP	GO:0008211	glucocorticoid metabolic process	4/985	21/15856	0.0379812	0.361577	0.334843	APOA1/CYP21A2/HSD11B1/STAR	4
GO:0016048	BP	GO:0016048	detection of temperature stimulus	4/985	21/15856	0.0379812	0.361577	0.334843	ASIC3/NTRK1/PRDM12/TRPM8	4
GO:0031639	BP	GO:0031639	plasminogen activation	4/985	21/15856	0.0379812	0.361577	0.334843	FGA/FGB/PLAU/SERPINE1	4
GO:0048791	BP	GO:0048791	calcium ion-regulated exocytosis of neurotransmitter	4/985	21/15856	0.0379812	0.361577	0.334843	SYT12/SYT3/SYT5/SYT8	4
GO:0050951	BP	GO:0050951	sensory perception of temperature stimulus	4/985	21/15856	0.0379812	0.361577	0.334843	ASIC3/NTRK1/PRDM12/TRPM8	4
GO:0090189	BP	GO:0090189	regulation of branching involved in ureteric bud morphogenesis	4/985	21/15856	0.0379812	0.361577	0.334843	GREM1/SIX2/SIX4/TACSTD2	4
GO:0007568	BP	GO:0007568	aging	25/985	277/15856	0.0389401	0.369016	0.341732	ADA/AGER/AMH/AURKB/BGLAP/CCL11/CDKN2A/COMP/FOXM1/GJB6/GNRH1/HAMP/HMGA2/IGFBP1/IGFBP2/KRT14/KRT16/MMP7/NTRK1/SERPINE1/SERPINF1/TERT/TIMP1/WNT1/WNT16	25
GO:1903039	BP	GO:1903039	positive regulation of leukocyte cell-cell adhesion	21/985	224/15856	0.0391555	0.369016	0.341732	ADA/ADAM8/AGER/CARD11/CCL19/CCL21/CD44/FOXP3/HAS2/IGF2/IGFBP2/IL2/IL2RA/IL4/IL6/LEF1/MDK/NFKBIZ/SOCS1/TNFRSF13C/TNFSF14	21
GO:0030104	BP	GO:0030104	water homeostasis	9/985	74/15856	0.0391941	0.369016	0.341732	ALOXE3/AQP9/CYP4F12/HAS2/KRT16/SCNN1A/SCNN1B/SCNN1G/SFN	9
GO:0043367	BP	GO:0043367	CD4-positive, alpha-beta T cell differentiation	9/985	74/15856	0.0391941	0.369016	0.341732	CCL19/FOXP3/IL2/IL4/IL6/LEF1/NFKBIZ/PLA2G2D/SOCS1	9
GO:0046427	BP	GO:0046427	positive regulation of receptor signaling pathway via JAK-STAT	9/985	74/15856	0.0391941	0.369016	0.341732	F2/HPX/IL13/IL2/IL4/IL6/LIF/SOCS1/TNFRSF18	9
GO:0046470	BP	GO:0046470	phosphatidylcholine metabolic process	9/985	74/15856	0.0391941	0.369016	0.341732	ACHE/APOA1/CHKB/MFSD2A/PLA2G2A/PLA2G2D/PLA2G4D/PLA2G4F/TMEM86B	9
GO:0006775	BP	GO:0006775	fat-soluble vitamin metabolic process	6/985	41/15856	0.0395724	0.37025	0.342874	CYP24A1/CYP26A1/CYP26C1/CYP4F12/CYP4F3/PLTP	6
GO:0120178	BP	GO:0120178	steroid hormone biosynthetic process	6/985	41/15856	0.0395724	0.37025	0.342874	CYP19A1/CYP21A2/HSD17B3/LHB/SRD5A2/STAR	6
GO:0008277	BP	GO:0008277	regulation of G protein-coupled receptor signaling pathway	13/985	122/15856	0.0396755	0.370635	0.343231	ADA/APLP1/CHGA/CNGB1/CXCL8/DRD2/F2/GAS2L2/GIPR/KLK14/RGS11/RGS20/SAG	13
GO:0051101	BP	GO:0051101	regulation of DNA binding	12/985	110/15856	0.0402494	0.372636	0.345085	AGER/ANKRD33/HJURP/HMGA2/LEF1/LHX2/LIF/MMP9/MSX2/PLAUR/POU4F1/ZBTB7C	12
GO:0072089	BP	GO:0072089	stem cell proliferation	12/985	110/15856	0.0402494	0.372636	0.345085	ARTN/DRD2/HMGA2/LEF1/NANOG/NUMBL/SIX2/TERT/WNT1/WNT10B/WNT7B/YJEFN3	12
GO:0009914	BP	GO:0009914	hormone transport	25/985	278/15856	0.0403741	0.372636	0.345085	BLK/CHGA/CRHR1/CYP19A1/DRD2/EFNA5/FGA/FGB/FOXA2/GCK/GIPR/HCAR2/IL11/IL6/INHA/LIF/NMU/PTPRN/SLC7A5/STX1A/SYBU/TTR/UCN/VGF/VSNL1	25
GO:0001895	BP	GO:0001895	retina homeostasis	8/985	63/15856	0.0403969	0.372636	0.345085	CDH3/CNGB1/IGHA1/IGHA2/IGHG3/IGKC/LCN1/TF	8
GO:0046637	BP	GO:0046637	regulation of alpha-beta T cell differentiation	8/985	63/15856	0.0403969	0.372636	0.345085	ADA/CCL19/FOXP3/IL2/IL4/NFKBIZ/SOCS1/ZNF683	8
GO:0002065	BP	GO:0002065	columnar/cuboidal epithelial cell differentiation	11/985	98/15856	0.0404668	0.372636	0.345085	AGR2/CEBPB/FOXA1/IL13/LHFPL5/NKX3-2/PROX1/PYY/SERPINE1/SPDEF/STRC	11
GO:0002691	BP	GO:0002691	regulation of cellular extravasation	5/985	31/15856	0.0405121	0.372636	0.345085	ADAM8/AGER/CCL21/CCL25/MDK	5
GO:0003338	BP	GO:0003338	metanephros morphogenesis	5/985	31/15856	0.0405121	0.372636	0.345085	BASP1/GREM1/LIF/SIX2/WNT7B	5
GO:0032620	BP	GO:0032620	interleukin-17 production	5/985	31/15856	0.0405121	0.372636	0.345085	FOXP3/IL2/IL6/SLC7A5/SPHK1	5
GO:0090022	BP	GO:0090022	regulation of neutrophil chemotaxis	5/985	31/15856	0.0405121	0.372636	0.345085	CCL19/CCL21/CXCL8/LBP/MDK	5
GO:0019748	BP	GO:0019748	secondary metabolic process	7/985	52/15856	0.0407391	0.373577	0.345956	AKR1B10/ASIP/CDH3/MC1R/SLC45A2/STAR/UGT1A8	7
GO:1903307	BP	GO:1903307	positive regulation of regulated secretory pathway	7/985	52/15856	0.0407391	0.373577	0.345956	CACNA1G/CACNA1I/CD177/CDK5R2/IL13/IL4/STX1A	7
GO:0006813	BP	GO:0006813	potassium ion transport	19/985	199/15856	0.0411403	0.375531	0.347765	ACTN2/DRD2/FXYD3/GALR2/GCK/HCN2/KCND1/KCNG1/KCNH3/KCNH8/KCNIP1/KCNJ6/KCNK17/KCNN4/KCNS1/KCNT1/SLC12A5/SLC12A8/WNK2	19
GO:0006836	BP	GO:0006836	neurotransmitter transport	19/985	199/15856	0.0411403	0.375531	0.347765	APBA2/ASIC1/CACNA1B/DRD2/ERC2/GAD1/GRM4/OTOF/RAB3B/SLC6A7/SNCG/STX1A/SYN1/SYNGR3/SYT12/SYT3/SYT5/SYT8/WNT7A	19
GO:0002688	BP	GO:0002688	regulation of leukocyte chemotaxis	12/985	111/15856	0.0426905	0.382038	0.353792	CCL19/CCL21/CXCL13/CXCL8/CYP19A1/GREM1/IL4/IL6/LBP/MDK/SERPINE1/TNFSF14	12
GO:0002323	BP	GO:0002323	natural killer cell activation involved in immune response	3/985	13/15856	0.042794	0.382038	0.353792	IFNE/PGLYRP2/ZNF683	3
GO:0003337	BP	GO:0003337	mesenchymal to epithelial transition involved in metanephros morphogenesis	3/985	13/15856	0.042794	0.382038	0.353792	GREM1/LIF/SIX2	3
GO:0007171	BP	GO:0007171	activation of transmembrane receptor protein tyrosine kinase activity	3/985	13/15856	0.042794	0.382038	0.353792	EFNA5/GREM1/PILRB	3
GO:0015801	BP	GO:0015801	aromatic amino acid transport	3/985	13/15856	0.042794	0.382038	0.353792	SLC38A3/SLC38A5/SLC7A5	3
GO:0030949	BP	GO:0030949	positive regulation of vascular endothelial growth factor receptor signaling pathway	3/985	13/15856	0.042794	0.382038	0.353792	FGF9/MT3/VTN	3
GO:0033089	BP	GO:0033089	positive regulation of T cell differentiation in thymus	3/985	13/15856	0.042794	0.382038	0.353792	ADA/ADAM8/FOXP3	3
GO:0045591	BP	GO:0045591	positive regulation of regulatory T cell differentiation	3/985	13/15856	0.042794	0.382038	0.353792	FOXP3/IL2/SOCS1	3
GO:0045989	BP	GO:0045989	positive regulation of striated muscle contraction	3/985	13/15856	0.042794	0.382038	0.353792	ATP2A1/CHGA/UCN	3
GO:0048302	BP	GO:0048302	regulation of isotype switching to IgG isotypes	3/985	13/15856	0.042794	0.382038	0.353792	FOXP3/IL2/IL4	3
GO:0060850	BP	GO:0060850	regulation of transcription involved in cell fate commitment	3/985	13/15856	0.042794	0.382038	0.353792	CEBPB/EVX1/PROX1	3
GO:0090594	BP	GO:0090594	inflammatory response to wounding	3/985	13/15856	0.042794	0.382038	0.353792	AGER/MDK/TIMP1	3
GO:1990403	BP	GO:1990403	embryonic brain development	3/985	13/15856	0.042794	0.382038	0.353792	EN2/TUBB2B/WNT1	3
GO:0045921	BP	GO:0045921	positive regulation of exocytosis	10/985	87/15856	0.0429851	0.382038	0.353792	CACNA1G/CACNA1I/CD177/CDK5R2/FGA/FGB/IL13/IL4/STX1A/VSNL1	10
GO:0051963	BP	GO:0051963	regulation of synapse assembly	10/985	87/15856	0.0429851	0.382038	0.353792	EFNA5/EPHB2/GRIN1/LRFN4/NTNG2/NTRK1/OXTR/SIX4/SRPX2/WNT7A	10
GO:0051606	BP	GO:0051606	detection of stimulus	22/985	240/15856	0.0436741	0.382038	0.353792	ASIC3/CNGB1/COL11A1/CST2/FOXA2/GCK/HMGA2/LBP/LHFPL5/LPO/NTRK1/OR11H7/OR13A1/PGLYRP2/PRDM12/RTP5/RYR2/SAG/SSC5D/STRC/TAS1R3/TRPM8	22
GO:0050830	BP	GO:0050830	defense response to Gram-positive bacterium	8/985	64/15856	0.0437618	0.382038	0.353792	C10orf99/CHGA/CRP/IL6/LBP/PGLYRP2/PLA2G2A/SSC5D	8
GO:0007019	BP	GO:0007019	microtubule depolymerization	6/985	42/15856	0.0438383	0.382038	0.353792	KIF18B/KIF2C/NAV3/STMN2/TPX2/TRIM54	6
GO:0014075	BP	GO:0014075	response to amine	6/985	42/15856	0.0438383	0.382038	0.353792	ASIC1/DRD2/GRIN1/OXTR/PPP1R1B/RGS17	6
GO:0022602	BP	GO:0022602	ovulation cycle process	6/985	42/15856	0.0438383	0.382038	0.353792	AFP/AMH/EREG/MMP19/PTPRN/PTX3	6
GO:0050798	BP	GO:0050798	activated T cell proliferation	6/985	42/15856	0.0438383	0.382038	0.353792	AGER/FOXP3/IGF2/IGFBP2/IL2/IL2RA	6
GO:0051445	BP	GO:0051445	regulation of meiotic cell cycle	6/985	42/15856	0.0438383	0.382038	0.353792	CDC20/CDC25C/FBXO43/LIF/MSX2/SPATA22	6
GO:0071827	BP	GO:0071827	plasma lipoprotein particle organization	6/985	42/15856	0.0438383	0.382038	0.353792	APOA1/APOC2/MFSD2A/MTTP/PLA2G2A/PLTP	6
GO:0085029	BP	GO:0085029	extracellular matrix assembly	6/985	42/15856	0.0438383	0.382038	0.353792	HAS1/HAS2/LAMB3/MFAP4/NTNG1/NTNG2	6
GO:0097028	BP	GO:0097028	dendritic cell differentiation	6/985	42/15856	0.0438383	0.382038	0.353792	AGER/BLK/CCL19/CEBPB/DHRS2/IL4	6
GO:0007611	BP	GO:0007611	learning or memory	21/985	227/15856	0.0441446	0.382038	0.353792	AGER/ASIC1/C1QL1/CCL11/CEBPB/DRD2/EPHB2/GALR2/GRIN1/MDK/NEUROD2/NTRK1/OXTR/PPP1R1B/RIN1/SCN2A/SERPINF1/SLC12A5/SLC8A2/STRA6/UCN	21
GO:0046883	BP	GO:0046883	regulation of hormone secretion	21/985	227/15856	0.0441446	0.382038	0.353792	BLK/CHGA/CRHR1/CYP19A1/DRD2/EFNA5/FGA/FGB/FOXA2/GCK/GIPR/HCAR2/IL11/IL6/INHA/LIF/NMU/STX1A/SYBU/UCN/VSNL1	21
GO:0001556	BP	GO:0001556	oocyte maturation	4/985	22/15856	0.0442139	0.382038	0.353792	BNC1/EREG/PABPC1L/TUBB8	4
GO:0003094	BP	GO:0003094	glomerular filtration	4/985	22/15856	0.0442139	0.382038	0.353792	IGHA1/IGHA2/IGKV3-20/TMEM63C	4
GO:0010447	BP	GO:0010447	response to acidic pH	4/985	22/15856	0.0442139	0.382038	0.353792	ASIC1/ASIC3/SERPINF1/SLC38A3	4
GO:0042438	BP	GO:0042438	melanin biosynthetic process	4/985	22/15856	0.0442139	0.382038	0.353792	ASIP/CDH3/MC1R/SLC45A2	4
GO:0042755	BP	GO:0042755	eating behavior	4/985	22/15856	0.0442139	0.382038	0.353792	NMU/OPRD1/OXTR/UCHL1	4
GO:0051250	BP	GO:0051250	negative regulation of lymphocyte activation	14/985	137/15856	0.0454745	0.389992	0.361157	BLK/CEBPB/FOXP3/GNRH1/IL2/IL20RB/IL2RA/IL4/INHA/MDK/PGLYRP2/PLA2G2D/SOCS1/TNFRSF13B	14
GO:0006882	BP	GO:0006882	cellular zinc ion homeostasis	5/985	32/15856	0.0456515	0.389992	0.361157	MT1A/MT1E/MT1X/MT2A/MT3	5
GO:0032633	BP	GO:0032633	interleukin-4 production	5/985	32/15856	0.0456515	0.389992	0.361157	CEBPB/FOXP3/IL20RB/LEF1/SLC7A5	5
GO:0048384	BP	GO:0048384	retinoic acid receptor signaling pathway	5/985	32/15856	0.0456515	0.389992	0.361157	CRABP2/CYP26A1/CYP26C1/PRAME/ZNF536	5
GO:0090207	BP	GO:0090207	regulation of triglyceride metabolic process	5/985	32/15856	0.0456515	0.389992	0.361157	APOA1/APOC2/GNB3/MFSD2A/THRSP	5
GO:0072503	BP	GO:0072503	cellular divalent inorganic cation homeostasis	36/985	433/15856	0.0456554	0.389992	0.361157	ADRA1D/ATP13A5/ATP2A1/BDKRB1/CALB2/CCKBR/CCL11/CCL13/CCL19/CCL21/CD19/CNGB1/CTRC/CXCL13/DRD2/F2/GALR2/GIPR/GRIN1/GRIN2D/IL13/IL2/JSRP1/MT1A/MT1E/MT1X/MT2A/MT3/NMU/OXTR/P2RX5/RYR2/SAA1/SLC8A2/TRPM8/TRPV3	36
GO:0006805	BP	GO:0006805	xenobiotic metabolic process	11/985	100/15856	0.0458131	0.390782	0.361888	CYP26A1/CYP2C9/CYP2D7/CYP2E1/GRIN1/LPO/STAR/SULT1A2/SULT1A3/UGT1A10/UGT1A8	11
GO:0050863	BP	GO:0050863	regulation of T cell activation	27/985	309/15856	0.0462294	0.392741	0.363703	ADA/ADAM8/AGER/CARD11/CCL19/CCL21/CEBPB/FOXP3/GNRH1/IGF2/IGFBP2/IL2/IL20RB/IL2RA/IL4/IL6/LAT/LEF1/LMO1/MDK/NFKBIZ/PLA2G2D/SOCS1/TNFRSF13C/TNFRSF18/TNFSF14/ZNF683	27
GO:0015698	BP	GO:0015698	inorganic anion transport	15/985	150/15856	0.0462395	0.392741	0.363703	APOL1/AQP6/BEST4/CEBPB/CLCA2/CLIC3/FXYD3/GABRA3/GABRE/GABRP/SLC12A5/SLC12A8/SLC26A10/SLC4A3/SLC5A5	15
GO:1902107	BP	GO:1902107	positive regulation of leukocyte differentiation	15/985	150/15856	0.0462395	0.392741	0.363703	ADA/ADAM8/AGER/CCL19/FOXP3/IL2/IL2RA/IL4/LEF1/LIF/MDK/NFKBIZ/POU4F1/ROR2/SOCS1	15
GO:0030324	BP	GO:0030324	lung development	16/985	163/15856	0.0466894	0.396	0.366721	ADA/AGR2/CCBE1/CHI3L1/DPPA4/FGF9/FOXA1/HSD11B1/IL13/LIF/PROX1/RCN3/SPDEF/STRA6/WNT2/WNT7B	16
GO:0043523	BP	GO:0043523	regulation of neuron apoptotic process	18/985	189/15856	0.0468658	0.396934	0.367586	ADAM8/CEBPB/EN2/GDF5/GRIN1/GRM4/MDK/MT3/MYBL2/NTRK1/PCSK9/POU4F1/RAPSN/SIX4/STAR/TERT/TFAP2A/VSTM2L	18
GO:0015909	BP	GO:0015909	long-chain fatty acid transport	8/985	65/15856	0.0473061	0.399533	0.369993	DRD2/LCN1/MFSD2A/PLA2G2A/PLA2G2C/PLA2G2D/PLA2G4F/THRSP	8
GO:1901616	BP	GO:1901616	organic hydroxy compound catabolic process	8/985	65/15856	0.0473061	0.399533	0.369993	AKR1B10/CEL/CYP24A1/CYP4F12/CYP4F3/MT3/SULT1A2/SULT1A3	8
GO:0097485	BP	GO:0097485	neuron projection guidance	23/985	256/15856	0.0481537	0.405245	0.375282	ARTN/BMP7/CELSR3/DPYSL4/DPYSL5/EFNA5/EPHB2/GBX2/ISL2/L1CAM/LHX2/NCAM1/NTN5/NTRK1/PLXNA4/PLXNB3/ROBO3/SEMA3B/SEMA3E/TUBB2B/TUBB3/UNC5A/VSTM2L	23
GO:0021695	BP	GO:0021695	cerebellar cortex development	6/985	43/15856	0.0483809	0.405245	0.375282	MDK/NEUROD2/PROX1/TRNP1/WNT7A/ZNF365	6
GO:0007156	BP	GO:0007156	homophilic cell adhesion via plasma membrane adhesion molecules	15/985	151/15856	0.0485274	0.405245	0.375282	CADM3/CDH12/CDH15/CDH17/CDH3/CDHR4/CELSR3/DSC3/IGFN1/KIRREL3/L1CAM/PLXNB3/ROBO3/TENM3/VSTM2L	15
GO:0051899	BP	GO:0051899	membrane depolarization	9/985	77/15856	0.0486341	0.405245	0.375282	CACNA1B/CACNA1G/CACNA1I/CACNG4/HCN2/HSH2D/MLLT11/SCN2A/SCN3A	9
GO:0071868	BP	GO:0071868	cellular response to monoamine stimulus	9/985	77/15856	0.0486341	0.405245	0.375282	APLP1/CALY/DRD2/HTR1D/HTR3A/OR11H7/RYR2/STAR/SULT1A3	9
GO:0071870	BP	GO:0071870	cellular response to catecholamine stimulus	9/985	77/15856	0.0486341	0.405245	0.375282	APLP1/CALY/DRD2/HTR1D/HTR3A/OR11H7/RYR2/STAR/SULT1A3	9
GO:1904894	BP	GO:1904894	positive regulation of receptor signaling pathway via STAT	9/985	77/15856	0.0486341	0.405245	0.375282	F2/HPX/IL13/IL2/IL4/IL6/LIF/SOCS1/TNFRSF18	9
GO:0045621	BP	GO:0045621	positive regulation of lymphocyte differentiation	11/985	101/15856	0.0486591	0.405245	0.375282	ADA/ADAM8/CCL19/FOXP3/IL2/IL2RA/IL4/LEF1/MDK/NFKBIZ/SOCS1	11
GO:0046632	BP	GO:0046632	alpha-beta T cell differentiation	11/985	101/15856	0.0486591	0.405245	0.375282	ADA/CCL19/FOXP3/IL2/IL4/IL6/LEF1/NFKBIZ/PLA2G2D/SOCS1/ZNF683	11
GO:1903037	BP	GO:1903037	regulation of leukocyte cell-cell adhesion	26/985	298/15856	0.0504538	0.407714	0.377569	ADA/ADAM8/AGER/CARD11/CCL19/CCL21/CCL25/CD44/CEBPB/FOXP3/GNRH1/HAS2/IGF2/IGFBP2/IL2/IL20RB/IL2RA/IL4/IL6/LEF1/MDK/NFKBIZ/PLA2G2D/SOCS1/TNFRSF13C/TNFSF14	26
GO:0030183	BP	GO:0030183	B cell differentiation	12/985	114/15856	0.0506264	0.407714	0.377569	ADA/CARD11/CD19/CD79A/CDH17/IFNE/IL11/IL4/IL6/INHA/NTRK1/POU2AF1	12
GO:0048511	BP	GO:0048511	rhythmic process	24/985	271/15856	0.0507909	0.407714	0.377569	ADA/AFP/AMH/ATOH7/DRD2/EREG/GNRH1/HAS1/HAS2/HES7/MAGEL2/MDK/MMP19/MMP7/NMU/NTRK1/OXTR/PROX1/PTGDS/PTPRN/PTX3/SERPINE1/SERPINF1/STAR	24
GO:0002507	BP	GO:0002507	tolerance induction	4/985	23/15856	0.0509835	0.407714	0.377569	AIRE/BLK/FOXP3/IL2RA	4
GO:0006582	BP	GO:0006582	melanin metabolic process	4/985	23/15856	0.0509835	0.407714	0.377569	ASIP/CDH3/MC1R/SLC45A2	4
GO:0010460	BP	GO:0010460	positive regulation of heart rate	4/985	23/15856	0.0509835	0.407714	0.377569	ADA/ADRA1D/NMU/RYR2	4
GO:0010714	BP	GO:0010714	positive regulation of collagen metabolic process	4/985	23/15856	0.0509835	0.407714	0.377569	CREB3L1/F2/SCX/UCN	4
GO:0014072	BP	GO:0014072	response to isoquinoline alkaloid	4/985	23/15856	0.0509835	0.407714	0.377569	ADA/DRD2/GRIN1/PPP1R1B	4
GO:0032967	BP	GO:0032967	positive regulation of collagen biosynthetic process	4/985	23/15856	0.0509835	0.407714	0.377569	CREB3L1/F2/SCX/UCN	4
GO:0035235	BP	GO:0035235	ionotropic glutamate receptor signaling pathway	4/985	23/15856	0.0509835	0.407714	0.377569	GRIN1/GRIN2D/GRIN3B/SULT1A3	4
GO:0043278	BP	GO:0043278	response to morphine	4/985	23/15856	0.0509835	0.407714	0.377569	ADA/DRD2/GRIN1/PPP1R1B	4
GO:0044321	BP	GO:0044321	response to leptin	4/985	23/15856	0.0509835	0.407714	0.377569	FGB/GCK/MT3/STAR	4
GO:0044550	BP	GO:0044550	secondary metabolite biosynthetic process	4/985	23/15856	0.0509835	0.407714	0.377569	ASIP/CDH3/MC1R/SLC45A2	4
GO:0050927	BP	GO:0050927	positive regulation of positive chemotaxis	4/985	23/15856	0.0509835	0.407714	0.377569	AGER/ARTN/CXCL8/F3	4
GO:0097205	BP	GO:0097205	renal filtration	4/985	23/15856	0.0509835	0.407714	0.377569	IGHA1/IGHA2/IGKV3-20/TMEM63C	4
GO:1901071	BP	GO:1901071	glucosamine-containing compound metabolic process	4/985	23/15856	0.0509835	0.407714	0.377569	CHI3L1/CHI3L2/CHST4/CHST6	4
GO:0007178	BP	GO:0007178	transmembrane receptor protein serine/threonine kinase signaling pathway	27/985	312/15856	0.0509884	0.407714	0.377569	AFP/AMH/BMP7/BMPER/BTBD11/CHRDL1/CILP/COMP/DAND5/FBN2/FGF9/FOXH1/GDF5/GREM1/GREM2/INHA/INHBE/LEF1/LEFTY1/MSX2/ONECUT2/ROR2/SCX/TF/TMEM100/TMPRSS6/WNT1	27
GO:0033627	BP	GO:0033627	cell adhesion mediated by integrin	8/985	66/15856	0.0510325	0.407714	0.377569	ADA/CCL21/CXCL13/ITGB6/LIF/PLAU/SERPINE1/VTN	8
GO:0042509	BP	GO:0042509	regulation of tyrosine phosphorylation of STAT protein	8/985	66/15856	0.0510325	0.407714	0.377569	HPX/IL13/IL2/IL4/IL6/LIF/SOCS1/TNFRSF18	8
GO:0050891	BP	GO:0050891	multicellular organismal water homeostasis	8/985	66/15856	0.0510325	0.407714	0.377569	ALOXE3/CYP4F12/HAS2/KRT16/SCNN1A/SCNN1B/SCNN1G/SFN	8
GO:0032965	BP	GO:0032965	regulation of collagen biosynthetic process	5/985	33/15856	0.0511615	0.407714	0.377569	CREB3L1/F2/IL6/SCX/UCN	5
GO:0055069	BP	GO:0055069	zinc ion homeostasis	5/985	33/15856	0.0511615	0.407714	0.377569	MT1A/MT1E/MT1X/MT2A/MT3	5
GO:0045927	BP	GO:0045927	positive regulation of growth	21/985	231/15856	0.051494	0.407714	0.377569	AGR2/BASP1/CRABP2/DRD2/EFNA5/F2/FGF9/HAMP/IGF2/IGFBP1/IL2/KRT17/L1CAM/LEF1/MFSD2A/PROX1/SFN/SPHK1/SYT3/UCN/WNT2	21
GO:0097553	BP	GO:0097553	calcium ion transmembrane import into cytosol	13/985	127/15856	0.0519824	0.407714	0.377569	BDKRB1/CCL19/CCL21/CD19/DRD2/F2/GRIN1/GRIN2D/IL13/JSRP1/RYR2/SLC8A2/TRPV3	13
GO:0010820	BP	GO:0010820	positive regulation of T cell chemotaxis	3/985	14/15856	0.0520196	0.407714	0.377569	CCL21/CXCL13/TNFSF14	3
GO:0032252	BP	GO:0032252	secretory granule localization	3/985	14/15856	0.0520196	0.407714	0.377569	KIF1A/SYBU/TRIM46	3
GO:0034375	BP	GO:0034375	high-density lipoprotein particle remodeling	3/985	14/15856	0.0520196	0.407714	0.377569	APOA1/APOC2/PLTP	3
GO:0048291	BP	GO:0048291	isotype switching to IgG isotypes	3/985	14/15856	0.0520196	0.407714	0.377569	FOXP3/IL2/IL4	3
GO:0050862	BP	GO:0050862	positive regulation of T cell receptor signaling pathway	3/985	14/15856	0.0520196	0.407714	0.377569	ADA/CARD11/KCNN4	3
GO:0060263	BP	GO:0060263	regulation of respiratory burst	3/985	14/15856	0.0520196	0.407714	0.377569	IGHA1/IGHA2/LBP	3
GO:0070365	BP	GO:0070365	hepatocyte differentiation	3/985	14/15856	0.0520196	0.407714	0.377569	E2F7/PROX1/WNT1	3
GO:0070486	BP	GO:0070486	leukocyte aggregation	3/985	14/15856	0.0520196	0.407714	0.377569	BMP7/CD44/HAS2	3
GO:0150011	BP	GO:0150011	regulation of neuron projection arborization	3/985	14/15856	0.0520196	0.407714	0.377569	MFSD2A/NTNG1/NTNG2	3
GO:1901678	BP	GO:1901678	iron coordination entity transport	3/985	14/15856	0.0520196	0.407714	0.377569	ASIC3/HPX/LCN2	3
GO:1904668	BP	GO:1904668	positive regulation of ubiquitin protein ligase activity	3/985	14/15856	0.0520196	0.407714	0.377569	CDC20/PLK1/UBE2C	3
GO:0035710	BP	GO:0035710	CD4-positive, alpha-beta T cell activation	10/985	90/15856	0.0521796	0.408433	0.378235	AGER/CCL19/FOXP3/IL2/IL4/IL6/LEF1/NFKBIZ/PLA2G2D/SOCS1	10
GO:0007409	BP	GO:0007409	axonogenesis	36/985	438/15856	0.0523479	0.409216	0.378959	ARTN/BMP7/CELSR3/CRABP2/DPYSL5/DRD2/EFNA5/EPHB2/GBX2/GRIN1/ISL2/L1CAM/LHX2/MT3/NCAM1/NPTX1/NTN5/NTNG1/NTNG2/NTRK1/NUMBL/PLXNA4/PLXNB3/POU4F1/ROBO3/SEMA3B/SEMA3E/SHOX2/TRIM46/TSKU/TUBB2B/TUBB3/UCHL1/UNC5A/VSTM2L/WNT7A	36
GO:0071692	BP	GO:0071692	protein localization to extracellular region	34/985	410/15856	0.0524572	0.409535	0.379255	ACHE/ADAM8/BLK/CHGA/COMP/DAND5/DRD2/EFNA5/FBN2/FGA/FGB/FOXA2/FOXP3/GCK/GIPR/HCAR2/IL13/IL2/IL6/KCNN4/MTTP/NMU/OLFM2/PTPRN/RAB3B/RCN3/SAA1/SNCG/SOCS1/STEAP3/STX1A/SYBU/VGF/VSNL1	34
GO:0050870	BP	GO:0050870	positive regulation of T cell activation	19/985	205/15856	0.0527297	0.411127	0.380729	ADA/ADAM8/AGER/CARD11/CCL19/CCL21/FOXP3/IGF2/IGFBP2/IL2/IL2RA/IL4/IL6/LEF1/MDK/NFKBIZ/SOCS1/TNFRSF13C/TNFSF14	19
GO:0009994	BP	GO:0009994	oocyte differentiation	6/985	44/15856	0.0532029	0.414277	0.383646	BNC1/EREG/PABPC1L/TUBB8/YBX2/ZGLP1	6
GO:1903038	BP	GO:1903038	negative regulation of leukocyte cell-cell adhesion	12/985	115/15856	0.0534809	0.415361	0.384651	CCL21/CCL25/CEBPB/FOXP3/GNRH1/IL2/IL20RB/IL2RA/IL4/MDK/PLA2G2D/SOCS1	12
GO:0048732	BP	GO:0048732	gland development	33/985	397/15856	0.0539397	0.418382	0.387448	ADA/AIRE/APOA1/BMP7/CCKBR/CCL11/CCNB2/CEBPB/CYP19A1/DRD2/E2F7/FOXA1/HAMP/HOXB9/IGF2/IL6/IQGAP3/LEF1/MDK/MSX2/ONECUT2/OXTR/PCSK9/PITX1/PROX1/SERPINA5/SERPINF1/SIX4/STRA6/VTN/WNT1/WNT2/WNT7B	33
GO:0098742	BP	GO:0098742	cell-cell adhesion via plasma-membrane adhesion molecules	22/985	246/15856	0.0545657	0.42269	0.391437	APOA1/CADM3/CD177/CDH12/CDH15/CDH17/CDH3/CDHR4/CELSR3/CLDN6/DSC3/EFNA5/IGFN1/KIRREL3/L1CAM/LRFN4/NTNG1/NTNG2/PLXNB3/ROBO3/TENM3/VSTM2L	22
GO:0034446	BP	GO:0034446	substrate adhesion-dependent cell spreading	11/985	103/15856	0.0547051	0.423222	0.391931	APOA1/EFNA5/FGA/FGB/HAS2/LAMB3/MDK/MICALL2/NTNG1/NTNG2/TACSTD2	11
GO:0001505	BP	GO:0001505	regulation of neurotransmitter levels	19/985	206/15856	0.0548648	0.42391	0.392568	ACHE/APBA2/ASIC1/CACNA1B/DRD2/ERC2/GAD1/GRM4/OTOF/RAB3B/SNCG/STX1A/SYN1/SYNGR3/SYT12/SYT3/SYT5/SYT8/WNT7A	19
GO:0021675	BP	GO:0021675	nerve development	8/985	67/15856	0.0549431	0.423968	0.392621	ATOH7/EPHB2/NPTX1/NTRK1/PLXNA4/POU4F1/SIX4/TFAP2A	8
GO:0045580	BP	GO:0045580	regulation of T cell differentiation	14/985	141/15856	0.0554863	0.426431	0.394901	ADA/ADAM8/CARD11/CCL19/FOXP3/IL2/IL2RA/IL4/LEF1/MDK/NFKBIZ/SOCS1/TNFRSF18/ZNF683	14
GO:0060993	BP	GO:0060993	kidney morphogenesis	10/985	91/15856	0.0555134	0.426431	0.394901	BASP1/BMP7/EYA1/GREM1/LIF/SIX2/SIX4/TACSTD2/WNT1/WNT7B	10
GO:0070167	BP	GO:0070167	regulation of biomineral tissue development	9/985	79/15856	0.0556973	0.426431	0.394901	BGLAP/BMP7/CEBPB/COMP/DMP1/FBN2/GREM1/TFAP2A/WNT10B	9
GO:0071867	BP	GO:0071867	response to monoamine	9/985	79/15856	0.0556973	0.426431	0.394901	APLP1/CALY/DRD2/HTR1D/HTR3A/OR11H7/RYR2/STAR/SULT1A3	9
GO:0071869	BP	GO:0071869	response to catecholamine	9/985	79/15856	0.0556973	0.426431	0.394901	APLP1/CALY/DRD2/HTR1D/HTR3A/OR11H7/RYR2/STAR/SULT1A3	9
GO:0110149	BP	GO:0110149	regulation of biomineralization	9/985	79/15856	0.0556973	0.426431	0.394901	BGLAP/BMP7/CEBPB/COMP/DMP1/FBN2/GREM1/TFAP2A/WNT10B	9
GO:0070374	BP	GO:0070374	positive regulation of ERK1 and ERK2 cascade	17/985	180/15856	0.0557607	0.426431	0.394901	AGER/BMPER/CCL11/CCL13/CCL19/CCL20/CCL21/CCL25/CCL26/CD44/CHI3L1/DRD2/FGA/FGB/MT3/NTRK1/PLA2G2A	17
GO:0030323	BP	GO:0030323	respiratory tube development	16/985	167/15856	0.0559342	0.427212	0.395625	ADA/AGR2/CCBE1/CHI3L1/DPPA4/FGF9/FOXA1/HSD11B1/IL13/LIF/PROX1/RCN3/SPDEF/STRA6/WNT2/WNT7B	16
GO:0021700	BP	GO:0021700	developmental maturation	22/985	247/15856	0.0565532	0.430425	0.3986	BFSP2/BNC1/C1QL1/CCL19/CCL21/CDC20/CDH3/CDK5R2/EREG/FOXA1/GREM1/GRIN1/MSX2/NEUROD2/PABPC1L/PTPRN/SPINK1/SYBU/TUBB8/VSX1/WNT1/WNT10B	22
GO:0010959	BP	GO:0010959	regulation of metal ion transport	29/985	343/15856	0.056706	0.430425	0.3986	ACTN2/ATP2A1/BDKRB1/CACNA1B/CD19/CRHR1/DRD2/F2/FXYD3/GALR2/GCK/GRIN1/GRIN3B/HAMP/IL13/JSRP1/KCNG1/KCNIP1/KCNS1/OPRD1/P2RX5/PCSK9/RYR2/SLN/SPINK1/TF/TRPV3/UCN/WNK2	29
GO:0031018	BP	GO:0031018	endocrine pancreas development	5/985	34/15856	0.0570431	0.430425	0.3986	FOXA2/GIPR/IL6/MNX1/ONECUT2	5
GO:0031640	BP	GO:0031640	killing of cells of other organism	5/985	34/15856	0.0570431	0.430425	0.3986	APOL1/CCL13/CHGA/F2/HAMP	5
GO:0040019	BP	GO:0040019	positive regulation of embryonic development	5/985	34/15856	0.0570431	0.430425	0.3986	FOXA2/SCX/SIX4/WNT1/WNT2	5
GO:0046688	BP	GO:0046688	response to copper ion	5/985	34/15856	0.0570431	0.430425	0.3986	MT1A/MT1E/MT1X/MT2A/MT3	5
GO:0086010	BP	GO:0086010	membrane depolarization during action potential	5/985	34/15856	0.0570431	0.430425	0.3986	CACNA1G/CACNA1I/HCN2/SCN2A/SCN3A	5
GO:0090279	BP	GO:0090279	regulation of calcium ion import	5/985	34/15856	0.0570431	0.430425	0.3986	ATP2A1/SLN/SPINK1/TRPV3/UCN	5
GO:0042531	BP	GO:0042531	positive regulation of tyrosine phosphorylation of STAT protein	7/985	56/15856	0.0572175	0.430425	0.3986	HPX/IL13/IL2/IL4/IL6/LIF/TNFRSF18	7
GO:0051784	BP	GO:0051784	negative regulation of nuclear division	7/985	56/15856	0.0572175	0.430425	0.3986	AURKB/BMP7/CDC20/FBXO43/LIF/PLK1/PTTG1	7
GO:0050671	BP	GO:0050671	positive regulation of lymphocyte proliferation	13/985	129/15856	0.0575653	0.432498	0.400521	ADA/AGER/CARD11/CCL19/FOXP3/IGF2/IGFBP2/IL13/IL2/IL2RA/IL4/IL6/TNFRSF13C	13
GO:0050679	BP	GO:0050679	positive regulation of epithelial cell proliferation	17/985	181/15856	0.0581512	0.432637	0.400649	CCL11/CCL26/CDH3/EYA1/F3/FGF9/HAS2/IGF2/IQGAP3/MDK/MMP12/PLXNB3/PROX1/PTPRN/TGM1/WNT2/WNT7A	17
GO:0010818	BP	GO:0010818	T cell chemotaxis	4/985	24/15856	0.0582862	0.432637	0.400649	CCL21/CCL26/CXCL13/TNFSF14	4
GO:0032753	BP	GO:0032753	positive regulation of interleukin-4 production	4/985	24/15856	0.0582862	0.432637	0.400649	CEBPB/FOXP3/IL20RB/SLC7A5	4
GO:0034377	BP	GO:0034377	plasma lipoprotein particle assembly	4/985	24/15856	0.0582862	0.432637	0.400649	APOA1/APOC2/MFSD2A/MTTP	4
GO:0050926	BP	GO:0050926	regulation of positive chemotaxis	4/985	24/15856	0.0582862	0.432637	0.400649	AGER/ARTN/CXCL8/F3	4
GO:0060669	BP	GO:0060669	embryonic placenta morphogenesis	4/985	24/15856	0.0582862	0.432637	0.400649	BMP7/IGF2/LEF1/WNT7B	4
GO:0090344	BP	GO:0090344	negative regulation of cell aging	4/985	24/15856	0.0582862	0.432637	0.400649	FOXM1/HMGA2/TERT/WNT1	4
GO:1900120	BP	GO:1900120	regulation of receptor binding	4/985	24/15856	0.0582862	0.432637	0.400649	GREM2/LEF1/MMP9/PCSK9	4
GO:0032330	BP	GO:0032330	regulation of chondrocyte differentiation	6/985	45/15856	0.0583063	0.432637	0.400649	GDF5/GREM1/MDK/NKX3-2/SHOX2/SIX2	6
GO:0007369	BP	GO:0007369	gastrulation	16/985	168/15856	0.0584299	0.433017	0.401001	APOA1/BMP7/COL11A1/COL5A1/COL7A1/EYA1/FOXA2/HMGA2/LAMB3/LEF1/MIXL1/MMP9/NANOG/SCX/SIX2/VTN	16
GO:1901214	BP	GO:1901214	regulation of neuron death	25/985	289/15856	0.0588199	0.435369	0.403179	ADAM8/CEBPB/CHGA/EN2/GDF5/GRIN1/GRM4/IL13/MDK/MT3/MYBL2/NTRK1/PCSK9/POU4F1/RAPSN/SERPINF1/SIX4/SNCG/STAR/SULT1A3/TERT/TFAP2A/UCN/VSTM2L/WNT1	25
GO:0007260	BP	GO:0007260	tyrosine phosphorylation of STAT protein	8/985	68/15856	0.0590396	0.436456	0.404186	HPX/IL13/IL2/IL4/IL6/LIF/SOCS1/TNFRSF18	8
GO:0030510	BP	GO:0030510	regulation of BMP signaling pathway	9/985	80/15856	0.0594655	0.43886	0.406412	BMPER/CHRDL1/DAND5/GDF5/GREM1/GREM2/MSX2/TMPRSS6/WNT1	9
GO:0010811	BP	GO:0010811	positive regulation of cell-substrate adhesion	12/985	117/15856	0.0595114	0.43886	0.406412	AGR2/APOA1/CCL21/CCL25/COL26A1/DMP1/EGFL6/FGA/FGB/HAS2/MDK/VTN	12
GO:0032946	BP	GO:0032946	positive regulation of mononuclear cell proliferation	13/985	130/15856	0.0605029	0.445075	0.412167	ADA/AGER/CARD11/CCL19/FOXP3/IGF2/IGFBP2/IL13/IL2/IL2RA/IL4/IL6/TNFRSF13C	13
GO:0043524	BP	GO:0043524	negative regulation of neuron apoptotic process	13/985	130/15856	0.0605029	0.445075	0.412167	ADAM8/CEBPB/EN2/GDF5/GRIN1/MDK/MT3/NTRK1/POU4F1/SIX4/STAR/TERT/VSTM2L	13
GO:0042098	BP	GO:0042098	T cell proliferation	17/985	182/15856	0.0606115	0.445327	0.412401	AGER/CARD11/CCL19/CEBPB/FOXP3/GNRH1/IGF2/IGFBP2/IL2/IL20RB/IL2RA/IL4/IL6/LMO1/PLA2G2D/TNFRSF13C/TNFSF14	17
GO:0007613	BP	GO:0007613	memory	11/985	105/15856	0.0612324	0.445982	0.413007	ASIC1/CEBPB/DRD2/GRIN1/MDK/OXTR/PPP1R1B/RIN1/SCN2A/SERPINF1/SLC8A2	11
GO:0071466	BP	GO:0071466	cellular response to xenobiotic stimulus	11/985	105/15856	0.0612324	0.445982	0.413007	CYP26A1/CYP2C9/CYP2D7/CYP2E1/GRIN1/LPO/STAR/SULT1A2/SULT1A3/UGT1A10/UGT1A8	11
GO:0042692	BP	GO:0042692	muscle cell differentiation	27/985	318/15856	0.0615554	0.445982	0.413007	ACTN2/ADAM12/CDH15/COMP/DNER/EREG/FGF9/FLNC/GREM1/HAMP/IGF2/IL4/KRT19/MEGF10/NEB/OLFM2/POPDC3/PROX1/SHOX2/SIX4/SPEG/TNFSF14/TNNT1/TRIM72/UCHL1/WNT1/WNT10B	27
GO:0060393	BP	GO:0060393	regulation of pathway-restricted SMAD protein phosphorylation	7/985	57/15856	0.0618965	0.445982	0.413007	BMP7/BMPER/GDF5/GREM1/INHA/INHBE/LEFTY1	7
GO:0001502	BP	GO:0001502	cartilage condensation	3/985	15/15856	0.0621157	0.445982	0.413007	COL11A1/ROR2/WNT7A	3
GO:0001580	BP	GO:0001580	detection of chemical stimulus involved in sensory perception of bitter taste	3/985	15/15856	0.0621157	0.445982	0.413007	CST2/LPO/RTP5	3
GO:0002467	BP	GO:0002467	germinal center formation	3/985	15/15856	0.0621157	0.445982	0.413007	ADA/CXCL13/TNFRSF13C	3
GO:0010819	BP	GO:0010819	regulation of T cell chemotaxis	3/985	15/15856	0.0621157	0.445982	0.413007	CCL21/CXCL13/TNFSF14	3
GO:0048820	BP	GO:0048820	hair follicle maturation	3/985	15/15856	0.0621157	0.445982	0.413007	CDH3/MSX2/WNT10B	3
GO:0050965	BP	GO:0050965	detection of temperature stimulus involved in sensory perception of pain	3/985	15/15856	0.0621157	0.445982	0.413007	ASIC3/NTRK1/PRDM12	3
GO:0051315	BP	GO:0051315	attachment of mitotic spindle microtubules to kinetochore	3/985	15/15856	0.0621157	0.445982	0.413007	AURKB/KIF2C/NUF2	3
GO:0051923	BP	GO:0051923	sulfation	3/985	15/15856	0.0621157	0.445982	0.413007	CHST4/SULT1A2/SULT1A3	3
GO:0060033	BP	GO:0060033	anatomical structure regression	3/985	15/15856	0.0621157	0.445982	0.413007	AMH/DRD2/LEF1	3
GO:0070831	BP	GO:0070831	basement membrane assembly	3/985	15/15856	0.0621157	0.445982	0.413007	LAMB3/NTNG1/NTNG2	3
GO:0071371	BP	GO:0071371	cellular response to gonadotropin stimulus	3/985	15/15856	0.0621157	0.445982	0.413007	EFNA5/SLC5A5/STAR	3
GO:0072075	BP	GO:0072075	metanephric mesenchyme development	3/985	15/15856	0.0621157	0.445982	0.413007	BASP1/BMP7/SIX4	3
GO:0090185	BP	GO:0090185	negative regulation of kidney development	3/985	15/15856	0.0621157	0.445982	0.413007	BMP7/MMP9/TACSTD2	3
GO:0030212	BP	GO:0030212	hyaluronan metabolic process	5/985	35/15856	0.063296	0.449751	0.416497	CD44/HAS1/HAS2/ITIH3/ITIH4	5
GO:0045622	BP	GO:0045622	regulation of T-helper cell differentiation	5/985	35/15856	0.063296	0.449751	0.416497	CCL19/FOXP3/IL2/IL4/NFKBIZ	5
GO:0071634	BP	GO:0071634	regulation of transforming growth factor beta production	5/985	35/15856	0.063296	0.449751	0.416497	CDH3/FOXP3/IL13/ITGB6/LUM	5
GO:1905332	BP	GO:1905332	positive regulation of morphogenesis of an epithelium	5/985	35/15856	0.063296	0.449751	0.416497	GREM1/LIF/MDK/SIX4/WNT2	5
GO:0014812	BP	GO:0014812	muscle cell migration	9/985	81/15856	0.0633933	0.449751	0.416497	FGF9/HAS2/MDK/MEGF10/PLAU/SERPINE1/SIX4/TERT/VTN	9
GO:0032731	BP	GO:0032731	positive regulation of interleukin-1 beta production	6/985	46/15856	0.0636921	0.449751	0.416497	AGER/AIM2/CCL19/IL6/ORM1/ORM2	6
GO:0033628	BP	GO:0033628	regulation of cell adhesion mediated by integrin	6/985	46/15856	0.0636921	0.449751	0.416497	ADA/CCL21/CXCL13/LIF/PLAU/SERPINE1	6
GO:0071825	BP	GO:0071825	protein-lipid complex subunit organization	6/985	46/15856	0.0636921	0.449751	0.416497	APOA1/APOC2/MFSD2A/MTTP/PLA2G2A/PLTP	6
GO:2000107	BP	GO:2000107	negative regulation of leukocyte apoptotic process	6/985	46/15856	0.0636921	0.449751	0.416497	ADA/AURKB/CCL19/CCL21/HSH2D/IL2	6
GO:2000677	BP	GO:2000677	regulation of transcription regulatory region DNA binding	6/985	46/15856	0.0636921	0.449751	0.416497	ANKRD33/LHX2/LIF/MSX2/POU4F1/ZBTB7C	6
GO:0060402	BP	GO:0060402	calcium ion transport into cytosol	14/985	144/15856	0.063917	0.450276	0.416984	BDKRB1/CCL19/CCL21/CD19/DRD2/F2/GRIN1/GRIN2D/IL13/JSRP1/P2RX5/RYR2/SLC8A2/TRPV3	14
GO:0071695	BP	GO:0071695	anatomical structure maturation	18/985	197/15856	0.064945	0.456981	0.423193	BFSP2/BNC1/C1QL1/CCL19/CCL21/CDH3/CDK5R2/EREG/FOXA1/GREM1/GRIN1/MSX2/PABPC1L/SPINK1/TUBB8/VSX1/WNT1/WNT10B	18
GO:0001516	BP	GO:0001516	prostaglandin biosynthetic process	4/985	25/15856	0.066115	0.457684	0.423844	PLA2G4F/PTGDS/PTGES/PTGIS	4
GO:0007026	BP	GO:0007026	negative regulation of microtubule depolymerization	4/985	25/15856	0.066115	0.457684	0.423844	NAV3/STMN2/TPX2/TRIM54	4
GO:0010996	BP	GO:0010996	response to auditory stimulus	4/985	25/15856	0.066115	0.457684	0.423844	DRD2/MDK/STRA6/UCN	4
GO:0034368	BP	GO:0034368	protein-lipid complex remodeling	4/985	25/15856	0.066115	0.457684	0.423844	APOA1/APOC2/PLA2G2A/PLTP	4
GO:0034369	BP	GO:0034369	plasma lipoprotein particle remodeling	4/985	25/15856	0.066115	0.457684	0.423844	APOA1/APOC2/PLA2G2A/PLTP	4
GO:0040020	BP	GO:0040020	regulation of meiotic nuclear division	4/985	25/15856	0.066115	0.457684	0.423844	CDC20/FBXO43/LIF/MSX2	4
GO:0046457	BP	GO:0046457	prostanoid biosynthetic process	4/985	25/15856	0.066115	0.457684	0.423844	PLA2G4F/PTGDS/PTGES/PTGIS	4
GO:0046639	BP	GO:0046639	negative regulation of alpha-beta T cell differentiation	4/985	25/15856	0.066115	0.457684	0.423844	FOXP3/IL2/IL4/SOCS1	4
GO:0051930	BP	GO:0051930	regulation of sensory perception of pain	4/985	25/15856	0.066115	0.457684	0.423844	GRIN2D/NMU/OPRD1/TMEM100	4
GO:0099560	BP	GO:0099560	synaptic membrane adhesion	4/985	25/15856	0.066115	0.457684	0.423844	EFNA5/LRFN4/NTNG1/NTNG2	4
GO:0140058	BP	GO:0140058	neuron projection arborization	4/985	25/15856	0.066115	0.457684	0.423844	MFSD2A/NTNG1/NTNG2/ZNF365	4
GO:0035270	BP	GO:0035270	endocrine system development	10/985	94/15856	0.0663423	0.458404	0.424511	APOA1/DRD2/FOXA2/GIPR/IL6/MDK/MNX1/ONECUT2/PITX1/STRA6	10
GO:0045619	BP	GO:0045619	regulation of lymphocyte differentiation	16/985	171/15856	0.0663722	0.458404	0.424511	ADA/ADAM8/CARD11/CCL19/FOXP3/IL2/IL2RA/IL4/INHA/LEF1/MDK/NFKBIZ/PGLYRP2/SOCS1/TNFRSF18/ZNF683	16
GO:0002285	BP	GO:0002285	lymphocyte activation involved in immune response	15/985	158/15856	0.0667804	0.460313	0.426279	ADA/CCL19/CD19/CDH17/FOXP3/IFNE/IL2/IL4/IL6/LEF1/MDK/NFKBIZ/PGLYRP2/POU2AF1/ZNF683	15
GO:0042093	BP	GO:0042093	T-helper cell differentiation	7/985	58/15856	0.0668023	0.460313	0.426279	CCL19/FOXP3/IL2/IL4/IL6/LEF1/NFKBIZ	7
GO:1903522	BP	GO:1903522	regulation of blood circulation	22/985	252/15856	0.0672606	0.462939	0.42871	ADA/ADRA1D/AGER/ATP2A1/CACNA1B/CACNA1G/CACNG4/CHGA/DRD2/FGA/FGB/FOXN4/FXYD3/IL2/KCND1/KCNIP1/NMU/OXTR/RYR2/SLC4A3/SLC8A2/UCN	22
GO:0002312	BP	GO:0002312	B cell activation involved in immune response	8/985	70/15856	0.0677965	0.465023	0.430641	ADA/CD19/CDH17/FOXP3/IL2/IL4/IL6/POU2AF1	8
GO:0042440	BP	GO:0042440	pigment metabolic process	8/985	70/15856	0.0677965	0.465023	0.430641	ADA/ASIP/CDH3/HPX/MC1R/SLC45A2/UGT1A10/UGT1A8	8
GO:0043370	BP	GO:0043370	regulation of CD4-positive, alpha-beta T cell differentiation	6/985	47/15856	0.0693606	0.474664	0.439569	CCL19/FOXP3/IL2/IL4/NFKBIZ/SOCS1	6
GO:0071622	BP	GO:0071622	regulation of granulocyte chemotaxis	6/985	47/15856	0.0693606	0.474664	0.439569	CCL19/CCL21/CXCL8/IL4/LBP/MDK	6
GO:0021587	BP	GO:0021587	cerebellum morphogenesis	5/985	36/15856	0.0699184	0.475709	0.440536	PROX1/TRNP1/WNT1/WNT7A/ZNF365	5
GO:0031076	BP	GO:0031076	embryonic camera-type eye development	5/985	36/15856	0.0699184	0.475709	0.440536	BMP7/PROX1/STRA6/TFAP2A/WNT16	5
GO:0032309	BP	GO:0032309	icosanoid secretion	5/985	36/15856	0.0699184	0.475709	0.440536	DRD2/PLA2G2A/PLA2G2C/PLA2G2D/PLA2G4F	5
GO:0060421	BP	GO:0060421	positive regulation of heart growth	5/985	36/15856	0.0699184	0.475709	0.440536	BASP1/FGF9/HAMP/PROX1/WNT2	5
GO:0060538	BP	GO:0060538	skeletal muscle organ development	14/985	146/15856	0.0699899	0.475709	0.440536	ANKRD33/BASP1/DNER/MEGF10/MSC/PITX1/POPDC3/SCX/SHOX2/SIX4/SRPK3/STRA6/TLL2/WNT10B	14
GO:0071356	BP	GO:0071356	cellular response to tumor necrosis factor	23/985	267/15856	0.070215	0.476698	0.441452	AIM2/APOA1/CARD14/CCL11/CCL13/CCL19/CCL20/CCL21/CCL25/CCL26/CHI3L1/COL1A1/CXCL8/HAMP/HAS2/LCN2/SPHK1/TNFRSF13B/TNFRSF13C/TNFRSF17/TNFRSF18/TNFRSF25/TNFSF14	23
GO:0043010	BP	GO:0043010	camera-type eye development	25/985	295/15856	0.0710862	0.482066	0.446423	ACHE/ATOH7/BFSP2/BMP7/CRYGN/CRYGS/DRD2/EPHB2/FBN2/FOXN4/HSF4/IGFN1/LHX2/MFSD2A/PROX1/SERPINF1/STRA6/TENM3/TFAP2A/TSKU/VSX1/WNT16/WNT2/WNT7A/WNT7B	25
GO:0072507	BP	GO:0072507	divalent inorganic cation homeostasis	36/985	450/15856	0.071303	0.482989	0.447278	ADRA1D/ATP13A5/ATP2A1/BDKRB1/CALB2/CCKBR/CCL11/CCL13/CCL19/CCL21/CD19/CNGB1/CTRC/CXCL13/DRD2/F2/GALR2/GIPR/GRIN1/GRIN2D/IL13/IL2/JSRP1/MT1A/MT1E/MT1X/MT2A/MT3/NMU/OXTR/P2RX5/RYR2/SAA1/SLC8A2/TRPM8/TRPV3	36
GO:0001892	BP	GO:0001892	embryonic placenta development	9/985	83/15856	0.0717323	0.483294	0.44756	BMP7/CEBPB/E2F7/IGF2/KRT19/LEF1/LIF/WNT2/WNT7B	9
GO:0045778	BP	GO:0045778	positive regulation of ossification	9/985	83/15856	0.0717323	0.483294	0.44756	BMP7/CEBPB/CTHRC1/FBN2/IL6/MSX2/TFAP2A/WNT10B/WNT7B	9
GO:0002637	BP	GO:0002637	regulation of immunoglobulin production	7/985	59/15856	0.0719355	0.483294	0.44756	FOXP3/HPX/IL13/IL2/IL4/IL6/MZB1	7
GO:2000514	BP	GO:2000514	regulation of CD4-positive, alpha-beta T cell activation	7/985	59/15856	0.0719355	0.483294	0.44756	AGER/CCL19/FOXP3/IL2/IL4/NFKBIZ/SOCS1	7
GO:0016079	BP	GO:0016079	synaptic vesicle exocytosis	11/985	108/15856	0.0719459	0.483294	0.44756	APBA2/DRD2/ERC2/OTOF/STX1A/SYN1/SYT12/SYT3/SYT5/SYT8/WNT7A	11
GO:0045132	BP	GO:0045132	meiotic chromosome segregation	8/985	71/15856	0.0724586	0.483294	0.44756	EME1/EME2/MEI1/NUF2/PLK1/PTTG1/SPATA22/SYCE1L	8
GO:0002523	BP	GO:0002523	leukocyte migration involved in inflammatory response	3/985	16/15856	0.0730429	0.483294	0.44756	ADAM8/LBP/MDK	3
GO:0010310	BP	GO:0010310	regulation of hydrogen peroxide metabolic process	3/985	16/15856	0.0730429	0.483294	0.44756	DUOXA1/HP/MT3	3
GO:0021871	BP	GO:0021871	forebrain regionalization	3/985	16/15856	0.0730429	0.483294	0.44756	LHX2/WNT1/WNT7B	3
GO:0023019	BP	GO:0023019	signal transduction involved in regulation of gene expression	3/985	16/15856	0.0730429	0.483294	0.44756	DAND5/FGF5/MSX2	3
GO:0035988	BP	GO:0035988	chondrocyte proliferation	3/985	16/15856	0.0730429	0.483294	0.44756	COMP/HMGA2/SIX2	3
GO:0051782	BP	GO:0051782	negative regulation of cell division	3/985	16/15856	0.0730429	0.483294	0.44756	AURKB/C10orf99/E2F7	3
GO:0072283	BP	GO:0072283	metanephric renal vesicle morphogenesis	3/985	16/15856	0.0730429	0.483294	0.44756	GREM1/LIF/SIX2	3
GO:1901881	BP	GO:1901881	positive regulation of protein depolymerization	3/985	16/15856	0.0730429	0.483294	0.44756	ACTN2/SLN/STMN2	3
GO:0055001	BP	GO:0055001	muscle cell development	14/985	147/15856	0.0731643	0.483563	0.447809	ACTN2/COMP/DNER/FLNC/HAMP/KRT19/MEGF10/NEB/PROX1/SHOX2/SIX4/TNNT1/UCHL1/WNT10B	14
GO:0055002	BP	GO:0055002	striated muscle cell development	13/985	134/15856	0.0732483	0.483584	0.447829	ACTN2/COMP/DNER/FLNC/HAMP/KRT19/NEB/PROX1/SHOX2/SIX4/TNNT1/UCHL1/WNT10B	13
GO:0051146	BP	GO:0051146	striated muscle cell differentiation	21/985	241/15856	0.0735921	0.484638	0.448805	ACTN2/ADAM12/COMP/DNER/FLNC/GREM1/HAMP/IGF2/IL4/KRT19/NEB/POPDC3/PROX1/SHOX2/SIX4/TNFSF14/TNNT1/TRIM72/UCHL1/WNT1/WNT10B	21
GO:0045807	BP	GO:0045807	positive regulation of endocytosis	10/985	96/15856	0.0742621	0.484638	0.448805	CALY/CCL19/CCL21/DRD2/GREM1/IL4/PCSK9/SERPINE1/TF/VTN	10
GO:0007411	BP	GO:0007411	axon guidance	22/985	255/15856	0.074317	0.484638	0.448805	ARTN/BMP7/CELSR3/DPYSL5/EFNA5/EPHB2/GBX2/ISL2/L1CAM/LHX2/NCAM1/NTN5/NTRK1/PLXNA4/PLXNB3/ROBO3/SEMA3B/SEMA3E/TUBB2B/TUBB3/UNC5A/VSTM2L	22
GO:0034367	BP	GO:0034367	protein-containing complex remodeling	4/985	26/15856	0.07446	0.484638	0.448805	APOA1/APOC2/PLA2G2A/PLTP	4
GO:0045987	BP	GO:0045987	positive regulation of smooth muscle contraction	4/985	26/15856	0.07446	0.484638	0.448805	ADA/NMU/OXTR/SPHK1	4
GO:0051931	BP	GO:0051931	regulation of sensory perception	4/985	26/15856	0.07446	0.484638	0.448805	GRIN2D/NMU/OPRD1/TMEM100	4
GO:0072376	BP	GO:0072376	protein activation cascade	4/985	26/15856	0.07446	0.484638	0.448805	F2/F3/FGA/FGB	4
GO:0072378	BP	GO:0072378	blood coagulation, fibrin clot formation	4/985	26/15856	0.07446	0.484638	0.448805	F2/F3/FGA/FGB	4
GO:1904994	BP	GO:1904994	regulation of leukocyte adhesion to vascular endothelial cell	4/985	26/15856	0.07446	0.484638	0.448805	CCL21/CCL25/IL6/MDK	4
GO:2000108	BP	GO:2000108	positive regulation of leukocyte apoptotic process	4/985	26/15856	0.07446	0.484638	0.448805	ADAM8/BLK/CDKN2A/HCAR2	4
GO:0046879	BP	GO:0046879	hormone secretion	23/985	269/15856	0.0748699	0.486776	0.450785	BLK/CHGA/CRHR1/CYP19A1/DRD2/EFNA5/FGA/FGB/FOXA2/GCK/GIPR/HCAR2/IL11/IL6/INHA/LIF/NMU/PTPRN/STX1A/SYBU/UCN/VGF/VSNL1	23
GO:0061138	BP	GO:0061138	morphogenesis of a branching epithelium	16/985	174/15856	0.0750113	0.487167	0.451147	BMP7/CCL11/EYA1/FOXA1/GBX2/GREM1/LEF1/MDK/MSX2/PROX1/SEMA3E/SIX2/SIX4/TACSTD2/WNT1/WNT2	16
GO:0061564	BP	GO:0061564	axon development	38/985	481/15856	0.0754985	0.4898	0.453585	APOA1/ARTN/BMP7/CELSR3/CRABP2/DPYSL5/DRD2/EFNA5/EPHB2/GBX2/GRIN1/ISL2/L1CAM/LHX2/MT3/NCAM1/NCAM2/NPTX1/NTN5/NTNG1/NTNG2/NTRK1/NUMBL/PLXNA4/PLXNB3/POU4F1/ROBO3/SEMA3B/SEMA3E/SHOX2/TRIM46/TSKU/TUBB2B/TUBB3/UCHL1/UNC5A/VSTM2L/WNT7A	38
GO:0030307	BP	GO:0030307	positive regulation of cell growth	14/985	148/15856	0.0764314	0.492484	0.456071	CRABP2/EFNA5/F2/HAMP/IGFBP1/IL2/KRT17/L1CAM/LEF1/MFSD2A/SFN/SPHK1/SYT3/UCN	14
GO:0051302	BP	GO:0051302	regulation of cell division	14/985	148/15856	0.0764314	0.492484	0.456071	AURKB/C10orf99/DRD2/E2F7/EREG/FGF5/FGF9/FSD1/IGF2/KIF18B/KIF20A/MDK/PLK1/SFN	14
GO:0048706	BP	GO:0048706	embryonic skeletal system development	12/985	122/15856	0.0765117	0.492484	0.456071	BMP7/COL11A1/COL1A1/EYA1/FGF9/HOXB9/NKX3-2/SCX/SHOX2/SIX2/SIX4/TFAP2A	12
GO:0061041	BP	GO:0061041	regulation of wound healing	13/985	135/15856	0.0766872	0.492484	0.456071	AGER/BLK/EPHB2/F2/F3/FGA/FGB/FOXA2/INSL3/PLAU/PLAUR/SERPINE1/VTN	13
GO:0061351	BP	GO:0061351	neural precursor cell proliferation	13/985	135/15856	0.0766872	0.492484	0.456071	ARTN/DRD2/GBX2/KIF1A/LEF1/LHX2/MDK/NUMBL/PROX1/TRNP1/WNT1/WNT2/WNT7A	13
GO:0009268	BP	GO:0009268	response to pH	5/985	37/15856	0.0769072	0.492484	0.456071	ASIC1/ASIC3/INSRR/SERPINF1/SLC38A3	5
GO:0045214	BP	GO:0045214	sarcomere organization	5/985	37/15856	0.0769072	0.492484	0.456071	ACTN2/KRT19/PROX1/SIX4/TNNT1	5
GO:0046717	BP	GO:0046717	acid secretion	5/985	37/15856	0.0769072	0.492484	0.456071	CCKBR/DRD2/NMU/OXTR/UCN	5
GO:0048512	BP	GO:0048512	circadian behavior	5/985	37/15856	0.0769072	0.492484	0.456071	ADA/DRD2/NMU/PTGDS/STAR	5
GO:0071604	BP	GO:0071604	transforming growth factor beta production	5/985	37/15856	0.0769072	0.492484	0.456071	CDH3/FOXP3/IL13/ITGB6/LUM	5
GO:1900026	BP	GO:1900026	positive regulation of substrate adhesion-dependent cell spreading	5/985	37/15856	0.0769072	0.492484	0.456071	APOA1/FGA/FGB/HAS2/MDK	5
GO:0002294	BP	GO:0002294	CD4-positive, alpha-beta T cell differentiation involved in immune response	7/985	60/15856	0.0772959	0.492484	0.456071	CCL19/FOXP3/IL2/IL4/IL6/LEF1/NFKBIZ	7
GO:0034113	BP	GO:0034113	heterotypic cell-cell adhesion	7/985	60/15856	0.0772959	0.492484	0.456071	AGER/APOA1/BMP7/CD44/FGA/FGB/MADCAM1	7
GO:0060389	BP	GO:0060389	pathway-restricted SMAD protein phosphorylation	7/985	60/15856	0.0772959	0.492484	0.456071	BMP7/BMPER/GDF5/GREM1/INHA/INHBE/LEFTY1	7
GO:0009953	BP	GO:0009953	dorsal/ventral pattern formation	8/985	72/15856	0.0773105	0.492484	0.456071	EVX1/FOXA1/FOXN4/GREM1/GREM2/LHX2/LMX1B/WNT7A	8
GO:0061045	BP	GO:0061045	negative regulation of wound healing	8/985	72/15856	0.0773105	0.492484	0.456071	AGER/F2/FGA/FGB/PLAU/PLAUR/SERPINE1/VTN	8
GO:0045766	BP	GO:0045766	positive regulation of angiogenesis	15/985	162/15856	0.0790397	0.502431	0.465282	ADAM12/BMPER/CCBE1/CCL11/CHI3L1/CXCL8/F3/GREM1/HMGA2/MDK/PTGIS/SERPINE1/SPHK1/SRPX2/TERT	15
GO:0009410	BP	GO:0009410	response to xenobiotic stimulus	11/985	110/15856	0.0797129	0.506136	0.468714	CYP26A1/CYP2C9/CYP2D7/CYP2E1/GRIN1/LPO/STAR/SULT1A2/SULT1A3/UGT1A10/UGT1A8	11
GO:0016125	BP	GO:0016125	sterol metabolic process	14/985	149/15856	0.0797917	0.506136	0.468714	APOA1/APOL1/CEL/CYP19A1/CYP21A2/CYP26A1/CYP26C1/CYP2C9/GNB3/IL4/MT3/PCSK9/STAR/SULT2B1	14
GO:0070997	BP	GO:0070997	neuron death	27/985	327/15856	0.0801752	0.507953	0.470396	ADAM8/CEBPB/CHGA/DPYSL4/EN2/GDF5/GRIN1/GRM4/IL13/MDK/MT3/MYBL2/NTRK1/PCSK9/POU4F1/RAPSN/SCN2A/SERPINF1/SIX4/SNCG/STAR/SULT1A3/TERT/TFAP2A/UCN/VSTM2L/WNT1	27
GO:1903035	BP	GO:1903035	negative regulation of response to wounding	9/985	85/15856	0.0807203	0.509866	0.472168	AGER/F2/FGA/FGB/MDK/PLAU/PLAUR/SERPINE1/VTN	9
GO:0051155	BP	GO:0051155	positive regulation of striated muscle cell differentiation	6/985	49/15856	0.0815421	0.513973	0.475971	GREM1/HAMP/IL4/PROX1/SHOX2/TNFSF14	6
GO:0050890	BP	GO:0050890	cognition	22/985	258/15856	0.0818599	0.515433	0.477323	AGER/ASIC1/C1QL1/CCL11/CEBPB/DRD2/EPHB2/GALR2/GRIN1/MDK/MFSD2A/NEUROD2/NTRK1/OXTR/PPP1R1B/RIN1/SCN2A/SERPINF1/SLC12A5/SLC8A2/STRA6/UCN	22
GO:1901615	BP	GO:1901615	organic hydroxy compound metabolic process	39/985	499/15856	0.0820302	0.515963	0.477814	AKR1B10/APOA1/APOL1/ASIP/CDH3/CEL/CYP19A1/CYP21A2/CYP24A1/CYP26A1/CYP26C1/CYP27C1/CYP2C9/CYP2E1/CYP4F12/CYP4F3/DKKL1/DRD2/DUOXA1/GALR2/GNB3/HSD17B3/IL4/ITPKA/MC1R/MT3/NUDT11/PCSK9/PLTP/PROX1/SLC45A2/SLC5A5/SPHK1/SRD5A2/STAR/SULT1A2/SULT1A3/SULT2B1/TTR	39
GO:0014706	BP	GO:0014706	striated muscle tissue development	27/985	328/15856	0.0824574	0.517354	0.479102	ACTN2/ANKRD33/BMP7/COL11A1/DNER/EYA1/FGF9/FOXH1/GREM1/HAMP/LEF1/MEGF10/MIR25/MSC/NEB/PITX1/POPDC3/POU4F1/PROX1/RYR2/SCX/SHOX2/SIX4/SRPK3/TLL2/WNT10B/WNT2	27
GO:0002287	BP	GO:0002287	alpha-beta T cell activation involved in immune response	7/985	61/15856	0.0828832	0.517354	0.479102	CCL19/FOXP3/IL2/IL4/IL6/LEF1/NFKBIZ	7
GO:0002293	BP	GO:0002293	alpha-beta T cell differentiation involved in immune response	7/985	61/15856	0.0828832	0.517354	0.479102	CCL19/FOXP3/IL2/IL4/IL6/LEF1/NFKBIZ	7
GO:0061035	BP	GO:0061035	regulation of cartilage development	7/985	61/15856	0.0828832	0.517354	0.479102	GDF5/GREM1/MDK/NKX3-2/SCX/SHOX2/SIX2	7
GO:0048771	BP	GO:0048771	tissue remodeling	14/985	150/15856	0.0832456	0.517354	0.479102	ADAM8/AGER/BGLAP/CTHRC1/GDF5/GREM1/IL2/IL20RA/IL6/LIF/MDK/TF/TIMP1/WNT16	14
GO:0002675	BP	GO:0002675	positive regulation of acute inflammatory response	4/985	27/15856	0.083309	0.517354	0.479102	ADAM8/C2CD4A/C2CD4B/IL6	4
GO:0003230	BP	GO:0003230	cardiac atrium development	4/985	27/15856	0.083309	0.517354	0.479102	DAND5/PROX1/SHOX2/WNT2	4
GO:0042744	BP	GO:0042744	hydrogen peroxide catabolic process	4/985	27/15856	0.083309	0.517354	0.479102	HBE1/HP/LPO/MT3	4
GO:0051968	BP	GO:0051968	positive regulation of synaptic transmission, glutamatergic	4/985	27/15856	0.083309	0.517354	0.479102	CACNG4/NTRK1/OXTR/ROR2	4
GO:0006040	BP	GO:0006040	amino sugar metabolic process	5/985	38/15856	0.0842576	0.517354	0.479102	CHI3L1/CHI3L2/CHST4/CHST6/GFPT2	5
GO:0007622	BP	GO:0007622	rhythmic behavior	5/985	38/15856	0.0842576	0.517354	0.479102	ADA/DRD2/NMU/PTGDS/STAR	5
GO:0014911	BP	GO:0014911	positive regulation of smooth muscle cell migration	5/985	38/15856	0.0842576	0.517354	0.479102	FGF9/HAS2/MDK/TERT/VTN	5
GO:0021575	BP	GO:0021575	hindbrain morphogenesis	5/985	38/15856	0.0842576	0.517354	0.479102	PROX1/TRNP1/WNT1/WNT7A/ZNF365	5
GO:0045124	BP	GO:0045124	regulation of bone resorption	5/985	38/15856	0.0842576	0.517354	0.479102	ADAM8/BGLAP/IL20RA/IL6/TF	5
GO:0050982	BP	GO:0050982	detection of mechanical stimulus	5/985	38/15856	0.0842576	0.517354	0.479102	ASIC3/COL11A1/LHFPL5/NTRK1/STRC	5
GO:2001222	BP	GO:2001222	regulation of neuron migration	5/985	38/15856	0.0842576	0.517354	0.479102	GNRH1/GPR173/MDK/NTNG1/NTNG2	5
GO:0030278	BP	GO:0030278	regulation of ossification	16/985	177/15856	0.0843615	0.517354	0.479102	BGLAP/BMP7/CEBPB/COMP/CTHRC1/FBN2/GREM1/IL6/KREMEN2/MDK/MSX2/SIX2/SMOC1/TFAP2A/WNT10B/WNT7B	16
GO:0071805	BP	GO:0071805	potassium ion transmembrane transport	16/985	177/15856	0.0843615	0.517354	0.479102	ACTN2/GALR2/HCN2/KCND1/KCNG1/KCNH3/KCNH8/KCNIP1/KCNJ6/KCNK17/KCNN4/KCNS1/KCNT1/SLC12A5/SLC12A8/WNK2	16
GO:0042738	BP	GO:0042738	exogenous drug catabolic process	3/985	17/15856	0.0847569	0.517354	0.479102	CYP2C9/CYP2D7/CYP2E1	3
GO:0045623	BP	GO:0045623	negative regulation of T-helper cell differentiation	3/985	17/15856	0.0847569	0.517354	0.479102	FOXP3/IL2/IL4	3
GO:0050961	BP	GO:0050961	detection of temperature stimulus involved in sensory perception	3/985	17/15856	0.0847569	0.517354	0.479102	ASIC3/NTRK1/PRDM12	3
GO:0098743	BP	GO:0098743	cell aggregation	3/985	17/15856	0.0847569	0.517354	0.479102	COL11A1/ROR2/WNT7A	3
GO:0000280	BP	GO:0000280	nuclear division	30/985	372/15856	0.0860279	0.523511	0.484804	AURKB/BIRC5/BMP7/CCNA1/CCNB2/CDC20/CDC25C/EME1/EME2/EREG/FBXO43/IGF2/KIF18B/KIF2C/KIFC2/LIF/MEI1/MISP/MSX2/MYBL2/NUF2/PKMYT1/PLK1/PTTG1/SPATA22/SPHK1/SYCE1L/TPX2/TUBB8/UBE2C	30
GO:0043270	BP	GO:0043270	positive regulation of ion transport	21/985	246/15856	0.0867498	0.527098	0.488126	ACTN2/APOA1/ATP2A1/BDKRB1/CACNG4/CD19/CEBPB/DRD2/EPHB2/F2/GALR2/GRIN1/HTR3A/IL13/P2RX5/RAB3B/RYR2/SLC38A3/TRPV3/UCN/WNK2	21
GO:0051321	BP	GO:0051321	meiotic cell cycle	18/985	205/15856	0.0872871	0.529559	0.490405	CCNA1/CDC20/CDC25C/EME1/EME2/EREG/FAM9B/FBXO43/LIF/MEI1/MSX2/NUF2/PKMYT1/PLK1/PTTG1/SPATA22/SYCE1L/TUBB8	18
GO:0010524	BP	GO:0010524	positive regulation of calcium ion transport into cytosol	6/985	50/15856	0.0880514	0.53204	0.492702	BDKRB1/CD19/F2/GRIN1/IL13/P2RX5	6
GO:0051965	BP	GO:0051965	positive regulation of synapse assembly	6/985	50/15856	0.0880514	0.53204	0.492702	EFNA5/EPHB2/NTRK1/OXTR/SRPX2/WNT7A	6
GO:2000351	BP	GO:2000351	regulation of endothelial cell apoptotic process	6/985	50/15856	0.0880514	0.53204	0.492702	FGA/FGB/IL13/IL4/SERPINE1/TERT	6
GO:0051402	BP	GO:0051402	neuron apoptotic process	19/985	219/15856	0.0882832	0.532903	0.493501	ADAM8/CEBPB/EN2/GDF5/GRIN1/GRM4/MDK/MT3/MYBL2/NTRK1/PCSK9/POU4F1/RAPSN/SCN2A/SIX4/STAR/TERT/TFAP2A/VSTM2L	19
GO:0014910	BP	GO:0014910	regulation of smooth muscle cell migration	7/985	62/15856	0.0886963	0.53432	0.494813	FGF9/HAS2/MDK/PLAU/SERPINE1/TERT/VTN	7
GO:0032413	BP	GO:0032413	negative regulation of ion transmembrane transporter activity	7/985	62/15856	0.0886963	0.53432	0.494813	ACTN2/CRHR1/DRD2/EPHB2/MMP9/PCSK9/SLN	7
GO:0071241	BP	GO:0071241	cellular response to inorganic substance	17/985	192/15856	0.0891863	0.536192	0.496548	CPNE4/CPNE7/MMP9/MT1A/MT1E/MT1X/MT2A/MT3/NEUROD2/SERPINF1/STAR/SYT12/SYT3/SYT5/SYT8/TF/TFAP2A	17
GO:0070665	BP	GO:0070665	positive regulation of leukocyte proliferation	13/985	139/15856	0.0914675	0.547111	0.506659	ADA/AGER/CARD11/CCL19/FOXP3/IGF2/IGFBP2/IL13/IL2/IL2RA/IL4/IL6/TNFRSF13C	13
GO:0009306	BP	GO:0009306	protein secretion	32/985	403/15856	0.0915253	0.547111	0.506659	ACHE/ADAM8/BLK/CHGA/COMP/DRD2/EFNA5/FGA/FGB/FOXA2/FOXP3/GCK/GIPR/HCAR2/IL13/IL2/IL6/KCNN4/MTTP/NMU/OLFM2/PTPRN/RAB3B/RCN3/SAA1/SNCG/SOCS1/STEAP3/STX1A/SYBU/VGF/VSNL1	32
GO:0060537	BP	GO:0060537	muscle tissue development	28/985	346/15856	0.0916018	0.547111	0.506659	ACTN2/ANKRD33/BMP7/COL11A1/DNER/EYA1/FGF9/FOXH1/GREM1/HAMP/LEF1/MEGF10/MIR25/MSC/NEB/PITX1/POPDC3/POU4F1/PROX1/RYR2/SCX/SHOX2/SIX4/SRPK3/STRA6/TLL2/WNT10B/WNT2	28
GO:0032526	BP	GO:0032526	response to retinoic acid	10/985	100/15856	0.0918049	0.547111	0.506659	COL1A1/CYP26A1/GJB3/IGFBP2/LTK/PTGES/SERPINF1/WNT10B/WNT2/WNT7B	10
GO:0002067	BP	GO:0002067	glandular epithelial cell differentiation	5/985	39/15856	0.0919638	0.547111	0.506659	AGR2/FOXA1/IL13/PROX1/SPDEF	5
GO:0021515	BP	GO:0021515	cell differentiation in spinal cord	5/985	39/15856	0.0919638	0.547111	0.506659	EVX1/FOXN4/ISL2/MNX1/WNT1	5
GO:0042220	BP	GO:0042220	response to cocaine	5/985	39/15856	0.0919638	0.547111	0.506659	CACNG4/DRD2/HTR3A/OXTR/PPP1R1B	5
GO:0071526	BP	GO:0071526	semaphorin-plexin signaling pathway	5/985	39/15856	0.0919638	0.547111	0.506659	NCAM1/PLXNA4/PLXNB3/SEMA3B/SEMA3E	5
GO:0002063	BP	GO:0002063	chondrocyte development	4/985	28/15856	0.0926471	0.547111	0.506659	COL11A1/COMP/MSX2/SHOX2	4
GO:0006658	BP	GO:0006658	phosphatidylserine metabolic process	4/985	28/15856	0.0926471	0.547111	0.506659	PLA2G2A/PLA2G2D/PLA2G4D/PLA2G4F	4
GO:0065005	BP	GO:0065005	protein-lipid complex assembly	4/985	28/15856	0.0926471	0.547111	0.506659	APOA1/APOC2/MFSD2A/MTTP	4
GO:0090200	BP	GO:0090200	positive regulation of release of cytochrome c from mitochondria	4/985	28/15856	0.0926471	0.547111	0.506659	HRK/MLLT11/MMP9/PLAUR	4
GO:0072028	BP	GO:0072028	nephron morphogenesis	8/985	75/15856	0.0930037	0.547597	0.507109	BMP7/EYA1/GREM1/LIF/SIX2/SIX4/TACSTD2/WNT1	8
GO:1904063	BP	GO:1904063	negative regulation of cation transmembrane transport	8/985	75/15856	0.0930037	0.547597	0.507109	ACTN2/CRHR1/DRD2/EPHB2/HAMP/MMP9/PCSK9/SLN	8
GO:0008016	BP	GO:0008016	regulation of heart contraction	18/985	207/15856	0.0935658	0.550365	0.509673	ADA/ADRA1D/ATP2A1/CACNA1B/CACNA1G/CACNG4/CHGA/DRD2/FOXN4/FXYD3/IL2/KCND1/KCNIP1/NMU/RYR2/SLC4A3/SLC8A2/UCN	18
GO:0035592	BP	GO:0035592	establishment of protein localization to extracellular region	32/985	404/15856	0.0937795	0.551081	0.510336	ACHE/ADAM8/BLK/CHGA/COMP/DRD2/EFNA5/FGA/FGB/FOXA2/FOXP3/GCK/GIPR/HCAR2/IL13/IL2/IL6/KCNN4/MTTP/NMU/OLFM2/PTPRN/RAB3B/RCN3/SAA1/SNCG/SOCS1/STEAP3/STX1A/SYBU/VGF/VSNL1	32
GO:0032653	BP	GO:0032653	regulation of interleukin-10 production	6/985	51/15856	0.094836	0.556198	0.515074	AGER/FOXP3/IL13/IL20RB/IL4/IL6	6
GO:0043279	BP	GO:0043279	response to alkaloid	9/985	88/15856	0.0954222	0.558542	0.517245	ADA/CACNG4/DRD2/GRIN1/HTR3A/OXTR/PPP1R1B/RYR2/STAR	9
GO:0051591	BP	GO:0051591	response to cAMP	9/985	88/15856	0.0954222	0.558542	0.517245	AQP9/COL1A1/HCN2/MMP19/PTPRN/SLC5A5/STAR/VGF/WNT10B	9
GO:0002029	BP	GO:0002029	desensitization of G protein-coupled receptor signaling pathway	3/985	18/15856	0.0972096	0.561322	0.51982	DRD2/GIPR/SAG	3
GO:0006833	BP	GO:0006833	water transport	3/985	18/15856	0.0972096	0.561322	0.51982	AQP6/AQP9/HAS2	3
GO:0007210	BP	GO:0007210	serotonin receptor signaling pathway	3/985	18/15856	0.0972096	0.561322	0.51982	HTR1D/HTR3A/OR11H7	3
GO:0009235	BP	GO:0009235	cobalamin metabolic process	3/985	18/15856	0.0972096	0.561322	0.51982	CTRC/PRSS3/TCN1	3
GO:0022401	BP	GO:0022401	negative adaptation of signaling pathway	3/985	18/15856	0.0972096	0.561322	0.51982	DRD2/GIPR/SAG	3
GO:0031290	BP	GO:0031290	retinal ganglion cell axon guidance	3/985	18/15856	0.0972096	0.561322	0.51982	EFNA5/EPHB2/ISL2	3
GO:0044320	BP	GO:0044320	cellular response to leptin stimulus	3/985	18/15856	0.0972096	0.561322	0.51982	FGB/GCK/MT3	3
GO:0051546	BP	GO:0051546	keratinocyte migration	3/985	18/15856	0.0972096	0.561322	0.51982	HAS2/KRT16/MMP9	3
GO:0090208	BP	GO:0090208	positive regulation of triglyceride metabolic process	3/985	18/15856	0.0972096	0.561322	0.51982	APOA1/APOC2/MFSD2A	3
GO:0090280	BP	GO:0090280	positive regulation of calcium ion import	3/985	18/15856	0.0972096	0.561322	0.51982	ATP2A1/TRPV3/UCN	3
GO:0140131	BP	GO:0140131	positive regulation of lymphocyte chemotaxis	3/985	18/15856	0.0972096	0.561322	0.51982	CCL21/CXCL13/TNFSF14	3
GO:0070588	BP	GO:0070588	calcium ion transmembrane transport	23/985	278/15856	0.0983923	0.567604	0.525637	ASIC1/ATP2A1/BDKRB1/CACNA1B/CACNA1G/CACNA1I/CACNG4/CCL19/CCL21/CD19/CRHR1/DRD2/F2/GRIN1/GRIN2D/GRIN3B/IL13/JSRP1/RYR2/SLC8A2/SLN/TRPM8/TRPV3	23
GO:0110110	BP	GO:0110110	positive regulation of animal organ morphogenesis	8/985	76/15856	0.0986117	0.567776	0.525796	BASP1/BMP7/GREM1/LIF/MDK/SIX4/TFAP2A/WNT2	8
GO:0030098	BP	GO:0030098	lymphocyte differentiation	27/985	335/15856	0.0996622	0.573121	0.530746	ADA/ADAM8/AIRE/CARD11/CCL19/CD19/CD79A/CDH17/FOXP3/IFNE/IL11/IL2/IL2RA/IL4/IL6/INHA/LEF1/MDK/NFKBIZ/NTRK1/PGLYRP2/PLA2G2D/POU2AF1/SOCS1/TNFRSF18/WNT1/ZNF683	27
GO:0045581	BP	GO:0045581	negative regulation of T cell differentiation	5/985	40/15856	0.100019	0.573121	0.530746	FOXP3/IL2/IL4/MDK/SOCS1	5
GO:0055010	BP	GO:0055010	ventricular cardiac muscle tissue morphogenesis	5/985	40/15856	0.100019	0.573121	0.530746	COL11A1/FOXH1/POU4F1/PROX1/RYR2	5
GO:0071715	BP	GO:0071715	icosanoid transport	5/985	40/15856	0.100019	0.573121	0.530746	DRD2/PLA2G2A/PLA2G2C/PLA2G2D/PLA2G4F	5
GO:1901571	BP	GO:1901571	fatty acid derivative transport	5/985	40/15856	0.100019	0.573121	0.530746	DRD2/PLA2G2A/PLA2G2C/PLA2G2D/PLA2G4F	5
GO:0007612	BP	GO:0007612	learning	12/985	128/15856	0.100629	0.57507	0.532551	ASIC1/C1QL1/DRD2/EPHB2/GRIN1/NEUROD2/PPP1R1B/RIN1/SLC12A5/SLC8A2/STRA6/UCN	12
GO:0014902	BP	GO:0014902	myotube differentiation	9/985	89/15856	0.100647	0.57507	0.532551	ADAM12/DNER/IL4/SHOX2/SIX4/TNFSF14/TRIM72/WNT1/WNT10B	9
GO:0060079	BP	GO:0060079	excitatory postsynaptic potential	9/985	89/15856	0.100647	0.57507	0.532551	DRD2/GRIN1/GRIN2D/MPP2/P2RX5/P2RX6/SLC8A2/STX1A/WNT7A	9
GO:0045123	BP	GO:0045123	cellular extravasation	7/985	64/15856	0.100993	0.575403	0.53286	ADAM8/AGER/CCL21/CCL25/CD177/MADCAM1/MDK	7
GO:0060420	BP	GO:0060420	regulation of heart growth	7/985	64/15856	0.100993	0.575403	0.53286	BASP1/DUSP9/FGF9/HAMP/MIR25/PROX1/WNT2	7
GO:0071300	BP	GO:0071300	cellular response to retinoic acid	7/985	64/15856	0.100993	0.575403	0.53286	COL1A1/GJB3/LTK/SERPINF1/WNT10B/WNT2/WNT7B	7
GO:0002790	BP	GO:0002790	peptide secretion	34/985	436/15856	0.101115	0.575547	0.532992	ACHE/ADAM8/BLK/CHGA/COMP/CRHR1/DRD2/EFNA5/FGA/FGB/FOXA2/FOXP3/GCK/GIPR/HCAR2/IL13/IL2/IL6/KCNN4/MTTP/NMU/OLFM2/PTPRN/RAB3B/RCN3/SAA1/SNCG/SOCS1/STEAP3/STX1A/SYBU/UCN/VGF/VSNL1	34
GO:0033559	BP	GO:0033559	unsaturated fatty acid metabolic process	10/985	102/15856	0.101429	0.576241	0.533636	ALOXE3/CYP2C9/CYP2D7/CYP2E1/CYP4F12/CYP4F3/PLA2G4F/PTGDS/PTGES/PTGIS	10
GO:0046425	BP	GO:0046425	regulation of receptor signaling pathway via JAK-STAT	10/985	102/15856	0.101429	0.576241	0.533636	F2/HPX/IFNE/IL13/IL2/IL4/IL6/LIF/SOCS1/TNFRSF18	10
GO:0055008	BP	GO:0055008	cardiac muscle tissue morphogenesis	6/985	52/15856	0.101892	0.577699	0.534985	COL11A1/FOXH1/POU4F1/PROX1/RYR2/WNT2	6
GO:0070228	BP	GO:0070228	regulation of lymphocyte apoptotic process	6/985	52/15856	0.101892	0.577699	0.534985	ADA/ADAM8/AURKB/BLK/HSH2D/IL2	6
GO:0001782	BP	GO:0001782	B cell homeostasis	4/985	29/15856	0.102458	0.577699	0.534985	ADA/FOXP3/TNFRSF13B/TNFRSF13C	4
GO:0010800	BP	GO:0010800	positive regulation of peptidyl-threonine phosphorylation	4/985	29/15856	0.102458	0.577699	0.534985	BMP7/CHI3L1/PLK1/SPHK1	4
GO:0021696	BP	GO:0021696	cerebellar cortex morphogenesis	4/985	29/15856	0.102458	0.577699	0.534985	PROX1/TRNP1/WNT7A/ZNF365	4
GO:0031114	BP	GO:0031114	regulation of microtubule depolymerization	4/985	29/15856	0.102458	0.577699	0.534985	NAV3/STMN2/TPX2/TRIM54	4
GO:0043372	BP	GO:0043372	positive regulation of CD4-positive, alpha-beta T cell differentiation	4/985	29/15856	0.102458	0.577699	0.534985	CCL19/FOXP3/NFKBIZ/SOCS1	4
GO:0150077	BP	GO:0150077	regulation of neuroinflammatory response	4/985	29/15856	0.102458	0.577699	0.534985	IL4/IL6/MMP9/SPHK1	4
GO:0050673	BP	GO:0050673	epithelial cell proliferation	29/985	365/15856	0.103431	0.582638	0.539559	APOA1/BMPER/CCL11/CCL26/CDH3/CEBPB/EREG/EYA1/F3/FGF9/GDF5/HAS2/IGF2/IL6/IQGAP3/MDK/MMP12/PLXNB3/PROX1/PTPRN/SERPINF1/SFN/SIX4/TACSTD2/TGM1/WNT10B/WNT16/WNT2/WNT7A	29
GO:0051147	BP	GO:0051147	regulation of muscle cell differentiation	13/985	142/15856	0.103635	0.583237	0.540114	CDH15/EREG/FGF9/GREM1/HAMP/IGF2/IL4/MEGF10/OLFM2/PROX1/SHOX2/TNFSF14/TRIM72	13
GO:0007601	BP	GO:0007601	visual perception	15/985	169/15856	0.103812	0.583687	0.540531	BFSP2/CDH3/CNGB1/COL11A1/COL1A1/CRYGN/CRYGS/FSCN2/HSF4/LUM/OLFM2/SLC45A2/TACSTD2/TGFBI/VSX1	15
GO:1904035	BP	GO:1904035	regulation of epithelial cell apoptotic process	8/985	77/15856	0.104406	0.586477	0.543114	FGA/FGB/IL13/IL4/IL6/MDK/SERPINE1/TERT	8
GO:0002286	BP	GO:0002286	T cell activation involved in immune response	9/985	90/15856	0.106032	0.595051	0.551055	CCL19/FOXP3/IFNE/IL2/IL4/IL6/LEF1/MDK/NFKBIZ	9
GO:0050868	BP	GO:0050868	negative regulation of T cell activation	10/985	103/15856	0.106453	0.596856	0.552726	CEBPB/FOXP3/GNRH1/IL2/IL20RB/IL2RA/IL4/MDK/PLA2G2D/SOCS1	10
GO:0008306	BP	GO:0008306	associative learning	7/985	65/15856	0.107473	0.600352	0.555963	ASIC1/DRD2/GRIN1/NEUROD2/PPP1R1B/RIN1/UCN	7
GO:0030500	BP	GO:0030500	regulation of bone mineralization	7/985	65/15856	0.107473	0.600352	0.555963	BGLAP/BMP7/COMP/FBN2/GREM1/TFAP2A/WNT10B	7
GO:0051966	BP	GO:0051966	regulation of synaptic transmission, glutamatergic	7/985	65/15856	0.107473	0.600352	0.555963	CACNG4/DRD2/GRM4/NTRK1/OXTR/ROR2/UCN	7
GO:1902105	BP	GO:1902105	regulation of leukocyte differentiation	22/985	267/15856	0.107478	0.600352	0.555963	ADA/ADAM8/AGER/BGLAP/CARD11/CCL19/CEBPB/FOXP3/IL2/IL2RA/IL4/INHA/LEF1/LIF/MDK/NFKBIZ/PGLYRP2/POU4F1/ROR2/SOCS1/TNFRSF18/ZNF683	22
GO:0001890	BP	GO:0001890	placenta development	13/985	143/15856	0.107896	0.601652	0.557168	ADA/BMP7/CEBPB/E2F7/GJB3/IGF2/KRT19/LEF1/LIF/PLAC1/PTGIS/WNT2/WNT7B	13
GO:0002823	BP	GO:0002823	negative regulation of adaptive immune response based on somatic recombination of immune receptors built from immunoglobulin superfamily domains	5/985	41/15856	0.108414	0.601652	0.557168	C4BPA/FOXP3/IL2/IL20RB/IL4	5
GO:0070169	BP	GO:0070169	positive regulation of biomineral tissue development	5/985	41/15856	0.108414	0.601652	0.557168	BMP7/CEBPB/FBN2/TFAP2A/WNT10B	5
GO:0070741	BP	GO:0070741	response to interleukin-6	5/985	41/15856	0.108414	0.601652	0.557168	CHI3L1/FOXA2/HAMP/IL6/PTGIS	5
GO:0110151	BP	GO:0110151	positive regulation of biomineralization	5/985	41/15856	0.108414	0.601652	0.557168	BMP7/CEBPB/FBN2/TFAP2A/WNT10B	5
GO:1904018	BP	GO:1904018	positive regulation of vasculature development	16/985	184/15856	0.10899	0.604288	0.559608	ADAM12/BMPER/CCBE1/CCL11/CHI3L1/CXCL8/F3/GREM1/HMGA2/MDK/PTGIS/SERPINE1/SPHK1/SRPX2/TERT/TMEM100	16
GO:0002011	BP	GO:0002011	morphogenesis of an epithelial sheet	6/985	53/15856	0.109215	0.604747	0.560034	BMP7/CD44/COL5A1/MMP12/MSX2/WNT7A	6
GO:0002076	BP	GO:0002076	osteoblast development	3/985	19/15856	0.11035	0.604747	0.560034	ACHE/BGLAP/MSX2	3
GO:0023058	BP	GO:0023058	adaptation of signaling pathway	3/985	19/15856	0.11035	0.604747	0.560034	DRD2/GIPR/SAG	3
GO:0030325	BP	GO:0030325	adrenal gland development	3/985	19/15856	0.11035	0.604747	0.560034	APOA1/MDK/STRA6	3
GO:0032331	BP	GO:0032331	negative regulation of chondrocyte differentiation	3/985	19/15856	0.11035	0.604747	0.560034	GDF5/GREM1/NKX3-2	3
GO:0034104	BP	GO:0034104	negative regulation of tissue remodeling	3/985	19/15856	0.11035	0.604747	0.560034	AGER/GREM1/IL6	3
GO:0042737	BP	GO:0042737	drug catabolic process	3/985	19/15856	0.11035	0.604747	0.560034	CYP2C9/CYP2D7/CYP2E1	3
GO:0060575	BP	GO:0060575	intestinal epithelial cell differentiation	3/985	19/15856	0.11035	0.604747	0.560034	NKX3-2/PYY/SPDEF	3
GO:0071467	BP	GO:0071467	cellular response to pH	3/985	19/15856	0.11035	0.604747	0.560034	ASIC1/INSRR/SLC38A3	3
GO:0072077	BP	GO:0072077	renal vesicle morphogenesis	3/985	19/15856	0.11035	0.604747	0.560034	GREM1/LIF/SIX2	3
GO:0097756	BP	GO:0097756	negative regulation of blood vessel diameter	8/985	78/15856	0.110386	0.604747	0.560034	ADRA1D/CHGA/COMP/CRP/FGA/FGB/HTR1D/OXTR	8
GO:0021549	BP	GO:0021549	cerebellum development	9/985	91/15856	0.111577	0.609013	0.563984	CDK5R2/GBX2/MDK/NEUROD2/PROX1/TRNP1/WNT1/WNT7A/ZNF365	9
GO:0006690	BP	GO:0006690	icosanoid metabolic process	10/985	104/15856	0.111618	0.609013	0.563984	ALOXE3/CYP2C9/CYP2D7/CYP2E1/CYP4F12/CYP4F3/PLA2G4F/PTGDS/PTGES/PTGIS	10
GO:0046916	BP	GO:0046916	cellular transition metal ion homeostasis	10/985	104/15856	0.111618	0.609013	0.563984	HAMP/HPX/LCN2/MT1A/MT1E/MT1X/MT2A/MT3/TF/TMPRSS6	10
GO:0050953	BP	GO:0050953	sensory perception of light stimulus	15/985	171/15856	0.111673	0.609013	0.563984	BFSP2/CDH3/CNGB1/COL11A1/COL1A1/CRYGN/CRYGS/FSCN2/HSF4/LUM/OLFM2/SLC45A2/TACSTD2/TGFBI/VSX1	15
GO:0001569	BP	GO:0001569	branching involved in blood vessel morphogenesis	4/985	30/15856	0.112722	0.610878	0.565711	GBX2/LEF1/MDK/SEMA3E	4
GO:0006884	BP	GO:0006884	cell volume homeostasis	4/985	30/15856	0.112722	0.610878	0.565711	GNB3/KCNN4/SLC12A5/SLC12A8	4
GO:0010039	BP	GO:0010039	response to iron ion	4/985	30/15856	0.112722	0.610878	0.565711	DRD2/HAMP/TF/TFAP2A	4
GO:0070229	BP	GO:0070229	negative regulation of lymphocyte apoptotic process	4/985	30/15856	0.112722	0.610878	0.565711	ADA/AURKB/HSH2D/IL2	4
GO:0070306	BP	GO:0070306	lens fiber cell differentiation	4/985	30/15856	0.112722	0.610878	0.565711	BFSP2/PROX1/WNT7A/WNT7B	4
GO:0016042	BP	GO:0016042	lipid catabolic process	24/985	297/15856	0.112736	0.610878	0.565711	ACOXL/AKR1B10/APOA1/APOC2/BCO2/CEL/CES4A/CYP19A1/CYP24A1/CYP26A1/CYP26C1/CYP4F12/CYP4F3/HCAR2/HSD11B1/LIPI/MFSD2A/MT3/PLA2G2A/PLA2G2C/PLA2G2D/PLA2G4D/PLA2G4F/SPHK1	24
GO:0008344	BP	GO:0008344	adult locomotory behavior	7/985	66/15856	0.114169	0.617566	0.571905	DRD2/FOXA2/GRIN1/GRIN2D/OPRD1/SNCG/UCHL1	7
GO:0007204	BP	GO:0007204	positive regulation of cytosolic calcium ion concentration	23/985	284/15856	0.116463	0.626843	0.580496	ADRA1D/BDKRB1/CCKBR/CCL19/CCL21/CD19/CXCL13/DRD2/F2/GALR2/GIPR/GRIN1/GRIN2D/IL13/IL2/JSRP1/NMU/OXTR/P2RX5/RYR2/SAA1/SLC8A2/TRPV3	23
GO:0043154	BP	GO:0043154	negative regulation of cysteine-type endopeptidase activity involved in apoptotic process	8/985	79/15856	0.116548	0.626843	0.580496	BIRC5/CD44/LEF1/MMP9/MT3/PLAUR/SFN/TNFSF14	8
GO:0051149	BP	GO:0051149	positive regulation of muscle cell differentiation	8/985	79/15856	0.116548	0.626843	0.580496	CDH15/GREM1/HAMP/IL4/OLFM2/PROX1/SHOX2/TNFSF14	8
GO:0032613	BP	GO:0032613	interleukin-10 production	6/985	54/15856	0.1168	0.626843	0.580496	AGER/FOXP3/IL13/IL20RB/IL4/IL6	6
GO:0010463	BP	GO:0010463	mesenchymal cell proliferation	5/985	42/15856	0.11714	0.626843	0.580496	BMP7/FGF9/SHOX2/SIX2/WNT2	5
GO:0048641	BP	GO:0048641	regulation of skeletal muscle tissue development	5/985	42/15856	0.11714	0.626843	0.580496	MEGF10/SHOX2/SIX4/TLL2/WNT10B	5
GO:0048806	BP	GO:0048806	genitalia development	5/985	42/15856	0.11714	0.626843	0.580496	CYP19A1/HSD17B3/ROR2/SRD5A2/STRA6	5
GO:0055078	BP	GO:0055078	sodium ion homeostasis	5/985	42/15856	0.11714	0.626843	0.580496	CYP4F12/DRD2/SCNN1A/SCNN1B/SCNN1G	5
GO:0061756	BP	GO:0061756	leukocyte adhesion to vascular endothelial cell	5/985	42/15856	0.11714	0.626843	0.580496	CCL21/CCL25/IL6/MADCAM1/MDK	5
GO:0043491	BP	GO:0043491	protein kinase B signaling	19/985	228/15856	0.11786	0.627955	0.581526	ADAM8/CCL19/CCL21/CD19/CHI3L1/DRD2/EREG/F3/FGF17/FGF5/FGF9/IGF2/MC1R/MT3/NRG4/NTRK1/RCN3/TMEM100/TPTE2	19
GO:0002521	BP	GO:0002521	leukocyte differentiation	37/985	487/15856	0.118554	0.627955	0.581526	ADA/ADAM8/AGER/AIRE/BGLAP/BLK/CARD11/CCL19/CD19/CD79A/CDH17/CEBPB/DHRS2/FOXP3/IFNE/IL11/IL2/IL2RA/IL4/IL6/INHA/LEF1/LIF/MDK/MMP9/NFKBIZ/NTRK1/PGLYRP2/PLA2G2D/POU2AF1/POU4F1/ROR2/SOCS1/TF/TNFRSF18/WNT1/ZNF683	37
GO:0051962	BP	GO:0051962	positive regulation of nervous system development	37/985	488/15856	0.121008	0.627955	0.581526	BMP7/CDC20/CRABP2/DRD2/DUOXA1/EFNA5/EPHB2/FOXA1/GDF5/GPC2/IL2/IL6/ITPKA/L1CAM/LIF/LTK/MDK/NEUROD2/NTRK1/NUMBL/OXTR/PLXNA4/PLXNB3/PROX1/ROR2/SERPINF1/SH3GL3/SHOX2/SRPX2/STAR/STMN2/SYT3/TENM3/TUBB2B/WNT2/WNT7A/ZNF365	37
GO:0001894	BP	GO:0001894	tissue homeostasis	19/985	229/15856	0.121477	0.627955	0.581526	ADAM8/BGLAP/CDH3/CNGB1/GJB6/IGHA1/IGHA2/IGHG3/IGKC/IL20RA/IL20RB/IL6/LCN1/MFSD2A/MUC13/RCN3/SCX/SERPINA3/TF	19
GO:1904892	BP	GO:1904892	regulation of receptor signaling pathway via STAT	10/985	106/15856	0.122363	0.627955	0.581526	F2/HPX/IFNE/IL13/IL2/IL4/IL6/LIF/SOCS1/TNFRSF18	10
GO:0060291	BP	GO:0060291	long-term synaptic potentiation	8/985	80/15856	0.12289	0.627955	0.581526	AGER/CALB2/DRD2/EPHB2/GRIN2D/MPP2/SLC8A2/SYT12	8
GO:0060401	BP	GO:0060401	cytosolic calcium ion transport	14/985	160/15856	0.122966	0.627955	0.581526	BDKRB1/CCL19/CCL21/CD19/DRD2/F2/GRIN1/GRIN2D/IL13/JSRP1/P2RX5/RYR2/SLC8A2/TRPV3	14
GO:0046634	BP	GO:0046634	regulation of alpha-beta T cell activation	9/985	93/15856	0.123139	0.627955	0.581526	ADA/AGER/CCL19/FOXP3/IL2/IL4/NFKBIZ/SOCS1/ZNF683	9
GO:0019228	BP	GO:0019228	neuronal action potential	4/985	31/15856	0.12342	0.627955	0.581526	CACNA1G/CACNA1I/SCN2A/SCN3A	4
GO:0032689	BP	GO:0032689	negative regulation of interferon-gamma production	4/985	31/15856	0.12342	0.627955	0.581526	FOXP3/IL20RB/INHA/PGLYRP2	4
GO:0046471	BP	GO:0046471	phosphatidylglycerol metabolic process	4/985	31/15856	0.12342	0.627955	0.581526	PLA2G2A/PLA2G2D/PLA2G4D/PLA2G4F	4
GO:0060325	BP	GO:0060325	face morphogenesis	4/985	31/15856	0.12342	0.627955	0.581526	COL1A1/LEF1/SCX/STRA6	4
GO:0050729	BP	GO:0050729	positive regulation of inflammatory response	12/985	133/15856	0.123838	0.627955	0.581526	ADAM8/C2CD4A/C2CD4B/CEBPB/IL2/IL6/LBP/MDK/NFKBIZ/PLA2G2A/SERPINE1/ZBP1	12
GO:0051592	BP	GO:0051592	response to calcium ion	12/985	133/15856	0.123838	0.627955	0.581526	CPNE4/CPNE7/FGA/FGB/GIPR/NEUROD2/PTGES/RYR2/SYT12/SYT3/SYT5/SYT8	12
GO:0002693	BP	GO:0002693	positive regulation of cellular extravasation	3/985	20/15856	0.124126	0.627955	0.581526	ADAM8/AGER/MDK	3
GO:0006925	BP	GO:0006925	inflammatory cell apoptotic process	3/985	20/15856	0.124126	0.627955	0.581526	CDKN2A/HCAR2/IL6	3
GO:0016082	BP	GO:0016082	synaptic vesicle priming	3/985	20/15856	0.124126	0.627955	0.581526	ERC2/OTOF/STX1A	3
GO:0030539	BP	GO:0030539	male genitalia development	3/985	20/15856	0.124126	0.627955	0.581526	HSD17B3/ROR2/SRD5A2	3
GO:0030728	BP	GO:0030728	ovulation	3/985	20/15856	0.124126	0.627955	0.581526	AFP/EREG/MMP19	3
GO:0042474	BP	GO:0042474	middle ear morphogenesis	3/985	20/15856	0.124126	0.627955	0.581526	EYA1/NKX3-2/SIX2	3
GO:0043586	BP	GO:0043586	tongue development	3/985	20/15856	0.124126	0.627955	0.581526	LEF1/SIX4/WNT10B	3
GO:0043901	BP	GO:0043901	negative regulation of multi-organism process	3/985	20/15856	0.124126	0.627955	0.581526	ADA/SPINK13/TIMP1	3
GO:0045606	BP	GO:0045606	positive regulation of epidermal cell differentiation	3/985	20/15856	0.124126	0.627955	0.581526	ETV4/SFN/SULT2B1	3
GO:0045649	BP	GO:0045649	regulation of macrophage differentiation	3/985	20/15856	0.124126	0.627955	0.581526	INHA/LIF/ROR2	3
GO:0051383	BP	GO:0051383	kinetochore organization	3/985	20/15856	0.124126	0.627955	0.581526	CENPA/CENPW/NUF2	3
GO:0060713	BP	GO:0060713	labyrinthine layer morphogenesis	3/985	20/15856	0.124126	0.627955	0.581526	BMP7/LEF1/WNT7B	3
GO:0061213	BP	GO:0061213	positive regulation of mesonephros development	3/985	20/15856	0.124126	0.627955	0.581526	BASP1/GREM1/SIX4	3
GO:0071677	BP	GO:0071677	positive regulation of mononuclear cell migration	3/985	20/15856	0.124126	0.627955	0.581526	AGER/IL4/SERPINE1	3
GO:0072087	BP	GO:0072087	renal vesicle development	3/985	20/15856	0.124126	0.627955	0.581526	GREM1/LIF/SIX2	3
GO:1900016	BP	GO:1900016	negative regulation of cytokine production involved in inflammatory response	3/985	20/15856	0.124126	0.627955	0.581526	F2/IL1R2/NLRP7	3
GO:2000678	BP	GO:2000678	negative regulation of transcription regulatory region DNA binding	3/985	20/15856	0.124126	0.627955	0.581526	ANKRD33/LHX2/MSX2	3
GO:0001655	BP	GO:0001655	urogenital system development	25/985	315/15856	0.12424	0.627955	0.581526	AMH/BASP1/BMP7/BMPER/CYP19A1/CYP26A1/EPHB2/EYA1/FOXA1/GREM1/HAS2/KIRREL3/LIF/MMP17/MMP9/PCSK9/PROX1/SERPINF1/SIX2/SIX4/STRA6/TACSTD2/TFAP2A/WNT1/WNT7B	25
GO:0051480	BP	GO:0051480	regulation of cytosolic calcium ion concentration	25/985	315/15856	0.12424	0.627955	0.581526	ADRA1D/BDKRB1/CALB2/CCKBR/CCL19/CCL21/CD19/CNGB1/CXCL13/DRD2/F2/GALR2/GIPR/GRIN1/GRIN2D/IL13/IL2/JSRP1/NMU/OXTR/P2RX5/RYR2/SAA1/SLC8A2/TRPV3	25
GO:0002674	BP	GO:0002674	negative regulation of acute inflammatory response	2/985	10/15856	0.124584	0.627955	0.581526	IL20RB/IL4	2
GO:0006702	BP	GO:0006702	androgen biosynthetic process	2/985	10/15856	0.124584	0.627955	0.581526	HSD17B3/SRD5A2	2
GO:0006703	BP	GO:0006703	estrogen biosynthetic process	2/985	10/15856	0.124584	0.627955	0.581526	CYP19A1/STAR	2
GO:0010940	BP	GO:0010940	positive regulation of necrotic cell death	2/985	10/15856	0.124584	0.627955	0.581526	MT3/ZBP1	2
GO:0014061	BP	GO:0014061	regulation of norepinephrine secretion	2/985	10/15856	0.124584	0.627955	0.581526	OXTR/STX1A	2
GO:0019755	BP	GO:0019755	one-carbon compound transport	2/985	10/15856	0.124584	0.627955	0.581526	AQP6/AQP9	2
GO:0021903	BP	GO:0021903	rostrocaudal neural tube patterning	2/985	10/15856	0.124584	0.627955	0.581526	GBX2/WNT1	2
GO:0033079	BP	GO:0033079	immature T cell proliferation	2/985	10/15856	0.124584	0.627955	0.581526	FOXP3/GNRH1	2
GO:0033604	BP	GO:0033604	negative regulation of catecholamine secretion	2/985	10/15856	0.124584	0.627955	0.581526	CHGA/DRD2	2
GO:0048304	BP	GO:0048304	positive regulation of isotype switching to IgG isotypes	2/985	10/15856	0.124584	0.627955	0.581526	IL2/IL4	2
GO:0048755	BP	GO:0048755	branching morphogenesis of a nerve	2/985	10/15856	0.124584	0.627955	0.581526	DRD2/SHOX2	2
GO:0051024	BP	GO:0051024	positive regulation of immunoglobulin secretion	2/985	10/15856	0.124584	0.627955	0.581526	IL2/IL6	2
GO:0051918	BP	GO:0051918	negative regulation of fibrinolysis	2/985	10/15856	0.124584	0.627955	0.581526	F2/SERPINE1	2
GO:0060088	BP	GO:0060088	auditory receptor cell stereocilium organization	2/985	10/15856	0.124584	0.627955	0.581526	LHFPL5/STRC	2
GO:0070327	BP	GO:0070327	thyroid hormone transport	2/985	10/15856	0.124584	0.627955	0.581526	SLC7A5/TTR	2
GO:0070475	BP	GO:0070475	rRNA base methylation	2/985	10/15856	0.124584	0.627955	0.581526	NSUN5P1/NSUN5P2	2
GO:0070857	BP	GO:0070857	regulation of bile acid biosynthetic process	2/985	10/15856	0.124584	0.627955	0.581526	PROX1/STAR	2
GO:0086067	BP	GO:0086067	AV node cell to bundle of His cell communication	2/985	10/15856	0.124584	0.627955	0.581526	CACNA1G/RYR2	2
GO:0086070	BP	GO:0086070	SA node cell to atrial cardiac muscle cell communication	2/985	10/15856	0.124584	0.627955	0.581526	CACNA1G/RYR2	2
GO:0097278	BP	GO:0097278	complement-dependent cytotoxicity	2/985	10/15856	0.124584	0.627955	0.581526	IL13/IL4	2
GO:0097709	BP	GO:0097709	connective tissue replacement	2/985	10/15856	0.124584	0.627955	0.581526	AGER/TIMP1	2
GO:2000049	BP	GO:2000049	positive regulation of cell-cell adhesion mediated by cadherin	2/985	10/15856	0.124584	0.627955	0.581526	FOXA1/FOXA2	2
GO:2001223	BP	GO:2001223	negative regulation of neuron migration	2/985	10/15856	0.124584	0.627955	0.581526	GNRH1/GPR173	2
GO:0006874	BP	GO:0006874	cellular calcium ion homeostasis	31/985	402/15856	0.125231	0.630471	0.583855	ADRA1D/ATP13A5/ATP2A1/BDKRB1/CALB2/CCKBR/CCL11/CCL13/CCL19/CCL21/CD19/CNGB1/CTRC/CXCL13/DRD2/F2/GALR2/GIPR/GRIN1/GRIN2D/IL13/IL2/JSRP1/NMU/OXTR/P2RX5/RYR2/SAA1/SLC8A2/TRPM8/TRPV3	31
GO:0006816	BP	GO:0006816	calcium ion transport	29/985	373/15856	0.125294	0.630471	0.583855	ASIC1/ATP2A1/BDKRB1/CACNA1B/CACNA1G/CACNA1I/CACNG4/CCL19/CCL21/CD19/CRHR1/DRD2/F2/GCK/GRIN1/GRIN2D/GRIN3B/IL13/JSRP1/KCNN4/OPRD1/P2RX5/RYR2/SLC8A2/SLN/SPINK1/TRPM8/TRPV3/UCN	29
GO:0043303	BP	GO:0043303	mast cell degranulation	5/985	43/15856	0.126188	0.633559	0.586716	BLK/CHGA/IL13/IL4/LAT	5
GO:0021953	BP	GO:0021953	central nervous system neuron differentiation	14/985	161/15856	0.127453	0.639189	0.591929	DRD2/EPHB2/EVX1/FOXN4/GBX2/ISL2/MNX1/PLXNA4/POU4F1/PROX1/TSKU/WNT1/WNT2/WNT7A	14
GO:0070372	BP	GO:0070372	regulation of ERK1 and ERK2 cascade	21/985	259/15856	0.12783	0.639253	0.591988	AGER/BMPER/CCL11/CCL13/CCL19/CCL20/CCL21/CCL25/CCL26/CD44/CHI3L1/DRD2/DUSP9/EPHB2/FGA/FGB/LIF/MT3/NTRK1/PLA2G2A/WNK2	21
GO:0045471	BP	GO:0045471	response to ethanol	10/985	107/15856	0.127942	0.639253	0.591988	BGLAP/CYP2E1/DRD2/GNRH1/GRIN1/HAMP/HTR3A/IL13/IL2/STAR	10
GO:0002292	BP	GO:0002292	T cell differentiation involved in immune response	7/985	68/15856	0.128198	0.639253	0.591988	CCL19/FOXP3/IL2/IL4/IL6/LEF1/NFKBIZ	7
GO:0014909	BP	GO:0014909	smooth muscle cell migration	7/985	68/15856	0.128198	0.639253	0.591988	FGF9/HAS2/MDK/PLAU/SERPINE1/TERT/VTN	7
GO:0070227	BP	GO:0070227	lymphocyte apoptotic process	7/985	68/15856	0.128198	0.639253	0.591988	ADA/ADAM8/AURKB/BLK/HSH2D/IL2/IL2RA	7
GO:0010876	BP	GO:0010876	lipid localization	29/985	374/15856	0.128214	0.639253	0.591988	ABCA13/APOA1/APOC2/APOL1/AQP9/B4GALNT1/CEL/CRHR1/CRP/CYP19A1/DRD2/IL6/KCNN4/LBP/LCN1/MFSD2A/MTTP/PCSK9/PLA2G2A/PLA2G2C/PLA2G2D/PLA2G4F/PLTP/SERPINA5/STAR/STRA6/THRSP/XKR7/YJEFN3	29
GO:0051896	BP	GO:0051896	regulation of protein kinase B signaling	17/985	203/15856	0.129227	0.643771	0.596172	ADAM8/CCL19/CCL21/CD19/CHI3L1/DRD2/EREG/F3/FGF17/FGF5/FGF9/IGF2/MC1R/NRG4/NTRK1/RCN3/TPTE2	17
GO:0006869	BP	GO:0006869	lipid transport	26/985	331/15856	0.12935	0.643848	0.596243	ABCA13/APOA1/APOC2/APOL1/AQP9/CEL/CRHR1/CYP19A1/DRD2/KCNN4/LBP/LCN1/MFSD2A/MTTP/PCSK9/PLA2G2A/PLA2G2C/PLA2G2D/PLA2G4F/PLTP/SERPINA5/STAR/STRA6/THRSP/XKR7/YJEFN3	26
GO:0034762	BP	GO:0034762	regulation of transmembrane transport	37/985	492/15856	0.131146	0.652243	0.604018	ACTN2/ATP2A1/BDKRB1/CACNA1B/CACNA1G/CACNA1I/CACNG4/CD19/CLIC3/CRHR1/DRD2/EPHB2/F2/FXYD3/GALR2/GRIN1/HAMP/HCN2/HTR3A/IL13/JSRP1/KCND1/KCNG1/KCNH3/KCNH8/KCNIP1/KCNJ6/KCNK17/KCNS1/MMP9/PCSK9/RYR2/SCN2A/SCN3A/SLN/TERT/WNK2	37
GO:0006766	BP	GO:0006766	vitamin metabolic process	11/985	121/15856	0.131422	0.652532	0.604285	CTRC/CYP24A1/CYP26A1/CYP26C1/CYP4F12/CYP4F3/PLTP/PRSS3/SLC52A1/TCN1/VNN3	11
GO:0060078	BP	GO:0060078	regulation of postsynaptic membrane potential	11/985	121/15856	0.131422	0.652532	0.604285	DRD2/GABRA3/GABRE/GRIN1/GRIN2D/MPP2/P2RX5/P2RX6/SLC8A2/STX1A/WNT7A	11
GO:1903034	BP	GO:1903034	regulation of response to wounding	14/985	162/15856	0.132033	0.654528	0.606134	AGER/BLK/EPHB2/F2/F3/FGA/FGB/FOXA2/INSL3/MDK/PLAU/PLAUR/SERPINE1/VTN	14
GO:0007588	BP	GO:0007588	excretion	6/985	56/15856	0.132732	0.654528	0.606134	AQP6/AQP9/DRD2/MDK/SCNN1B/SCNN1G	6
GO:0021536	BP	GO:0021536	diencephalon development	6/985	56/15856	0.132732	0.654528	0.606134	DRD2/GBX2/OTX1/PITX1/POU4F1/WNT1	6
GO:0034332	BP	GO:0034332	adherens junction organization	6/985	56/15856	0.132732	0.654528	0.606134	CADM3/CDH12/CDH15/CDH17/CDH3/NUMBL	6
GO:0050918	BP	GO:0050918	positive chemotaxis	6/985	56/15856	0.132732	0.654528	0.606134	AGER/ARTN/CXCL8/F3/PLXNB3/ROBO3	6
GO:0060042	BP	GO:0060042	retina morphogenesis in camera-type eye	6/985	56/15856	0.132732	0.654528	0.606134	FOXN4/IGFN1/MFSD2A/PROX1/TFAP2A/VSX1	6
GO:0072577	BP	GO:0072577	endothelial cell apoptotic process	6/985	56/15856	0.132732	0.654528	0.606134	FGA/FGB/IL13/IL4/SERPINE1/TERT	6
GO:0034612	BP	GO:0034612	response to tumor necrosis factor	23/985	289/15856	0.132992	0.654528	0.606134	AIM2/APOA1/CARD14/CCL11/CCL13/CCL19/CCL20/CCL21/CCL25/CCL26/CHI3L1/COL1A1/CXCL8/HAMP/HAS2/LCN2/SPHK1/TNFRSF13B/TNFRSF13C/TNFRSF17/TNFRSF18/TNFRSF25/TNFSF14	23
GO:0035137	BP	GO:0035137	hindlimb morphogenesis	4/985	32/15856	0.134529	0.654528	0.606134	GDF5/MSX2/PITX1/WNT7A	4
GO:0045907	BP	GO:0045907	positive regulation of vasoconstriction	4/985	32/15856	0.134529	0.654528	0.606134	ADRA1D/FGA/FGB/OXTR	4
GO:0050869	BP	GO:0050869	negative regulation of B cell activation	4/985	32/15856	0.134529	0.654528	0.606134	BLK/FOXP3/INHA/TNFRSF13B	4
GO:0097421	BP	GO:0097421	liver regeneration	4/985	32/15856	0.134529	0.654528	0.606134	CEBPB/HAMP/IL6/VTN	4
GO:1900117	BP	GO:1900117	regulation of execution phase of apoptosis	4/985	32/15856	0.134529	0.654528	0.606134	IL6/MTRNR2L10/MTRNR2L6/PTGIS	4
GO:0001657	BP	GO:0001657	ureteric bud development	9/985	95/15856	0.135319	0.654528	0.606134	BASP1/BMP7/BMPER/EYA1/GREM1/SIX2/SIX4/TACSTD2/WNT1	9
GO:0002824	BP	GO:0002824	positive regulation of adaptive immune response based on somatic recombination of immune receptors built from immunoglobulin superfamily domains	9/985	95/15856	0.135319	0.654528	0.606134	ADA/CCL19/FOXP3/HPX/IL2/IL4/IL6/NFKBIZ/TNFRSF13C	9
GO:0002088	BP	GO:0002088	lens development in camera-type eye	7/985	69/15856	0.135523	0.654528	0.606134	BFSP2/CRYGN/CRYGS/PROX1/WNT2/WNT7A/WNT7B	7
GO:0043627	BP	GO:0043627	response to estrogen	7/985	69/15856	0.135523	0.654528	0.606134	APOA1/BGLAP/IGFBP2/KRT19/PTPRN/STAR/WNT7A	7
GO:0051781	BP	GO:0051781	positive regulation of cell division	7/985	69/15856	0.135523	0.654528	0.606134	AURKB/DRD2/EREG/FGF5/FGF9/IGF2/MDK	7
GO:0001774	BP	GO:0001774	microglial cell activation	5/985	44/15856	0.135545	0.654528	0.606134	AGER/IL13/IL4/IL6/SPHK1	5
GO:0002269	BP	GO:0002269	leukocyte activation involved in inflammatory response	5/985	44/15856	0.135545	0.654528	0.606134	AGER/IL13/IL4/IL6/SPHK1	5
GO:0002279	BP	GO:0002279	mast cell activation involved in immune response	5/985	44/15856	0.135545	0.654528	0.606134	BLK/CHGA/IL13/IL4/LAT	5
GO:0002686	BP	GO:0002686	negative regulation of leukocyte migration	5/985	44/15856	0.135545	0.654528	0.606134	ADA/CCL21/CCL25/CYP19A1/GREM1	5
GO:0010862	BP	GO:0010862	positive regulation of pathway-restricted SMAD protein phosphorylation	5/985	44/15856	0.135545	0.654528	0.606134	BMP7/GDF5/INHA/INHBE/LEFTY1	5
GO:0071675	BP	GO:0071675	regulation of mononuclear cell migration	5/985	44/15856	0.135545	0.654528	0.606134	AGER/GREM1/IL4/MDK/SERPINE1	5
GO:0007200	BP	GO:0007200	phospholipase C-activating G protein-coupled receptor signaling pathway	8/985	82/15856	0.136105	0.654528	0.606134	ACTN2/ADRA1D/CCKBR/CHGA/DRD2/F2/GALR2/OPRD1	8
GO:0016202	BP	GO:0016202	regulation of striated muscle tissue development	11/985	122/15856	0.136863	0.654528	0.606134	FGF9/GREM1/HAMP/LEF1/MEGF10/MIR25/SHOX2/SIX4/TLL2/WNT10B/WNT2	11
GO:0048167	BP	GO:0048167	regulation of synaptic plasticity	15/985	177/15856	0.137323	0.654528	0.606134	AGER/CALB2/CDC20/DRD2/EPHB2/GRIN1/GRIN2D/ITPKA/MPP2/NEUROD2/RIN1/SLC8A2/STAR/SYT12/VGF	15
GO:0072511	BP	GO:0072511	divalent inorganic cation transport	32/985	421/15856	0.137783	0.654528	0.606134	ASIC1/ATP2A1/BDKRB1/CACNA1B/CACNA1G/CACNA1I/CACNG4/CCL19/CCL21/CD19/CRHR1/DRD2/F2/GCK/GRIN1/GRIN2D/GRIN3B/IL13/JSRP1/KCNN4/MT3/NIPAL4/OPRD1/P2RX5/RYR2/SLC8A2/SLN/SPINK1/TCN1/TRPM8/TRPV3/UCN	32
GO:0002251	BP	GO:0002251	organ or tissue specific immune response	3/985	21/15856	0.138484	0.654528	0.606134	IL4/IL6/RNASE2	3
GO:0003209	BP	GO:0003209	cardiac atrium morphogenesis	3/985	21/15856	0.138484	0.654528	0.606134	PROX1/SHOX2/WNT2	3
GO:0033630	BP	GO:0033630	positive regulation of cell adhesion mediated by integrin	3/985	21/15856	0.138484	0.654528	0.606134	CCL21/CXCL13/LIF	3
GO:0036499	BP	GO:0036499	PERK-mediated unfolded protein response	3/985	21/15856	0.138484	0.654528	0.606134	AGR2/CXCL8/IGFBP1	3
GO:0043371	BP	GO:0043371	negative regulation of CD4-positive, alpha-beta T cell differentiation	3/985	21/15856	0.138484	0.654528	0.606134	FOXP3/IL2/IL4	3
GO:0060037	BP	GO:0060037	pharyngeal system development	3/985	21/15856	0.138484	0.654528	0.606134	BMP7/EYA1/SIX4	3
GO:0060065	BP	GO:0060065	uterus development	3/985	21/15856	0.138484	0.654528	0.606134	CYP19A1/STRA6/WNT7A	3
GO:0071880	BP	GO:0071880	adenylate cyclase-activating adrenergic receptor signaling pathway	3/985	21/15856	0.138484	0.654528	0.606134	ADRA1D/CHGA/DRD2	3
GO:0090103	BP	GO:0090103	cochlea morphogenesis	3/985	21/15856	0.138484	0.654528	0.606134	CTHRC1/EYA1/FZD2	3
GO:0140467	BP	GO:0140467	integrated stress response signaling	3/985	21/15856	0.138484	0.654528	0.606134	AGR2/CXCL8/IGFBP1	3
GO:0106106	BP	GO:0106106	cold-induced thermogenesis	12/985	136/15856	0.139094	0.654528	0.606134	ACHE/CEBPB/G0S2/IL13/IL4/LCN2/MFAP2/OXTR/SLN/TRPM8/WNT10B/YBX2	12
GO:0120161	BP	GO:0120161	regulation of cold-induced thermogenesis	12/985	136/15856	0.139094	0.654528	0.606134	ACHE/CEBPB/G0S2/IL13/IL4/LCN2/MFAP2/OXTR/SLN/TRPM8/WNT10B/YBX2	12
GO:0051928	BP	GO:0051928	positive regulation of calcium ion transport	10/985	109/15856	0.139503	0.654528	0.606134	ATP2A1/BDKRB1/CD19/F2/GRIN1/IL13/P2RX5/RYR2/TRPV3/UCN	10
GO:0001658	BP	GO:0001658	branching involved in ureteric bud morphogenesis	6/985	57/15856	0.141066	0.654528	0.606134	EYA1/GREM1/SIX2/SIX4/TACSTD2/WNT1	6
GO:0030239	BP	GO:0030239	myofibril assembly	6/985	57/15856	0.141066	0.654528	0.606134	ACTN2/KRT19/NEB/PROX1/SIX4/TNNT1	6
GO:0042130	BP	GO:0042130	negative regulation of T cell proliferation	6/985	57/15856	0.141066	0.654528	0.606134	CEBPB/FOXP3/GNRH1/IL20RB/IL2RA/PLA2G2D	6
GO:0001659	BP	GO:0001659	temperature homeostasis	14/985	164/15856	0.141466	0.654528	0.606134	ACHE/CEBPB/DRD2/G0S2/IL13/IL4/LCN2/MFAP2/NMU/OXTR/SLN/TRPM8/WNT10B/YBX2	14
GO:0002695	BP	GO:0002695	negative regulation of leukocyte activation	14/985	164/15856	0.141466	0.654528	0.606134	BLK/CEBPB/FOXP3/GNRH1/IL2/IL20RB/IL2RA/IL4/INHA/MDK/PGLYRP2/PLA2G2D/SOCS1/TNFRSF13B	14
GO:0072163	BP	GO:0072163	mesonephric epithelium development	9/985	96/15856	0.141635	0.654528	0.606134	BASP1/BMP7/BMPER/EYA1/GREM1/SIX2/SIX4/TACSTD2/WNT1	9
GO:0072164	BP	GO:0072164	mesonephric tubule development	9/985	96/15856	0.141635	0.654528	0.606134	BASP1/BMP7/BMPER/EYA1/GREM1/SIX2/SIX4/TACSTD2/WNT1	9
GO:0099565	BP	GO:0099565	chemical synaptic transmission, postsynaptic	9/985	96/15856	0.141635	0.654528	0.606134	DRD2/GRIN1/GRIN2D/MPP2/P2RX5/P2RX6/SLC8A2/STX1A/WNT7A	9
GO:0050769	BP	GO:0050769	positive regulation of neurogenesis	33/985	437/15856	0.141649	0.654528	0.606134	BMP7/CRABP2/DRD2/DUOXA1/EFNA5/EPHB2/FOXA1/GDF5/GPC2/IL2/IL6/ITPKA/L1CAM/LIF/LTK/MDK/NEUROD2/NTRK1/NUMBL/PLXNA4/PLXNB3/PROX1/ROR2/SERPINF1/SH3GL3/SHOX2/STAR/STMN2/SYT3/TENM3/TUBB2B/WNT2/ZNF365	33
GO:0055076	BP	GO:0055076	transition metal ion homeostasis	11/985	123/15856	0.142424	0.654528	0.606134	HAMP/HPX/LCN2/MT1A/MT1E/MT1X/MT2A/MT3/STEAP3/TF/TMPRSS6	11
GO:0140014	BP	GO:0140014	mitotic nuclear division	21/985	263/15856	0.142473	0.654528	0.606134	AURKB/BIRC5/BMP7/CCNB2/CDC20/CDC25C/EREG/FBXO43/IGF2/KIF18B/KIF2C/KIFC2/MISP/MYBL2/NUF2/PKMYT1/PLK1/PTTG1/SPHK1/TPX2/UBE2C	21
GO:0001764	BP	GO:0001764	neuron migration	12/985	137/15856	0.144395	0.654528	0.606134	CDK5R2/CELSR3/DNER/DRD2/GNRH1/GPR173/KIRREL3/MDK/NTNG1/NTNG2/TRIM46/TUBB2B	12
GO:0046631	BP	GO:0046631	alpha-beta T cell activation	12/985	137/15856	0.144395	0.654528	0.606134	ADA/AGER/CCL19/FOXP3/IL2/IL4/IL6/LEF1/NFKBIZ/PLA2G2D/SOCS1/ZNF683	12
GO:0002448	BP	GO:0002448	mast cell mediated immunity	5/985	45/15856	0.1452	0.654528	0.606134	BLK/CHGA/IL13/IL4/LAT	5
GO:0035176	BP	GO:0035176	social behavior	5/985	45/15856	0.1452	0.654528	0.606134	GAD1/GNG8/GRIN1/OXTR/UCN	5
GO:0035850	BP	GO:0035850	epithelial cell differentiation involved in kidney development	5/985	45/15856	0.1452	0.654528	0.606134	BASP1/GREM1/LIF/MMP9/SIX2	5
GO:0042743	BP	GO:0042743	hydrogen peroxide metabolic process	5/985	45/15856	0.1452	0.654528	0.606134	DUOXA1/HBE1/HP/LPO/MT3	5
GO:0045143	BP	GO:0045143	homologous chromosome segregation	5/985	45/15856	0.1452	0.654528	0.606134	MEI1/PLK1/PTTG1/SPATA22/SYCE1L	5
GO:0046622	BP	GO:0046622	positive regulation of organ growth	5/985	45/15856	0.1452	0.654528	0.606134	BASP1/FGF9/HAMP/PROX1/WNT2	5
GO:0050919	BP	GO:0050919	negative chemotaxis	5/985	45/15856	0.1452	0.654528	0.606134	APOA1/EFNA5/PLXNA4/SEMA3B/SEMA3E	5
GO:1990573	BP	GO:1990573	potassium ion import across plasma membrane	5/985	45/15856	0.1452	0.654528	0.606134	HCN2/KCNJ6/SLC12A5/SLC12A8/WNK2	5
GO:0051924	BP	GO:0051924	regulation of calcium ion transport	18/985	221/15856	0.145383	0.654528	0.606134	ATP2A1/BDKRB1/CACNA1B/CD19/CRHR1/DRD2/F2/GRIN1/GRIN3B/IL13/JSRP1/OPRD1/P2RX5/RYR2/SLN/SPINK1/TRPV3/UCN	18
GO:0003206	BP	GO:0003206	cardiac chamber morphogenesis	10/985	110/15856	0.145482	0.654528	0.606134	BMP7/COL11A1/FOXH1/FZD2/MSX2/POU4F1/PROX1/RYR2/SHOX2/WNT2	10
GO:0007052	BP	GO:0007052	mitotic spindle organization	10/985	110/15856	0.145482	0.654528	0.606134	AURKB/BIRC5/CDC20/FSD1/KIFC2/MISP/MYBL2/NUF2/PLK1/TPX2	10
GO:0042476	BP	GO:0042476	odontogenesis	10/985	110/15856	0.145482	0.654528	0.606134	AQP6/BGLAP/BMP7/COL1A1/DMP1/LEF1/MSX2/SERPINE1/TFAP2A/TSPEAR	10
GO:0045667	BP	GO:0045667	regulation of osteoblast differentiation	10/985	110/15856	0.145482	0.654528	0.606134	BMP7/CEBPB/CTHRC1/FBN2/GREM1/IL6/MSX2/SMOC1/WNT10B/WNT7B	10
GO:0003205	BP	GO:0003205	cardiac chamber development	13/985	151/15856	0.145639	0.654528	0.606134	BMP7/COL11A1/DAND5/FOXH1/FZD2/MSX2/POU4F1/PROX1/RYR2/SALL4/SHOX2/STRA6/WNT2	13
GO:0045742	BP	GO:0045742	positive regulation of epidermal growth factor receptor signaling pathway	4/985	33/15856	0.146028	0.654528	0.606134	AGR2/EREG/MMP9/PLAUR	4
GO:1902742	BP	GO:1902742	apoptotic process involved in development	4/985	33/15856	0.146028	0.654528	0.606134	BMP7/LEF1/MEGF10/XKR7	4
GO:0001574	BP	GO:0001574	ganglioside biosynthetic process	2/985	11/15856	0.146252	0.654528	0.606134	B4GALNT1/ST6GALNAC5	2
GO:0001768	BP	GO:0001768	establishment of T cell polarity	2/985	11/15856	0.146252	0.654528	0.606134	CCL19/CCL21	2
GO:0002551	BP	GO:0002551	mast cell chemotaxis	2/985	11/15856	0.146252	0.654528	0.606134	CCL11/CHGA	2
GO:0002604	BP	GO:0002604	regulation of dendritic cell antigen processing and presentation	2/985	11/15856	0.146252	0.654528	0.606134	CCL19/CCL21	2
GO:0006707	BP	GO:0006707	cholesterol catabolic process	2/985	11/15856	0.146252	0.654528	0.606134	CEL/MT3	2
GO:0007614	BP	GO:0007614	short-term memory	2/985	11/15856	0.146252	0.654528	0.606134	MDK/SERPINF1	2
GO:0014831	BP	GO:0014831	gastro-intestinal system smooth muscle contraction	2/985	11/15856	0.146252	0.654528	0.606134	HTR1D/NMU	2
GO:0016127	BP	GO:0016127	sterol catabolic process	2/985	11/15856	0.146252	0.654528	0.606134	CEL/MT3	2
GO:0031223	BP	GO:0031223	auditory behavior	2/985	11/15856	0.146252	0.654528	0.606134	DRD2/STRA6	2
GO:0032372	BP	GO:0032372	negative regulation of sterol transport	2/985	11/15856	0.146252	0.654528	0.606134	APOC2/PCSK9	2
GO:0032375	BP	GO:0032375	negative regulation of cholesterol transport	2/985	11/15856	0.146252	0.654528	0.606134	APOC2/PCSK9	2
GO:0032908	BP	GO:0032908	regulation of transforming growth factor beta1 production	2/985	11/15856	0.146252	0.654528	0.606134	FOXP3/LUM	2
GO:0033197	BP	GO:0033197	response to vitamin E	2/985	11/15856	0.146252	0.654528	0.606134	ADA/COL1A1	2
GO:0033632	BP	GO:0033632	regulation of cell-cell adhesion mediated by integrin	2/985	11/15856	0.146252	0.654528	0.606134	ADA/CXCL13	2
GO:0034379	BP	GO:0034379	very-low-density lipoprotein particle assembly	2/985	11/15856	0.146252	0.654528	0.606134	MFSD2A/MTTP	2
GO:0034384	BP	GO:0034384	high-density lipoprotein particle clearance	2/985	11/15856	0.146252	0.654528	0.606134	APOA1/APOC2	2
GO:0035845	BP	GO:0035845	photoreceptor cell outer segment organization	2/985	11/15856	0.146252	0.654528	0.606134	CNGB1/MFSD2A	2
GO:0042182	BP	GO:0042182	ketone catabolic process	2/985	11/15856	0.146252	0.654528	0.606134	CYP4F12/CYP4F3	2
GO:0042501	BP	GO:0042501	serine phosphorylation of STAT protein	2/985	11/15856	0.146252	0.654528	0.606134	IFNE/LIF	2
GO:0042758	BP	GO:0042758	long-chain fatty acid catabolic process	2/985	11/15856	0.146252	0.654528	0.606134	CYP4F12/CYP4F3	2
GO:0043455	BP	GO:0043455	regulation of secondary metabolic process	2/985	11/15856	0.146252	0.654528	0.606134	ASIP/CDH3	2
GO:0044793	BP	GO:0044793	negative regulation by host of viral process	2/985	11/15856	0.146252	0.654528	0.606134	CRP/PTX3	2
GO:0048021	BP	GO:0048021	regulation of melanin biosynthetic process	2/985	11/15856	0.146252	0.654528	0.606134	ASIP/CDH3	2
GO:0048148	BP	GO:0048148	behavioral response to cocaine	2/985	11/15856	0.146252	0.654528	0.606134	DRD2/PPP1R1B	2
GO:0048243	BP	GO:0048243	norepinephrine secretion	2/985	11/15856	0.146252	0.654528	0.606134	OXTR/STX1A	2
GO:0048642	BP	GO:0048642	negative regulation of skeletal muscle tissue development	2/985	11/15856	0.146252	0.654528	0.606134	SIX4/TLL2	2
GO:0048672	BP	GO:0048672	positive regulation of collateral sprouting	2/985	11/15856	0.146252	0.654528	0.606134	CRABP2/EFNA5	2
GO:0051549	BP	GO:0051549	positive regulation of keratinocyte migration	2/985	11/15856	0.146252	0.654528	0.606134	HAS2/MMP9	2
GO:0060272	BP	GO:0060272	embryonic skeletal joint morphogenesis	2/985	11/15856	0.146252	0.654528	0.606134	BMP7/SHOX2	2
GO:0060788	BP	GO:0060788	ectodermal placode formation	2/985	11/15856	0.146252	0.654528	0.606134	PROX1/SIX4	2
GO:0070254	BP	GO:0070254	mucus secretion	2/985	11/15856	0.146252	0.654528	0.606134	ADA/AGR2	2
GO:0071281	BP	GO:0071281	cellular response to iron ion	2/985	11/15856	0.146252	0.654528	0.606134	TF/TFAP2A	2
GO:0071697	BP	GO:0071697	ectodermal placode morphogenesis	2/985	11/15856	0.146252	0.654528	0.606134	PROX1/SIX4	2
GO:0072697	BP	GO:0072697	protein localization to cell cortex	2/985	11/15856	0.146252	0.654528	0.606134	MISP/PLK1	2
GO:1900376	BP	GO:1900376	regulation of secondary metabolite biosynthetic process	2/985	11/15856	0.146252	0.654528	0.606134	ASIP/CDH3	2
GO:1905245	BP	GO:1905245	regulation of aspartic-type peptidase activity	2/985	11/15856	0.146252	0.654528	0.606134	AGER/NLRP7	2
GO:1990440	BP	GO:1990440	positive regulation of transcription from RNA polymerase II promoter in response to endoplasmic reticulum stress	2/985	11/15856	0.146252	0.654528	0.606134	CEBPB/CREB3L1	2
GO:0032411	BP	GO:0032411	positive regulation of transporter activity	9/985	97/15856	0.148099	0.660337	0.611513	ACTN2/ATP2A1/CACNG4/EPHB2/GALR2/HTR3A/RYR2/SYNGR3/WNK2	9
GO:0061982	BP	GO:0061982	meiosis I cell cycle process	9/985	97/15856	0.148099	0.660337	0.611513	CCNA1/CDC25C/EME1/EME2/MEI1/PLK1/PTTG1/SPATA22/SYCE1L	9
GO:0048634	BP	GO:0048634	regulation of muscle organ development	11/985	124/15856	0.148102	0.660337	0.611513	FGF9/GREM1/HAMP/LEF1/MEGF10/MIR25/SHOX2/SIX4/TLL2/WNT10B/WNT2	11
GO:0098656	BP	GO:0098656	anion transmembrane transport	22/985	279/15856	0.148689	0.662463	0.613482	APOL1/AQP9/BEST4/CLCA2/CLIC3/FXYD3/GABRA3/GABRE/GABRP/SLC12A5/SLC12A8/SLC13A5/SLC25A2/SLC26A10/SLC38A3/SLC38A5/SLC4A3/SLC5A5/SLC6A7/SLC7A5/STRA6/THRSP	22
GO:0030072	BP	GO:0030072	peptide hormone secretion	18/985	222/15856	0.149604	0.663884	0.614799	BLK/CHGA/CRHR1/DRD2/EFNA5/FGA/FGB/FOXA2/GCK/GIPR/IL6/NMU/PTPRN/STX1A/SYBU/UCN/VGF/VSNL1	18
GO:0031294	BP	GO:0031294	lymphocyte costimulation	6/985	58/15856	0.149635	0.663884	0.614799	CARD11/CCL19/CCL21/IL4/TNFRSF13C/TNFSF14	6
GO:0042446	BP	GO:0042446	hormone biosynthetic process	6/985	58/15856	0.149635	0.663884	0.614799	CYP19A1/CYP21A2/HSD17B3/LHB/SRD5A2/STAR	6
GO:0051785	BP	GO:0051785	positive regulation of nuclear division	6/985	58/15856	0.149635	0.663884	0.614799	AURKB/EREG/IGF2/MSX2/SPHK1/UBE2C	6
GO:0007519	BP	GO:0007519	skeletal muscle tissue development	12/985	138/15856	0.149802	0.663884	0.614799	ANKRD33/DNER/MEGF10/MSC/PITX1/POPDC3/SCX/SHOX2/SIX4/SRPK3/TLL2/WNT10B	12
GO:0035249	BP	GO:0035249	synaptic transmission, glutamatergic	8/985	84/15856	0.150006	0.663884	0.614799	CACNG4/DRD2/GRIN1/GRM4/NTRK1/OXTR/ROR2/UCN	8
GO:0043266	BP	GO:0043266	regulation of potassium ion transport	8/985	84/15856	0.150006	0.663884	0.614799	ACTN2/DRD2/GALR2/GCK/KCNG1/KCNIP1/KCNS1/WNK2	8
GO:0060349	BP	GO:0060349	bone morphogenesis	8/985	84/15856	0.150006	0.663884	0.614799	COL1A1/COMP/HAS2/MSX2/SCX/SHOX2/SP5/TFAP2A	8
GO:0097194	BP	GO:0097194	execution phase of apoptosis	8/985	84/15856	0.150006	0.663884	0.614799	AIFM3/CIDEC/ERN2/IL6/MTRNR2L10/MTRNR2L6/PTGIS/XKR7	8
GO:0032410	BP	GO:0032410	negative regulation of transporter activity	7/985	71/15856	0.150769	0.665906	0.616671	ACTN2/CRHR1/DRD2/EPHB2/MMP9/PCSK9/SLN	7
GO:0010770	BP	GO:0010770	positive regulation of cell morphogenesis involved in differentiation	13/985	152/15856	0.150802	0.665906	0.616671	APOA1/CRABP2/EFNA5/FGA/FGB/HAS2/ITPKA/L1CAM/MDK/PLXNA4/PLXNB3/SHOX2/TUBB2B	13
GO:0051897	BP	GO:0051897	positive regulation of protein kinase B signaling	13/985	152/15856	0.150802	0.665906	0.616671	ADAM8/CCL19/CCL21/CD19/CHI3L1/EREG/F3/FGF17/FGF5/FGF9/IGF2/MC1R/NRG4	13
GO:0034329	BP	GO:0034329	cell junction assembly	30/985	396/15856	0.150908	0.665906	0.616671	ACHE/ACTN2/CDH12/CEL/CLDN6/CTNND2/DNER/DRD2/EFNA5/EPHB2/FLNC/GJB6/GREM1/GRIN1/IGFN1/KIRREL3/KRT14/KRT5/LAMB3/LRFN4/MICALL2/NTNG2/NTRK1/OXTR/PKP1/PKP3/POU4F1/SIX4/SRPX2/WNT7A	30
GO:0022408	BP	GO:0022408	negative regulation of cell-cell adhesion	14/985	166/15856	0.151259	0.666452	0.617177	APOA1/CCL21/CCL25/CEBPB/FOXP3/GNRH1/IL2/IL20RB/IL2RA/IL4/MDK/PLA2G2D/SOCS1/WNT1	14
GO:0071222	BP	GO:0071222	cellular response to lipopolysaccharide	15/985	180/15856	0.151289	0.666452	0.617177	CARD17/CEBPB/CXCL1/CXCL13/CXCL2/CXCL3/CXCL5/CXCL8/HAMP/IL6/LBP/LCN2/NLRP7/SERPINE1/STAR	15
GO:0090101	BP	GO:0090101	negative regulation of transmembrane receptor protein serine/threonine kinase signaling pathway	10/985	111/15856	0.151591	0.666452	0.617177	BMPER/CHRDL1/CILP/DAND5/FBN2/GREM1/GREM2/ONECUT2/TMPRSS6/WNT1	10
GO:0003272	BP	GO:0003272	endocardial cushion formation	3/985	22/15856	0.153369	0.666452	0.617177	BMP7/MSX2/TMEM100	3
GO:0007413	BP	GO:0007413	axonal fasciculation	3/985	22/15856	0.153369	0.666452	0.617177	CELSR3/EPHB2/NCAM2	3
GO:0032402	BP	GO:0032402	melanosome transport	3/985	22/15856	0.153369	0.666452	0.617177	ASIP/CDH3/MLPH	3
GO:0032691	BP	GO:0032691	negative regulation of interleukin-1 beta production	3/985	22/15856	0.153369	0.666452	0.617177	APOA1/CARD17/NLRP7	3
GO:0032703	BP	GO:0032703	negative regulation of interleukin-2 production	3/985	22/15856	0.153369	0.666452	0.617177	FOXP3/IL20RB/NAV3	3
GO:0042537	BP	GO:0042537	benzene-containing compound metabolic process	3/985	22/15856	0.153369	0.666452	0.617177	CYP2E1/STAR/TDO2	3
GO:0046337	BP	GO:0046337	phosphatidylethanolamine metabolic process	3/985	22/15856	0.153369	0.666452	0.617177	CHKB/PLA2G2A/PLA2G2D	3
GO:0048261	BP	GO:0048261	negative regulation of receptor-mediated endocytosis	3/985	22/15856	0.153369	0.666452	0.617177	APOC2/PCSK9/SH3GL3	3
GO:0048265	BP	GO:0048265	response to pain	3/985	22/15856	0.153369	0.666452	0.617177	CACNA1B/NTRK1/UCN	3
GO:0048741	BP	GO:0048741	skeletal muscle fiber development	3/985	22/15856	0.153369	0.666452	0.617177	DNER/SHOX2/WNT10B	3
GO:0050857	BP	GO:0050857	positive regulation of antigen receptor-mediated signaling pathway	3/985	22/15856	0.153369	0.666452	0.617177	ADA/CARD11/KCNN4	3
GO:0060384	BP	GO:0060384	innervation	3/985	22/15856	0.153369	0.666452	0.617177	NPTX1/NTRK1/POU4F1	3
GO:0062009	BP	GO:0062009	secondary palate development	3/985	22/15856	0.153369	0.666452	0.617177	FZD2/LEF1/WNT7A	3
GO:0062149	BP	GO:0062149	detection of stimulus involved in sensory perception of pain	3/985	22/15856	0.153369	0.666452	0.617177	ASIC3/NTRK1/PRDM12	3
GO:0098581	BP	GO:0098581	detection of external biotic stimulus	3/985	22/15856	0.153369	0.666452	0.617177	LBP/PGLYRP2/SSC5D	3
GO:0106030	BP	GO:0106030	neuron projection fasciculation	3/985	22/15856	0.153369	0.666452	0.617177	CELSR3/EPHB2/NCAM2	3
GO:1901861	BP	GO:1901861	regulation of muscle tissue development	11/985	125/15856	0.153895	0.667771	0.618398	FGF9/GREM1/HAMP/LEF1/MEGF10/MIR25/SHOX2/SIX4/TLL2/WNT10B/WNT2	11
GO:1904064	BP	GO:1904064	positive regulation of cation transmembrane transport	11/985	125/15856	0.153895	0.667771	0.618398	ACTN2/ATP2A1/BDKRB1/CACNG4/CD19/EPHB2/F2/GALR2/IL13/RYR2/WNK2	11
GO:0002820	BP	GO:0002820	negative regulation of adaptive immune response	5/985	46/15856	0.15514	0.669291	0.619805	C4BPA/FOXP3/IL2/IL20RB/IL4	5
GO:0003229	BP	GO:0003229	ventricular cardiac muscle tissue development	5/985	46/15856	0.15514	0.669291	0.619805	COL11A1/FOXH1/POU4F1/PROX1/RYR2	5
GO:0010718	BP	GO:0010718	positive regulation of epithelial to mesenchymal transition	5/985	46/15856	0.15514	0.669291	0.619805	BMP7/COL1A1/IL6/LEF1/MDK	5
GO:0032374	BP	GO:0032374	regulation of cholesterol transport	5/985	46/15856	0.15514	0.669291	0.619805	APOA1/APOC2/PCSK9/PLTP/YJEFN3	5
GO:0046164	BP	GO:0046164	alcohol catabolic process	5/985	46/15856	0.15514	0.669291	0.619805	AKR1B10/CEL/MT3/SULT1A2/SULT1A3	5
GO:0046638	BP	GO:0046638	positive regulation of alpha-beta T cell differentiation	5/985	46/15856	0.15514	0.669291	0.619805	ADA/CCL19/FOXP3/NFKBIZ/SOCS1	5
GO:0051703	BP	GO:0051703	intraspecies interaction between organisms	5/985	46/15856	0.15514	0.669291	0.619805	GAD1/GNG8/GRIN1/OXTR/UCN	5
GO:0034767	BP	GO:0034767	positive regulation of ion transmembrane transport	12/985	139/15856	0.155314	0.669562	0.620057	ACTN2/ATP2A1/BDKRB1/CACNG4/CD19/EPHB2/F2/GALR2/HTR3A/IL13/RYR2/WNK2	12
GO:0001656	BP	GO:0001656	metanephros development	8/985	85/15856	0.157204	0.67625	0.62625	BASP1/BMP7/EYA1/GREM1/LIF/SIX2/SIX4/WNT7B	8
GO:0006641	BP	GO:0006641	triglyceride metabolic process	8/985	85/15856	0.157204	0.67625	0.62625	APOA1/APOC2/CYP2E1/GNB3/LIPI/MFSD2A/PCSK9/THRSP	8
GO:2000117	BP	GO:2000117	negative regulation of cysteine-type endopeptidase activity	8/985	85/15856	0.157204	0.67625	0.62625	BIRC5/CD44/LEF1/MMP9/MT3/PLAUR/SFN/TNFSF14	8
GO:0008207	BP	GO:0008207	C21-steroid hormone metabolic process	4/985	34/15856	0.157893	0.678238	0.62809	AFP/DHRS2/LHB/STAR	4
GO:2000273	BP	GO:2000273	positive regulation of signaling receptor activity	4/985	34/15856	0.157893	0.678238	0.62809	CACNG4/EPHB2/EREG/GREM1	4
GO:0050803	BP	GO:0050803	regulation of synapse structure or activity	17/985	210/15856	0.159375	0.682197	0.631757	CDC20/DRD2/EFNA5/EPHB2/GRIN1/ITPKA/KIF1A/LRFN4/NEUROD2/NTNG2/NTRK1/OXTR/RAPSN/SIX4/SRPX2/SYBU/WNT7A	17
GO:0046683	BP	GO:0046683	response to organophosphorus	11/985	126/15856	0.159803	0.682197	0.631757	AQP9/COL1A1/HCN2/MMP19/P2RX5/P2RX6/PTPRN/SLC5A5/STAR/VGF/WNT10B	11
GO:0002822	BP	GO:0002822	regulation of adaptive immune response based on somatic recombination of immune receptors built from immunoglobulin superfamily domains	12/985	140/15856	0.160929	0.682197	0.631757	ADA/AGER/C4BPA/CCL19/FOXP3/HPX/IL2/IL20RB/IL4/IL6/NFKBIZ/TNFRSF13C	12
GO:0014074	BP	GO:0014074	response to purine-containing compound	12/985	140/15856	0.160929	0.682197	0.631757	AQP9/COL1A1/HCN2/MMP19/P2RX5/P2RX6/PTPRN/RYR2/SLC5A5/STAR/VGF/WNT10B	12
GO:0051783	BP	GO:0051783	regulation of nuclear division	14/985	168/15856	0.161404	0.682197	0.631757	AURKB/BMP7/CDC20/CDC25C/EREG/FBXO43/IGF2/LIF/MSX2/PKMYT1/PLK1/PTTG1/SPHK1/UBE2C	14
GO:0001823	BP	GO:0001823	mesonephros development	9/985	99/15856	0.161457	0.682197	0.631757	BASP1/BMP7/BMPER/EYA1/GREM1/SIX2/SIX4/TACSTD2/WNT1	9
GO:1904019	BP	GO:1904019	epithelial cell apoptotic process	9/985	99/15856	0.161457	0.682197	0.631757	FGA/FGB/IL13/IL4/IL6/MDK/RYR2/SERPINE1/TERT	9
GO:0055074	BP	GO:0055074	calcium ion homeostasis	31/985	414/15856	0.161463	0.682197	0.631757	ADRA1D/ATP13A5/ATP2A1/BDKRB1/CALB2/CCKBR/CCL11/CCL13/CCL19/CCL21/CD19/CNGB1/CTRC/CXCL13/DRD2/F2/GALR2/GIPR/GRIN1/GRIN2D/IL13/IL2/JSRP1/NMU/OXTR/P2RX5/RYR2/SAA1/SLC8A2/TRPM8/TRPV3	31
GO:1904062	BP	GO:1904062	regulation of cation transmembrane transport	23/985	297/15856	0.162174	0.682197	0.631757	ACTN2/ATP2A1/BDKRB1/CACNG4/CD19/CRHR1/DRD2/EPHB2/F2/FXYD3/GALR2/GRIN1/HAMP/IL13/JSRP1/KCNG1/KCNIP1/KCNS1/MMP9/PCSK9/RYR2/SLN/WNK2	23
GO:0032412	BP	GO:0032412	regulation of ion transmembrane transporter activity	18/985	225/15856	0.162668	0.682197	0.631757	ACTN2/ATP2A1/CACNG4/CRHR1/DRD2/EPHB2/FXYD3/GALR2/GRIN1/HTR3A/JSRP1/KCNG1/KCNS1/MMP9/PCSK9/RYR2/SLN/WNK2	18
GO:0010717	BP	GO:0010717	regulation of epithelial to mesenchymal transition	8/985	86/15856	0.164563	0.682197	0.631757	BMP7/COL1A1/FOXA1/FOXA2/GREM1/IL6/LEF1/MDK	8
GO:0070838	BP	GO:0070838	divalent metal ion transport	31/985	415/15856	0.164728	0.682197	0.631757	ASIC1/ATP2A1/BDKRB1/CACNA1B/CACNA1G/CACNA1I/CACNG4/CCL19/CCL21/CD19/CRHR1/DRD2/F2/GCK/GRIN1/GRIN2D/GRIN3B/IL13/JSRP1/KCNN4/MT3/NIPAL4/OPRD1/P2RX5/RYR2/SLC8A2/SLN/SPINK1/TRPM8/TRPV3/UCN	31
GO:0032371	BP	GO:0032371	regulation of sterol transport	5/985	47/15856	0.165351	0.682197	0.631757	APOA1/APOC2/PCSK9/PLTP/YJEFN3	5
GO:0045840	BP	GO:0045840	positive regulation of mitotic nuclear division	5/985	47/15856	0.165351	0.682197	0.631757	AURKB/EREG/IGF2/SPHK1/UBE2C	5
GO:0090276	BP	GO:0090276	regulation of peptide hormone secretion	15/985	183/15856	0.16599	0.682197	0.631757	BLK/CHGA/DRD2/EFNA5/FGA/FGB/FOXA2/GCK/GIPR/IL6/NMU/STX1A/SYBU/UCN/VSNL1	15
GO:0046661	BP	GO:0046661	male sex differentiation	12/985	141/15856	0.166646	0.682197	0.631757	AMH/FGF9/HSD17B3/INHA/LHB/NTRK1/ROR2/SCX/SIX4/SRD5A2/STAR/TFAP2C	12
GO:0072088	BP	GO:0072088	nephron epithelium morphogenesis	7/985	73/15856	0.166775	0.682197	0.631757	EYA1/GREM1/LIF/SIX2/SIX4/TACSTD2/WNT1	7
GO:0048844	BP	GO:0048844	artery morphogenesis	6/985	60/15856	0.167446	0.682197	0.631757	COMP/EYA1/FOXH1/MDK/PROX1/STRA6	6
GO:0002821	BP	GO:0002821	positive regulation of adaptive immune response	9/985	100/15856	0.168346	0.682197	0.631757	ADA/CCL19/FOXP3/HPX/IL2/IL4/IL6/NFKBIZ/TNFRSF13C	9
GO:0001767	BP	GO:0001767	establishment of lymphocyte polarity	2/985	12/15856	0.168608	0.682197	0.631757	CCL19/CCL21	2
GO:0002093	BP	GO:0002093	auditory receptor cell morphogenesis	2/985	12/15856	0.168608	0.682197	0.631757	LHFPL5/STRC	2
GO:0002468	BP	GO:0002468	dendritic cell antigen processing and presentation	2/985	12/15856	0.168608	0.682197	0.631757	CCL19/CCL21	2
GO:0002713	BP	GO:0002713	negative regulation of B cell mediated immunity	2/985	12/15856	0.168608	0.682197	0.631757	C4BPA/FOXP3	2
GO:0002890	BP	GO:0002890	negative regulation of immunoglobulin mediated immune response	2/985	12/15856	0.168608	0.682197	0.631757	C4BPA/FOXP3	2
GO:0002923	BP	GO:0002923	regulation of humoral immune response mediated by circulating immunoglobulin	2/985	12/15856	0.168608	0.682197	0.631757	C4BPA/HPX	2
GO:0003334	BP	GO:0003334	keratinocyte development	2/985	12/15856	0.168608	0.682197	0.631757	DNASE1L2/SFN	2
GO:0006957	BP	GO:0006957	complement activation, alternative pathway	2/985	12/15856	0.168608	0.682197	0.631757	C8G/C9	2
GO:0007077	BP	GO:0007077	mitotic nuclear envelope disassembly	2/985	12/15856	0.168608	0.682197	0.631757	CCNB2/PLK1	2
GO:0019627	BP	GO:0019627	urea metabolic process	2/985	12/15856	0.168608	0.682197	0.631757	CYP2C9/SLC25A2	2
GO:0021554	BP	GO:0021554	optic nerve development	2/985	12/15856	0.168608	0.682197	0.631757	ATOH7/EPHB2	2
GO:0021670	BP	GO:0021670	lateral ventricle development	2/985	12/15856	0.168608	0.682197	0.631757	NUMBL/TSKU	2
GO:0030157	BP	GO:0030157	pancreatic juice secretion	2/985	12/15856	0.168608	0.682197	0.631757	CEL/UCN	2
GO:0030299	BP	GO:0030299	intestinal cholesterol absorption	2/985	12/15856	0.168608	0.682197	0.631757	APOA1/CEL	2
GO:0032095	BP	GO:0032095	regulation of response to food	2/985	12/15856	0.168608	0.682197	0.631757	MT3/UCN	2
GO:0032490	BP	GO:0032490	detection of molecule of bacterial origin	2/985	12/15856	0.168608	0.682197	0.631757	LBP/SSC5D	2
GO:0032823	BP	GO:0032823	regulation of natural killer cell differentiation	2/985	12/15856	0.168608	0.682197	0.631757	PGLYRP2/ZNF683	2
GO:0032905	BP	GO:0032905	transforming growth factor beta1 production	2/985	12/15856	0.168608	0.682197	0.631757	FOXP3/LUM	2
GO:0035404	BP	GO:0035404	histone-serine phosphorylation	2/985	12/15856	0.168608	0.682197	0.631757	AURKB/HMGA2	2
GO:0038007	BP	GO:0038007	netrin-activated signaling pathway	2/985	12/15856	0.168608	0.682197	0.631757	TUBB3/UNC5A	2
GO:0038092	BP	GO:0038092	nodal signaling pathway	2/985	12/15856	0.168608	0.682197	0.631757	DAND5/FOXH1	2
GO:0038110	BP	GO:0038110	interleukin-2-mediated signaling pathway	2/985	12/15856	0.168608	0.682197	0.631757	IL2/IL2RA	2
GO:0045117	BP	GO:0045117	azole transmembrane transport	2/985	12/15856	0.168608	0.682197	0.631757	SLC38A3/SLC38A5	2
GO:0046348	BP	GO:0046348	amino sugar catabolic process	2/985	12/15856	0.168608	0.682197	0.631757	CHI3L1/CHI3L2	2
GO:0050966	BP	GO:0050966	detection of mechanical stimulus involved in sensory perception of pain	2/985	12/15856	0.168608	0.682197	0.631757	ASIC3/NTRK1	2
GO:0055091	BP	GO:0055091	phospholipid homeostasis	2/985	12/15856	0.168608	0.682197	0.631757	APOA1/RCN3	2
GO:0060134	BP	GO:0060134	prepulse inhibition	2/985	12/15856	0.168608	0.682197	0.631757	DRD2/GRIN1	2
GO:0061548	BP	GO:0061548	ganglion development	2/985	12/15856	0.168608	0.682197	0.631757	SIX4/TUBB3	2
GO:0070166	BP	GO:0070166	enamel mineralization	2/985	12/15856	0.168608	0.682197	0.631757	DMP1/MSX2	2
GO:0070243	BP	GO:0070243	regulation of thymocyte apoptotic process	2/985	12/15856	0.168608	0.682197	0.631757	ADA/ADAM8	2
GO:0071481	BP	GO:0071481	cellular response to X-ray	2/985	12/15856	0.168608	0.682197	0.631757	HAMP/HMGA2	2
GO:0071696	BP	GO:0071696	ectodermal placode development	2/985	12/15856	0.168608	0.682197	0.631757	PROX1/SIX4	2
GO:0071872	BP	GO:0071872	cellular response to epinephrine stimulus	2/985	12/15856	0.168608	0.682197	0.631757	RYR2/STAR	2
GO:0071941	BP	GO:0071941	nitrogen cycle metabolic process	2/985	12/15856	0.168608	0.682197	0.631757	CYP2C9/SLC25A2	2
GO:0072216	BP	GO:0072216	positive regulation of metanephros development	2/985	12/15856	0.168608	0.682197	0.631757	BASP1/LIF	2
GO:0097104	BP	GO:0097104	postsynaptic membrane assembly	2/985	12/15856	0.168608	0.682197	0.631757	CEL/EPHB2	2
GO:0097531	BP	GO:0097531	mast cell migration	2/985	12/15856	0.168608	0.682197	0.631757	CCL11/CHGA	2
GO:1900025	BP	GO:1900025	negative regulation of substrate adhesion-dependent cell spreading	2/985	12/15856	0.168608	0.682197	0.631757	EFNA5/TACSTD2	2
GO:1901386	BP	GO:1901386	negative regulation of voltage-gated calcium channel activity	2/985	12/15856	0.168608	0.682197	0.631757	CRHR1/DRD2	2
GO:1902287	BP	GO:1902287	semaphorin-plexin signaling pathway involved in axon guidance	2/985	12/15856	0.168608	0.682197	0.631757	PLXNA4/PLXNB3	2
GO:1902563	BP	GO:1902563	regulation of neutrophil activation	2/985	12/15856	0.168608	0.682197	0.631757	CD177/PLA2G2A	2
GO:1903025	BP	GO:1903025	regulation of RNA polymerase II regulatory region sequence-specific DNA binding	2/985	12/15856	0.168608	0.682197	0.631757	LIF/ZBTB7C	2
GO:1903236	BP	GO:1903236	regulation of leukocyte tethering or rolling	2/985	12/15856	0.168608	0.682197	0.631757	CCL21/CCL25	2
GO:1904251	BP	GO:1904251	regulation of bile acid metabolic process	2/985	12/15856	0.168608	0.682197	0.631757	PROX1/STAR	2
GO:1904953	BP	GO:1904953	Wnt signaling pathway involved in midbrain dopaminergic neuron differentiation	2/985	12/15856	0.168608	0.682197	0.631757	WNT1/WNT2	2
GO:2000194	BP	GO:2000194	regulation of female gonad development	2/985	12/15856	0.168608	0.682197	0.631757	AMH/GNRH1	2
GO:2001198	BP	GO:2001198	regulation of dendritic cell differentiation	2/985	12/15856	0.168608	0.682197	0.631757	AGER/CEBPB	2
GO:0006688	BP	GO:0006688	glycosphingolipid biosynthetic process	3/985	23/15856	0.168726	0.682197	0.631757	B4GALNT1/ST6GALNAC5/ST8SIA5	3
GO:0032401	BP	GO:0032401	establishment of melanosome localization	3/985	23/15856	0.168726	0.682197	0.631757	ASIP/CDH3/MLPH	3
GO:0034695	BP	GO:0034695	response to prostaglandin E	3/985	23/15856	0.168726	0.682197	0.631757	CCL19/CCL21/GNRH1	3
GO:0034698	BP	GO:0034698	response to gonadotropin	3/985	23/15856	0.168726	0.682197	0.631757	EFNA5/SLC5A5/STAR	3
GO:0036003	BP	GO:0036003	positive regulation of transcription from RNA polymerase II promoter in response to stress	3/985	23/15856	0.168726	0.682197	0.631757	CEBPB/CREB3L1/MT3	3
GO:0051904	BP	GO:0051904	pigment granule transport	3/985	23/15856	0.168726	0.682197	0.631757	ASIP/CDH3/MLPH	3
GO:0007596	BP	GO:0007596	blood coagulation	23/985	299/15856	0.169983	0.682676	0.632201	BLK/CD177/COL1A1/COMP/EPHB2/F2/F3/FGA/FGB/FOXA2/HBE1/HGFAC/IL6/ITGA2B/P2RX5/P2RX6/PLAU/PLAUR/SAA1/SERPINA5/SERPINE1/TFPI2/VTN	23
GO:0007520	BP	GO:0007520	myoblast fusion	4/985	35/15856	0.170099	0.682676	0.632201	ADAM12/IL4/TNFSF14/WNT1	4
GO:0010470	BP	GO:0010470	regulation of gastrulation	4/985	35/15856	0.170099	0.682676	0.632201	APOA1/COL5A1/FOXA2/SCX	4
GO:0021517	BP	GO:0021517	ventral spinal cord development	4/985	35/15856	0.170099	0.682676	0.632201	EVX1/FOXN4/ISL2/MNX1	4
GO:0051602	BP	GO:0051602	response to electrical stimulus	4/985	35/15856	0.170099	0.682676	0.632201	GJB6/NEUROD2/NTRK1/TRIM63	4
GO:1901186	BP	GO:1901186	positive regulation of ERBB signaling pathway	4/985	35/15856	0.170099	0.682676	0.632201	AGR2/EREG/MMP9/PLAUR	4
GO:2000516	BP	GO:2000516	positive regulation of CD4-positive, alpha-beta T cell activation	4/985	35/15856	0.170099	0.682676	0.632201	CCL19/FOXP3/NFKBIZ/SOCS1	4
GO:0001952	BP	GO:0001952	regulation of cell-matrix adhesion	10/985	114/15856	0.170671	0.684513	0.633902	CCL21/CCL25/CDKN2A/EFNA5/GREM1/MMP12/ONECUT2/PLAU/SEMA3E/SERPINE1	10
GO:0050678	BP	GO:0050678	regulation of epithelial cell proliferation	24/985	314/15856	0.171556	0.687603	0.636763	CCL11/CCL26/CDH3/EREG/EYA1/F3/FGF9/GDF5/HAS2/IGF2/IQGAP3/MDK/MMP12/PLXNB3/PROX1/PTPRN/SERPINF1/SFN/SIX4/TACSTD2/TGM1/WNT10B/WNT2/WNT7A	24
GO:0034766	BP	GO:0034766	negative regulation of ion transmembrane transport	8/985	87/15856	0.172077	0.688769	0.637844	ACTN2/CRHR1/DRD2/EPHB2/HAMP/MMP9/PCSK9/SLN	8
GO:0031960	BP	GO:0031960	response to corticosteroid	12/985	142/15856	0.172462	0.68985	0.638844	BGLAP/COL1A1/GNRH1/IGFBP2/IL6/MDK/SERPINF1/STAR/TAT/TRIM63/UCN/WNT7B	12
GO:0050817	BP	GO:0050817	coagulation	23/985	300/15856	0.173962	0.695382	0.643968	BLK/CD177/COL1A1/COMP/EPHB2/F2/F3/FGA/FGB/FOXA2/HBE1/HGFAC/IL6/ITGA2B/P2RX5/P2RX6/PLAU/PLAUR/SAA1/SERPINA5/SERPINE1/TFPI2/VTN	23
GO:0008038	BP	GO:0008038	neuron recognition	5/985	48/15856	0.175821	0.699546	0.647823	CELSR3/EPHB2/NCAM2/ROBO3/VSTM2L	5
GO:0010171	BP	GO:0010171	body morphogenesis	5/985	48/15856	0.175821	0.699546	0.647823	COL1A1/GREM2/LEF1/SCX/STRA6	5
GO:0048146	BP	GO:0048146	positive regulation of fibroblast proliferation	5/985	48/15856	0.175821	0.699546	0.647823	EREG/IL13/SPHK1/WNT1/WNT2	5
GO:0050879	BP	GO:0050879	multicellular organismal movement	5/985	48/15856	0.175821	0.699546	0.647823	ATP2A1/CCDC78/COMP/JSRP1/TNNT1	5
GO:0050881	BP	GO:0050881	musculoskeletal movement	5/985	48/15856	0.175821	0.699546	0.647823	ATP2A1/CCDC78/COMP/JSRP1/TNNT1	5
GO:0090342	BP	GO:0090342	regulation of cell aging	5/985	48/15856	0.175821	0.699546	0.647823	CDKN2A/FOXM1/HMGA2/TERT/WNT1	5
GO:0042060	BP	GO:0042060	wound healing	34/985	463/15856	0.176085	0.699674	0.647942	AGER/BLK/CD177/CD44/CDH3/COL1A1/COL5A1/COMP/EPHB2/EREG/F2/F3/FGA/FGB/FOXA2/HBE1/HGFAC/IL6/INSL3/ITGA2B/MMP12/MSX2/P2RX5/P2RX6/PLAU/PLAUR/SAA1/SERPINA5/SERPINE1/TFPI2/TIMP1/TRIM72/VTN/WNT7A	34
GO:0050866	BP	GO:0050866	negative regulation of cell activation	15/985	185/15856	0.176186	0.699674	0.647942	BLK/CEBPB/F2/FOXP3/GNRH1/IL2/IL20RB/IL2RA/IL4/INHA/MDK/PGLYRP2/PLA2G2D/SOCS1/TNFRSF13B	15
GO:0006026	BP	GO:0006026	aminoglycan catabolic process	6/985	61/15856	0.176671	0.699674	0.647942	CD44/CHI3L1/CHI3L2/GPC2/LUM/PGLYRP2	6
GO:0007218	BP	GO:0007218	neuropeptide signaling pathway	6/985	61/15856	0.176671	0.699674	0.647942	GALR2/GPR84/NMU/OPRD1/PYY/UCN	6
GO:0043550	BP	GO:0043550	regulation of lipid kinase activity	6/985	61/15856	0.176671	0.699674	0.647942	CCKBR/CCL19/CCL21/CD19/F2/SOCS1	6
GO:0043900	BP	GO:0043900	regulation of multi-organism process	6/985	61/15856	0.176671	0.699674	0.647942	ADA/BNC1/OXTR/SPINK1/SPINK13/TIMP1	6
GO:0060997	BP	GO:0060997	dendritic spine morphogenesis	6/985	61/15856	0.176671	0.699674	0.647942	CTNND2/EPHB2/ITPKA/KIF1A/WNT7A/ZNF365	6
GO:0050731	BP	GO:0050731	positive regulation of peptidyl-tyrosine phosphorylation	14/985	171/15856	0.177262	0.701551	0.64968	CD44/EFNA5/EREG/GREM1/HPX/IGF2/IL11/IL13/IL2/IL4/IL6/LIF/TNFRSF18/VTN	14
GO:0003002	BP	GO:0003002	regionalization	23/985	301/15856	0.17799	0.703967	0.651918	BASP1/CYP26C1/EVX1/FOXA1/FOXA2/FOXH1/FOXN4/GBX2/GREM1/GREM2/HES7/HOXB9/LEF1/LHX2/LMX1B/MSX2/OTX1/ROR2/SIX2/WNT1/WNT2/WNT7A/WNT7B	23
GO:0001822	BP	GO:0001822	kidney development	21/985	272/15856	0.178754	0.706523	0.654284	BASP1/BMP7/BMPER/CYP26A1/EYA1/GREM1/HAS2/KIRREL3/LIF/MMP17/MMP9/PCSK9/PROX1/SERPINF1/SIX2/SIX4/STRA6/TACSTD2/TFAP2A/WNT1/WNT7B	21
GO:1901342	BP	GO:1901342	regulation of vasculature development	24/985	316/15856	0.179408	0.708638	0.656243	ADAM12/BMP7/BMPER/CCBE1/CCL11/CHI3L1/CREB3L1/CXCL13/CXCL8/F3/FGF9/GREM1/HMGA2/IL6/MDK/PTGIS/SEMA3E/SERPINE1/SERPINF1/SPHK1/SRPX2/TERT/TMEM100/YJEFN3	24
GO:0015908	BP	GO:0015908	fatty acid transport	8/985	88/15856	0.179743	0.709493	0.657035	DRD2/LCN1/MFSD2A/PLA2G2A/PLA2G2C/PLA2G2D/PLA2G4F/THRSP	8
GO:0050807	BP	GO:0050807	regulation of synapse organization	16/985	200/15856	0.179863	0.709501	0.657042	CDC20/DRD2/EFNA5/EPHB2/GRIN1/ITPKA/KIF1A/LRFN4/NEUROD2/NTNG2/NTRK1/OXTR/RAPSN/SIX4/SRPX2/WNT7A	16
GO:0001676	BP	GO:0001676	long-chain fatty acid metabolic process	9/985	102/15856	0.182525	0.711402	0.658803	ALOXE3/CYP2C9/CYP2D7/CYP2E1/CYP4F12/CYP4F3/PTGDS/PTGES/PTGIS	9
GO:0030282	BP	GO:0030282	bone mineralization	9/985	102/15856	0.182525	0.711402	0.658803	BGLAP/BMP7/COMP/FBN2/GREM1/IBSP/ROR2/TFAP2A/WNT10B	9
GO:0001953	BP	GO:0001953	negative regulation of cell-matrix adhesion	4/985	36/15856	0.182622	0.711402	0.658803	CDKN2A/MMP12/SEMA3E/SERPINE1	4
GO:0006656	BP	GO:0006656	phosphatidylcholine biosynthetic process	4/985	36/15856	0.182622	0.711402	0.658803	ACHE/APOA1/CHKB/MFSD2A	4
GO:0009620	BP	GO:0009620	response to fungus	4/985	36/15856	0.182622	0.711402	0.658803	C10orf99/CHGA/HAMP/PTX3	4
GO:0017144	BP	GO:0017144	drug metabolic process	4/985	36/15856	0.182622	0.711402	0.658803	CYP2C9/CYP2D7/CYP2E1/CYP4F12	4
GO:0030501	BP	GO:0030501	positive regulation of bone mineralization	4/985	36/15856	0.182622	0.711402	0.658803	BMP7/FBN2/TFAP2A/WNT10B	4
GO:0032733	BP	GO:0032733	positive regulation of interleukin-10 production	4/985	36/15856	0.182622	0.711402	0.658803	IL13/IL20RB/IL4/IL6	4
GO:0048483	BP	GO:0048483	autonomic nervous system development	4/985	36/15856	0.182622	0.711402	0.658803	GBX2/NTRK1/PLXNA4/TFAP2A	4
GO:0060119	BP	GO:0060119	inner ear receptor cell development	4/985	36/15856	0.182622	0.711402	0.658803	CTHRC1/FZD2/LHFPL5/STRC	4
GO:0060323	BP	GO:0060323	head morphogenesis	4/985	36/15856	0.182622	0.711402	0.658803	COL1A1/LEF1/SCX/STRA6	4
GO:0090218	BP	GO:0090218	positive regulation of lipid kinase activity	4/985	36/15856	0.182622	0.711402	0.658803	CCL19/CCL21/CD19/F2	4
GO:0031346	BP	GO:0031346	positive regulation of cell projection organization	27/985	361/15856	0.182624	0.711402	0.658803	BMP7/CCL19/CCL21/CRABP2/EFNA5/EPS8L1/EPS8L3/GPC2/IL2/ITPKA/L1CAM/LCN2/LTK/MDK/NAV3/NTRK1/PLXNA4/PLXNB3/PROM2/ROR2/SERPINF1/SHOX2/STMN2/SYT3/TENM3/TUBB2B/WNT1	27
GO:0007051	BP	GO:0007051	spindle organization	14/985	172/15856	0.182714	0.711402	0.658803	AURKB/BIRC5/CDC20/CENPW/FSD1/GOLGA8A/GOLGA8B/KIFC2/MISP/MYBL2/NUF2/PLK1/TPX2/TUBB8	14
GO:0002092	BP	GO:0002092	positive regulation of receptor internalization	3/985	24/15856	0.184504	0.711402	0.658803	DRD2/GREM1/PCSK9	3
GO:0007271	BP	GO:0007271	synaptic transmission, cholinergic	3/985	24/15856	0.184504	0.711402	0.658803	ACHE/LYPD1/RAPSN	3
GO:0010831	BP	GO:0010831	positive regulation of myotube differentiation	3/985	24/15856	0.184504	0.711402	0.658803	IL4/SHOX2/TNFSF14	3
GO:0010842	BP	GO:0010842	retina layer formation	3/985	24/15856	0.184504	0.711402	0.658803	FOXN4/IGFN1/TFAP2A	3
GO:0019098	BP	GO:0019098	reproductive behavior	3/985	24/15856	0.184504	0.711402	0.658803	GRIN1/OXTR/PPP1R1B	3
GO:0031167	BP	GO:0031167	rRNA methylation	3/985	24/15856	0.184504	0.711402	0.658803	FBLL1/NSUN5P1/NSUN5P2	3
GO:0033622	BP	GO:0033622	integrin activation	3/985	24/15856	0.184504	0.711402	0.658803	CDH17/CXCL13/MZB1	3
GO:0042044	BP	GO:0042044	fluid transport	3/985	24/15856	0.184504	0.711402	0.658803	AQP6/AQP9/HAS2	3
GO:0043302	BP	GO:0043302	positive regulation of leukocyte degranulation	3/985	24/15856	0.184504	0.711402	0.658803	CD177/IL13/IL4	3
GO:0045939	BP	GO:0045939	negative regulation of steroid metabolic process	3/985	24/15856	0.184504	0.711402	0.658803	DKKL1/PROX1/UGT1A8	3
GO:0050832	BP	GO:0050832	defense response to fungus	3/985	24/15856	0.184504	0.711402	0.658803	C10orf99/CHGA/HAMP	3
GO:0051354	BP	GO:0051354	negative regulation of oxidoreductase activity	3/985	24/15856	0.184504	0.711402	0.658803	HP/IL13/MT3	3
GO:0051905	BP	GO:0051905	establishment of pigment granule localization	3/985	24/15856	0.184504	0.711402	0.658803	ASIP/CDH3/MLPH	3
GO:0060122	BP	GO:0060122	inner ear receptor cell stereocilium organization	3/985	24/15856	0.184504	0.711402	0.658803	CTHRC1/LHFPL5/STRC	3
GO:0071875	BP	GO:0071875	adrenergic receptor signaling pathway	3/985	24/15856	0.184504	0.711402	0.658803	ADRA1D/CHGA/DRD2	3
GO:0072202	BP	GO:0072202	cell differentiation involved in metanephros development	3/985	24/15856	0.184504	0.711402	0.658803	GREM1/LIF/SIX2	3
GO:1901623	BP	GO:1901623	regulation of lymphocyte chemotaxis	3/985	24/15856	0.184504	0.711402	0.658803	CCL21/CXCL13/TNFSF14	3
GO:1904666	BP	GO:1904666	regulation of ubiquitin protein ligase activity	3/985	24/15856	0.184504	0.711402	0.658803	CDC20/PLK1/UBE2C	3
GO:1903350	BP	GO:1903350	response to dopamine	6/985	62/15856	0.186097	0.711735	0.659111	CALY/DRD2/HTR1D/HTR3A/OR11H7/SULT1A3	6
GO:1903351	BP	GO:1903351	cellular response to dopamine	6/985	62/15856	0.186097	0.711735	0.659111	CALY/DRD2/HTR1D/HTR3A/OR11H7/SULT1A3	6
GO:0002712	BP	GO:0002712	regulation of B cell mediated immunity	5/985	49/15856	0.186535	0.711735	0.659111	C4BPA/FOXP3/HPX/IL2/IL4	5
GO:0002889	BP	GO:0002889	regulation of immunoglobulin mediated immune response	5/985	49/15856	0.186535	0.711735	0.659111	C4BPA/FOXP3/HPX/IL2/IL4	5
GO:0043392	BP	GO:0043392	negative regulation of DNA binding	5/985	49/15856	0.186535	0.711735	0.659111	ANKRD33/HMGA2/LEF1/LHX2/MSX2	5
GO:0071320	BP	GO:0071320	cellular response to cAMP	5/985	49/15856	0.186535	0.711735	0.659111	AQP9/HCN2/SLC5A5/STAR/WNT10B	5
GO:0071219	BP	GO:0071219	cellular response to molecule of bacterial origin	15/985	187/15856	0.186688	0.711735	0.659111	CARD17/CEBPB/CXCL1/CXCL13/CXCL2/CXCL3/CXCL5/CXCL8/HAMP/IL6/LBP/LCN2/NLRP7/SERPINE1/STAR	15
GO:0007215	BP	GO:0007215	glutamate receptor signaling pathway	8/985	89/15856	0.187555	0.711735	0.659111	ACTN2/CACNG4/EPHB2/GRIN1/GRIN2D/GRIN3B/GRM4/SULT1A3	8
GO:0032414	BP	GO:0032414	positive regulation of ion transmembrane transporter activity	8/985	89/15856	0.187555	0.711735	0.659111	ACTN2/ATP2A1/CACNG4/EPHB2/GALR2/HTR3A/RYR2/WNK2	8
GO:0050905	BP	GO:0050905	neuromuscular process	8/985	89/15856	0.187555	0.711735	0.659111	COMP/DRD2/GRIN1/GRIN2D/POU4F1/STRA6/UCHL1/UCN	8
GO:0006022	BP	GO:0006022	aminoglycan metabolic process	13/985	159/15856	0.189543	0.711735	0.659111	B3GALT5/CD44/CHI3L1/CHI3L2/CHST6/GPC2/HAS1/HAS2/HS3ST3A1/ITIH3/ITIH4/LUM/PGLYRP2	13
GO:0007599	BP	GO:0007599	hemostasis	23/985	304/15856	0.190367	0.711735	0.659111	BLK/CD177/COL1A1/COMP/EPHB2/F2/F3/FGA/FGB/FOXA2/HBE1/HGFAC/IL6/ITGA2B/P2RX5/P2RX6/PLAU/PLAUR/SAA1/SERPINA5/SERPINE1/TFPI2/VTN	23
GO:0098754	BP	GO:0098754	detoxification	10/985	117/15856	0.190828	0.711735	0.659111	AKR1B10/BMP7/HBE1/HP/LPO/MT1A/MT1E/MT1X/MT2A/MT3	10
GO:0043271	BP	GO:0043271	negative regulation of ion transport	11/985	131/15856	0.190976	0.711735	0.659111	ACTN2/CRHR1/DRD2/EPHB2/GABRE/HAMP/MMP9/PCSK9/SLN/SPINK1/WNK2	11
GO:0007501	BP	GO:0007501	mesodermal cell fate specification	2/985	13/15856	0.191484	0.711735	0.659111	EYA1/SIX2	2
GO:0007638	BP	GO:0007638	mechanosensory behavior	2/985	13/15856	0.191484	0.711735	0.659111	DRD2/STRA6	2
GO:0009650	BP	GO:0009650	UV protection	2/985	13/15856	0.191484	0.711735	0.659111	MC1R/MFAP4	2
GO:0021516	BP	GO:0021516	dorsal spinal cord development	2/985	13/15856	0.191484	0.711735	0.659111	PROX1/WNT1	2
GO:0021535	BP	GO:0021535	cell migration in hindbrain	2/985	13/15856	0.191484	0.711735	0.659111	LEF1/POU4F1	2
GO:0032328	BP	GO:0032328	alanine transport	2/985	13/15856	0.191484	0.711735	0.659111	SLC38A3/SLC38A5	2
GO:0032354	BP	GO:0032354	response to follicle-stimulating hormone	2/985	13/15856	0.191484	0.711735	0.659111	EFNA5/STAR	2
GO:0032536	BP	GO:0032536	regulation of cell projection size	2/985	13/15856	0.191484	0.711735	0.659111	WNT7A/WNT7B	2
GO:0035627	BP	GO:0035627	ceramide transport	2/985	13/15856	0.191484	0.711735	0.659111	MTTP/PLTP	2
GO:0035745	BP	GO:0035745	T-helper 2 cell cytokine production	2/985	13/15856	0.191484	0.711735	0.659111	IL4/IL6	2
GO:0035810	BP	GO:0035810	positive regulation of urine volume	2/985	13/15856	0.191484	0.711735	0.659111	DRD2/HAS2	2
GO:0042136	BP	GO:0042136	neurotransmitter biosynthetic process	2/985	13/15856	0.191484	0.711735	0.659111	ACHE/GAD1	2
GO:0042754	BP	GO:0042754	negative regulation of circadian rhythm	2/985	13/15856	0.191484	0.711735	0.659111	ADA/DRD2	2
GO:0043173	BP	GO:0043173	nucleotide salvage	2/985	13/15856	0.191484	0.711735	0.659111	ADA/AMPD1	2
GO:0048368	BP	GO:0048368	lateral mesoderm development	2/985	13/15856	0.191484	0.711735	0.659111	DAND5/FOXH1	2
GO:0051447	BP	GO:0051447	negative regulation of meiotic cell cycle	2/985	13/15856	0.191484	0.711735	0.659111	FBXO43/LIF	2
GO:0051451	BP	GO:0051451	myoblast migration	2/985	13/15856	0.191484	0.711735	0.659111	MEGF10/SIX4	2
GO:0051547	BP	GO:0051547	regulation of keratinocyte migration	2/985	13/15856	0.191484	0.711735	0.659111	HAS2/MMP9	2
GO:0051764	BP	GO:0051764	actin crosslink formation	2/985	13/15856	0.191484	0.711735	0.659111	BAIAP2L1/GAS2L2	2
GO:0052695	BP	GO:0052695	cellular glucuronidation	2/985	13/15856	0.191484	0.711735	0.659111	UGT1A10/UGT1A8	2
GO:0060046	BP	GO:0060046	regulation of acrosome reaction	2/985	13/15856	0.191484	0.711735	0.659111	SPINK1/SPINK13	2
GO:0060340	BP	GO:0060340	positive regulation of type I interferon-mediated signaling pathway	2/985	13/15856	0.191484	0.711735	0.659111	MMP12/ZBP1	2
GO:0060576	BP	GO:0060576	intestinal epithelial cell development	2/985	13/15856	0.191484	0.711735	0.659111	NKX3-2/SPDEF	2
GO:0060707	BP	GO:0060707	trophoblast giant cell differentiation	2/985	13/15856	0.191484	0.711735	0.659111	E2F7/LIF	2
GO:0060841	BP	GO:0060841	venous blood vessel development	2/985	13/15856	0.191484	0.711735	0.659111	CCBE1/PROX1	2
GO:0061029	BP	GO:0061029	eyelid development in camera-type eye	2/985	13/15856	0.191484	0.711735	0.659111	STRA6/TFAP2A	2
GO:0071352	BP	GO:0071352	cellular response to interleukin-2	2/985	13/15856	0.191484	0.711735	0.659111	IL2/IL2RA	2
GO:0071599	BP	GO:0071599	otic vesicle development	2/985	13/15856	0.191484	0.711735	0.659111	EYA1/PROX1	2
GO:0090128	BP	GO:0090128	regulation of synapse maturation	2/985	13/15856	0.191484	0.711735	0.659111	CDC20/NEUROD2	2
GO:0098856	BP	GO:0098856	intestinal lipid absorption	2/985	13/15856	0.191484	0.711735	0.659111	APOA1/CEL	2
GO:1900121	BP	GO:1900121	negative regulation of receptor binding	2/985	13/15856	0.191484	0.711735	0.659111	LEF1/PCSK9	2
GO:1902285	BP	GO:1902285	semaphorin-plexin signaling pathway involved in neuron projection guidance	2/985	13/15856	0.191484	0.711735	0.659111	PLXNA4/PLXNB3	2
GO:1904889	BP	GO:1904889	regulation of excitatory synapse assembly	2/985	13/15856	0.191484	0.711735	0.659111	LRFN4/WNT7A	2
GO:2000774	BP	GO:2000774	positive regulation of cellular senescence	2/985	13/15856	0.191484	0.711735	0.659111	CDKN2A/HMGA2	2
GO:0045682	BP	GO:0045682	regulation of epidermis development	7/985	76/15856	0.192106	0.713162	0.660433	CDH3/ETV4/KRT17/MSX2/SFN/SULT2B1/WNT10B	7
GO:0071277	BP	GO:0071277	cellular response to calcium ion	7/985	76/15856	0.192106	0.713162	0.660433	CPNE4/CPNE7/NEUROD2/SYT12/SYT3/SYT5/SYT8	7
GO:0008361	BP	GO:0008361	regulation of cell size	14/985	174/15856	0.193859	0.718777	0.665633	CRABP2/EFNA5/GNB3/IQGAP3/KCNN4/L1CAM/MT3/PLXNA4/SEMA3B/SEMA3E/SLC12A5/SLC12A8/TRIM46/UCN	14
GO:0071346	BP	GO:0071346	cellular response to interferon-gamma	14/985	174/15856	0.193859	0.718777	0.665633	CCL11/CCL13/CCL19/CCL20/CCL21/CCL25/CCL26/CD44/HPX/IFI30/MT2A/NCAM1/SOCS1/STAR	14
GO:0050708	BP	GO:0050708	regulation of protein secretion	23/985	305/15856	0.194588	0.719863	0.666638	ACHE/ADAM8/BLK/CHGA/DRD2/EFNA5/FGA/FGB/FOXA2/FOXP3/GCK/GIPR/HCAR2/IL13/IL2/IL6/KCNN4/NMU/SAA1/SOCS1/STX1A/SYBU/VSNL1	23
GO:2000146	BP	GO:2000146	negative regulation of cell motility	20/985	261/15856	0.194668	0.719863	0.666638	ADA/CCL21/CCL25/CXCL13/CYP19A1/DRD2/FRMD5/GNRH1/GPR173/GREM1/HAS1/IL4/KRT16/NAV3/PIP5KL1/PLXNB3/SERPINE1/SERPINF1/TACSTD2/TIMP1	20
GO:0007257	BP	GO:0007257	activation of JUN kinase activity	4/985	37/15856	0.195435	0.719863	0.666638	CCL19/ERN2/TF/WNT7B	4
GO:0015804	BP	GO:0015804	neutral amino acid transport	4/985	37/15856	0.195435	0.719863	0.666638	SLC38A3/SLC38A5/SLC6A7/SLC7A5	4
GO:0031111	BP	GO:0031111	negative regulation of microtubule polymerization or depolymerization	4/985	37/15856	0.195435	0.719863	0.666638	NAV3/STMN2/TPX2/TRIM54	4
GO:0046636	BP	GO:0046636	negative regulation of alpha-beta T cell activation	4/985	37/15856	0.195435	0.719863	0.666638	FOXP3/IL2/IL4/SOCS1	4
GO:0051281	BP	GO:0051281	positive regulation of release of sequestered calcium ion into cytosol	4/985	37/15856	0.195435	0.719863	0.666638	BDKRB1/CD19/F2/IL13	4
GO:0051932	BP	GO:0051932	synaptic transmission, GABAergic	4/985	37/15856	0.195435	0.719863	0.666638	DRD2/GABRA3/GABRE/OXTR	4
GO:0090184	BP	GO:0090184	positive regulation of kidney development	4/985	37/15856	0.195435	0.719863	0.666638	BASP1/GREM1/LIF/SIX4	4
GO:0010522	BP	GO:0010522	regulation of calcium ion transport into cytosol	8/985	90/15856	0.195508	0.719863	0.666638	BDKRB1/CD19/F2/GRIN1/IL13/JSRP1/P2RX5/RYR2	8
GO:0033692	BP	GO:0033692	cellular polysaccharide biosynthetic process	6/985	63/15856	0.195714	0.719863	0.666638	B3GALT5/GCK/GYG2/HAS1/HAS2/IGF2	6
GO:0060675	BP	GO:0060675	ureteric bud morphogenesis	6/985	63/15856	0.195714	0.719863	0.666638	EYA1/GREM1/SIX2/SIX4/TACSTD2/WNT1	6
GO:0150076	BP	GO:0150076	neuroinflammatory response	6/985	63/15856	0.195714	0.719863	0.666638	AGER/IL13/IL4/IL6/MMP9/SPHK1	6
GO:0060627	BP	GO:0060627	regulation of vesicle-mediated transport	36/985	499/15856	0.196013	0.720518	0.667244	ACTN2/APBA2/APOA1/APOC2/BLK/C4BPA/CACNA1G/CACNA1I/CALY/CCL19/CCL21/CD177/CDK5R2/DRD2/FGA/FGB/GREM1/IL13/IL4/PCSK9/PROM2/PTX3/RAB3B/SERPINE1/SH3GL3/SPHK1/STX1A/SYN1/SYT12/SYT3/SYT5/SYT8/TF/VSNL1/VTN/WNT7A	36
GO:1990845	BP	GO:1990845	adaptive thermogenesis	12/985	146/15856	0.196689	0.722117	0.668725	ACHE/CEBPB/G0S2/IL13/IL4/LCN2/MFAP2/OXTR/SLN/TRPM8/WNT10B/YBX2	12
GO:0043030	BP	GO:0043030	regulation of macrophage activation	5/985	50/15856	0.197477	0.722894	0.669445	IL13/IL4/IL6/LBP/SPHK1	5
GO:0048168	BP	GO:0048168	regulation of neuronal synaptic plasticity	5/985	50/15856	0.197477	0.722894	0.669445	DRD2/EPHB2/GRIN1/SLC8A2/STAR	5
GO:0032409	BP	GO:0032409	regulation of transporter activity	19/985	247/15856	0.197504	0.722894	0.669445	ACTN2/ATP2A1/CACNG4/CRHR1/DRD2/EPHB2/FXYD3/GALR2/GRIN1/HTR3A/JSRP1/KCNG1/KCNS1/MMP9/PCSK9/RYR2/SLN/SYNGR3/WNK2	19
GO:0090092	BP	GO:0090092	regulation of transmembrane receptor protein serine/threonine kinase signaling pathway	17/985	218/15856	0.198008	0.724295	0.670743	BMP7/BMPER/CHRDL1/CILP/DAND5/FBN2/FGF9/GDF5/GREM1/GREM2/INHA/INHBE/LEFTY1/MSX2/ONECUT2/TMPRSS6/WNT1	17
GO:0048638	BP	GO:0048638	regulation of developmental growth	23/985	306/15856	0.198856	0.724605	0.67103	AGR2/BASP1/CRABP2/DRD2/DUSP9/EFNA5/FGF9/GDF5/HAMP/IGF2/L1CAM/MFSD2A/MIR25/MT3/PLXNA4/PROX1/SEMA3B/SEMA3E/SIX4/SYT3/TLL2/TRIM46/WNT2	23
GO:0042110	BP	GO:0042110	T cell activation	32/985	440/15856	0.199498	0.724605	0.67103	ADA/ADAM8/AGER/AIRE/CARD11/CCL19/CCL21/CD44/CEBPB/FOXP3/GNRH1/HSH2D/IFNE/IGF2/IGFBP2/IL2/IL20RB/IL2RA/IL4/IL6/LAT/LEF1/LMO1/MDK/NFKBIZ/PLA2G2D/SOCS1/TNFRSF13C/TNFRSF18/TNFSF14/WNT1/ZNF683	32
GO:1905330	BP	GO:1905330	regulation of morphogenesis of an epithelium	14/985	175/15856	0.199548	0.724605	0.67103	BMP7/CELSR3/CTHRC1/FZD2/GREM1/LIF/MDK/ROR2/SIX2/SIX4/TACSTD2/WNT1/WNT2/WNT7A	14
GO:0002053	BP	GO:0002053	positive regulation of mesenchymal cell proliferation	3/985	25/15856	0.200648	0.724605	0.67103	FGF9/SHOX2/WNT2	3
GO:0007143	BP	GO:0007143	female meiotic nuclear division	3/985	25/15856	0.200648	0.724605	0.67103	EREG/PLK1/TUBB8	3
GO:0014904	BP	GO:0014904	myotube cell development	3/985	25/15856	0.200648	0.724605	0.67103	DNER/SHOX2/WNT10B	3
GO:0018195	BP	GO:0018195	peptidyl-arginine modification	3/985	25/15856	0.200648	0.724605	0.67103	PADI1/PADI3/PRMT8	3
GO:0021602	BP	GO:0021602	cranial nerve morphogenesis	3/985	25/15856	0.200648	0.724605	0.67103	EPHB2/PLXNA4/TFAP2A	3
GO:0021846	BP	GO:0021846	cell proliferation in forebrain	3/985	25/15856	0.200648	0.724605	0.67103	KIF1A/NUMBL/WNT7A	3
GO:0032400	BP	GO:0032400	melanosome localization	3/985	25/15856	0.200648	0.724605	0.67103	ASIP/CDH3/MLPH	3
GO:0035116	BP	GO:0035116	embryonic hindlimb morphogenesis	3/985	25/15856	0.200648	0.724605	0.67103	MSX2/PITX1/WNT7A	3
GO:0048169	BP	GO:0048169	regulation of long-term neuronal synaptic plasticity	3/985	25/15856	0.200648	0.724605	0.67103	DRD2/EPHB2/GRIN1	3
GO:0060074	BP	GO:0060074	synapse maturation	3/985	25/15856	0.200648	0.724605	0.67103	CDC20/NEUROD2/SYBU	3
GO:0060706	BP	GO:0060706	cell differentiation involved in embryonic placenta development	3/985	25/15856	0.200648	0.724605	0.67103	E2F7/KRT19/LIF	3
GO:0061037	BP	GO:0061037	negative regulation of cartilage development	3/985	25/15856	0.200648	0.724605	0.67103	GDF5/GREM1/NKX3-2	3
GO:0061436	BP	GO:0061436	establishment of skin barrier	3/985	25/15856	0.200648	0.724605	0.67103	ALOXE3/KRT16/SFN	3
GO:0071425	BP	GO:0071425	hematopoietic stem cell proliferation	3/985	25/15856	0.200648	0.724605	0.67103	WNT1/WNT10B/YJEFN3	3
GO:1905209	BP	GO:1905209	positive regulation of cardiocyte differentiation	3/985	25/15856	0.200648	0.724605	0.67103	BMP7/GREM1/HAMP	3
GO:0001942	BP	GO:0001942	hair follicle development	7/985	77/15856	0.200876	0.724605	0.67103	CDH3/DNASE1L2/KRT17/LHX2/MSX2/TGM3/WNT10B	7
GO:0032637	BP	GO:0032637	interleukin-8 production	7/985	77/15856	0.200876	0.724605	0.67103	CHI3L1/CRP/F3/IL6/LBP/SERPINE1/SSC5D	7
GO:1901224	BP	GO:1901224	positive regulation of NIK/NF-kappaB signaling	7/985	77/15856	0.200876	0.724605	0.67103	AGER/CARD14/CCL19/CHI3L1/GREM1/SPHK1/TNFSF14	7
GO:0040013	BP	GO:0040013	negative regulation of locomotion	22/985	292/15856	0.202092	0.728553	0.674685	ADA/CCL21/CCL25/CXCL13/CYP19A1/DRD2/FRMD5/GNRH1/GPR173/GREM1/HAS1/IL4/KRT16/NAV3/PIP5KL1/PLXNB3/SEMA3B/SEMA3E/SERPINE1/SERPINF1/TACSTD2/TIMP1	22
GO:0072080	BP	GO:0072080	nephron tubule development	8/985	91/15856	0.203598	0.733541	0.679305	EYA1/GREM1/LIF/SIX2/SIX4/TACSTD2/WNT1/WNT7B	8
GO:0001889	BP	GO:0001889	liver development	11/985	133/15856	0.204165	0.734699	0.680378	ADA/CEBPB/E2F7/HAMP/IL6/MDK/ONECUT2/PCSK9/PROX1/VTN/WNT1	11
GO:0051588	BP	GO:0051588	regulation of neurotransmitter transport	9/985	105/15856	0.204744	0.73634	0.681897	APBA2/ASIC1/DRD2/RAB3B/SNCG/STX1A/SYN1/SYT12/WNT7A	9
GO:0022898	BP	GO:0022898	regulation of transmembrane transporter activity	18/985	234/15856	0.205312	0.736452	0.682	ACTN2/ATP2A1/CACNG4/CRHR1/DRD2/EPHB2/FXYD3/GALR2/GRIN1/HTR3A/JSRP1/KCNG1/KCNS1/MMP9/PCSK9/RYR2/SLN/WNK2	18
GO:0001707	BP	GO:0001707	mesoderm formation	6/985	64/15856	0.205513	0.736452	0.682	BMP7/EYA1/HMGA2/LEF1/SCX/SIX2	6
GO:0051881	BP	GO:0051881	regulation of mitochondrial membrane potential	6/985	64/15856	0.205513	0.736452	0.682	BCO2/HSH2D/MLLT11/OPRD1/PIP5KL1/PYCR1	6
GO:0072171	BP	GO:0072171	mesonephric tubule morphogenesis	6/985	64/15856	0.205513	0.736452	0.682	EYA1/GREM1/SIX2/SIX4/TACSTD2/WNT1	6
GO:1903036	BP	GO:1903036	positive regulation of response to wounding	6/985	64/15856	0.205513	0.736452	0.682	F2/F3/INSL3/MDK/SERPINE1/VTN	6
GO:0001525	BP	GO:0001525	angiogenesis	34/985	472/15856	0.206534	0.738111	0.683537	ADAM12/ADAM8/ANGPTL6/BMPER/CCBE1/CCL11/CHI3L1/COL22A1/CREB3L1/CXCL13/CXCL8/E2F7/EPHB2/EREG/F3/FGF9/GBX2/GREM1/HMGA2/IL6/LEF1/MDK/MMP19/PTGIS/SEMA3E/SERPINE1/SERPINF1/SPHK1/SRPX2/TERT/TGFBI/TMEM100/WNT7A/YJEFN3	34
GO:0002237	BP	GO:0002237	response to molecule of bacterial origin	23/985	308/15856	0.207529	0.738111	0.683537	BDKRB1/CARD17/CEBPB/CXCL1/CXCL13/CXCL2/CXCL3/CXCL5/CXCL8/GJB6/GNRH1/HAMP/IL13/IL6/LBP/LCN2/LOXL1/NLRP7/PTGES/SERPINE1/SLPI/SSC5D/STAR	23
GO:0060562	BP	GO:0060562	epithelial tube morphogenesis	23/985	308/15856	0.207529	0.738111	0.683537	BMP7/CCL11/CTHRC1/EYA1/FOXA1/FOXH1/FOXN4/FZD2/GBX2/GREM1/LEF1/LHX2/MDK/MSX2/PROX1/RYR2/SALL4/SEMA3E/SIX2/SIX4/TACSTD2/WNT1/WNT2	23
GO:0003009	BP	GO:0003009	skeletal muscle contraction	4/985	38/15856	0.208515	0.738111	0.683537	ATP2A1/CCDC78/JSRP1/TNNT1	4
GO:0051180	BP	GO:0051180	vitamin transport	4/985	38/15856	0.208515	0.738111	0.683537	APOA1/SLC52A1/STRA6/TCN1	4
GO:0120009	BP	GO:0120009	intermembrane lipid transfer	4/985	38/15856	0.208515	0.738111	0.683537	APOA1/MTTP/PLTP/STAR	4
GO:1905819	BP	GO:1905819	negative regulation of chromosome separation	4/985	38/15856	0.208515	0.738111	0.683537	AURKB/CDC20/PLK1/PTTG1	4
GO:2000816	BP	GO:2000816	negative regulation of mitotic sister chromatid separation	4/985	38/15856	0.208515	0.738111	0.683537	AURKB/CDC20/PLK1/PTTG1	4
GO:2001258	BP	GO:2001258	negative regulation of cation channel activity	4/985	38/15856	0.208515	0.738111	0.683537	CRHR1/DRD2/EPHB2/MMP9	4
GO:0030100	BP	GO:0030100	regulation of endocytosis	15/985	191/15856	0.208571	0.738111	0.683537	APOC2/CALY/CCL19/CCL21/CD177/DRD2/GREM1/IL4/PCSK9/PROM2/SERPINE1/SH3GL3/SPHK1/TF/VTN	15
GO:0016266	BP	GO:0016266	O-glycan processing	5/985	51/15856	0.208634	0.738111	0.683537	CHST4/MUC12/MUC13/MUC16/MUC19	5
GO:0045839	BP	GO:0045839	negative regulation of mitotic nuclear division	5/985	51/15856	0.208634	0.738111	0.683537	AURKB/BMP7/CDC20/PLK1/PTTG1	5
GO:0046456	BP	GO:0046456	icosanoid biosynthetic process	5/985	51/15856	0.208634	0.738111	0.683537	CYP2C9/PLA2G4F/PTGDS/PTGES/PTGIS	5
GO:0015914	BP	GO:0015914	phospholipid transport	7/985	78/15856	0.209797	0.738111	0.683537	APOA1/APOC2/KCNN4/MFSD2A/MTTP/PLTP/XKR7	7
GO:0045833	BP	GO:0045833	negative regulation of lipid metabolic process	7/985	78/15856	0.209797	0.738111	0.683537	APOC2/DKKL1/HCAR2/MFSD2A/PROX1/SPHK1/UGT1A8	7
GO:0097006	BP	GO:0097006	regulation of plasma lipoprotein particle levels	7/985	78/15856	0.209797	0.738111	0.683537	APOA1/APOC2/MFSD2A/MTTP/PCSK9/PLA2G2A/PLTP	7
GO:0032496	BP	GO:0032496	response to lipopolysaccharide	22/985	294/15856	0.211057	0.738111	0.683537	BDKRB1/CARD17/CEBPB/CXCL1/CXCL13/CXCL2/CXCL3/CXCL5/CXCL8/GJB6/GNRH1/HAMP/IL13/IL6/LBP/LCN2/LOXL1/NLRP7/PTGES/SERPINE1/SLPI/STAR	22
GO:0001938	BP	GO:0001938	positive regulation of endothelial cell proliferation	8/985	92/15856	0.211819	0.738111	0.683537	CCL11/CCL26/F3/IGF2/MDK/PLXNB3/PROX1/WNT2	8
GO:0007127	BP	GO:0007127	meiosis I	8/985	92/15856	0.211819	0.738111	0.683537	CCNA1/EME1/EME2/MEI1/PLK1/PTTG1/SPATA22/SYCE1L	8
GO:0046928	BP	GO:0046928	regulation of neurotransmitter secretion	8/985	92/15856	0.211819	0.738111	0.683537	APBA2/ASIC1/DRD2/SNCG/STX1A/SYN1/SYT12/WNT7A	8
GO:0048704	BP	GO:0048704	embryonic skeletal system morphogenesis	8/985	92/15856	0.211819	0.738111	0.683537	BMP7/COL11A1/EYA1/HOXB9/SHOX2/SIX2/SIX4/TFAP2A	8
GO:0030336	BP	GO:0030336	negative regulation of cell migration	19/985	250/15856	0.212056	0.738111	0.683537	ADA/CCL21/CCL25/CXCL13/CYP19A1/DRD2/GNRH1/GPR173/GREM1/HAS1/IL4/KRT16/NAV3/PIP5KL1/PLXNB3/SERPINE1/SERPINF1/TACSTD2/TIMP1	19
GO:0051209	BP	GO:0051209	release of sequestered calcium ion into cytosol	9/985	106/15856	0.212387	0.738111	0.683537	BDKRB1/CCL19/CCL21/CD19/DRD2/F2/IL13/JSRP1/RYR2	9
GO:0072009	BP	GO:0072009	nephron epithelium development	9/985	106/15856	0.212387	0.738111	0.683537	BASP1/EYA1/GREM1/LIF/SIX2/SIX4/TACSTD2/WNT1/WNT7B	9
GO:0007626	BP	GO:0007626	locomotory behavior	13/985	163/15856	0.213586	0.738111	0.683537	APBA2/C1QL1/CACNA1B/DRD2/FOXA2/GAD1/GRIN1/GRIN2D/OLFM2/OPRD1/PPP1R1B/SNCG/UCHL1	13
GO:0042493	BP	GO:0042493	response to drug	26/985	354/15856	0.21362	0.738111	0.683537	ADA/AIM2/AMH/APOA1/APOC2/BGLAP/CCNO/CDH3/COL1A1/CYP2C9/CYP2D7/CYP2E1/DRD2/GAD1/HMGA2/IGFBP2/LCN2/MDK/MT2A/MT3/NTRK1/OXTR/SLC12A5/STAR/TDO2/UCHL1	26
GO:1903708	BP	GO:1903708	positive regulation of hemopoiesis	15/985	192/15856	0.214216	0.738111	0.683537	ADA/ADAM8/AGER/CCL19/FOXP3/IL2/IL2RA/IL4/LEF1/LIF/MDK/NFKBIZ/POU4F1/ROR2/SOCS1	15
GO:0000712	BP	GO:0000712	resolution of meiotic recombination intermediates	2/985	14/15856	0.214728	0.738111	0.683537	EME1/EME2	2
GO:0001771	BP	GO:0001771	immunological synapse formation	2/985	14/15856	0.214728	0.738111	0.683537	CCL19/CCL21	2
GO:0002864	BP	GO:0002864	regulation of acute inflammatory response to antigenic stimulus	2/985	14/15856	0.214728	0.738111	0.683537	IL20RB/PLA2G2D	2
GO:0007567	BP	GO:0007567	parturition	2/985	14/15856	0.214728	0.738111	0.683537	CRHR1/OXTR	2
GO:0007625	BP	GO:0007625	grooming behavior	2/985	14/15856	0.214728	0.738111	0.683537	DRD2/NMU	2
GO:0015669	BP	GO:0015669	gas transport	2/985	14/15856	0.214728	0.738111	0.683537	AQP6/HBE1	2
GO:0018158	BP	GO:0018158	protein oxidation	2/985	14/15856	0.214728	0.738111	0.683537	APOA1/LOXL1	2
GO:0019511	BP	GO:0019511	peptidyl-proline hydroxylation	2/985	14/15856	0.214728	0.738111	0.683537	P3H3/P4HA3	2
GO:0019896	BP	GO:0019896	axonal transport of mitochondrion	2/985	14/15856	0.214728	0.738111	0.683537	SYBU/UCHL1	2
GO:0021513	BP	GO:0021513	spinal cord dorsal/ventral patterning	2/985	14/15856	0.214728	0.738111	0.683537	EVX1/FOXN4	2
GO:0021783	BP	GO:0021783	preganglionic parasympathetic fiber development	2/985	14/15856	0.214728	0.738111	0.683537	PLXNA4/TFAP2A	2
GO:0030213	BP	GO:0030213	hyaluronan biosynthetic process	2/985	14/15856	0.214728	0.738111	0.683537	HAS1/HAS2	2
GO:0030322	BP	GO:0030322	stabilization of membrane potential	2/985	14/15856	0.214728	0.738111	0.683537	KCNK17/KCNN4	2
GO:0032225	BP	GO:0032225	regulation of synaptic transmission, dopaminergic	2/985	14/15856	0.214728	0.738111	0.683537	DRD2/RAB3B	2
GO:0042574	BP	GO:0042574	retinal metabolic process	2/985	14/15856	0.214728	0.738111	0.683537	BCO2/CYP27C1	2
GO:0042976	BP	GO:0042976	activation of Janus kinase activity	2/985	14/15856	0.214728	0.738111	0.683537	IL4/SOCS1	2
GO:0043691	BP	GO:0043691	reverse cholesterol transport	2/985	14/15856	0.214728	0.738111	0.683537	APOA1/APOC2	2
GO:0044241	BP	GO:0044241	lipid digestion	2/985	14/15856	0.214728	0.738111	0.683537	APOA1/CEL	2
GO:0045651	BP	GO:0045651	positive regulation of macrophage differentiation	2/985	14/15856	0.214728	0.738111	0.683537	LIF/ROR2	2
GO:0045725	BP	GO:0045725	positive regulation of glycogen biosynthetic process	2/985	14/15856	0.214728	0.738111	0.683537	GCK/IGF2	2
GO:0046851	BP	GO:0046851	negative regulation of bone remodeling	2/985	14/15856	0.214728	0.738111	0.683537	GREM1/IL6	2
GO:0051873	BP	GO:0051873	killing by host of symbiont cells	2/985	14/15856	0.214728	0.738111	0.683537	APOL1/F2	2
GO:0051917	BP	GO:0051917	regulation of fibrinolysis	2/985	14/15856	0.214728	0.738111	0.683537	F2/SERPINE1	2
GO:0055064	BP	GO:0055064	chloride ion homeostasis	2/985	14/15856	0.214728	0.738111	0.683537	SLC12A5/SLC12A8	2
GO:0060339	BP	GO:0060339	negative regulation of type I interferon-mediated signaling pathway	2/985	14/15856	0.214728	0.738111	0.683537	DCST1/MMP12	2
GO:0070669	BP	GO:0070669	response to interleukin-2	2/985	14/15856	0.214728	0.738111	0.683537	IL2/IL2RA	2
GO:0071236	BP	GO:0071236	cellular response to antibiotic	2/985	14/15856	0.214728	0.738111	0.683537	PLA2G4F/STAR	2
GO:0071871	BP	GO:0071871	response to epinephrine	2/985	14/15856	0.214728	0.738111	0.683537	RYR2/STAR	2
GO:0090494	BP	GO:0090494	dopamine uptake	2/985	14/15856	0.214728	0.738111	0.683537	DRD2/RAB3B	2
GO:1900029	BP	GO:1900029	positive regulation of ruffle assembly	2/985	14/15856	0.214728	0.738111	0.683537	EPS8L1/EPS8L3	2
GO:1900119	BP	GO:1900119	positive regulation of execution phase of apoptosis	2/985	14/15856	0.214728	0.738111	0.683537	IL6/PTGIS	2
GO:1900451	BP	GO:1900451	positive regulation of glutamate receptor signaling pathway	2/985	14/15856	0.214728	0.738111	0.683537	CACNG4/EPHB2	2
GO:1901569	BP	GO:1901569	fatty acid derivative catabolic process	2/985	14/15856	0.214728	0.738111	0.683537	CYP4F12/CYP4F3	2
GO:1901741	BP	GO:1901741	positive regulation of myoblast fusion	2/985	14/15856	0.214728	0.738111	0.683537	IL4/TNFSF14	2
GO:0060047	BP	GO:0060047	heart contraction	18/985	236/15856	0.215448	0.739018	0.684377	ADA/ADRA1D/ATP2A1/CACNA1B/CACNA1G/CACNG4/CHGA/DRD2/FOXN4/FXYD3/IL2/KCND1/KCNIP1/NMU/RYR2/SLC4A3/SLC8A2/UCN	18
GO:2000027	BP	GO:2000027	regulation of animal organ morphogenesis	18/985	236/15856	0.215448	0.739018	0.684377	BASP1/BMP7/CELSR3/CTHRC1/DMP1/EYA1/FZD2/GREM1/LIF/MDK/ROR2/SIX2/SIX4/TACSTD2/TFAP2A/WNT1/WNT2/WNT7A	18
GO:1904427	BP	GO:1904427	positive regulation of calcium ion transmembrane transport	6/985	65/15856	0.215483	0.739018	0.684377	ATP2A1/BDKRB1/CD19/F2/IL13/RYR2	6
GO:0010769	BP	GO:0010769	regulation of cell morphogenesis involved in differentiation	22/985	295/15856	0.215609	0.739018	0.684377	APOA1/CRABP2/EFNA5/EPHB2/FGA/FGB/GRIN1/HAS2/ITPKA/KIF1A/L1CAM/MDK/MT3/PLXNA4/PLXNB3/SEMA3B/SEMA3E/SHOX2/TACSTD2/TRIM46/TUBB2B/WNT7A	22
GO:0051271	BP	GO:0051271	negative regulation of cellular component movement	22/985	295/15856	0.215609	0.739018	0.684377	ADA/CCL21/CCL25/CXCL13/CYP19A1/DRD2/FRMD5/GNRH1/GPR173/GREM1/HAS1/IL4/KRT16/NAV3/PIP5KL1/PLXNB3/SEMA3B/SEMA3E/SERPINE1/SERPINF1/TACSTD2/TIMP1	22
GO:0050770	BP	GO:0050770	regulation of axonogenesis	14/985	178/15856	0.217065	0.739497	0.68482	CRABP2/EFNA5/EPHB2/GRIN1/L1CAM/MT3/PLXNA4/PLXNB3/SEMA3B/SEMA3E/SHOX2/TRIM46/TUBB2B/WNT7A	14
GO:0009074	BP	GO:0009074	aromatic amino acid family catabolic process	3/985	26/15856	0.217107	0.739497	0.68482	TAT/TDO2/UROC1	3
GO:0021952	BP	GO:0021952	central nervous system projection neuron axonogenesis	3/985	26/15856	0.217107	0.739497	0.68482	EPHB2/PLXNA4/TSKU	3
GO:0033081	BP	GO:0033081	regulation of T cell differentiation in thymus	3/985	26/15856	0.217107	0.739497	0.68482	ADA/ADAM8/FOXP3	3
GO:0034080	BP	GO:0034080	CENP-A containing nucleosome assembly	3/985	26/15856	0.217107	0.739497	0.68482	CENPA/CENPW/HJURP	3
GO:0045761	BP	GO:0045761	regulation of adenylate cyclase activity	3/985	26/15856	0.217107	0.739497	0.68482	CRHR1/DRD2/GALR2	3
GO:0051875	BP	GO:0051875	pigment granule localization	3/985	26/15856	0.217107	0.739497	0.68482	ASIP/CDH3/MLPH	3
GO:0061641	BP	GO:0061641	CENP-A containing chromatin organization	3/985	26/15856	0.217107	0.739497	0.68482	CENPA/CENPW/HJURP	3
GO:0072273	BP	GO:0072273	metanephric nephron morphogenesis	3/985	26/15856	0.217107	0.739497	0.68482	GREM1/LIF/SIX2	3
GO:0090075	BP	GO:0090075	relaxation of muscle	3/985	26/15856	0.217107	0.739497	0.68482	ATP2A1/CHGA/SLN	3
GO:0120033	BP	GO:0120033	negative regulation of plasma membrane bounded cell projection assembly	3/985	26/15856	0.217107	0.739497	0.68482	CCL21/PLXNB3/TACSTD2	3
GO:1902850	BP	GO:1902850	microtubule cytoskeleton organization involved in mitosis	11/985	135/15856	0.217735	0.740793	0.68602	AURKB/BIRC5/CDC20/CENPA/FSD1/KIFC2/MISP/MYBL2/NUF2/PLK1/TPX2	11
GO:0001819	BP	GO:0001819	positive regulation of cytokine production	29/985	400/15856	0.218163	0.741683	0.686845	ADAM8/AGER/AIM2/CARD11/CCBE1/CCL19/CEBPB/DRD2/EREG/F3/FOXP3/IGHD/IL13/IL2/IL20RB/IL4/IL6/LBP/LUM/MDK/ORM1/ORM2/POU2AF1/SAA1/SERPINE1/SLC7A5/SPHK1/UCN/ZBP1	29
GO:0022404	BP	GO:0022404	molting cycle process	7/985	79/15856	0.218863	0.741683	0.686845	CDH3/DNASE1L2/KRT17/LHX2/MSX2/TGM3/WNT10B	7
GO:0022405	BP	GO:0022405	hair cycle process	7/985	79/15856	0.218863	0.741683	0.686845	CDH3/DNASE1L2/KRT17/LHX2/MSX2/TGM3/WNT10B	7
GO:0030301	BP	GO:0030301	cholesterol transport	7/985	79/15856	0.218863	0.741683	0.686845	APOA1/APOC2/CEL/PCSK9/PLTP/STAR/YJEFN3	7
GO:0030901	BP	GO:0030901	midbrain development	7/985	79/15856	0.218863	0.741683	0.686845	BASP1/EN2/FGF9/OTX1/SYNGR3/WNT1/WNT2	7
GO:0033273	BP	GO:0033273	response to vitamin	7/985	79/15856	0.218863	0.741683	0.686845	ADA/BGLAP/BMP7/COL1A1/CYP24A1/CYP26A1/HAMP	7
GO:0007259	BP	GO:0007259	receptor signaling pathway via JAK-STAT	10/985	121/15856	0.21924	0.742524	0.687624	F2/HPX/IFNE/IL13/IL2/IL4/IL6/LIF/SOCS1/TNFRSF18	10
GO:0072001	BP	GO:0072001	renal system development	21/985	281/15856	0.21936	0.742524	0.687624	BASP1/BMP7/BMPER/CYP26A1/EYA1/GREM1/HAS2/KIRREL3/LIF/MMP17/MMP9/PCSK9/PROX1/SERPINF1/SIX2/SIX4/STRA6/TACSTD2/TFAP2A/WNT1/WNT7B	21
GO:0043551	BP	GO:0043551	regulation of phosphatidylinositol 3-kinase activity	5/985	52/15856	0.219989	0.743151	0.688204	CCKBR/CCL19/CCL21/CD19/SOCS1	5
GO:0048857	BP	GO:0048857	neural nucleus development	5/985	52/15856	0.219989	0.743151	0.688204	BASP1/CDK5R2/FGF9/KIRREL3/SYNGR3	5
GO:0061900	BP	GO:0061900	glial cell activation	5/985	52/15856	0.219989	0.743151	0.688204	AGER/IL13/IL4/IL6/SPHK1	5
GO:0051283	BP	GO:0051283	negative regulation of sequestering of calcium ion	9/985	107/15856	0.220143	0.743151	0.688204	BDKRB1/CCL19/CCL21/CD19/DRD2/F2/IL13/JSRP1/RYR2	9
GO:0061326	BP	GO:0061326	renal tubule development	8/985	93/15856	0.220165	0.743151	0.688204	EYA1/GREM1/LIF/SIX2/SIX4/TACSTD2/WNT1/WNT7B	8
GO:0043410	BP	GO:0043410	positive regulation of MAPK cascade	35/985	491/15856	0.220462	0.743735	0.688745	ADAM8/ADRA1D/AGER/BMPER/CCL11/CCL13/CCL19/CCL20/CCL21/CCL25/CCL26/CD44/CHI3L1/DRD2/DUSP9/ERN2/FGA/FGB/FGF9/GRM4/IGF2/IL11/IL6/IQGAP3/LIF/MT3/NTRK1/PLA2G2A/ROR2/SAA1/SPHK1/TF/WNT16/WNT7A/WNT7B	35
GO:0045666	BP	GO:0045666	positive regulation of neuron differentiation	25/985	341/15856	0.221752	0.744591	0.689538	BMP7/CRABP2/DUOXA1/EFNA5/FOXA1/GDF5/GPC2/IL2/ITPKA/L1CAM/LTK/MDK/NEUROD2/NTRK1/PLXNA4/PLXNB3/PROX1/ROR2/SERPINF1/SH3GL3/SHOX2/STMN2/SYT3/TENM3/TUBB2B	25
GO:0031670	BP	GO:0031670	cellular response to nutrient	4/985	39/15856	0.221835	0.744591	0.689538	BGLAP/COL1A1/CYP24A1/FOXA2	4
GO:0044060	BP	GO:0044060	regulation of endocrine process	4/985	39/15856	0.221835	0.744591	0.689538	CRHR1/HCAR2/INHA/UCN	4
GO:0046189	BP	GO:0046189	phenol-containing compound biosynthetic process	4/985	39/15856	0.221835	0.744591	0.689538	ASIP/CDH3/MC1R/SLC45A2	4
GO:0048286	BP	GO:0048286	lung alveolus development	4/985	39/15856	0.221835	0.744591	0.689538	ADA/FOXA1/LIF/STRA6	4
GO:2000648	BP	GO:2000648	positive regulation of stem cell proliferation	4/985	39/15856	0.221835	0.744591	0.689538	DRD2/HMGA2/NANOG/TERT	4
GO:0048285	BP	GO:0048285	organelle fission	30/985	416/15856	0.222005	0.744652	0.689595	AURKB/BIRC5/BMP7/CCNA1/CCNB2/CDC20/CDC25C/EME1/EME2/EREG/FBXO43/IGF2/KIF18B/KIF2C/KIFC2/LIF/MEI1/MISP/MSX2/MYBL2/NUF2/PKMYT1/PLK1/PTTG1/SPATA22/SPHK1/SYCE1L/TPX2/TUBB8/UBE2C	30
GO:0071216	BP	GO:0071216	cellular response to biotic stimulus	16/985	208/15856	0.222287	0.744652	0.689595	CARD17/CEBPB/CXCL1/CXCL13/CXCL2/CXCL3/CXCL5/CXCL8/EME1/HAMP/IL6/LBP/LCN2/NLRP7/SERPINE1/STAR	16
GO:0007088	BP	GO:0007088	regulation of mitotic nuclear division	12/985	150/15856	0.222351	0.744652	0.689595	AURKB/BMP7/CDC20/CDC25C/EREG/FBXO43/IGF2/PKMYT1/PLK1/PTTG1/SPHK1/UBE2C	12
GO:0051048	BP	GO:0051048	negative regulation of secretion	12/985	150/15856	0.222351	0.744652	0.689595	ADA/ASIC1/CHGA/DRD2/FOXP3/IL11/INHA/LIF/NMU/OXTR/UCN/VSNL1	12
GO:0045765	BP	GO:0045765	regulation of angiogenesis	21/985	282/15856	0.224117	0.750147	0.694683	ADAM12/BMPER/CCBE1/CCL11/CHI3L1/CREB3L1/CXCL13/CXCL8/F3/GREM1/HMGA2/IL6/MDK/PTGIS/SEMA3E/SERPINE1/SERPINF1/SPHK1/SRPX2/TERT/YJEFN3	21
GO:0030856	BP	GO:0030856	regulation of epithelial cell differentiation	11/985	136/15856	0.224655	0.751108	0.695573	CEBPB/ETV4/IL13/LIF/MMP9/MSX2/SERPINE1/SFN/SULT2B1/TMEM100/WNT10B	11
GO:0061008	BP	GO:0061008	hepaticobiliary system development	11/985	136/15856	0.224655	0.751108	0.695573	ADA/CEBPB/E2F7/HAMP/IL6/MDK/ONECUT2/PCSK9/PROX1/VTN/WNT1	11
GO:0035019	BP	GO:0035019	somatic stem cell population maintenance	6/985	66/15856	0.225614	0.752634	0.696987	BMP7/DPPA4/NANOG/SALL4/SIX2/WNT7A	6
GO:0048332	BP	GO:0048332	mesoderm morphogenesis	6/985	66/15856	0.225614	0.752634	0.696987	BMP7/EYA1/HMGA2/LEF1/SCX/SIX2	6
GO:0099601	BP	GO:0099601	regulation of neurotransmitter receptor activity	6/985	66/15856	0.225614	0.752634	0.696987	ACTN2/CACNG4/EPHB2/GRIN1/LYPD6/NPTX1	6
GO:0051282	BP	GO:0051282	regulation of sequestering of calcium ion	9/985	108/15856	0.228005	0.759967	0.703777	BDKRB1/CCL19/CCL21/CD19/DRD2/F2/IL13/JSRP1/RYR2	9
GO:0098773	BP	GO:0098773	skin epidermis development	7/985	80/15856	0.228066	0.759967	0.703777	CDH3/DNASE1L2/KRT17/LHX2/MSX2/TGM3/WNT10B	7
GO:0032103	BP	GO:0032103	positive regulation of response to external stimulus	33/985	463/15856	0.228711	0.761269	0.704983	ADAM8/AGER/AIM2/ARTN/C2CD4A/C2CD4B/CARD11/CCL19/CCL21/CCL26/CEBPB/CXCL13/CXCL8/EREG/F2/F3/HPX/IL2/IL4/IL6/LBP/MDK/MMP12/MUC12/MUC13/MUC16/MUC19/NFKBIZ/PLA2G2A/SERPINE1/TNFSF14/TUBB2B/ZBP1	33
GO:0003007	BP	GO:0003007	heart morphogenesis	17/985	224/15856	0.229641	0.763941	0.707457	BMP7/COL11A1/COL5A1/EYA1/FOXH1/FOXN4/FZD2/HAS2/LEFTY1/MSX2/POU4F1/PROX1/RYR2/SHOX2/TMEM100/WNT16/WNT2	17
GO:0002791	BP	GO:0002791	regulation of peptide secretion	24/985	328/15856	0.230288	0.765666	0.709055	ACHE/ADAM8/BLK/CHGA/DRD2/EFNA5/FGA/FGB/FOXA2/FOXP3/GCK/GIPR/HCAR2/IL13/IL2/IL6/KCNN4/NMU/SAA1/SOCS1/STX1A/SYBU/UCN/VSNL1	24
GO:0030217	BP	GO:0030217	T cell differentiation	18/985	239/15856	0.231066	0.767825	0.711054	ADA/ADAM8/AIRE/CARD11/CCL19/FOXP3/IL2/IL2RA/IL4/IL6/LEF1/MDK/NFKBIZ/PLA2G2D/SOCS1/TNFRSF18/WNT1/ZNF683	18
GO:0006636	BP	GO:0006636	unsaturated fatty acid biosynthetic process	5/985	53/15856	0.231528	0.768936	0.712083	ALOXE3/PLA2G4F/PTGDS/PTGES/PTGIS	5
GO:0072073	BP	GO:0072073	kidney epithelium development	11/985	137/15856	0.231662	0.768953	0.712099	BASP1/BMP7/BMPER/EYA1/GREM1/LIF/SIX2/SIX4/TACSTD2/WNT1/WNT7B	11
GO:0008210	BP	GO:0008210	estrogen metabolic process	3/985	27/15856	0.233831	0.7706	0.713624	CYP19A1/CYP2C9/STAR	3
GO:0032692	BP	GO:0032692	negative regulation of interleukin-1 production	3/985	27/15856	0.233831	0.7706	0.713624	APOA1/CARD17/NLRP7	3
GO:0048710	BP	GO:0048710	regulation of astrocyte differentiation	3/985	27/15856	0.233831	0.7706	0.713624	F2/IL6/LIF	3
GO:0048730	BP	GO:0048730	epidermis morphogenesis	3/985	27/15856	0.233831	0.7706	0.713624	KLK14/KRT17/TGM3	3
GO:0051590	BP	GO:0051590	positive regulation of neurotransmitter transport	3/985	27/15856	0.233831	0.7706	0.713624	DRD2/RAB3B/STX1A	3
GO:0060351	BP	GO:0060351	cartilage development involved in endochondral bone morphogenesis	3/985	27/15856	0.233831	0.7706	0.713624	COL1A1/COMP/SHOX2	3
GO:0007389	BP	GO:0007389	pattern specification process	28/985	389/15856	0.234512	0.7706	0.713624	BASP1/BMP7/CYP26C1/DAND5/EVX1/EYA1/FOXA1/FOXA2/FOXH1/FOXN4/GBX2/GREM1/GREM2/HES7/HOXB9/LEF1/LEFTY1/LHX2/LMX1B/MSX2/NKX3-2/OTX1/ROR2/SIX2/WNT1/WNT2/WNT7A/WNT7B	28
GO:0099504	BP	GO:0099504	synaptic vesicle cycle	14/985	181/15856	0.235219	0.7706	0.713624	APBA2/CEL/DRD2/ERC2/OTOF/RAB3B/SNCG/STX1A/SYN1/SYT12/SYT3/SYT5/SYT8/WNT7A	14
GO:0060986	BP	GO:0060986	endocrine hormone secretion	4/985	40/15856	0.235371	0.7706	0.713624	CRHR1/HCAR2/INHA/UCN	4
GO:1900076	BP	GO:1900076	regulation of cellular response to insulin stimulus	6/985	67/15856	0.235897	0.7706	0.713624	BAIAP2L1/BGLAP/IGF2/MZB1/SOCS1/TRIM72	6
GO:0044773	BP	GO:0044773	mitotic DNA damage checkpoint	8/985	95/15856	0.237212	0.7706	0.713624	CDC25C/E2F7/EME1/EME2/GTSE1/HMGA2/SFN/TICRR	8
GO:0000098	BP	GO:0000098	sulfur amino acid catabolic process	2/985	15/15856	0.238206	0.7706	0.713624	CBS/MAT1A	2
GO:0001946	BP	GO:0001946	lymphangiogenesis	2/985	15/15856	0.238206	0.7706	0.713624	CCBE1/PROX1	2
GO:0002031	BP	GO:0002031	G protein-coupled receptor internalization	2/985	15/15856	0.238206	0.7706	0.713624	DRD2/SAG	2
GO:0002643	BP	GO:0002643	regulation of tolerance induction	2/985	15/15856	0.238206	0.7706	0.713624	FOXP3/IL2RA	2
GO:0006704	BP	GO:0006704	glucocorticoid biosynthetic process	2/985	15/15856	0.238206	0.7706	0.713624	CYP21A2/HSD11B1	2
GO:0016045	BP	GO:0016045	detection of bacterium	2/985	15/15856	0.238206	0.7706	0.713624	PGLYRP2/SSC5D	2
GO:0020027	BP	GO:0020027	hemoglobin metabolic process	2/985	15/15856	0.238206	0.7706	0.713624	HPX/INHA	2
GO:0030277	BP	GO:0030277	maintenance of gastrointestinal epithelium	2/985	15/15856	0.238206	0.7706	0.713624	MUC13/SERPINA3	2
GO:0031573	BP	GO:0031573	intra-S DNA damage checkpoint	2/985	15/15856	0.238206	0.7706	0.713624	EME1/EME2	2
GO:0032634	BP	GO:0032634	interleukin-5 production	2/985	15/15856	0.238206	0.7706	0.713624	FOXP3/LEF1	2
GO:0032656	BP	GO:0032656	regulation of interleukin-13 production	2/985	15/15856	0.238206	0.7706	0.713624	IL4/LEF1	2
GO:0032674	BP	GO:0032674	regulation of interleukin-5 production	2/985	15/15856	0.238206	0.7706	0.713624	FOXP3/LEF1	2
GO:0033008	BP	GO:0033008	positive regulation of mast cell activation involved in immune response	2/985	15/15856	0.238206	0.7706	0.713624	IL13/IL4	2
GO:0033623	BP	GO:0033623	regulation of integrin activation	2/985	15/15856	0.238206	0.7706	0.713624	CDH17/CXCL13	2
GO:0043101	BP	GO:0043101	purine-containing compound salvage	2/985	15/15856	0.238206	0.7706	0.713624	ADA/AMPD1	2
GO:0043306	BP	GO:0043306	positive regulation of mast cell degranulation	2/985	15/15856	0.238206	0.7706	0.713624	IL13/IL4	2
GO:0043950	BP	GO:0043950	positive regulation of cAMP-mediated signaling	2/985	15/15856	0.238206	0.7706	0.713624	GIPR/UCN	2
GO:0048486	BP	GO:0048486	parasympathetic nervous system development	2/985	15/15856	0.238206	0.7706	0.713624	PLXNA4/TFAP2A	2
GO:0051382	BP	GO:0051382	kinetochore assembly	2/985	15/15856	0.238206	0.7706	0.713624	CENPA/CENPW	2
GO:0051580	BP	GO:0051580	regulation of neurotransmitter uptake	2/985	15/15856	0.238206	0.7706	0.713624	DRD2/RAB3B	2
GO:0055057	BP	GO:0055057	neuroblast division	2/985	15/15856	0.238206	0.7706	0.713624	LEF1/NUMBL	2
GO:0060192	BP	GO:0060192	negative regulation of lipase activity	2/985	15/15856	0.238206	0.7706	0.713624	ANXA8L1/APOA1	2
GO:0060572	BP	GO:0060572	morphogenesis of an epithelial bud	2/985	15/15856	0.238206	0.7706	0.713624	BMP7/WNT2	2
GO:0070875	BP	GO:0070875	positive regulation of glycogen metabolic process	2/985	15/15856	0.238206	0.7706	0.713624	GCK/IGF2	2
GO:0072498	BP	GO:0072498	embryonic skeletal joint development	2/985	15/15856	0.238206	0.7706	0.713624	BMP7/SHOX2	2
GO:0090177	BP	GO:0090177	establishment of planar polarity involved in neural tube closure	2/985	15/15856	0.238206	0.7706	0.713624	CTHRC1/FZD2	2
GO:0090343	BP	GO:0090343	positive regulation of cell aging	2/985	15/15856	0.238206	0.7706	0.713624	CDKN2A/HMGA2	2
GO:0090493	BP	GO:0090493	catecholamine uptake	2/985	15/15856	0.238206	0.7706	0.713624	DRD2/RAB3B	2
GO:2001044	BP	GO:2001044	regulation of integrin-mediated signaling pathway	2/985	15/15856	0.238206	0.7706	0.713624	CD177/TIMP1	2
GO:0072006	BP	GO:0072006	nephron development	11/985	138/15856	0.238752	0.771895	0.714823	BASP1/BMP7/EYA1/GREM1/KIRREL3/LIF/SIX2/SIX4/TACSTD2/WNT1/WNT7B	11
GO:2000377	BP	GO:2000377	regulation of reactive oxygen species metabolic process	13/985	167/15856	0.238865	0.771895	0.714823	BCO2/BMP7/CD177/CRP/DUOXA1/F2/FOXM1/GRIN1/HP/MT3/PTGIS/PTX3/TFAP2A	13
GO:0031644	BP	GO:0031644	regulation of nervous system process	10/985	124/15856	0.241582	0.778996	0.721399	CACNG4/GRIN1/GRIN2D/NMU/NPTX1/OPRD1/SLC8A2/STX1A/TMEM100/WNT7A	10
GO:0071322	BP	GO:0071322	cellular response to carbohydrate stimulus	10/985	124/15856	0.241582	0.778996	0.721399	AGER/COLEC12/EFNA5/FOXA2/GJB6/PTPRN/SERPINF1/STAR/SYBU/VSNL1	10
GO:0051604	BP	GO:0051604	protein maturation	19/985	256/15856	0.242574	0.781772	0.72397	ADAM8/C1R/CCBE1/COMP/CPXM1/CPZ/F3/FGA/FGB/HGFAC/HP/IL1R2/KLK1/LHB/NLRP7/PCSK9/PLAU/PRSS3/SERPINE1	19
GO:0001960	BP	GO:0001960	negative regulation of cytokine-mediated signaling pathway	5/985	54/15856	0.243235	0.783061	0.725163	APOA1/DCST1/IL1R2/IL6/MMP12	5
GO:0090303	BP	GO:0090303	positive regulation of wound healing	5/985	54/15856	0.243235	0.783061	0.725163	F2/F3/INSL3/SERPINE1/VTN	5
GO:0061180	BP	GO:0061180	mammary gland epithelium development	6/985	68/15856	0.246319	0.792562	0.733962	CCL11/CEBPB/IQGAP3/MSX2/WNT2/WNT7B	6
GO:0014002	BP	GO:0014002	astrocyte development	4/985	41/15856	0.249096	0.796622	0.737722	AGER/IL6/MT3/ROR2	4
GO:0033048	BP	GO:0033048	negative regulation of mitotic sister chromatid segregation	4/985	41/15856	0.249096	0.796622	0.737722	AURKB/CDC20/PLK1/PTTG1	4
GO:0045806	BP	GO:0045806	negative regulation of endocytosis	4/985	41/15856	0.249096	0.796622	0.737722	APOC2/PCSK9/PROM2/SH3GL3	4
GO:1902667	BP	GO:1902667	regulation of axon guidance	4/985	41/15856	0.249096	0.796622	0.737722	PLXNA4/SEMA3B/SEMA3E/TUBB2B	4
GO:0007584	BP	GO:0007584	response to nutrient	12/985	154/15856	0.249298	0.796622	0.737722	ADA/APOA1/BGLAP/BMP7/COL1A1/CYP24A1/CYP26A1/FOXA2/GIPR/HAMP/IGFBP2/STAR	12
GO:0015718	BP	GO:0015718	monocarboxylic acid transport	12/985	154/15856	0.249298	0.796622	0.737722	AQP9/DRD2/LCN1/MFSD2A/PLA2G2A/PLA2G2C/PLA2G2D/PLA2G4F/SLC38A3/SLC38A5/STRA6/THRSP	12
GO:0008209	BP	GO:0008209	androgen metabolic process	3/985	28/15856	0.250774	0.796622	0.737722	CYP19A1/HSD17B3/SRD5A2	3
GO:0010939	BP	GO:0010939	regulation of necrotic cell death	3/985	28/15856	0.250774	0.796622	0.737722	MT3/UCN/ZBP1	3
GO:0010955	BP	GO:0010955	negative regulation of protein processing	3/985	28/15856	0.250774	0.796622	0.737722	IL1R2/NLRP7/SERPINE1	3
GO:0019433	BP	GO:0019433	triglyceride catabolic process	3/985	28/15856	0.250774	0.796622	0.737722	APOA1/APOC2/LIPI	3
GO:0030194	BP	GO:0030194	positive regulation of blood coagulation	3/985	28/15856	0.250774	0.796622	0.737722	F2/F3/SERPINE1	3
GO:0030947	BP	GO:0030947	regulation of vascular endothelial growth factor receptor signaling pathway	3/985	28/15856	0.250774	0.796622	0.737722	FGF9/MT3/VTN	3
GO:0031055	BP	GO:0031055	chromatin remodeling at centromere	3/985	28/15856	0.250774	0.796622	0.737722	CENPA/CENPW/HJURP	3
GO:0033561	BP	GO:0033561	regulation of water loss via skin	3/985	28/15856	0.250774	0.796622	0.737722	ALOXE3/KRT16/SFN	3
GO:0045777	BP	GO:0045777	positive regulation of blood pressure	3/985	28/15856	0.250774	0.796622	0.737722	ADRA1D/NMU/OXTR	3
GO:0050901	BP	GO:0050901	leukocyte tethering or rolling	3/985	28/15856	0.250774	0.796622	0.737722	CCL21/CCL25/MADCAM1	3
GO:0071295	BP	GO:0071295	cellular response to vitamin	3/985	28/15856	0.250774	0.796622	0.737722	BGLAP/COL1A1/CYP24A1	3
GO:1900027	BP	GO:1900027	regulation of ruffle assembly	3/985	28/15856	0.250774	0.796622	0.737722	EPS8L1/EPS8L3/TACSTD2	3
GO:1900048	BP	GO:1900048	positive regulation of hemostasis	3/985	28/15856	0.250774	0.796622	0.737722	F2/F3/SERPINE1	3
GO:1903318	BP	GO:1903318	negative regulation of protein maturation	3/985	28/15856	0.250774	0.796622	0.737722	IL1R2/NLRP7/SERPINE1	3
GO:2000463	BP	GO:2000463	positive regulation of excitatory postsynaptic potential	3/985	28/15856	0.250774	0.796622	0.737722	GRIN1/STX1A/WNT7A	3
GO:2000515	BP	GO:2000515	negative regulation of CD4-positive, alpha-beta T cell activation	3/985	28/15856	0.250774	0.796622	0.737722	FOXP3/IL2/IL4	3
GO:0009581	BP	GO:0009581	detection of external stimulus	9/985	111/15856	0.25219	0.800273	0.741103	ASIC3/CNGB1/COL11A1/LHFPL5/NTRK1/PRDM12/SAG/STRC/TRPM8	9
GO:0051208	BP	GO:0051208	sequestering of calcium ion	9/985	111/15856	0.25219	0.800273	0.741103	BDKRB1/CCL19/CCL21/CD19/DRD2/F2/IL13/JSRP1/RYR2	9
GO:0050777	BP	GO:0050777	negative regulation of immune response	11/985	140/15856	0.25317	0.802956	0.743588	APOA1/C4BPA/DCST1/DRD2/FOXP3/IL2/IL20RB/IL2RA/IL4/MMP12/PGLYRP2	11
GO:0061005	BP	GO:0061005	cell differentiation involved in kidney development	5/985	55/15856	0.255095	0.807243	0.747558	BASP1/GREM1/LIF/MMP9/SIX2	5
GO:0099003	BP	GO:0099003	vesicle-mediated transport in synapse	15/985	199/15856	0.255517	0.807243	0.747558	APBA2/CALY/CEL/DRD2/ERC2/OTOF/RAB3B/SNCG/STX1A/SYN1/SYT12/SYT3/SYT5/SYT8/WNT7A	15
GO:0002819	BP	GO:0002819	regulation of adaptive immune response	12/985	155/15856	0.256216	0.807243	0.747558	ADA/AGER/C4BPA/CCL19/FOXP3/HPX/IL2/IL20RB/IL4/IL6/NFKBIZ/TNFRSF13C	12
GO:0034109	BP	GO:0034109	homotypic cell-cell adhesion	7/985	83/15856	0.256421	0.807243	0.747558	BLK/COMP/FGA/FGB/ITGA2B/MEGF10/PLAUR	7
GO:0050772	BP	GO:0050772	positive regulation of axonogenesis	7/985	83/15856	0.256421	0.807243	0.747558	CRABP2/EFNA5/L1CAM/PLXNA4/PLXNB3/SHOX2/TUBB2B	7
GO:0044242	BP	GO:0044242	cellular lipid catabolic process	16/985	214/15856	0.256687	0.807243	0.747558	ACOXL/AKR1B10/APOA1/APOC2/BCO2/CEL/CYP26A1/CYP26C1/CYP4F12/CYP4F3/LIPI/MFSD2A/MT3/PLA2G4D/PLA2G4F/SPHK1	16
GO:0002532	BP	GO:0002532	production of molecular mediator involved in inflammatory response	6/985	69/15856	0.256871	0.807243	0.747558	F2/IL1R2/IL6/LBP/NLRP7/SERPINE1	6
GO:0021766	BP	GO:0021766	hippocampus development	6/985	69/15856	0.256871	0.807243	0.747558	CDK5R2/KIRREL3/LEF1/MDK/MFSD2A/PROX1	6
GO:0032677	BP	GO:0032677	regulation of interleukin-8 production	6/985	69/15856	0.256871	0.807243	0.747558	CRP/F3/IL6/LBP/SERPINE1/SSC5D	6
GO:0043507	BP	GO:0043507	positive regulation of JUN kinase activity	6/985	69/15856	0.256871	0.807243	0.747558	AGER/CCL19/ERN2/ROR2/TF/WNT7B	6
GO:0032355	BP	GO:0032355	response to estradiol	10/985	126/15856	0.256915	0.807243	0.747558	BMP7/COL1A1/CYP19A1/FOXA1/IGFBP2/MSX2/OXTR/POU4F1/UCN/WNT7A	10
GO:0097696	BP	GO:0097696	receptor signaling pathway via STAT	10/985	126/15856	0.256915	0.807243	0.747558	F2/HPX/IFNE/IL13/IL2/IL4/IL6/LIF/SOCS1/TNFRSF18	10
GO:0001818	BP	GO:0001818	negative regulation of cytokine production	18/985	244/15856	0.258122	0.807243	0.747558	AGER/APOA1/CARD17/CDH3/F2/FOXP3/IL13/IL1R2/IL20RB/INHA/LBP/LEF1/MC1R/NAV3/NLRP7/ORM1/PGLYRP2/SSC5D	18
GO:0006936	BP	GO:0006936	muscle contraction	22/985	304/15856	0.258533	0.807243	0.747558	ACTN2/ADA/ATP2A1/CACNA1G/CCDC78/CHGA/COMP/DRD2/GALR2/HTR1D/JSRP1/MYBPH/NEB/NMU/OXTR/P2RX6/RYR2/SPHK1/TNNT1/TRIM63/TRIM72/UCN	22
GO:0003231	BP	GO:0003231	cardiac ventricle development	9/985	112/15856	0.260436	0.807243	0.747558	COL11A1/DAND5/FOXH1/FZD2/POU4F1/PROX1/RYR2/SALL4/STRA6	9
GO:0009582	BP	GO:0009582	detection of abiotic stimulus	9/985	112/15856	0.260436	0.807243	0.747558	ASIC3/CNGB1/COL11A1/LHFPL5/NTRK1/PRDM12/SAG/STRC/TRPM8	9
GO:0001780	BP	GO:0001780	neutrophil homeostasis	2/985	16/15856	0.261801	0.807243	0.747558	HCAR2/IL6	2
GO:0003198	BP	GO:0003198	epithelial to mesenchymal transition involved in endocardial cushion formation	2/985	16/15856	0.261801	0.807243	0.747558	MSX2/TMEM100	2
GO:0006067	BP	GO:0006067	ethanol metabolic process	2/985	16/15856	0.261801	0.807243	0.747558	SULT1A2/SULT1A3	2
GO:0007194	BP	GO:0007194	negative regulation of adenylate cyclase activity	2/985	16/15856	0.261801	0.807243	0.747558	DRD2/GALR2	2
GO:0010984	BP	GO:0010984	regulation of lipoprotein particle clearance	2/985	16/15856	0.261801	0.807243	0.747558	APOC2/PCSK9	2
GO:0014821	BP	GO:0014821	phasic smooth muscle contraction	2/985	16/15856	0.261801	0.807243	0.747558	DRD2/HTR1D	2
GO:0021511	BP	GO:0021511	spinal cord patterning	2/985	16/15856	0.261801	0.807243	0.747558	EVX1/FOXN4	2
GO:0030397	BP	GO:0030397	membrane disassembly	2/985	16/15856	0.261801	0.807243	0.747558	CCNB2/PLK1	2
GO:0030540	BP	GO:0030540	female genitalia development	2/985	16/15856	0.261801	0.807243	0.747558	CYP19A1/STRA6	2
GO:0032693	BP	GO:0032693	negative regulation of interleukin-10 production	2/985	16/15856	0.261801	0.807243	0.747558	AGER/FOXP3	2
GO:0033189	BP	GO:0033189	response to vitamin A	2/985	16/15856	0.261801	0.807243	0.747558	CYP26A1/HAMP	2
GO:0033631	BP	GO:0033631	cell-cell adhesion mediated by integrin	2/985	16/15856	0.261801	0.807243	0.747558	ADA/CXCL13	2
GO:0042448	BP	GO:0042448	progesterone metabolic process	2/985	16/15856	0.261801	0.807243	0.747558	AFP/LHB	2
GO:0045683	BP	GO:0045683	negative regulation of epidermis development	2/985	16/15856	0.261801	0.807243	0.747558	CDH3/MSX2	2
GO:0048485	BP	GO:0048485	sympathetic nervous system development	2/985	16/15856	0.261801	0.807243	0.747558	NTRK1/PLXNA4	2
GO:0048532	BP	GO:0048532	anatomical structure arrangement	2/985	16/15856	0.261801	0.807243	0.747558	PLXNA4/TFAP2A	2
GO:0048557	BP	GO:0048557	embryonic digestive tract morphogenesis	2/985	16/15856	0.261801	0.807243	0.747558	SHOX2/SIX2	2
GO:0051081	BP	GO:0051081	nuclear envelope disassembly	2/985	16/15856	0.261801	0.807243	0.747558	CCNB2/PLK1	2
GO:0051883	BP	GO:0051883	killing of cells in other organism involved in symbiotic interaction	2/985	16/15856	0.261801	0.807243	0.747558	APOL1/F2	2
GO:0055003	BP	GO:0055003	cardiac myofibril assembly	2/985	16/15856	0.261801	0.807243	0.747558	NEB/PROX1	2
GO:0070593	BP	GO:0070593	dendrite self-avoidance	2/985	16/15856	0.261801	0.807243	0.747558	ROBO3/VSTM2L	2
GO:0098962	BP	GO:0098962	regulation of postsynaptic neurotransmitter receptor activity	2/985	16/15856	0.261801	0.807243	0.747558	CACNG4/NPTX1	2
GO:0099558	BP	GO:0099558	maintenance of synapse structure	2/985	16/15856	0.261801	0.807243	0.747558	C1QL1/ERC2	2
GO:1900118	BP	GO:1900118	negative regulation of execution phase of apoptosis	2/985	16/15856	0.261801	0.807243	0.747558	MTRNR2L10/MTRNR2L6	2
GO:1901739	BP	GO:1901739	regulation of myoblast fusion	2/985	16/15856	0.261801	0.807243	0.747558	IL4/TNFSF14	2
GO:1903978	BP	GO:1903978	regulation of microglial cell activation	2/985	16/15856	0.261801	0.807243	0.747558	IL6/SPHK1	2
GO:1904948	BP	GO:1904948	midbrain dopaminergic neuron differentiation	2/985	16/15856	0.261801	0.807243	0.747558	WNT1/WNT2	2
GO:1905331	BP	GO:1905331	negative regulation of morphogenesis of an epithelium	2/985	16/15856	0.261801	0.807243	0.747558	BMP7/TACSTD2	2
GO:2000380	BP	GO:2000380	regulation of mesoderm development	2/985	16/15856	0.261801	0.807243	0.747558	DAND5/MIXL1	2
GO:0010830	BP	GO:0010830	regulation of myotube differentiation	4/985	42/15856	0.262986	0.807568	0.747859	IL4/SHOX2/TNFSF14/TRIM72	4
GO:0030225	BP	GO:0030225	macrophage differentiation	4/985	42/15856	0.262986	0.807568	0.747859	INHA/LIF/MMP9/ROR2	4
GO:0033046	BP	GO:0033046	negative regulation of sister chromatid segregation	4/985	42/15856	0.262986	0.807568	0.747859	AURKB/CDC20/PLK1/PTTG1	4
GO:0033344	BP	GO:0033344	cholesterol efflux	4/985	42/15856	0.262986	0.807568	0.747859	APOA1/APOC2/PLTP/YJEFN3	4
GO:0051985	BP	GO:0051985	negative regulation of chromosome segregation	4/985	42/15856	0.262986	0.807568	0.747859	AURKB/CDC20/PLK1/PTTG1	4
GO:1905953	BP	GO:1905953	negative regulation of lipid localization	4/985	42/15856	0.262986	0.807568	0.747859	APOC2/CRP/IL6/PCSK9	4
GO:0060070	BP	GO:0060070	canonical Wnt signaling pathway	22/985	305/15856	0.263504	0.808563	0.74878	CDH3/COL1A1/CTHRC1/CTNND2/DKKL1/FGF9/FZD2/GREM1/IGFBP1/IGFBP2/KREMEN2/LEF1/LYPD6/MDK/ROR2/WNK2/WNT1/WNT10B/WNT16/WNT2/WNT7A/WNT7B	22
GO:0001836	BP	GO:0001836	release of cytochrome c from mitochondria	5/985	56/15856	0.267091	0.814268	0.754063	HRK/MLLT11/MMP9/PLAUR/SFN	5
GO:0031295	BP	GO:0031295	T cell costimulation	5/985	56/15856	0.267091	0.814268	0.754063	CARD11/CCL19/CCL21/TNFRSF13C/TNFSF14	5
GO:0032515	BP	GO:0032515	negative regulation of phosphoprotein phosphatase activity	5/985	56/15856	0.267091	0.814268	0.754063	PPP1R14D/PPP1R1A/PPP1R1B/PPP1R27/SAG	5
GO:0042490	BP	GO:0042490	mechanoreceptor differentiation	5/985	56/15856	0.267091	0.814268	0.754063	CTHRC1/FZD2/LHFPL5/NTRK1/STRC	5
GO:0045576	BP	GO:0045576	mast cell activation	5/985	56/15856	0.267091	0.814268	0.754063	BLK/CHGA/IL13/IL4/LAT	5
GO:0046148	BP	GO:0046148	pigment biosynthetic process	5/985	56/15856	0.267091	0.814268	0.754063	ADA/ASIP/CDH3/MC1R/SLC45A2	5
GO:0000271	BP	GO:0000271	polysaccharide biosynthetic process	6/985	70/15856	0.267542	0.814268	0.754063	B3GALT5/GCK/GYG2/HAS1/HAS2/IGF2	6
GO:1901379	BP	GO:1901379	regulation of potassium ion transmembrane transport	6/985	70/15856	0.267542	0.814268	0.754063	ACTN2/GALR2/KCNG1/KCNIP1/KCNS1/WNK2	6
GO:0019722	BP	GO:0019722	calcium-mediated signaling	15/985	201/15856	0.267838	0.814268	0.754063	ADA/CALML6/CCL20/CXCL8/GRIN1/GRIN2D/JSRP1/LAT/NEUROD2/P2RX5/RYR2/SLC8A2/SPHK1/SULT1A3/TMEM100	15
GO:0000132	BP	GO:0000132	establishment of mitotic spindle orientation	3/985	29/15856	0.267887	0.814268	0.754063	CENPA/MISP/PLK1	3
GO:0010874	BP	GO:0010874	regulation of cholesterol efflux	3/985	29/15856	0.267887	0.814268	0.754063	APOA1/PLTP/YJEFN3	3
GO:0031572	BP	GO:0031572	G2 DNA damage checkpoint	3/985	29/15856	0.267887	0.814268	0.754063	HMGA2/PLK1/TICRR	3
GO:0035590	BP	GO:0035590	purinergic nucleotide receptor signaling pathway	3/985	29/15856	0.267887	0.814268	0.754063	ADA/P2RX5/P2RX6	3
GO:0035909	BP	GO:0035909	aorta morphogenesis	3/985	29/15856	0.267887	0.814268	0.754063	EYA1/FOXH1/PROX1	3
GO:0050820	BP	GO:0050820	positive regulation of coagulation	3/985	29/15856	0.267887	0.814268	0.754063	F2/F3/SERPINE1	3
GO:0055090	BP	GO:0055090	acylglycerol homeostasis	3/985	29/15856	0.267887	0.814268	0.754063	APOA1/APOC2/GCKR	3
GO:0061036	BP	GO:0061036	positive regulation of cartilage development	3/985	29/15856	0.267887	0.814268	0.754063	GDF5/MDK/SCX	3
GO:0070328	BP	GO:0070328	triglyceride homeostasis	3/985	29/15856	0.267887	0.814268	0.754063	APOA1/APOC2/GCKR	3
GO:0071333	BP	GO:0071333	cellular response to glucose stimulus	9/985	113/15856	0.268765	0.816521	0.75615	AGER/EFNA5/FOXA2/GJB6/PTPRN/SERPINF1/STAR/SYBU/VSNL1	9
GO:0050730	BP	GO:0050730	regulation of peptidyl-tyrosine phosphorylation	17/985	231/15856	0.269045	0.816959	0.756555	CD44/EFNA5/EREG/GPRC5A/GREM1/HPX/IGF2/IL11/IL13/IL2/IL4/IL6/LIF/SOCS1/SPINK1/TNFRSF18/VTN	17
GO:0003015	BP	GO:0003015	heart process	18/985	246/15856	0.269274	0.817238	0.756814	ADA/ADRA1D/ATP2A1/CACNA1B/CACNA1G/CACNG4/CHGA/DRD2/FOXN4/FXYD3/IL2/KCND1/KCNIP1/NMU/RYR2/SLC4A3/SLC8A2/UCN	18
GO:0051384	BP	GO:0051384	response to glucocorticoid	10/985	128/15856	0.272561	0.826376	0.765276	BGLAP/IGFBP2/IL6/MDK/SERPINF1/STAR/TAT/TRIM63/UCN/WNT7B	10
GO:0090288	BP	GO:0090288	negative regulation of cellular response to growth factor stimulus	11/985	143/15856	0.275342	0.833389	0.77177	BMPER/CHRDL1/CREB3L1/CXCL13/DAND5/FBN2/GREM1/GREM2/ONECUT2/TMPRSS6/WNT1	11
GO:0006692	BP	GO:0006692	prostanoid metabolic process	4/985	43/15856	0.277016	0.833389	0.77177	PLA2G4F/PTGDS/PTGES/PTGIS	4
GO:0006693	BP	GO:0006693	prostaglandin metabolic process	4/985	43/15856	0.277016	0.833389	0.77177	PLA2G4F/PTGDS/PTGES/PTGIS	4
GO:0030517	BP	GO:0030517	negative regulation of axon extension	4/985	43/15856	0.277016	0.833389	0.77177	MT3/SEMA3B/SEMA3E/TRIM46	4
GO:0048546	BP	GO:0048546	digestive tract morphogenesis	4/985	43/15856	0.277016	0.833389	0.77177	AGR2/SHOX2/SIX2/STRA6	4
GO:0055025	BP	GO:0055025	positive regulation of cardiac muscle tissue development	4/985	43/15856	0.277016	0.833389	0.77177	FGF9/GREM1/HAMP/WNT2	4
GO:0098815	BP	GO:0098815	modulation of excitatory postsynaptic potential	4/985	43/15856	0.277016	0.833389	0.77177	GRIN1/SLC8A2/STX1A/WNT7A	4
GO:2000179	BP	GO:2000179	positive regulation of neural precursor cell proliferation	4/985	43/15856	0.277016	0.833389	0.77177	DRD2/LHX2/MDK/PROX1	4
GO:0031100	BP	GO:0031100	animal organ regeneration	6/985	71/15856	0.278321	0.833389	0.77177	APOA1/CEBPB/HAMP/IL6/VTN/WNT1	6
GO:0051279	BP	GO:0051279	regulation of release of sequestered calcium ion into cytosol	6/985	71/15856	0.278321	0.833389	0.77177	BDKRB1/CD19/F2/IL13/JSRP1/RYR2	6
GO:0072078	BP	GO:0072078	nephron tubule morphogenesis	6/985	71/15856	0.278321	0.833389	0.77177	EYA1/GREM1/SIX2/SIX4/TACSTD2/WNT1	6
GO:0035773	BP	GO:0035773	insulin secretion involved in cellular response to glucose stimulus	5/985	57/15856	0.279209	0.833389	0.77177	EFNA5/FOXA2/PTPRN/SYBU/VSNL1	5
GO:0048645	BP	GO:0048645	animal organ formation	5/985	57/15856	0.279209	0.833389	0.77177	BMP7/EYA1/FOXH1/NKX3-2/WNT2	5
GO:0060761	BP	GO:0060761	negative regulation of response to cytokine stimulus	5/985	57/15856	0.279209	0.833389	0.77177	APOA1/DCST1/IL1R2/IL6/MMP12	5
GO:0044706	BP	GO:0044706	multi-multicellular organism process	14/985	188/15856	0.279761	0.833389	0.77177	CRHR1/DKKL1/EPYC/GNRH1/IGFBP2/KLK14/LIF/MMP7/MMP9/OXTR/PTGIS/SLC38A3/TIMP1/UCN	14
GO:0019932	BP	GO:0019932	second-messenger-mediated signaling	26/985	369/15856	0.279916	0.833389	0.77177	ADA/ADRA1D/APLP1/CALML6/CCL20/CHGA/CRHR1/CXCL8/DRD2/GALR2/GIPR/GRIN1/GRIN2D/JSRP1/LAT/MC1R/NEUROD2/P2RX5/RUNDC3A/RYR2/SLC8A2/SPHK1/SPINK1/SULT1A3/TMEM100/UCN	26
GO:0016331	BP	GO:0016331	morphogenesis of embryonic epithelium	11/985	144/15856	0.282864	0.833389	0.77177	BMP7/CTHRC1/FZD2/GREM1/LHX2/SALL4/SIX4/TFAP2A/WNT16/WNT2/WNT7B	11
GO:0090066	BP	GO:0090066	regulation of anatomical structure size	33/985	477/15856	0.284106	0.833389	0.77177	ACTN2/ADRA1D/ARHGAP40/BAIAP2L1/CCL11/CCL21/CCL26/CHGA/COMP/CRABP2/CRP/EFNA5/FGA/FGB/GNB3/HTR1D/IQGAP3/KCNN4/L1CAM/MAGEL2/MT3/NEB/OXTR/PLXNA4/RAB3B/SEMA3B/SEMA3E/SLC12A5/SLC12A8/TRIM46/UCN/WNT7A/WNT7B	33
GO:0048639	BP	GO:0048639	positive regulation of developmental growth	12/985	159/15856	0.284529	0.833389	0.77177	AGR2/BASP1/CRABP2/DRD2/EFNA5/FGF9/HAMP/IGF2/L1CAM/PROX1/SYT3/WNT2	12
GO:0008608	BP	GO:0008608	attachment of spindle microtubules to kinetochore	3/985	30/15856	0.285128	0.833389	0.77177	AURKB/KIF2C/NUF2	3
GO:0033028	BP	GO:0033028	myeloid cell apoptotic process	3/985	30/15856	0.285128	0.833389	0.77177	CDKN2A/HCAR2/IL6	3
GO:0034105	BP	GO:0034105	positive regulation of tissue remodeling	3/985	30/15856	0.285128	0.833389	0.77177	ADAM8/IL2/TF	3
GO:0034331	BP	GO:0034331	cell junction maintenance	3/985	30/15856	0.285128	0.833389	0.77177	C1QL1/CD177/ERC2	3
GO:0043304	BP	GO:0043304	regulation of mast cell degranulation	3/985	30/15856	0.285128	0.833389	0.77177	BLK/IL13/IL4	3
GO:0045737	BP	GO:0045737	positive regulation of cyclin-dependent protein serine/threonine kinase activity	3/985	30/15856	0.285128	0.833389	0.77177	CCNYL2/CDK5R2/PROX1	3
GO:0046676	BP	GO:0046676	negative regulation of insulin secretion	3/985	30/15856	0.285128	0.833389	0.77177	CHGA/DRD2/VSNL1	3
GO:0070050	BP	GO:0070050	neuron cellular homeostasis	3/985	30/15856	0.285128	0.833389	0.77177	CALB2/IL6/SLC8A2	3
GO:0071711	BP	GO:0071711	basement membrane organization	3/985	30/15856	0.285128	0.833389	0.77177	LAMB3/NTNG1/NTNG2	3
GO:1901020	BP	GO:1901020	negative regulation of calcium ion transmembrane transporter activity	3/985	30/15856	0.285128	0.833389	0.77177	CRHR1/DRD2/SLN	3
GO:1901381	BP	GO:1901381	positive regulation of potassium ion transmembrane transport	3/985	30/15856	0.285128	0.833389	0.77177	ACTN2/GALR2/WNK2	3
GO:0002710	BP	GO:0002710	negative regulation of T cell mediated immunity	2/985	17/15856	0.285407	0.833389	0.77177	FOXP3/IL20RB	2
GO:0006044	BP	GO:0006044	N-acetylglucosamine metabolic process	2/985	17/15856	0.285407	0.833389	0.77177	CHST4/CHST6	2
GO:0007141	BP	GO:0007141	male meiosis I	2/985	17/15856	0.285407	0.833389	0.77177	CCNA1/MEI1	2
GO:0007158	BP	GO:0007158	neuron cell-cell adhesion	2/985	17/15856	0.285407	0.833389	0.77177	CEL/NCAM2	2
GO:0007250	BP	GO:0007250	activation of NF-kappaB-inducing kinase activity	2/985	17/15856	0.285407	0.833389	0.77177	CARD14/CHI3L1	2
GO:0007617	BP	GO:0007617	mating behavior	2/985	17/15856	0.285407	0.833389	0.77177	GRIN1/PPP1R1B	2
GO:0010766	BP	GO:0010766	negative regulation of sodium ion transport	2/985	17/15856	0.285407	0.833389	0.77177	PCSK9/WNK2	2
GO:0030889	BP	GO:0030889	negative regulation of B cell proliferation	2/985	17/15856	0.285407	0.833389	0.77177	BLK/TNFRSF13B	2
GO:0032616	BP	GO:0032616	interleukin-13 production	2/985	17/15856	0.285407	0.833389	0.77177	IL4/LEF1	2
GO:0036342	BP	GO:0036342	post-anal tail morphogenesis	2/985	17/15856	0.285407	0.833389	0.77177	HES7/SP5	2
GO:0042249	BP	GO:0042249	establishment of planar polarity of embryonic epithelium	2/985	17/15856	0.285407	0.833389	0.77177	CTHRC1/FZD2	2
GO:0043011	BP	GO:0043011	myeloid dendritic cell differentiation	2/985	17/15856	0.285407	0.833389	0.77177	DHRS2/IL4	2
GO:0043652	BP	GO:0043652	engulfment of apoptotic cell	2/985	17/15856	0.285407	0.833389	0.77177	MEGF10/XKR7	2
GO:0045091	BP	GO:0045091	regulation of single stranded viral RNA replication via double stranded DNA intermediate	2/985	17/15856	0.285407	0.833389	0.77177	CXCL8/HMGA2	2
GO:0045723	BP	GO:0045723	positive regulation of fatty acid biosynthetic process	2/985	17/15856	0.285407	0.833389	0.77177	APOA1/APOC2	2
GO:0045780	BP	GO:0045780	positive regulation of bone resorption	2/985	17/15856	0.285407	0.833389	0.77177	ADAM8/TF	2
GO:0046852	BP	GO:0046852	positive regulation of bone remodeling	2/985	17/15856	0.285407	0.833389	0.77177	ADAM8/TF	2
GO:0051023	BP	GO:0051023	regulation of immunoglobulin secretion	2/985	17/15856	0.285407	0.833389	0.77177	IL2/IL6	2
GO:0051151	BP	GO:0051151	negative regulation of smooth muscle cell differentiation	2/985	17/15856	0.285407	0.833389	0.77177	EREG/FGF9	2
GO:0060117	BP	GO:0060117	auditory receptor cell development	2/985	17/15856	0.285407	0.833389	0.77177	LHFPL5/STRC	2
GO:0060259	BP	GO:0060259	regulation of feeding behavior	2/985	17/15856	0.285407	0.833389	0.77177	NMU/UCN	2
GO:0060547	BP	GO:0060547	negative regulation of necrotic cell death	2/985	17/15856	0.285407	0.833389	0.77177	MT3/UCN	2
GO:0061952	BP	GO:0061952	midbody abscission	2/985	17/15856	0.285407	0.833389	0.77177	CEP55/KIF20A	2
GO:0070242	BP	GO:0070242	thymocyte apoptotic process	2/985	17/15856	0.285407	0.833389	0.77177	ADA/ADAM8	2
GO:0071731	BP	GO:0071731	response to nitric oxide	2/985	17/15856	0.285407	0.833389	0.77177	CCL19/MT3	2
GO:0090190	BP	GO:0090190	positive regulation of branching involved in ureteric bud morphogenesis	2/985	17/15856	0.285407	0.833389	0.77177	GREM1/SIX4	2
GO:0097186	BP	GO:0097186	amelogenesis	2/985	17/15856	0.285407	0.833389	0.77177	DMP1/MSX2	2
GO:0098543	BP	GO:0098543	detection of other organism	2/985	17/15856	0.285407	0.833389	0.77177	PGLYRP2/SSC5D	2
GO:0098664	BP	GO:0098664	G protein-coupled serotonin receptor signaling pathway	2/985	17/15856	0.285407	0.833389	0.77177	HTR1D/OR11H7	2
GO:1902259	BP	GO:1902259	regulation of delayed rectifier potassium channel activity	2/985	17/15856	0.285407	0.833389	0.77177	KCNG1/KCNS1	2
GO:1904754	BP	GO:1904754	positive regulation of vascular associated smooth muscle cell migration	2/985	17/15856	0.285407	0.833389	0.77177	FGF9/TERT	2
GO:1905564	BP	GO:1905564	positive regulation of vascular endothelial cell proliferation	2/985	17/15856	0.285407	0.833389	0.77177	IGF2/MDK	2
GO:1905939	BP	GO:1905939	regulation of gonad development	2/985	17/15856	0.285407	0.833389	0.77177	AMH/GNRH1	2
GO:2000738	BP	GO:2000738	positive regulation of stem cell differentiation	2/985	17/15856	0.285407	0.833389	0.77177	BMP7/TACSTD2	2
GO:2001267	BP	GO:2001267	regulation of cysteine-type endopeptidase activity involved in apoptotic signaling pathway	2/985	17/15856	0.285407	0.833389	0.77177	MMP9/PLAUR	2
GO:0071331	BP	GO:0071331	cellular response to hexose stimulus	9/985	115/15856	0.285655	0.833389	0.77177	AGER/EFNA5/FOXA2/GJB6/PTPRN/SERPINF1/STAR/SYBU/VSNL1	9
GO:0060419	BP	GO:0060419	heart growth	7/985	86/15856	0.285729	0.833389	0.77177	BASP1/DUSP9/FGF9/HAMP/MIR25/PROX1/WNT2	7
GO:1903725	BP	GO:1903725	regulation of phospholipid metabolic process	7/985	86/15856	0.285729	0.833389	0.77177	APOC2/CCKBR/CCL19/CCL21/CD19/GNB3/SOCS1	7
GO:0009952	BP	GO:0009952	anterior/posterior pattern specification	14/985	189/15856	0.286343	0.834366	0.772675	BASP1/CYP26C1/FOXA2/FOXH1/GBX2/HES7/HOXB9/LEF1/MSX2/OTX1/ROR2/SIX2/WNT1/WNT2	14
GO:0001678	BP	GO:0001678	cellular glucose homeostasis	10/985	130/15856	0.288488	0.840207	0.778084	AGER/EFNA5/FOXA2/GCK/GJB6/PTPRN/SERPINF1/STAR/SYBU/VSNL1	10
GO:0036465	BP	GO:0036465	synaptic vesicle recycling	6/985	72/15856	0.289197	0.841455	0.77924	CEL/SNCG/STX1A/SYT5/SYT8/WNT7A	6
GO:0032535	BP	GO:0032535	regulation of cellular component size	25/985	356/15856	0.290552	0.844357	0.781928	ACTN2/ARHGAP40/BAIAP2L1/CCL11/CCL21/CCL26/CRABP2/EFNA5/GNB3/IQGAP3/KCNN4/L1CAM/MAGEL2/MT3/NEB/PLXNA4/RAB3B/SEMA3B/SEMA3E/SLC12A5/SLC12A8/TRIM46/UCN/WNT7A/WNT7B	25
GO:0007569	BP	GO:0007569	cell aging	8/985	101/15856	0.290759	0.844357	0.781928	BGLAP/CDKN2A/FOXM1/HMGA2/SERPINE1/TERT/WNT1/WNT16	8
GO:0031623	BP	GO:0031623	receptor internalization	8/985	101/15856	0.290759	0.844357	0.781928	ACHE/CACNG4/CALY/CXCL8/DRD2/GREM1/PCSK9/SAG	8
GO:0060996	BP	GO:0060996	dendritic spine development	8/985	101/15856	0.290759	0.844357	0.781928	CTNND2/EPHB2/IL2/ITPKA/KIF1A/SLC12A5/WNT7A/ZNF365	8
GO:0019226	BP	GO:0019226	transmission of nerve impulse	5/985	58/15856	0.291433	0.844675	0.782222	CACNA1G/CACNA1I/CACNG4/SCN2A/SCN3A	5
GO:0045453	BP	GO:0045453	bone resorption	5/985	58/15856	0.291433	0.844675	0.782222	ADAM8/BGLAP/IL20RA/IL6/TF	5
GO:0046626	BP	GO:0046626	regulation of insulin receptor signaling pathway	5/985	58/15856	0.291433	0.844675	0.782222	BAIAP2L1/IGF2/MZB1/SOCS1/TRIM72	5
GO:0070613	BP	GO:0070613	regulation of protein processing	5/985	58/15856	0.291433	0.844675	0.782222	ADAM8/CCBE1/IL1R2/NLRP7/SERPINE1	5
GO:0030534	BP	GO:0030534	adult behavior	9/985	116/15856	0.294206	0.851887	0.788901	ASIP/DRD2/FOXA2/GRIN1/GRIN2D/OPRD1/PPP1R1B/SNCG/UCHL1	9
GO:0071326	BP	GO:0071326	cellular response to monosaccharide stimulus	9/985	116/15856	0.294206	0.851887	0.788901	AGER/EFNA5/FOXA2/GJB6/PTPRN/SERPINF1/STAR/SYBU/VSNL1	9
GO:0021761	BP	GO:0021761	limbic system development	7/985	87/15856	0.295674	0.853662	0.790545	CDK5R2/DRD2/KIRREL3/LEF1/MDK/MFSD2A/PROX1	7
GO:0033138	BP	GO:0033138	positive regulation of peptidyl-serine phosphorylation	7/985	87/15856	0.295674	0.853662	0.790545	CD44/IFNE/IL11/IL6/LIF/OPRD1/UCN	7
GO:0051153	BP	GO:0051153	regulation of striated muscle cell differentiation	7/985	87/15856	0.295674	0.853662	0.790545	GREM1/HAMP/IL4/PROX1/SHOX2/TNFSF14/TRIM72	7
GO:0051304	BP	GO:0051304	chromosome separation	7/985	87/15856	0.295674	0.853662	0.790545	AURKB/CDC20/EME1/EME2/PLK1/PTTG1/UBE2C	7
GO:0060840	BP	GO:0060840	artery development	7/985	87/15856	0.295674	0.853662	0.790545	COMP/EYA1/FOXH1/LOXL1/MDK/PROX1/STRA6	7
GO:0030879	BP	GO:0030879	mammary gland development	10/985	131/15856	0.296547	0.855769	0.792496	CCL11/CEBPB/CYP19A1/HOXB9/IQGAP3/LEF1/MSX2/OXTR/WNT2/WNT7B	10
GO:0050768	BP	GO:0050768	negative regulation of neurogenesis	18/985	251/15856	0.297882	0.85921	0.795682	BMP7/CCL11/EPHB2/F2/GNRH1/GPR173/IL6/ISL2/LHX2/MT3/SEMA3B/SEMA3E/STMN2/TERT/TRIM46/WNT7A/ZNF365/ZNF536	18
GO:0007229	BP	GO:0007229	integrin-mediated signaling pathway	8/985	102/15856	0.29997	0.864116	0.800226	APOA1/CD177/CDH17/ITGA2B/ITGB6/LAT/MADCAM1/TIMP1	8
GO:0044774	BP	GO:0044774	mitotic DNA integrity checkpoint	8/985	102/15856	0.29997	0.864116	0.800226	CDC25C/E2F7/EME1/EME2/GTSE1/HMGA2/SFN/TICRR	8
GO:0006826	BP	GO:0006826	iron ion transport	6/985	73/15856	0.300161	0.864116	0.800226	ASIC3/HAMP/HPX/LCN2/STEAP3/TF	6
GO:0042310	BP	GO:0042310	vasoconstriction	6/985	73/15856	0.300161	0.864116	0.800226	ADRA1D/COMP/FGA/FGB/HTR1D/OXTR	6
GO:0006536	BP	GO:0006536	glutamate metabolic process	3/985	31/15856	0.302453	0.865645	0.801642	GAD1/TAT/UROC1	3
GO:0030049	BP	GO:0030049	muscle filament sliding	3/985	31/15856	0.302453	0.865645	0.801642	ACTN2/NEB/TNNT1	3
GO:0031297	BP	GO:0031297	replication fork processing	3/985	31/15856	0.302453	0.865645	0.801642	EME1/EME2/ZNF365	3
GO:0033006	BP	GO:0033006	regulation of mast cell activation involved in immune response	3/985	31/15856	0.302453	0.865645	0.801642	BLK/IL13/IL4	3
GO:0033275	BP	GO:0033275	actin-myosin filament sliding	3/985	31/15856	0.302453	0.865645	0.801642	ACTN2/NEB/TNNT1	3
GO:0033280	BP	GO:0033280	response to vitamin D	3/985	31/15856	0.302453	0.865645	0.801642	BGLAP/BMP7/CYP24A1	3
GO:0034694	BP	GO:0034694	response to prostaglandin	3/985	31/15856	0.302453	0.865645	0.801642	CCL19/CCL21/GNRH1	3
GO:0042759	BP	GO:0042759	long-chain fatty acid biosynthetic process	3/985	31/15856	0.302453	0.865645	0.801642	ALOXE3/CYP2C9/CYP2E1	3
GO:0045191	BP	GO:0045191	regulation of isotype switching	3/985	31/15856	0.302453	0.865645	0.801642	FOXP3/IL2/IL4	3
GO:1905606	BP	GO:1905606	regulation of presynapse assembly	3/985	31/15856	0.302453	0.865645	0.801642	LRFN4/NTNG2/WNT7A	3
GO:0010965	BP	GO:0010965	regulation of mitotic sister chromatid separation	5/985	59/15856	0.303748	0.865645	0.801642	AURKB/CDC20/PLK1/PTTG1/UBE2C	5
GO:0050922	BP	GO:0050922	negative regulation of chemotaxis	5/985	59/15856	0.303748	0.865645	0.801642	CXCL13/CYP19A1/GREM1/SEMA3B/SEMA3E	5
GO:1903169	BP	GO:1903169	regulation of calcium ion transmembrane transport	10/985	132/15856	0.304664	0.865645	0.801642	ATP2A1/BDKRB1/CD19/CRHR1/DRD2/F2/IL13/JSRP1/RYR2/SLN	10
GO:0006654	BP	GO:0006654	phosphatidic acid biosynthetic process	4/985	45/15856	0.305404	0.865645	0.801642	LIPI/PLA2G2A/PLA2G2D/PLA2G4D	4
GO:0007566	BP	GO:0007566	embryo implantation	4/985	45/15856	0.305404	0.865645	0.801642	LIF/MMP9/PTGIS/TIMP1	4
GO:0010799	BP	GO:0010799	regulation of peptidyl-threonine phosphorylation	4/985	45/15856	0.305404	0.865645	0.801642	BMP7/CHI3L1/PLK1/SPHK1	4
GO:0030850	BP	GO:0030850	prostate gland development	4/985	45/15856	0.305404	0.865645	0.801642	BMP7/CYP19A1/FOXA1/SERPINF1	4
GO:0032720	BP	GO:0032720	negative regulation of tumor necrosis factor production	4/985	45/15856	0.305404	0.865645	0.801642	FOXP3/LBP/MC1R/ORM1	4
GO:0043300	BP	GO:0043300	regulation of leukocyte degranulation	4/985	45/15856	0.305404	0.865645	0.801642	BLK/CD177/IL13/IL4	4
GO:0060711	BP	GO:0060711	labyrinthine layer development	4/985	45/15856	0.305404	0.865645	0.801642	BMP7/LEF1/WNT2/WNT7B	4
GO:0099054	BP	GO:0099054	presynapse assembly	4/985	45/15856	0.305404	0.865645	0.801642	CEL/LRFN4/NTNG2/WNT7A	4
GO:1900271	BP	GO:1900271	regulation of long-term synaptic potentiation	4/985	45/15856	0.305404	0.865645	0.801642	AGER/CALB2/DRD2/EPHB2	4
GO:1903018	BP	GO:1903018	regulation of glycoprotein metabolic process	4/985	45/15856	0.305404	0.865645	0.801642	CCL19/CCL21/MT3/PTX3	4
GO:0002702	BP	GO:0002702	positive regulation of production of molecular mediator of immune response	7/985	88/15856	0.305693	0.865645	0.801642	HPX/IL13/IL2/IL4/IL6/MZB1/SLC7A5	7
GO:0048469	BP	GO:0048469	cell maturation	11/985	147/15856	0.305779	0.865645	0.801642	BFSP2/BNC1/C1QL1/CCL19/CCL21/EREG/FOXA1/PABPC1L/SPINK1/TUBB8/VSX1	11
GO:0034764	BP	GO:0034764	positive regulation of transmembrane transport	13/985	177/15856	0.306521	0.865645	0.801642	ACTN2/ATP2A1/BDKRB1/CACNG4/CD19/EPHB2/F2/GALR2/HTR3A/IL13/RYR2/TERT/WNK2	13
GO:0001710	BP	GO:0001710	mesodermal cell fate commitment	2/985	18/15856	0.308932	0.865645	0.801642	EYA1/SIX2	2
GO:0002385	BP	GO:0002385	mucosal immune response	2/985	18/15856	0.308932	0.865645	0.801642	IL4/RNASE2	2
GO:0002689	BP	GO:0002689	negative regulation of leukocyte chemotaxis	2/985	18/15856	0.308932	0.865645	0.801642	CYP19A1/GREM1	2
GO:0006063	BP	GO:0006063	uronic acid metabolic process	2/985	18/15856	0.308932	0.865645	0.801642	UGT1A10/UGT1A8	2
GO:0006144	BP	GO:0006144	purine nucleobase metabolic process	2/985	18/15856	0.308932	0.865645	0.801642	ADA/TTR	2
GO:0009168	BP	GO:0009168	purine ribonucleoside monophosphate biosynthetic process	2/985	18/15856	0.308932	0.865645	0.801642	ADA/AMPD1	2
GO:0015874	BP	GO:0015874	norepinephrine transport	2/985	18/15856	0.308932	0.865645	0.801642	OXTR/STX1A	2
GO:0019585	BP	GO:0019585	glucuronate metabolic process	2/985	18/15856	0.308932	0.865645	0.801642	UGT1A10/UGT1A8	2
GO:0032104	BP	GO:0032104	regulation of response to extracellular stimulus	2/985	18/15856	0.308932	0.865645	0.801642	MT3/UCN	2
GO:0032107	BP	GO:0032107	regulation of response to nutrient levels	2/985	18/15856	0.308932	0.865645	0.801642	MT3/UCN	2
GO:0036120	BP	GO:0036120	cellular response to platelet-derived growth factor stimulus	2/985	18/15856	0.308932	0.865645	0.801642	HAS1/HAS2	2
GO:0039692	BP	GO:0039692	single stranded viral RNA replication via double stranded DNA intermediate	2/985	18/15856	0.308932	0.865645	0.801642	CXCL8/HMGA2	2
GO:0048520	BP	GO:0048520	positive regulation of behavior	2/985	18/15856	0.308932	0.865645	0.801642	STRA6/UCN	2
GO:0050995	BP	GO:0050995	negative regulation of lipid catabolic process	2/985	18/15856	0.308932	0.865645	0.801642	HCAR2/MFSD2A	2
GO:0060438	BP	GO:0060438	trachea development	2/985	18/15856	0.308932	0.865645	0.801642	LEF1/WNT7B	2
GO:0072079	BP	GO:0072079	nephron tubule formation	2/985	18/15856	0.308932	0.865645	0.801642	GREM1/SIX4	2
GO:0097503	BP	GO:0097503	sialylation	2/985	18/15856	0.308932	0.865645	0.801642	ST6GALNAC5/ST8SIA5	2
GO:1901018	BP	GO:1901018	positive regulation of potassium ion transmembrane transporter activity	2/985	18/15856	0.308932	0.865645	0.801642	ACTN2/GALR2	2
GO:1905276	BP	GO:1905276	regulation of epithelial tube formation	2/985	18/15856	0.308932	0.865645	0.801642	FZD2/SIX4	2
GO:2000696	BP	GO:2000696	regulation of epithelial cell differentiation involved in kidney development	2/985	18/15856	0.308932	0.865645	0.801642	LIF/MMP9	2
GO:0051261	BP	GO:0051261	protein depolymerization	8/985	103/15856	0.309247	0.865718	0.80171	ACTN2/KIF18B/KIF2C/NAV3/SLN/STMN2/TPX2/TRIM54	8
GO:1901222	BP	GO:1901222	regulation of NIK/NF-kappaB signaling	8/985	103/15856	0.309247	0.865718	0.80171	AGER/BMP7/CARD14/CCL19/CHI3L1/GREM1/SPHK1/TNFSF14	8
GO:0006112	BP	GO:0006112	energy reserve metabolic process	6/985	74/15856	0.3112	0.870371	0.806018	GCK/GFPT2/GYG2/IGF2/MT3/PPP1R1A	6
GO:0033077	BP	GO:0033077	T cell differentiation in thymus	6/985	74/15856	0.3112	0.870371	0.806018	ADA/ADAM8/AIRE/CARD11/FOXP3/WNT1	6
GO:0034341	BP	GO:0034341	response to interferon-gamma	14/985	193/15856	0.313129	0.875358	0.810636	CCL11/CCL13/CCL19/CCL20/CCL21/CCL25/CCL26/CD44/HPX/IFI30/MT2A/NCAM1/SOCS1/STAR	14
GO:0010976	BP	GO:0010976	positive regulation of neuron projection development	19/985	269/15856	0.314141	0.877777	0.812877	BMP7/CRABP2/EFNA5/GPC2/IL2/ITPKA/L1CAM/LTK/MDK/NTRK1/PLXNA4/PLXNB3/ROR2/SERPINF1/SHOX2/STMN2/SYT3/TENM3/TUBB2B	19
GO:0044264	BP	GO:0044264	cellular polysaccharide metabolic process	7/985	89/15856	0.315778	0.880483	0.815382	B3GALT5/GCK/GYG2/HAS1/HAS2/IGF2/PPP1R1A	7
GO:0003208	BP	GO:0003208	cardiac ventricle morphogenesis	5/985	60/15856	0.316139	0.880483	0.815382	COL11A1/FOXH1/POU4F1/PROX1/RYR2	5
GO:0045844	BP	GO:0045844	positive regulation of striated muscle tissue development	5/985	60/15856	0.316139	0.880483	0.815382	FGF9/GREM1/HAMP/SHOX2/WNT2	5
GO:0048488	BP	GO:0048488	synaptic vesicle endocytosis	5/985	60/15856	0.316139	0.880483	0.815382	CEL/SNCG/STX1A/SYT5/SYT8	5
GO:0048636	BP	GO:0048636	positive regulation of muscle organ development	5/985	60/15856	0.316139	0.880483	0.815382	FGF9/GREM1/HAMP/SHOX2/WNT2	5
GO:0140238	BP	GO:0140238	presynaptic endocytosis	5/985	60/15856	0.316139	0.880483	0.815382	CEL/SNCG/STX1A/SYT5/SYT8	5
GO:1903317	BP	GO:1903317	regulation of protein maturation	5/985	60/15856	0.316139	0.880483	0.815382	ADAM8/CCBE1/IL1R2/NLRP7/SERPINE1	5
GO:0045599	BP	GO:0045599	negative regulation of fat cell differentiation	4/985	46/15856	0.319715	0.882947	0.817664	IL6/MSX2/WNT1/WNT10B	4
GO:0046473	BP	GO:0046473	phosphatidic acid metabolic process	4/985	46/15856	0.319715	0.882947	0.817664	LIPI/PLA2G2A/PLA2G2D/PLA2G4D	4
GO:0090199	BP	GO:0090199	regulation of release of cytochrome c from mitochondria	4/985	46/15856	0.319715	0.882947	0.817664	HRK/MLLT11/MMP9/PLAUR	4
GO:1900015	BP	GO:1900015	regulation of cytokine production involved in inflammatory response	4/985	46/15856	0.319715	0.882947	0.817664	F2/IL1R2/IL6/NLRP7	4
GO:0001709	BP	GO:0001709	cell fate determination	3/985	32/15856	0.319825	0.882947	0.817664	PROX1/WNT1/WNT7A	3
GO:0003156	BP	GO:0003156	regulation of animal organ formation	3/985	32/15856	0.319825	0.882947	0.817664	BMP7/EYA1/WNT2	3
GO:0003203	BP	GO:0003203	endocardial cushion morphogenesis	3/985	32/15856	0.319825	0.882947	0.817664	BMP7/MSX2/TMEM100	3
GO:0007340	BP	GO:0007340	acrosome reaction	3/985	32/15856	0.319825	0.882947	0.817664	SPINK1/SPINK13/SYT8	3
GO:0043094	BP	GO:0043094	cellular metabolic compound salvage	3/985	32/15856	0.319825	0.882947	0.817664	ADA/AMPD1/CDA	3
GO:0043552	BP	GO:0043552	positive regulation of phosphatidylinositol 3-kinase activity	3/985	32/15856	0.319825	0.882947	0.817664	CCL19/CCL21/CD19	3
GO:0045730	BP	GO:0045730	respiratory burst	3/985	32/15856	0.319825	0.882947	0.817664	IGHA1/IGHA2/LBP	3
GO:0048333	BP	GO:0048333	mesodermal cell differentiation	3/985	32/15856	0.319825	0.882947	0.817664	EYA1/HMGA2/SIX2	3
GO:0048841	BP	GO:0048841	regulation of axon extension involved in axon guidance	3/985	32/15856	0.319825	0.882947	0.817664	PLXNA4/SEMA3B/SEMA3E	3
GO:0051443	BP	GO:0051443	positive regulation of ubiquitin-protein transferase activity	3/985	32/15856	0.319825	0.882947	0.817664	CDC20/PLK1/UBE2C	3
GO:0055023	BP	GO:0055023	positive regulation of cardiac muscle tissue growth	3/985	32/15856	0.319825	0.882947	0.817664	FGF9/HAMP/WNT2	3
GO:0099174	BP	GO:0099174	regulation of presynapse organization	3/985	32/15856	0.319825	0.882947	0.817664	LRFN4/NTNG2/WNT7A	3
GO:1901661	BP	GO:1901661	quinone metabolic process	3/985	32/15856	0.319825	0.882947	0.817664	AKR1B10/CYP4F12/CYP4F3	3
GO:0002040	BP	GO:0002040	sprouting angiogenesis	9/985	119/15856	0.320221	0.883634	0.818301	BMPER/CCBE1/CREB3L1/E2F7/GREM1/LEF1/SEMA3E/SRPX2/YJEFN3	9
GO:0007187	BP	GO:0007187	G protein-coupled receptor signaling pathway, coupled to cyclic nucleotide second messenger	13/985	179/15856	0.320658	0.88443	0.819038	ADRA1D/APLP1/CHGA/CRHR1/DRD2/GALR2/GIPR/GRM4/HTR1D/INSL3/MC1R/OPRD1/OR11H7	13
GO:0001906	BP	GO:0001906	cell killing	10/985	134/15856	0.321054	0.885117	0.819673	AGER/APOL1/C9/CCL13/CHGA/F2/HAMP/IL13/IL4/ULBP1	10
GO:0061333	BP	GO:0061333	renal tubule morphogenesis	6/985	75/15856	0.322305	0.887338	0.821731	EYA1/GREM1/SIX2/SIX4/TACSTD2/WNT1	6
GO:0006939	BP	GO:0006939	smooth muscle contraction	7/985	90/15856	0.325921	0.895647	0.829425	ADA/COMP/DRD2/HTR1D/NMU/OXTR/SPHK1	7
GO:0098659	BP	GO:0098659	inorganic cation import across plasma membrane	7/985	90/15856	0.325921	0.895647	0.829425	HCN2/KCNJ6/SLC12A5/SLC12A8/SLC8A2/TRPV3/WNK2	7
GO:0099587	BP	GO:0099587	inorganic ion import across plasma membrane	7/985	90/15856	0.325921	0.895647	0.829425	HCN2/KCNJ6/SLC12A5/SLC12A8/SLC8A2/TRPV3/WNK2	7
GO:0035308	BP	GO:0035308	negative regulation of protein dephosphorylation	5/985	61/15856	0.328591	0.896257	0.82999	PPP1R14D/PPP1R1A/PPP1R1B/PPP1R27/SAG	5
GO:0046503	BP	GO:0046503	glycerolipid catabolic process	5/985	61/15856	0.328591	0.896257	0.82999	APOA1/APOC2/LIPI/PLA2G4D/PLA2G4F	5
GO:0070527	BP	GO:0070527	platelet aggregation	5/985	61/15856	0.328591	0.896257	0.82999	BLK/COMP/FGA/FGB/ITGA2B	5
GO:1901863	BP	GO:1901863	positive regulation of muscle tissue development	5/985	61/15856	0.328591	0.896257	0.82999	FGF9/GREM1/HAMP/SHOX2/WNT2	5
GO:0007188	BP	GO:0007188	adenylate cyclase-modulating G protein-coupled receptor signaling pathway	12/985	165/15856	0.328599	0.896257	0.82999	ADRA1D/APLP1/CHGA/CRHR1/DRD2/GALR2/GIPR/GRM4/HTR1D/INSL3/MC1R/OPRD1	12
GO:0007565	BP	GO:0007565	female pregnancy	12/985	165/15856	0.328599	0.896257	0.82999	CRHR1/EPYC/GNRH1/IGFBP2/LIF/MMP7/MMP9/OXTR/PTGIS/SLC38A3/TIMP1/UCN	12
GO:2001257	BP	GO:2001257	regulation of cation channel activity	11/985	150/15856	0.329142	0.896257	0.82999	ACTN2/CACNG4/CRHR1/DRD2/EPHB2/GALR2/GRIN1/JSRP1/KCNG1/KCNS1/MMP9	11
GO:0008203	BP	GO:0008203	cholesterol metabolic process	10/985	135/15856	0.32932	0.896257	0.82999	APOA1/APOL1/CEL/CYP2C9/GNB3/IL4/MT3/PCSK9/STAR/SULT2B1	10
GO:0001573	BP	GO:0001573	ganglioside metabolic process	2/985	19/15856	0.332294	0.896257	0.82999	B4GALNT1/ST6GALNAC5	2
GO:0007214	BP	GO:0007214	gamma-aminobutyric acid signaling pathway	2/985	19/15856	0.332294	0.896257	0.82999	GABRA3/GABRE	2
GO:0010866	BP	GO:0010866	regulation of triglyceride biosynthetic process	2/985	19/15856	0.332294	0.896257	0.82999	MFSD2A/THRSP	2
GO:0010875	BP	GO:0010875	positive regulation of cholesterol efflux	2/985	19/15856	0.332294	0.896257	0.82999	APOA1/PLTP	2
GO:0021533	BP	GO:0021533	cell differentiation in hindbrain	2/985	19/15856	0.332294	0.896257	0.82999	PROX1/WNT7A	2
GO:0022400	BP	GO:0022400	regulation of rhodopsin mediated signaling pathway	2/985	19/15856	0.332294	0.896257	0.82999	CNGB1/SAG	2
GO:0031280	BP	GO:0031280	negative regulation of cyclase activity	2/985	19/15856	0.332294	0.896257	0.82999	DRD2/GALR2	2
GO:0032930	BP	GO:0032930	positive regulation of superoxide anion generation	2/985	19/15856	0.332294	0.896257	0.82999	CD177/CRP	2
GO:0036119	BP	GO:0036119	response to platelet-derived growth factor	2/985	19/15856	0.332294	0.896257	0.82999	HAS1/HAS2	2
GO:0043373	BP	GO:0043373	CD4-positive, alpha-beta T cell lineage commitment	2/985	19/15856	0.332294	0.896257	0.82999	FOXP3/IL6	2
GO:0045063	BP	GO:0045063	T-helper 1 cell differentiation	2/985	19/15856	0.332294	0.896257	0.82999	CCL19/LEF1	2
GO:0048670	BP	GO:0048670	regulation of collateral sprouting	2/985	19/15856	0.332294	0.896257	0.82999	CRABP2/EFNA5	2
GO:0051004	BP	GO:0051004	regulation of lipoprotein lipase activity	2/985	19/15856	0.332294	0.896257	0.82999	APOA1/APOC2	2
GO:0051446	BP	GO:0051446	positive regulation of meiotic cell cycle	2/985	19/15856	0.332294	0.896257	0.82999	CDC25C/MSX2	2
GO:0060008	BP	GO:0060008	Sertoli cell differentiation	2/985	19/15856	0.332294	0.896257	0.82999	NTRK1/SCX	2
GO:0071305	BP	GO:0071305	cellular response to vitamin D	2/985	19/15856	0.332294	0.896257	0.82999	BGLAP/CYP24A1	2
GO:0071498	BP	GO:0071498	cellular response to fluid shear stress	2/985	19/15856	0.332294	0.896257	0.82999	HAS2/TFPI2	2
GO:0071636	BP	GO:0071636	positive regulation of transforming growth factor beta production	2/985	19/15856	0.332294	0.896257	0.82999	FOXP3/LUM	2
GO:0098698	BP	GO:0098698	postsynaptic specialization assembly	2/985	19/15856	0.332294	0.896257	0.82999	LRFN4/NTNG2	2
GO:0098703	BP	GO:0098703	calcium ion import across plasma membrane	2/985	19/15856	0.332294	0.896257	0.82999	SLC8A2/TRPV3	2
GO:2000047	BP	GO:2000047	regulation of cell-cell adhesion mediated by cadherin	2/985	19/15856	0.332294	0.896257	0.82999	FOXA1/FOXA2	2
GO:2000727	BP	GO:2000727	positive regulation of cardiac muscle cell differentiation	2/985	19/15856	0.332294	0.896257	0.82999	GREM1/HAMP	2
GO:2000773	BP	GO:2000773	negative regulation of cellular senescence	2/985	19/15856	0.332294	0.896257	0.82999	HMGA2/TERT	2
GO:0032755	BP	GO:0032755	positive regulation of interleukin-6 production	6/985	76/15856	0.333465	0.896257	0.82999	AGER/EREG/IL6/LBP/POU2AF1/UCN	6
GO:0034637	BP	GO:0034637	cellular carbohydrate biosynthetic process	6/985	76/15856	0.333465	0.896257	0.82999	B3GALT5/GCK/GYG2/HAS1/HAS2/IGF2	6
GO:0071158	BP	GO:0071158	positive regulation of cell cycle arrest	6/985	76/15856	0.333465	0.896257	0.82999	CDC25C/E2F7/GTSE1/HMGA2/POU4F1/SFN	6
GO:0000768	BP	GO:0000768	syncytium formation by plasma membrane fusion	4/985	47/15856	0.334074	0.896257	0.82999	ADAM12/IL4/TNFSF14/WNT1	4
GO:0032663	BP	GO:0032663	regulation of interleukin-2 production	4/985	47/15856	0.334074	0.896257	0.82999	CARD11/FOXP3/IL20RB/NAV3	4
GO:0060324	BP	GO:0060324	face development	4/985	47/15856	0.334074	0.896257	0.82999	COL1A1/LEF1/SCX/STRA6	4
GO:0060563	BP	GO:0060563	neuroepithelial cell differentiation	4/985	47/15856	0.334074	0.896257	0.82999	CEBPB/LHFPL5/SERPINE1/STRC	4
GO:0140253	BP	GO:0140253	cell-cell fusion	4/985	47/15856	0.334074	0.896257	0.82999	ADAM12/IL4/TNFSF14/WNT1	4
GO:1903556	BP	GO:1903556	negative regulation of tumor necrosis factor superfamily cytokine production	4/985	47/15856	0.334074	0.896257	0.82999	FOXP3/LBP/MC1R/ORM1	4
GO:1903727	BP	GO:1903727	positive regulation of phospholipid metabolic process	4/985	47/15856	0.334074	0.896257	0.82999	APOC2/CCL19/CCL21/CD19	4
GO:1904645	BP	GO:1904645	response to amyloid-beta	4/985	47/15856	0.334074	0.896257	0.82999	AGER/CACNA1B/MMP12/MMP9	4
GO:0010721	BP	GO:0010721	negative regulation of cell development	20/985	288/15856	0.335258	0.896257	0.82999	BMP7/CCL11/EFNA5/EPHB2/F2/GNRH1/GPR173/IL6/ISL2/LHX2/MT3/SEMA3B/SEMA3E/STMN2/TACSTD2/TERT/TRIM46/WNT7A/ZNF365/ZNF536	20
GO:0046620	BP	GO:0046620	regulation of organ growth	7/985	91/15856	0.336114	0.896257	0.82999	BASP1/DUSP9/FGF9/HAMP/MIR25/PROX1/WNT2	7
GO:0002714	BP	GO:0002714	positive regulation of B cell mediated immunity	3/985	33/15856	0.337205	0.896257	0.82999	HPX/IL2/IL4	3
GO:0002888	BP	GO:0002888	positive regulation of myeloid leukocyte mediated immunity	3/985	33/15856	0.337205	0.896257	0.82999	CD177/IL13/IL4	3
GO:0002891	BP	GO:0002891	positive regulation of immunoglobulin mediated immune response	3/985	33/15856	0.337205	0.896257	0.82999	HPX/IL2/IL4	3
GO:0009112	BP	GO:0009112	nucleobase metabolic process	3/985	33/15856	0.337205	0.896257	0.82999	ADA/CDA/TTR	3
GO:0010464	BP	GO:0010464	regulation of mesenchymal cell proliferation	3/985	33/15856	0.337205	0.896257	0.82999	FGF9/SHOX2/WNT2	3
GO:0010662	BP	GO:0010662	regulation of striated muscle cell apoptotic process	3/985	33/15856	0.337205	0.896257	0.82999	BMP7/LTK/MDK	3
GO:0032735	BP	GO:0032735	positive regulation of interleukin-12 production	3/985	33/15856	0.337205	0.896257	0.82999	AGER/CCL19/MDK	3
GO:0043243	BP	GO:0043243	positive regulation of protein-containing complex disassembly	3/985	33/15856	0.337205	0.896257	0.82999	ACTN2/SLN/STMN2	3
GO:0050892	BP	GO:0050892	intestinal absorption	3/985	33/15856	0.337205	0.896257	0.82999	APOA1/CEL/HAMP	3
GO:0051150	BP	GO:0051150	regulation of smooth muscle cell differentiation	3/985	33/15856	0.337205	0.896257	0.82999	EREG/FGF9/OLFM2	3
GO:0060795	BP	GO:0060795	cell fate commitment involved in formation of primary germ layer	3/985	33/15856	0.337205	0.896257	0.82999	EYA1/NANOG/SIX2	3
GO:0070296	BP	GO:0070296	sarcoplasmic reticulum calcium ion transport	3/985	33/15856	0.337205	0.896257	0.82999	ATP2A1/RYR2/SLN	3
GO:0110111	BP	GO:0110111	negative regulation of animal organ morphogenesis	3/985	33/15856	0.337205	0.896257	0.82999	BMP7/GREM1/TACSTD2	3
GO:1903170	BP	GO:1903170	negative regulation of calcium ion transmembrane transport	3/985	33/15856	0.337205	0.896257	0.82999	CRHR1/DRD2/SLN	3
GO:2000310	BP	GO:2000310	regulation of NMDA receptor activity	3/985	33/15856	0.337205	0.896257	0.82999	ACTN2/EPHB2/GRIN1	3
GO:0034763	BP	GO:0034763	negative regulation of transmembrane transport	8/985	106/15856	0.337407	0.896257	0.82999	ACTN2/CRHR1/DRD2/EPHB2/HAMP/MMP9/PCSK9/SLN	8
GO:0061387	BP	GO:0061387	regulation of extent of cell growth	8/985	106/15856	0.337407	0.896257	0.82999	CRABP2/EFNA5/L1CAM/MT3/PLXNA4/SEMA3B/SEMA3E/TRIM46	8
GO:0010975	BP	GO:0010975	regulation of neuron projection development	32/985	474/15856	0.337571	0.896257	0.82999	BMP7/CDC20/CRABP2/EFNA5/EPHB2/GPC2/GRIN1/IL2/ITPKA/KIF1A/L1CAM/LTK/MDK/MFSD2A/MT3/NTNG1/NTNG2/NTRK1/PLXNA4/PLXNB3/ROR2/SEMA3B/SEMA3E/SERPINF1/SHOX2/STMN2/SYT3/TENM3/TRIM46/TUBB2B/WNT7A/ZNF365	32
GO:0060041	BP	GO:0060041	retina development in camera-type eye	10/985	136/15856	0.337627	0.896257	0.82999	ACHE/ATOH7/FOXN4/IGFN1/LHX2/MFSD2A/PROX1/SERPINF1/TFAP2A/VSX1	10
GO:0008584	BP	GO:0008584	male gonad development	9/985	121/15856	0.337817	0.896257	0.82999	FGF9/INHA/LHB/NTRK1/SCX/SIX4/SRD5A2/STAR/TFAP2C	9
GO:0045995	BP	GO:0045995	regulation of embryonic development	9/985	121/15856	0.337817	0.896257	0.82999	APOA1/BMP7/COL5A1/FOXA2/FZD2/SCX/SIX4/WNT1/WNT2	9
GO:0002064	BP	GO:0002064	epithelial cell development	14/985	197/15856	0.340537	0.90294	0.836179	BFSP2/COL22A1/DNASE1L2/FOXA1/LHFPL5/NKX3-2/NTRK1/ONECUT2/PROX1/SFN/SPDEF/STRC/WNT7A/WNT7B	14
GO:0046635	BP	GO:0046635	positive regulation of alpha-beta T cell activation	5/985	62/15856	0.341091	0.90294	0.836179	ADA/CCL19/FOXP3/NFKBIZ/SOCS1	5
GO:0051306	BP	GO:0051306	mitotic sister chromatid separation	5/985	62/15856	0.341091	0.90294	0.836179	AURKB/CDC20/PLK1/PTTG1/UBE2C	5
GO:1904888	BP	GO:1904888	cranial skeletal system development	5/985	62/15856	0.341091	0.90294	0.836179	CEP55/MSX2/SIX2/SIX4/TFAP2A	5
GO:0051961	BP	GO:0051961	negative regulation of nervous system development	19/985	274/15856	0.343191	0.908099	0.840956	BMP7/CCL11/EPHB2/F2/GNRH1/GPR173/IL6/ISL2/LHX2/MT3/NEUROD2/SEMA3B/SEMA3E/STMN2/TERT/TRIM46/WNT7A/ZNF365/ZNF536	19
GO:0042180	BP	GO:0042180	cellular ketone metabolic process	16/985	228/15856	0.343493	0.908495	0.841324	AFP/AKR1B10/APOA1/APOC2/CYP19A1/CYP4F12/CYP4F3/DKKL1/HSD17B3/LHB/MFSD2A/PROX1/SRD5A2/STAR/TDO2/UGT1A8	16
GO:0032465	BP	GO:0032465	regulation of cytokinesis	6/985	77/15856	0.344669	0.910372	0.843061	AURKB/DRD2/E2F7/FSD1/KIF20A/PLK1	6
GO:0008217	BP	GO:0008217	regulation of blood pressure	11/985	152/15856	0.344918	0.910372	0.843061	ADRA1D/BDKRB1/CACNA1B/CHGA/CYP4F12/DRD2/GNB3/KLK1/NMU/OXTR/UCN	11
GO:0010923	BP	GO:0010923	negative regulation of phosphatase activity	7/985	92/15856	0.34635	0.910372	0.843061	PKMYT1/PPP1R14D/PPP1R1A/PPP1R1B/PPP1R27/SAG/SPOCD1	7
GO:0015918	BP	GO:0015918	sterol transport	7/985	92/15856	0.34635	0.910372	0.843061	APOA1/APOC2/CEL/PCSK9/PLTP/STAR/YJEFN3	7
GO:0045598	BP	GO:0045598	regulation of fat cell differentiation	9/985	122/15856	0.346676	0.910372	0.843061	BMP7/CEBPB/DKKL1/GNB3/IL6/MSX2/WNT1/WNT10B/ZBTB7C	9
GO:0046546	BP	GO:0046546	development of primary male sexual characteristics	9/985	122/15856	0.346676	0.910372	0.843061	FGF9/INHA/LHB/NTRK1/SCX/SIX4/SRD5A2/STAR/TFAP2C	9
GO:0048872	BP	GO:0048872	homeostasis of number of cells	17/985	244/15856	0.347694	0.910372	0.843061	ADA/CARD11/CCNB2/FOXP3/HCAR2/IL2/IL20RB/IL2RA/IL6/INHA/LAT/LMO1/PLA2G2A/TNFRSF13B/TNFRSF13C/TNFRSF17/TNFSF14	17
GO:0060425	BP	GO:0060425	lung morphogenesis	4/985	48/15856	0.348461	0.910372	0.843061	FOXA1/LIF/WNT2/WNT7B	4
GO:0099172	BP	GO:0099172	presynapse organization	4/985	48/15856	0.348461	0.910372	0.843061	CEL/LRFN4/NTNG2/WNT7A	4
GO:1901016	BP	GO:1901016	regulation of potassium ion transmembrane transporter activity	4/985	48/15856	0.348461	0.910372	0.843061	ACTN2/GALR2/KCNG1/KCNS1	4
GO:0018108	BP	GO:0018108	peptidyl-tyrosine phosphorylation	23/985	337/15856	0.350243	0.910372	0.843061	BLK/CD44/EFNA5/EPHB2/EREG/GPRC5A/GREM1/HPX/IGF2/IL11/IL13/IL2/IL4/IL6/INSRR/LIF/LTK/NTRK1/ROR2/SOCS1/SPINK1/TNFRSF18/VTN	23
GO:0006879	BP	GO:0006879	cellular iron ion homeostasis	5/985	63/15856	0.353623	0.910372	0.843061	HAMP/HPX/LCN2/TF/TMPRSS6	5
GO:0032024	BP	GO:0032024	positive regulation of insulin secretion	5/985	63/15856	0.353623	0.910372	0.843061	BLK/GCK/GIPR/SYBU/VSNL1	5
GO:1905818	BP	GO:1905818	regulation of chromosome separation	5/985	63/15856	0.353623	0.910372	0.843061	AURKB/CDC20/PLK1/PTTG1/UBE2C	5
GO:0006336	BP	GO:0006336	DNA replication-independent nucleosome assembly	3/985	34/15856	0.354557	0.910372	0.843061	CENPA/CENPW/HJURP	3
GO:0007094	BP	GO:0007094	mitotic spindle assembly checkpoint	3/985	34/15856	0.354557	0.910372	0.843061	AURKB/CDC20/PLK1	3
GO:0009595	BP	GO:0009595	detection of biotic stimulus	3/985	34/15856	0.354557	0.910372	0.843061	LBP/PGLYRP2/SSC5D	3
GO:0031577	BP	GO:0031577	spindle checkpoint	3/985	34/15856	0.354557	0.910372	0.843061	AURKB/CDC20/PLK1	3
GO:0032885	BP	GO:0032885	regulation of polysaccharide biosynthetic process	3/985	34/15856	0.354557	0.910372	0.843061	GCK/HAS2/IGF2	3
GO:0035633	BP	GO:0035633	maintenance of blood-brain barrier	3/985	34/15856	0.354557	0.910372	0.843061	GJB6/IL6/MFSD2A	3
GO:0040001	BP	GO:0040001	establishment of mitotic spindle localization	3/985	34/15856	0.354557	0.910372	0.843061	CENPA/MISP/PLK1	3
GO:0051294	BP	GO:0051294	establishment of spindle orientation	3/985	34/15856	0.354557	0.910372	0.843061	CENPA/MISP/PLK1	3
GO:0060236	BP	GO:0060236	regulation of mitotic spindle organization	3/985	34/15856	0.354557	0.910372	0.843061	FSD1/PLK1/TPX2	3
GO:0060338	BP	GO:0060338	regulation of type I interferon-mediated signaling pathway	3/985	34/15856	0.354557	0.910372	0.843061	DCST1/MMP12/ZBP1	3
GO:0070670	BP	GO:0070670	response to interleukin-4	3/985	34/15856	0.354557	0.910372	0.843061	CCL11/LEF1/RUFY4	3
GO:0071173	BP	GO:0071173	spindle assembly checkpoint	3/985	34/15856	0.354557	0.910372	0.843061	AURKB/CDC20/PLK1	3
GO:0071174	BP	GO:0071174	mitotic spindle checkpoint	3/985	34/15856	0.354557	0.910372	0.843061	AURKB/CDC20/PLK1	3
GO:0090278	BP	GO:0090278	negative regulation of peptide hormone secretion	3/985	34/15856	0.354557	0.910372	0.843061	CHGA/DRD2/VSNL1	3
GO:1904031	BP	GO:1904031	positive regulation of cyclin-dependent protein kinase activity	3/985	34/15856	0.354557	0.910372	0.843061	CCNYL2/CDK5R2/PROX1	3
GO:0001963	BP	GO:0001963	synaptic transmission, dopaminergic	2/985	20/15856	0.355424	0.910372	0.843061	DRD2/RAB3B	2
GO:0002577	BP	GO:0002577	regulation of antigen processing and presentation	2/985	20/15856	0.355424	0.910372	0.843061	CCL19/CCL21	2
GO:0006590	BP	GO:0006590	thyroid hormone generation	2/985	20/15856	0.355424	0.910372	0.843061	DUOXA1/SLC5A5	2
GO:0007095	BP	GO:0007095	mitotic G2 DNA damage checkpoint	2/985	20/15856	0.355424	0.910372	0.843061	HMGA2/TICRR	2
GO:0009127	BP	GO:0009127	purine nucleoside monophosphate biosynthetic process	2/985	20/15856	0.355424	0.910372	0.843061	ADA/AMPD1	2
GO:0022038	BP	GO:0022038	corpus callosum development	2/985	20/15856	0.355424	0.910372	0.843061	EPHB2/TSKU	2
GO:0033005	BP	GO:0033005	positive regulation of mast cell activation	2/985	20/15856	0.355424	0.910372	0.843061	IL13/IL4	2
GO:0035584	BP	GO:0035584	calcium-mediated signaling using intracellular calcium source	2/985	20/15856	0.355424	0.910372	0.843061	CCL20/RYR2	2
GO:0035809	BP	GO:0035809	regulation of urine volume	2/985	20/15856	0.355424	0.910372	0.843061	DRD2/HAS2	2
GO:0036303	BP	GO:0036303	lymph vessel morphogenesis	2/985	20/15856	0.355424	0.910372	0.843061	CCBE1/PROX1	2
GO:0042454	BP	GO:0042454	ribonucleoside catabolic process	2/985	20/15856	0.355424	0.910372	0.843061	ADA/CDA	2
GO:0042481	BP	GO:0042481	regulation of odontogenesis	2/985	20/15856	0.355424	0.910372	0.843061	DMP1/TFAP2A	2
GO:0043501	BP	GO:0043501	skeletal muscle adaptation	2/985	20/15856	0.355424	0.910372	0.843061	TNNT1/TRIM63	2
GO:0045056	BP	GO:0045056	transcytosis	2/985	20/15856	0.355424	0.910372	0.843061	AGER/MFSD2A	2
GO:0048305	BP	GO:0048305	immunoglobulin secretion	2/985	20/15856	0.355424	0.910372	0.843061	IL2/IL6	2
GO:0051307	BP	GO:0051307	meiotic chromosome separation	2/985	20/15856	0.355424	0.910372	0.843061	EME1/EME2	2
GO:0051900	BP	GO:0051900	regulation of mitochondrial depolarization	2/985	20/15856	0.355424	0.910372	0.843061	HSH2D/MLLT11	2
GO:0060149	BP	GO:0060149	negative regulation of posttranscriptional gene silencing	2/985	20/15856	0.355424	0.910372	0.843061	IL6/TERT	2
GO:0060967	BP	GO:0060967	negative regulation of gene silencing by RNA	2/985	20/15856	0.355424	0.910372	0.843061	IL6/TERT	2
GO:0070193	BP	GO:0070193	synaptonemal complex organization	2/985	20/15856	0.355424	0.910372	0.843061	PLK1/SYCE1L	2
GO:0071459	BP	GO:0071459	protein localization to chromosome, centromeric region	2/985	20/15856	0.355424	0.910372	0.843061	AURKB/CENPA	2
GO:0072234	BP	GO:0072234	metanephric nephron tubule development	2/985	20/15856	0.355424	0.910372	0.843061	LIF/WNT7B	2
GO:0080154	BP	GO:0080154	regulation of fertilization	2/985	20/15856	0.355424	0.910372	0.843061	SPINK1/SPINK13	2
GO:1902656	BP	GO:1902656	calcium ion import into cytosol	2/985	20/15856	0.355424	0.910372	0.843061	SLC8A2/TRPV3	2
GO:1904886	BP	GO:1904886	beta-catenin destruction complex disassembly	2/985	20/15856	0.355424	0.910372	0.843061	FZD2/WNT1	2
GO:1904996	BP	GO:1904996	positive regulation of leukocyte adhesion to vascular endothelial cell	2/985	20/15856	0.355424	0.910372	0.843061	IL6/MDK	2
GO:0044344	BP	GO:0044344	cellular response to fibroblast growth factor stimulus	9/985	123/15856	0.355568	0.910372	0.843061	CD44/COL1A1/CREB3L1/CXCL13/CXCL8/FGF17/FGF5/FGF9/STAR	9
GO:0007589	BP	GO:0007589	body fluid secretion	6/985	78/15856	0.355908	0.910372	0.843061	ADA/AGR2/CEL/KCNN4/OXTR/UCN	6
GO:0048708	BP	GO:0048708	astrocyte differentiation	6/985	78/15856	0.355908	0.910372	0.843061	AGER/F2/IL6/LIF/MT3/ROR2	6
GO:0048864	BP	GO:0048864	stem cell development	6/985	78/15856	0.355908	0.910372	0.843061	BMP7/CYP26C1/GBX2/SEMA3B/SEMA3E/WNT7A	6
GO:0051702	BP	GO:0051702	interaction with symbiont	6/985	78/15856	0.355908	0.910372	0.843061	APOL1/CRP/F2/HMGA2/LEF1/PTX3	6
GO:0055072	BP	GO:0055072	iron ion homeostasis	6/985	78/15856	0.355908	0.910372	0.843061	HAMP/HPX/LCN2/STEAP3/TF/TMPRSS6	6
GO:1901879	BP	GO:1901879	regulation of protein depolymerization	6/985	78/15856	0.355908	0.910372	0.843061	ACTN2/NAV3/SLN/STMN2/TPX2/TRIM54	6
GO:0010927	BP	GO:0010927	cellular component assembly involved in morphogenesis	7/985	93/15856	0.356621	0.911031	0.843672	ACTN2/KRT19/NEB/PROX1/SIX4/SPINK2/TNNT1	7
GO:1902106	BP	GO:1902106	negative regulation of leukocyte differentiation	7/985	93/15856	0.356621	0.911031	0.843672	FOXP3/IL2/IL4/INHA/MDK/PGLYRP2/SOCS1	7
GO:0030073	BP	GO:0030073	insulin secretion	13/985	184/15856	0.356623	0.911031	0.843672	BLK/CHGA/DRD2/EFNA5/FOXA2/GCK/GIPR/IL6/PTPRN/STX1A/SYBU/VGF/VSNL1	13
GO:0006937	BP	GO:0006937	regulation of muscle contraction	10/985	139/15856	0.362752	0.923797	0.855494	ADA/ATP2A1/CHGA/MYBPH/NMU/OXTR/RYR2/SPHK1/TNNT1/UCN	10
GO:0002534	BP	GO:0002534	cytokine production involved in inflammatory response	4/985	49/15856	0.362854	0.923797	0.855494	F2/IL1R2/IL6/NLRP7	4
GO:0006949	BP	GO:0006949	syncytium formation	4/985	49/15856	0.362854	0.923797	0.855494	ADAM12/IL4/TNFSF14/WNT1	4
GO:0032757	BP	GO:0032757	positive regulation of interleukin-8 production	4/985	49/15856	0.362854	0.923797	0.855494	F3/IL6/LBP/SERPINE1	4
GO:0045058	BP	GO:0045058	T cell selection	4/985	49/15856	0.362854	0.923797	0.855494	AIRE/CARD11/FOXP3/IL6	4
GO:0045843	BP	GO:0045843	negative regulation of striated muscle tissue development	4/985	49/15856	0.362854	0.923797	0.855494	LEF1/MIR25/SIX4/TLL2	4
GO:0050994	BP	GO:0050994	regulation of lipid catabolic process	4/985	49/15856	0.362854	0.923797	0.855494	APOA1/APOC2/HCAR2/MFSD2A	4
GO:0072132	BP	GO:0072132	mesenchyme morphogenesis	4/985	49/15856	0.362854	0.923797	0.855494	BMP7/LEF1/MSX2/TMEM100	4
GO:0003407	BP	GO:0003407	neural retina development	5/985	64/15856	0.366175	0.93044	0.861645	ATOH7/FOXN4/IGFN1/TFAP2A/VSX1	5
GO:0045685	BP	GO:0045685	regulation of glial cell differentiation	5/985	64/15856	0.366175	0.93044	0.861645	F2/IL6/LIF/MDK/ZNF365	5
GO:0018212	BP	GO:0018212	peptidyl-tyrosine modification	23/985	340/15856	0.366322	0.93044	0.861645	BLK/CD44/EFNA5/EPHB2/EREG/GPRC5A/GREM1/HPX/IGF2/IL11/IL13/IL2/IL4/IL6/INSRR/LIF/LTK/NTRK1/ROR2/SOCS1/SPINK1/TNFRSF18/VTN	23
GO:0032147	BP	GO:0032147	activation of protein kinase activity	21/985	309/15856	0.366743	0.93044	0.861645	CARD14/CCL19/CHI3L1/DRD2/DUSP9/EFNA5/ERN2/GPRC5A/GREM1/GRM4/IL4/IQGAP3/MT3/NTRK1/PILRB/SAA1/SOCS1/TF/TPX2/UCN/WNT7B	21
GO:0007189	BP	GO:0007189	adenylate cyclase-activating G protein-coupled receptor signaling pathway	7/985	94/15856	0.366919	0.93044	0.861645	ADRA1D/APLP1/CHGA/CRHR1/DRD2/GALR2/MC1R	7
GO:0035335	BP	GO:0035335	peptidyl-tyrosine dephosphorylation	7/985	94/15856	0.366919	0.93044	0.861645	CDC25C/CDKN3/DUSP9/EYA1/PTPRH/PTPRN/TPTE2	7
GO:0048144	BP	GO:0048144	fibroblast proliferation	6/985	79/15856	0.367172	0.93044	0.861645	EREG/IL13/SPHK1/WNT1/WNT2/WNT7B	6
GO:0061053	BP	GO:0061053	somite development	6/985	79/15856	0.367172	0.93044	0.861645	HES7/LEF1/ROR2/SCX/SIX4/WNT1	6
GO:1901019	BP	GO:1901019	regulation of calcium ion transmembrane transporter activity	6/985	79/15856	0.367172	0.93044	0.861645	ATP2A1/CRHR1/DRD2/JSRP1/RYR2/SLN	6
GO:0000578	BP	GO:0000578	embryonic axis specification	3/985	35/15856	0.37185	0.935573	0.866399	BASP1/WNT1/WNT7A	3
GO:0007212	BP	GO:0007212	dopamine receptor signaling pathway	3/985	35/15856	0.37185	0.935573	0.866399	CALY/DRD2/SULT1A3	3
GO:0009167	BP	GO:0009167	purine ribonucleoside monophosphate metabolic process	3/985	35/15856	0.37185	0.935573	0.866399	ADA/AMPD1/CARD11	3
GO:0021955	BP	GO:0021955	central nervous system neuron axonogenesis	3/985	35/15856	0.37185	0.935573	0.866399	EPHB2/PLXNA4/TSKU	3
GO:0034724	BP	GO:0034724	DNA replication-independent nucleosome organization	3/985	35/15856	0.37185	0.935573	0.866399	CENPA/CENPW/HJURP	3
GO:0045880	BP	GO:0045880	positive regulation of smoothened signaling pathway	3/985	35/15856	0.37185	0.935573	0.866399	FGF9/FOXA1/SHOX2	3
GO:0090322	BP	GO:0090322	regulation of superoxide metabolic process	3/985	35/15856	0.37185	0.935573	0.866399	BMP7/CD177/CRP	3
GO:0009746	BP	GO:0009746	response to hexose	12/985	171/15856	0.374009	0.935573	0.866399	AGER/EFNA5/FOXA2/GCK/GCKR/GIPR/GJB6/PTPRN/SERPINF1/STAR/SYBU/VSNL1	12
GO:0090257	BP	GO:0090257	regulation of muscle system process	14/985	202/15856	0.37544	0.935573	0.866399	ADA/ATP2A1/CHGA/HAMP/MIR25/MYBPH/NMU/OXTR/RYR2/SLN/SPHK1/TNNT1/TRIM63/UCN	14
GO:0002761	BP	GO:0002761	regulation of myeloid leukocyte differentiation	8/985	110/15856	0.375493	0.935573	0.866399	BGLAP/CEBPB/IL4/INHA/LEF1/LIF/POU4F1/ROR2	8
GO:0006638	BP	GO:0006638	neutral lipid metabolic process	8/985	110/15856	0.375493	0.935573	0.866399	APOA1/APOC2/CYP2E1/GNB3/LIPI/MFSD2A/PCSK9/THRSP	8
GO:0006639	BP	GO:0006639	acylglycerol metabolic process	8/985	110/15856	0.375493	0.935573	0.866399	APOA1/APOC2/CYP2E1/GNB3/LIPI/MFSD2A/PCSK9/THRSP	8
GO:0001755	BP	GO:0001755	neural crest cell migration	4/985	50/15856	0.377235	0.935573	0.866399	BMP7/GBX2/SEMA3B/SEMA3E	4
GO:0006940	BP	GO:0006940	regulation of smooth muscle contraction	4/985	50/15856	0.377235	0.935573	0.866399	ADA/NMU/OXTR/SPHK1	4
GO:0007405	BP	GO:0007405	neuroblast proliferation	4/985	50/15856	0.377235	0.935573	0.866399	ARTN/DRD2/LEF1/NUMBL	4
GO:0048635	BP	GO:0048635	negative regulation of muscle organ development	4/985	50/15856	0.377235	0.935573	0.866399	LEF1/MIR25/SIX4/TLL2	4
GO:0051926	BP	GO:0051926	negative regulation of calcium ion transport	4/985	50/15856	0.377235	0.935573	0.866399	CRHR1/DRD2/SLN/SPINK1	4
GO:0060113	BP	GO:0060113	inner ear receptor cell differentiation	4/985	50/15856	0.377235	0.935573	0.866399	CTHRC1/FZD2/LHFPL5/STRC	4
GO:0061178	BP	GO:0061178	regulation of insulin secretion involved in cellular response to glucose stimulus	4/985	50/15856	0.377235	0.935573	0.866399	EFNA5/FOXA2/SYBU/VSNL1	4
GO:2000378	BP	GO:2000378	negative regulation of reactive oxygen species metabolic process	4/985	50/15856	0.377235	0.935573	0.866399	HP/MT3/PTGIS/TFAP2A	4
GO:0010771	BP	GO:0010771	negative regulation of cell morphogenesis involved in differentiation	7/985	95/15856	0.377237	0.935573	0.866399	EFNA5/EPHB2/MT3/SEMA3B/SEMA3E/TACSTD2/TRIM46	7
GO:0001779	BP	GO:0001779	natural killer cell differentiation	2/985	21/15856	0.37826	0.935573	0.866399	PGLYRP2/ZNF683	2
GO:0002363	BP	GO:0002363	alpha-beta T cell lineage commitment	2/985	21/15856	0.37826	0.935573	0.866399	FOXP3/IL6	2
GO:0002438	BP	GO:0002438	acute inflammatory response to antigenic stimulus	2/985	21/15856	0.37826	0.935573	0.866399	IL20RB/PLA2G2D	2
GO:0002719	BP	GO:0002719	negative regulation of cytokine production involved in immune response	2/985	21/15856	0.37826	0.935573	0.866399	APOA1/FOXP3	2
GO:0006700	BP	GO:0006700	C21-steroid hormone biosynthetic process	2/985	21/15856	0.37826	0.935573	0.866399	LHB/STAR	2
GO:0010669	BP	GO:0010669	epithelial structure maintenance	2/985	21/15856	0.37826	0.935573	0.866399	MUC13/SERPINA3	2
GO:0010888	BP	GO:0010888	negative regulation of lipid storage	2/985	21/15856	0.37826	0.935573	0.866399	CRP/IL6	2
GO:0010954	BP	GO:0010954	positive regulation of protein processing	2/985	21/15856	0.37826	0.935573	0.866399	ADAM8/CCBE1	2
GO:0021697	BP	GO:0021697	cerebellar cortex formation	2/985	21/15856	0.37826	0.935573	0.866399	PROX1/WNT7A	2
GO:0032366	BP	GO:0032366	intracellular sterol transport	2/985	21/15856	0.37826	0.935573	0.866399	PCSK9/STAR	2
GO:0032367	BP	GO:0032367	intracellular cholesterol transport	2/985	21/15856	0.37826	0.935573	0.866399	PCSK9/STAR	2
GO:0032925	BP	GO:0032925	regulation of activin receptor signaling pathway	2/985	21/15856	0.37826	0.935573	0.866399	DAND5/FGF9	2
GO:0035357	BP	GO:0035357	peroxisome proliferator activated receptor signaling pathway	2/985	21/15856	0.37826	0.935573	0.866399	ALOXE3/PTGIS	2
GO:0035743	BP	GO:0035743	CD4-positive, alpha-beta T cell cytokine production	2/985	21/15856	0.37826	0.935573	0.866399	IL4/IL6	2
GO:0043032	BP	GO:0043032	positive regulation of macrophage activation	2/985	21/15856	0.37826	0.935573	0.866399	IL13/LBP	2
GO:0045624	BP	GO:0045624	positive regulation of T-helper cell differentiation	2/985	21/15856	0.37826	0.935573	0.866399	CCL19/NFKBIZ	2
GO:0046827	BP	GO:0046827	positive regulation of protein export from nucleus	2/985	21/15856	0.37826	0.935573	0.866399	GTSE1/SFN	2
GO:0048714	BP	GO:0048714	positive regulation of oligodendrocyte differentiation	2/985	21/15856	0.37826	0.935573	0.866399	MDK/ZNF365	2
GO:0050911	BP	GO:0050911	detection of chemical stimulus involved in sensory perception of smell	2/985	21/15856	0.37826	0.935573	0.866399	OR11H7/OR13A1	2
GO:0051882	BP	GO:0051882	mitochondrial depolarization	2/985	21/15856	0.37826	0.935573	0.866399	HSH2D/MLLT11	2
GO:0060143	BP	GO:0060143	positive regulation of syncytium formation by plasma membrane fusion	2/985	21/15856	0.37826	0.935573	0.866399	IL4/TNFSF14	2
GO:0072215	BP	GO:0072215	regulation of metanephros development	2/985	21/15856	0.37826	0.935573	0.866399	BASP1/LIF	2
GO:0072243	BP	GO:0072243	metanephric nephron epithelium development	2/985	21/15856	0.37826	0.935573	0.866399	LIF/WNT7B	2
GO:0086012	BP	GO:0086012	membrane depolarization during cardiac muscle cell action potential	2/985	21/15856	0.37826	0.935573	0.866399	CACNA1G/HCN2	2
GO:0090025	BP	GO:0090025	regulation of monocyte chemotaxis	2/985	21/15856	0.37826	0.935573	0.866399	GREM1/SERPINE1	2
GO:0099590	BP	GO:0099590	neurotransmitter receptor internalization	2/985	21/15856	0.37826	0.935573	0.866399	CACNG4/CALY	2
GO:1903077	BP	GO:1903077	negative regulation of protein localization to plasma membrane	2/985	21/15856	0.37826	0.935573	0.866399	LRRC15/LYPD1	2
GO:0003073	BP	GO:0003073	regulation of systemic arterial blood pressure	6/985	80/15856	0.378451	0.935659	0.866479	ADRA1D/CYP4F12/DRD2/KLK1/NMU/OXTR	6
GO:0001935	BP	GO:0001935	endothelial cell proliferation	10/985	141/15856	0.379631	0.938188	0.86882	APOA1/BMPER/CCL11/CCL26/F3/IGF2/MDK/PLXNB3/PROX1/WNT2	10
GO:0002700	BP	GO:0002700	regulation of production of molecular mediator of immune response	9/985	126/15856	0.382396	0.944241	0.874427	APOA1/FOXP3/HPX/IL13/IL2/IL4/IL6/MZB1/SLC7A5	9
GO:0007093	BP	GO:0007093	mitotic cell cycle checkpoint	11/985	157/15856	0.384854	0.94953	0.879324	AURKB/CDC20/CDC25C/E2F7/EME1/EME2/GTSE1/HMGA2/PLK1/SFN/TICRR	11
GO:0050796	BP	GO:0050796	regulation of insulin secretion	11/985	157/15856	0.384854	0.94953	0.879324	BLK/CHGA/DRD2/EFNA5/FOXA2/GCK/GIPR/IL6/STX1A/SYBU/VSNL1	11
GO:0051091	BP	GO:0051091	positive regulation of DNA-binding transcription factor activity	17/985	250/15856	0.385578	0.950774	0.880476	ADAM8/AGER/AIM2/AMH/CARD11/CARD14/FOXA1/FZD2/GREM1/IL6/NEUROD2/NTRK1/OPRD1/SPHK1/WNT1/WNT10B/WNT2	17
GO:0045216	BP	GO:0045216	cell-cell junction organization	13/985	188/15856	0.385858	0.950774	0.880476	CADM3/CD177/CDH12/CDH15/CDH17/CDH3/CLDN6/CTNND2/GJB6/MICALL2/NUMBL/PKP1/PKP3	13
[truncated: 3,989 more rows]

## Sheet: GO_down
	ONTOLOGY	ID	Description	GeneRatio	BgRatio	pvalue	p.adjust	qvalue	geneID	Count
GO:0046942	BP	GO:0046942	carboxylic acid transport	17/111	310/15856	5e-11	3.98e-08	3.71e-08	ACE2/AVPR1B/CYP4A11/LRP2/SLC10A2/SLC16A12/SLC16A9/SLC22A13/SLC22A9/SLC25A48/SLC27A2/SLC38A4/SLC3A1/SLC5A8/SLC6A18/SLC6A19/SLCO1A2	17
GO:0015849	BP	GO:0015849	organic acid transport	17/111	313/15856	5.81e-11	3.98e-08	3.71e-08	ACE2/AVPR1B/CYP4A11/LRP2/SLC10A2/SLC16A12/SLC16A9/SLC22A13/SLC22A9/SLC25A48/SLC27A2/SLC38A4/SLC3A1/SLC5A8/SLC6A18/SLC6A19/SLCO1A2	17
GO:0015711	BP	GO:0015711	organic anion transport	19/111	459/15856	4.07e-10	1.4e-07	1.3e-07	ACE2/AVPR1B/CYP4A11/G6PC/LRP2/SLC10A2/SLC16A12/SLC16A9/SLC22A13/SLC22A24/SLC22A9/SLC25A48/SLC27A2/SLC38A4/SLC3A1/SLC5A8/SLC6A18/SLC6A19/SLCO1A2	19
GO:0098656	BP	GO:0098656	anion transmembrane transport	14/111	279/15856	9.01e-09	1.54e-06	1.44e-06	ACE2/CLIC5/GABRB3/GLRA2/LRP2/SLC13A1/SLC16A12/SLC22A9/SLC34A1/SLC38A4/SLC3A1/SLC5A8/SLC6A18/SLC6A19	14
GO:0015718	BP	GO:0015718	monocarboxylic acid transport	10/111	154/15856	1.24e-07	1.5e-05	1.4e-05	AVPR1B/CYP4A11/SLC10A2/SLC16A12/SLC16A9/SLC22A13/SLC22A9/SLC27A2/SLC5A8/SLCO1A2	10
GO:1905039	BP	GO:1905039	carboxylic acid transmembrane transport	8/111	133/15856	4.24e-06	0.000459102	0.000427323	ACE2/LRP2/SLC16A12/SLC38A4/SLC3A1/SLC5A8/SLC6A18/SLC6A19	8
GO:1903825	BP	GO:1903825	organic acid transmembrane transport	8/111	134/15856	4.49e-06	0.000461167	0.000429245	ACE2/LRP2/SLC16A12/SLC38A4/SLC3A1/SLC5A8/SLC6A18/SLC6A19	8
GO:0007586	BP	GO:0007586	digestion	7/111	100/15856	6.38e-06	0.000624657	0.000581419	CHRM3/HRH2/MGAM/NPR3/SLC5A1/SST/VIL1	7
GO:0006814	BP	GO:0006814	sodium ion transport	8/111	216/15856	0.000138249	0.0113696	0.0105826	SLC10A2/SLC13A1/SLC34A1/SLC38A4/SLC5A1/SLC5A8/SLC6A18/SLC6A19	8
GO:0003333	BP	GO:0003333	amino acid transmembrane transport	5/111	77/15856	0.00020321	0.015474	0.0144029	ACE2/SLC38A4/SLC3A1/SLC6A18/SLC6A19	5
GO:0022600	BP	GO:0022600	digestive system process	5/111	78/15856	0.000215928	0.0158553	0.0147578	CHRM3/HRH2/NPR3/SLC5A1/VIL1	5
GO:0015908	BP	GO:0015908	fatty acid transport	5/111	88/15856	0.000379108	0.026468	0.0246359	AVPR1B/CYP4A11/SLC22A9/SLC27A2/SLC5A8	5
GO:0006865	BP	GO:0006865	amino acid transport	6/111	136/15856	0.000386207	0.026468	0.0246359	ACE2/SLC25A48/SLC38A4/SLC3A1/SLC6A18/SLC6A19	6
GO:1903793	BP	GO:1903793	positive regulation of anion transport	4/111	50/15856	0.000408804	0.0271129	0.0252362	ACE2/AVPR1B/CYP4A11/SLC34A1	4
GO:0019229	BP	GO:0019229	regulation of vasoconstriction	4/111	57/15856	0.000675329	0.0408375	0.0380108	ACE2/AVPR1B/CHRM3/HRH2	4
GO:0098661	BP	GO:0098661	inorganic anion transmembrane transport	5/111	104/15856	0.000814581	0.0478508	0.0445386	CLIC5/GABRB3/GLRA2/SLC13A1/SLC34A1	5
GO:0072337	BP	GO:0072337	modified amino acid transport	3/111	27/15856	0.000864089	0.0493491	0.0459332	LRP2/SLC16A12/SLC3A1	3
GO:0009062	BP	GO:0009062	fatty acid catabolic process	5/111	109/15856	0.00100666	0.0559374	0.0520654	ACAD11/CYP4A11/HAO2/PCK1/SLC27A2	5
GO:1903524	BP	GO:1903524	positive regulation of blood circulation	4/111	66/15856	0.00117417	0.061187	0.0569517	ACE2/AVPR1B/CHRM3/HRH2	4
GO:0071312	BP	GO:0071312	cellular response to alkaloid	3/111	31/15856	0.00130116	0.061187	0.0569517	CRHBP/SLC34A1/TMEM38B	3
GO:0015672	BP	GO:0015672	monovalent inorganic cation transport	10/111	454/15856	0.00131173	0.061187	0.0569517	RHCG/SLC10A2/SLC13A1/SLC34A1/SLC38A4/SLC5A1/SLC5A8/SLC6A18/SLC6A19/TMEM38B	10
GO:0032892	BP	GO:0032892	positive regulation of organic acid transport	3/111	32/15856	0.00142849	0.061187	0.0569517	ACE2/AVPR1B/CYP4A11	3
GO:0045907	BP	GO:0045907	positive regulation of vasoconstriction	3/111	32/15856	0.00142849	0.061187	0.0569517	AVPR1B/CHRM3/HRH2	3
GO:0042310	BP	GO:0042310	vasoconstriction	4/111	73/15856	0.00170806	0.0686322	0.0638815	ACE2/AVPR1B/CHRM3/HRH2	4
GO:0097756	BP	GO:0097756	negative regulation of blood vessel diameter	4/111	78/15856	0.00217945	0.0815562	0.0759109	ACE2/AVPR1B/CHRM3/HRH2	4
GO:0015804	BP	GO:0015804	neutral amino acid transport	3/111	37/15856	0.00218171	0.0815562	0.0759109	ACE2/SLC3A1/SLC6A19	3
GO:0072329	BP	GO:0072329	monocarboxylic acid catabolic process	5/111	131/15856	0.00227147	0.0819545	0.0762816	ACAD11/CYP4A11/HAO2/PCK1/SLC27A2	5
GO:0006869	BP	GO:0006869	lipid transport	8/111	331/15856	0.00227208	0.0819545	0.0762816	AVPR1B/CYP4A11/SLC10A2/SLC22A24/SLC22A9/SLC27A2/SLC5A8/SLCO1A2	8
GO:0044275	BP	GO:0044275	cellular carbohydrate catabolic process	3/111	39/15856	0.00254022	0.086396	0.0804157	G6PC/GBA3/MGAM	3
GO:0046415	BP	GO:0046415	urate metabolic process	2/111	11/15856	0.0025633	0.086396	0.0804157	G6PC/SLC16A9	2
GO:1903961	BP	GO:1903961	positive regulation of anion transmembrane transport	2/111	11/15856	0.0025633	0.086396	0.0804157	ACE2/SLC34A1	2
GO:0034356	BP	GO:0034356	NAD biosynthesis via nicotinamide riboside salvage pathway	2/111	12/15856	0.00306193	0.0939602	0.0874563	SLC22A13/SLC5A8	2
GO:0043252	BP	GO:0043252	sodium-independent organic anion transport	2/111	12/15856	0.00306193	0.0939602	0.0874563	SLC22A9/SLCO1A2	2
GO:0070166	BP	GO:0070166	enamel mineralization	2/111	12/15856	0.00306193	0.0939602	0.0874563	ENAM/WDR72	2
GO:0044070	BP	GO:0044070	regulation of anion transport	4/111	89/15856	0.00351798	0.104826	0.0975696	ACE2/AVPR1B/CYP4A11/SLC34A1	4
GO:0044242	BP	GO:0044242	cellular lipid catabolic process	6/111	214/15856	0.00394065	0.114112	0.106214	ACAD11/CYP4A11/GBA3/HAO2/PCK1/SLC27A2	6
GO:0015698	BP	GO:0015698	inorganic anion transport	5/111	150/15856	0.00406766	0.115568	0.107568	CLIC5/GABRB3/GLRA2/SLC13A1/SLC34A1	5
GO:0019896	BP	GO:0019896	axonal transport of mitochondrion	2/111	14/15856	0.00418336	0.115568	0.107568	MAPT/MGARP	2
GO:0035864	BP	GO:0035864	response to potassium ion	2/111	14/15856	0.00418336	0.115568	0.107568	CRHBP/SLC34A1	2
GO:0015850	BP	GO:0015850	organic hydroxy compound transport	6/111	217/15856	0.00421676	0.115568	0.107568	SLC10A2/SLC22A24/SLC5A1/SLC5A8/SLCO1A2/SYT9	6
GO:0008217	BP	GO:0008217	regulation of blood pressure	5/111	152/15856	0.00430257	0.115568	0.107568	ACE2/AVPR1B/CYP4A11/NPR3/TRHDE	5
GO:0009311	BP	GO:0009311	oligosaccharide metabolic process	3/111	47/15856	0.00432817	0.115568	0.107568	GBA3/MGAM/ST8SIA6	3
GO:0010876	BP	GO:0010876	lipid localization	8/111	374/15856	0.00476516	0.121963	0.113521	AVPR1B/CYP4A11/SLC10A2/SLC22A24/SLC22A9/SLC27A2/SLC5A8/SLCO1A2	8
GO:0032305	BP	GO:0032305	positive regulation of icosanoid secretion	2/111	15/15856	0.00480497	0.121963	0.113521	AVPR1B/CYP4A11	2
GO:0032303	BP	GO:0032303	regulation of icosanoid secretion	2/111	16/15856	0.0054664	0.133797	0.124535	AVPR1B/CYP4A11	2
GO:0048839	BP	GO:0048839	inner ear development	5/111	165/15856	0.00607118	0.139335	0.12969	FAT4/FREM2/GABRB3/LIN7A/PVALB	5
GO:0097186	BP	GO:0097186	amelogenesis	2/111	17/15856	0.00616707	0.139335	0.12969	ENAM/WDR72	2
GO:0098664	BP	GO:0098664	G protein-coupled serotonin receptor signaling pathway	2/111	17/15856	0.00616707	0.139335	0.12969	CHRM3/HRH2	2
GO:2000193	BP	GO:2000193	positive regulation of fatty acid transport	2/111	17/15856	0.00616707	0.139335	0.12969	AVPR1B/CYP4A11	2
GO:0032890	BP	GO:0032890	regulation of organic acid transport	3/111	54/15856	0.00639084	0.141286	0.131506	ACE2/AVPR1B/CYP4A11	3
GO:0007210	BP	GO:0007210	serotonin receptor signaling pathway	2/111	18/15856	0.00690641	0.149469	0.139123	CHRM3/HRH2	2
GO:0098719	BP	GO:0098719	sodium ion import across plasma membrane	2/111	18/15856	0.00690641	0.149469	0.139123	SLC34A1/SLC5A1	2
GO:0016137	BP	GO:0016137	glycoside metabolic process	2/111	19/15856	0.00768385	0.161204	0.150045	GBA3/SLC34A1	2
GO:0034505	BP	GO:0034505	tooth mineralization	2/111	19/15856	0.00768385	0.161204	0.150045	ENAM/WDR72	2
GO:0042359	BP	GO:0042359	vitamin D metabolic process	2/111	20/15856	0.00849883	0.170153	0.158375	CUBN/LRP2	2
GO:0072234	BP	GO:0072234	metanephric nephron tubule development	2/111	20/15856	0.00849883	0.170153	0.158375	FAT4/UMOD	2
GO:0007218	BP	GO:0007218	neuropeptide signaling pathway	3/111	61/15856	0.00895163	0.176967	0.164717	CYSLTR2/GLRA2/SORCS1	3
GO:0009251	BP	GO:0009251	glucan catabolic process	2/111	21/15856	0.0093508	0.18137	0.168816	G6PC/MGAM	2
GO:0072243	BP	GO:0072243	metanephric nephron epithelium development	2/111	21/15856	0.0093508	0.18137	0.168816	FAT4/UMOD	2
GO:0010288	BP	GO:0010288	response to lead ion	2/111	22/15856	0.0102392	0.189656	0.176528	MAPT/SLC34A1	2
GO:0010447	BP	GO:0010447	response to acidic pH	2/111	22/15856	0.0102392	0.189656	0.176528	PCK1/SST	2
GO:0044247	BP	GO:0044247	cellular polysaccharide catabolic process	2/111	22/15856	0.0102392	0.189656	0.176528	G6PC/MGAM	2
GO:2000191	BP	GO:2000191	regulation of fatty acid transport	2/111	22/15856	0.0102392	0.189656	0.176528	AVPR1B/CYP4A11	2
GO:0000272	BP	GO:0000272	polysaccharide catabolic process	2/111	23/15856	0.0111635	0.199584	0.185769	G6PC/MGAM	2
GO:0034643	BP	GO:0034643	establishment of mitochondrion localization, microtubule-mediated	2/111	23/15856	0.0111635	0.199584	0.185769	MAPT/MGARP	2
GO:0047497	BP	GO:0047497	mitochondrion transport along microtubule	2/111	23/15856	0.0111635	0.199584	0.185769	MAPT/MGARP	2
GO:0072170	BP	GO:0072170	metanephric tubule development	2/111	23/15856	0.0111635	0.199584	0.185769	FAT4/UMOD	2
GO:0043583	BP	GO:0043583	ear development	5/111	192/15856	0.0112728	0.199801	0.185971	FAT4/FREM2/GABRB3/LIN7A/PVALB	5
GO:0035296	BP	GO:0035296	regulation of tube diameter	4/111	127/15856	0.0121708	0.210279	0.195724	ACE2/AVPR1B/CHRM3/HRH2	4
GO:0097746	BP	GO:0097746	regulation of blood vessel diameter	4/111	127/15856	0.0121708	0.210279	0.195724	ACE2/AVPR1B/CHRM3/HRH2	4
GO:0035150	BP	GO:0035150	regulation of tube size	4/111	128/15856	0.0124972	0.212362	0.197663	ACE2/AVPR1B/CHRM3/HRH2	4
GO:0015721	BP	GO:0015721	bile acid and bile salt transport	2/111	25/15856	0.0131177	0.212362	0.197663	SLC10A2/SLCO1A2	2
GO:0051654	BP	GO:0051654	establishment of mitochondrion localization	2/111	25/15856	0.0131177	0.212362	0.197663	MAPT/MGARP	2
GO:0060706	BP	GO:0060706	cell differentiation involved in embryonic placenta development	2/111	25/15856	0.0131177	0.212362	0.197663	GCM1/PLG	2
GO:0070633	BP	GO:0070633	transepithelial transport	2/111	25/15856	0.0131177	0.212362	0.197663	RHCG/SLC5A1	2
GO:0072207	BP	GO:0072207	metanephric epithelium development	2/111	25/15856	0.0131177	0.212362	0.197663	FAT4/UMOD	2
GO:0099560	BP	GO:0099560	synaptic membrane adhesion	2/111	25/15856	0.0131177	0.212362	0.197663	CDH9/FLRT3	2
GO:0031214	BP	GO:0031214	biomineral tissue development	4/111	131/15856	0.0135098	0.213813	0.199013	ENAM/KL/TMEM38B/WDR72	4
GO:0110148	BP	GO:0110148	biomineralization	4/111	131/15856	0.0135098	0.213813	0.199013	ENAM/KL/TMEM38B/WDR72	4
GO:0042475	BP	GO:0042475	odontogenesis of dentin-containing tooth	3/111	71/15856	0.0135193	0.213813	0.199013	ENAM/SLC34A1/WDR72	3
GO:0050886	BP	GO:0050886	endocrine process	3/111	72/15856	0.0140366	0.21863	0.203496	ACE2/AVPR1B/CRHBP	3
GO:0009435	BP	GO:0009435	NAD biosynthetic process	2/111	26/15856	0.0141465	0.218686	0.203549	SLC22A13/SLC5A8	2
GO:0098657	BP	GO:0098657	import into cell	5/111	209/15856	0.0157727	0.236706	0.220322	ACE2/LRP2/SLC27A2/SLC34A1/SLC5A1	5
GO:0035264	BP	GO:0035264	multicellular organism growth	4/111	138/15856	0.0160719	0.237752	0.221295	G6PC/GHR/TAL2/VIL1	4
GO:0008202	BP	GO:0008202	steroid metabolic process	6/111	290/15856	0.0162763	0.237752	0.221295	CUBN/G6PC/HMGCS2/LRP2/SLC22A24/SLC27A2	6
GO:0071375	BP	GO:0071375	cellular response to peptide hormone stimulus	6/111	290/15856	0.0162763	0.237752	0.221295	CRHBP/G6PC/GHR/KL/MGARP/PCK1	6
GO:0019359	BP	GO:0019359	nicotinamide nucleotide biosynthetic process	2/111	29/15856	0.0174336	0.248913	0.231683	SLC22A13/SLC5A8	2
GO:0019363	BP	GO:0019363	pyridine nucleotide biosynthetic process	2/111	29/15856	0.0174336	0.248913	0.231683	SLC22A13/SLC5A8	2
GO:0032941	BP	GO:0032941	secretion by tissue	2/111	29/15856	0.0174336	0.248913	0.231683	CHRM3/NPR3	2
GO:0008015	BP	GO:0008015	blood circulation	8/111	472/15856	0.0178097	0.252529	0.235049	ACE2/AVPR1B/CHRM3/CYP4A11/HRH2/NPR3/TMEM38B/TRHDE	8
GO:0016042	BP	GO:0016042	lipid catabolic process	6/111	297/15856	0.0180872	0.254708	0.237077	ACAD11/CYP4A11/GBA3/HAO2/PCK1/SLC27A2	6
GO:0003073	BP	GO:0003073	regulation of systemic arterial blood pressure	3/111	80/15856	0.0185774	0.256579	0.238819	ACE2/AVPR1B/CYP4A11	3
GO:1902476	BP	GO:1902476	chloride transmembrane transport	3/111	80/15856	0.0185774	0.256579	0.238819	CLIC5/GABRB3/GLRA2	3
GO:0040018	BP	GO:0040018	positive regulation of multicellular organism growth	2/111	30/15856	0.0185945	0.256579	0.238819	GHR/VIL1	2
GO:0098739	BP	GO:0098739	import across plasma membrane	4/111	145/15856	0.0189205	0.259337	0.241385	ACE2/LRP2/SLC34A1/SLC5A1	4
GO:0015837	BP	GO:0015837	amine transport	3/111	81/15856	0.0191957	0.261367	0.243275	ACE2/RHCG/SYT9	3
GO:0043434	BP	GO:0043434	response to peptide hormone	7/111	390/15856	0.0197645	0.265898	0.247492	CRHBP/G6PC/GHR/KL/MGARP/PCK1/SLC34A1	7
GO:1903959	BP	GO:1903959	regulation of anion transmembrane transport	2/111	31/15856	0.0197871	0.265898	0.247492	ACE2/SLC34A1	2
GO:0019362	BP	GO:0019362	pyridine nucleotide metabolic process	2/111	32/15856	0.021011	0.274808	0.255786	SLC22A13/SLC5A8	2
GO:0046496	BP	GO:0046496	nicotinamide nucleotide metabolic process	2/111	32/15856	0.021011	0.274808	0.255786	SLC22A13/SLC5A8	2
GO:0060416	BP	GO:0060416	response to growth hormone	2/111	32/15856	0.021011	0.274808	0.255786	GHR/SLC34A1	2
GO:0072525	BP	GO:0072525	pyridine-containing compound biosynthetic process	2/111	32/15856	0.021011	0.274808	0.255786	SLC22A13/SLC5A8	2
GO:0050892	BP	GO:0050892	intestinal absorption	2/111	33/15856	0.0222657	0.286115	0.26631	SLC5A1/VIL1	2
GO:0003013	BP	GO:0003013	circulatory system process	8/111	493/15856	0.022448	0.286665	0.266822	ACE2/AVPR1B/CHRM3/CYP4A11/HRH2/NPR3/TMEM38B/TRHDE	8
GO:0001990	BP	GO:0001990	regulation of systemic arterial blood pressure by hormone	2/111	34/15856	0.0235507	0.296229	0.275724	ACE2/AVPR1B	2
GO:0043279	BP	GO:0043279	response to alkaloid	3/111	88/15856	0.0238409	0.296229	0.275724	CRHBP/SLC34A1/TMEM38B	3
GO:1901615	BP	GO:1901615	organic hydroxy compound metabolic process	8/111	499/15856	0.0239173	0.296229	0.275724	AVPR1B/CUBN/CYP4A11/HMGCS2/LRP2/PCK1/SLC27A2/SLC34A1	8
GO:0035725	BP	GO:0035725	sodium ion transmembrane transport	4/111	157/15856	0.0244938	0.301552	0.280679	SLC34A1/SLC5A1/SLC6A18/SLC6A19	4
GO:0003382	BP	GO:0003382	epithelial cell morphogenesis	2/111	35/15856	0.0248655	0.302506	0.281566	DACT2/HRH2	2
GO:0007157	BP	GO:0007157	heterophilic cell-cell adhesion via plasma membrane cell adhesion molecules	2/111	35/15856	0.0248655	0.302506	0.281566	FAT4/UMOD	2
GO:1901264	BP	GO:1901264	carbohydrate derivative transport	3/111	91/15856	0.0260017	0.311486	0.289925	G6PC/SLC25A48/SLC5A1	3
GO:0032309	BP	GO:0032309	icosanoid secretion	2/111	36/15856	0.0262097	0.311486	0.289925	AVPR1B/CYP4A11	2
GO:0060119	BP	GO:0060119	inner ear receptor cell development	2/111	36/15856	0.0262097	0.311486	0.289925	FAT4/GABRB3	2
GO:0010038	BP	GO:0010038	response to metal ion	6/111	324/15856	0.0263648	0.311528	0.289965	CRHBP/GLRA2/MAPT/SLC30A8/SLC34A1/SYT9	6
GO:0006821	BP	GO:0006821	chloride transport	3/111	93/15856	0.0274989	0.318595	0.296542	CLIC5/GABRB3/GLRA2	3
GO:0009268	BP	GO:0009268	response to pH	2/111	37/15856	0.0275827	0.318595	0.296542	PCK1/SST	2
GO:0051180	BP	GO:0051180	vitamin transport	2/111	38/15856	0.0289841	0.331063	0.308147	CUBN/LRP2	2
GO:0072524	BP	GO:0072524	pyridine-containing compound metabolic process	2/111	38/15856	0.0289841	0.331063	0.308147	SLC22A13/SLC5A8	2
GO:0098742	BP	GO:0098742	cell-cell adhesion via plasma-membrane adhesion molecules	5/111	246/15856	0.0293677	0.333591	0.3105	CDH9/FAT4/FLRT3/UMOD/UNC5D	5
GO:0008543	BP	GO:0008543	fibroblast growth factor receptor signaling pathway	3/111	96/15856	0.0298292	0.336972	0.313647	FAT4/FLRT3/KL	3
GO:0045933	BP	GO:0045933	positive regulation of muscle contraction	2/111	39/15856	0.0304135	0.341649	0.318	ACE2/CHRM3	2
GO:0071248	BP	GO:0071248	cellular response to metal ion	4/111	170/15856	0.0315461	0.346347	0.322373	CRHBP/GLRA2/SLC34A1/SYT9	4
GO:0071715	BP	GO:0071715	icosanoid transport	2/111	40/15856	0.0318704	0.346347	0.322373	AVPR1B/CYP4A11	2
GO:1901571	BP	GO:1901571	fatty acid derivative transport	2/111	40/15856	0.0318704	0.346347	0.322373	AVPR1B/CYP4A11	2
GO:1903522	BP	GO:1903522	regulation of blood circulation	5/111	252/15856	0.0321027	0.346347	0.322373	ACE2/AVPR1B/CHRM3/HRH2/TMEM38B	5
GO:0019395	BP	GO:0019395	fatty acid oxidation	3/111	100/15856	0.0330938	0.346347	0.322373	ACAD11/HAO2/SLC27A2	3
GO:0043200	BP	GO:0043200	response to amino acid	3/111	100/15856	0.0330938	0.346347	0.322373	GLRA2/PCK1/SST	3
GO:0006775	BP	GO:0006775	fat-soluble vitamin metabolic process	2/111	41/15856	0.0333544	0.346347	0.322373	CUBN/LRP2	2
GO:0070169	BP	GO:0070169	positive regulation of biomineral tissue development	2/111	41/15856	0.0333544	0.346347	0.322373	ENAM/KL	2
GO:0110151	BP	GO:0110151	positive regulation of biomineralization	2/111	41/15856	0.0333544	0.346347	0.322373	ENAM/KL	2
GO:0003018	BP	GO:0003018	vascular process in circulatory system	4/111	174/15856	0.0339326	0.35058	0.326313	ACE2/AVPR1B/CHRM3/HRH2	4
GO:0044262	BP	GO:0044262	cellular carbohydrate metabolic process	5/111	258/15856	0.0349927	0.356017	0.331374	AVPR1B/G6PC/GBA3/MGAM/PCK1	5
GO:0006631	BP	GO:0006631	fatty acid metabolic process	6/111	347/15856	0.0351515	0.356017	0.331374	ACAD11/CYP4A11/HAO2/PCK1/SLC22A13/SLC27A2	6
GO:1901653	BP	GO:1901653	cellular response to peptide	6/111	352/15856	0.0372845	0.375262	0.349286	CRHBP/G6PC/GHR/KL/MGARP/PCK1	6
GO:0034440	BP	GO:0034440	lipid oxidation	3/111	105/15856	0.0374257	0.375262	0.349286	ACAD11/HAO2/SLC27A2	3
GO:0010817	BP	GO:0010817	regulation of hormone levels	7/111	448/15856	0.0379479	0.375262	0.349286	ACE2/CRHBP/GHR/ILDR2/SLC22A9/SLC30A8/SYT9	7
GO:0003044	BP	GO:0003044	regulation of systemic arterial blood pressure mediated by a chemical signal	2/111	44/15856	0.0379642	0.375262	0.349286	ACE2/AVPR1B	2
GO:0030514	BP	GO:0030514	negative regulation of BMP signaling pathway	2/111	44/15856	0.0379642	0.375262	0.349286	LRP2/VWC2	2
GO:0050919	BP	GO:0050919	negative chemotaxis	2/111	45/15856	0.0395521	0.380668	0.354318	FLRT3/SEMA3D	2
GO:0051646	BP	GO:0051646	mitochondrion localization	2/111	45/15856	0.0395521	0.380668	0.354318	MAPT/MGARP	2
GO:0060711	BP	GO:0060711	labyrinthine layer development	2/111	45/15856	0.0395521	0.380668	0.354318	GCM1/PLG	2
GO:0016054	BP	GO:0016054	organic acid catabolic process	5/111	267/15856	0.0396221	0.380668	0.354318	ACAD11/CYP4A11/HAO2/PCK1/SLC27A2	5
GO:0046395	BP	GO:0046395	carboxylic acid catabolic process	5/111	267/15856	0.0396221	0.380668	0.354318	ACAD11/CYP4A11/HAO2/PCK1/SLC27A2	5
GO:0042476	BP	GO:0042476	odontogenesis	3/111	110/15856	0.0420336	0.399924	0.372242	ENAM/SLC34A1/WDR72	3
GO:0001822	BP	GO:0001822	kidney development	5/111	272/15856	0.0423483	0.399924	0.372242	CYP4A11/DACT2/FAT4/SLC34A1/UMOD	5
GO:0010043	BP	GO:0010043	response to zinc ion	2/111	47/15856	0.0428019	0.399924	0.372242	GLRA2/SLC30A8	2
GO:0090102	BP	GO:0090102	cochlea development	2/111	47/15856	0.0428019	0.399924	0.372242	GABRB3/PVALB	2
GO:0090101	BP	GO:0090101	negative regulation of transmembrane receptor protein serine/threonine kinase signaling pathway	3/111	111/15856	0.042988	0.399924	0.372242	DACT2/LRP2/VWC2	3
GO:0016051	BP	GO:0016051	carbohydrate biosynthetic process	4/111	190/15856	0.0445092	0.410363	0.381957	AVPR1B/G6PC/PCK1/ST8SIA6	4
GO:0009914	BP	GO:0009914	hormone transport	5/111	278/15856	0.0457665	0.412689	0.384123	CRHBP/ILDR2/SLC22A9/SLC30A8/SYT9	5
GO:0071241	BP	GO:0071241	cellular response to inorganic substance	4/111	192/15856	0.0459475	0.412689	0.384123	CRHBP/GLRA2/SLC34A1/SYT9	4
GO:0030195	BP	GO:0030195	negative regulation of blood coagulation	2/111	49/15856	0.0461481	0.412689	0.384123	PLG/PROC	2
GO:0050435	BP	GO:0050435	amyloid-beta metabolic process	2/111	49/15856	0.0461481	0.412689	0.384123	NAT8B/SPON1	2
GO:0071320	BP	GO:0071320	cellular response to cAMP	2/111	49/15856	0.0461481	0.412689	0.384123	CRHBP/PCK1	2
GO:0072348	BP	GO:0072348	sulfur compound transport	2/111	49/15856	0.0461481	0.412689	0.384123	SLC13A1/SLC3A1	2
GO:1901652	BP	GO:1901652	response to peptide	7/111	468/15856	0.0461666	0.412689	0.384123	CRHBP/G6PC/GHR/KL/MGARP/PCK1/SLC34A1	7
GO:0001101	BP	GO:0001101	response to acid chemical	3/111	115/15856	0.0469135	0.41755	0.388648	GLRA2/PCK1/SST	3
GO:0072001	BP	GO:0072001	renal system development	5/111	281/15856	0.0475359	0.418691	0.389709	CYP4A11/DACT2/FAT4/SLC34A1/UMOD	5
GO:0006968	BP	GO:0006968	cellular defense response	2/111	50/15856	0.0478562	0.418691	0.389709	CD5L/UMOD	2
GO:0060113	BP	GO:0060113	inner ear receptor cell differentiation	2/111	50/15856	0.0478562	0.418691	0.389709	FAT4/GABRB3	2
GO:1900047	BP	GO:1900047	negative regulation of hemostasis	2/111	50/15856	0.0478562	0.418691	0.389709	PLG/PROC	2
GO:0050819	BP	GO:0050819	negative regulation of coagulation	2/111	51/15856	0.0495872	0.429414	0.39969	PLG/PROC	2
GO:0090066	BP	GO:0090066	regulation of anatomical structure size	7/111	477/15856	0.0502123	0.431952	0.402052	ACE2/AVPR1B/CHRM3/HRH2/MAPT/SEMA3D/VIL1	7
GO:0009743	BP	GO:0009743	response to carbohydrate	4/111	200/15856	0.0519586	0.432178	0.402262	G6PC/ILDR2/PCK1/SLC30A8	4
GO:0019751	BP	GO:0019751	polyol metabolic process	3/111	121/15856	0.0531216	0.432178	0.402262	AVPR1B/PCK1/SLC34A1	3
GO:0044344	BP	GO:0044344	cellular response to fibroblast growth factor stimulus	3/111	123/15856	0.0552748	0.432178	0.402262	FAT4/FLRT3/KL	3
GO:0042490	BP	GO:0042490	mechanoreceptor differentiation	2/111	56/15856	0.0585709	0.432178	0.402262	FAT4/GABRB3	2
GO:0071774	BP	GO:0071774	response to fibroblast growth factor	3/111	128/15856	0.0608379	0.432178	0.402262	FAT4/FLRT3/KL	3
GO:0031343	BP	GO:0031343	positive regulation of cell killing	2/111	58/15856	0.0623107	0.432178	0.402262	CD5L/SLC22A13	2
GO:0098930	BP	GO:0098930	axonal transport	2/111	58/15856	0.0623107	0.432178	0.402262	MAPT/MGARP	2
GO:0007605	BP	GO:0007605	sensory perception of sound	3/111	130/15856	0.0631341	0.432178	0.402262	CLIC5/GABRB3/LRP2	3
GO:0009266	BP	GO:0009266	response to temperature stimulus	4/111	214/15856	0.0634633	0.432178	0.402262	ARPP21/MAPT/SST/TRPM3	4
GO:0003139	BP	GO:0003139	secondary heart field specification	1/111	10/15856	0.0678591	0.432178	0.402262	LRP2	1
GO:0015937	BP	GO:0015937	coenzyme A biosynthetic process	1/111	10/15856	0.0678591	0.432178	0.402262	PANK1	1
GO:0030647	BP	GO:0030647	aminoglycoside antibiotic metabolic process	1/111	10/15856	0.0678591	0.432178	0.402262	SLC34A1	1
GO:0030836	BP	GO:0030836	positive regulation of actin filament depolymerization	1/111	10/15856	0.0678591	0.432178	0.402262	VIL1	1
GO:0033539	BP	GO:0033539	fatty acid beta-oxidation using acyl-CoA dehydrogenase	1/111	10/15856	0.0678591	0.432178	0.402262	ACAD11	1
GO:0042487	BP	GO:0042487	regulation of odontogenesis of dentin-containing tooth	1/111	10/15856	0.0678591	0.432178	0.402262	ENAM	1
GO:0043379	BP	GO:0043379	memory T cell differentiation	1/111	10/15856	0.0678591	0.432178	0.402262	PCK1	1
GO:0051918	BP	GO:0051918	negative regulation of fibrinolysis	1/111	10/15856	0.0678591	0.432178	0.402262	PLG	1
GO:0060068	BP	GO:0060068	vagina development	1/111	10/15856	0.0678591	0.432178	0.402262	LRP2	1
GO:0060397	BP	GO:0060397	growth hormone receptor signaling pathway via JAK-STAT	1/111	10/15856	0.0678591	0.432178	0.402262	GHR	1
GO:0071313	BP	GO:0071313	cellular response to caffeine	1/111	10/15856	0.0678591	0.432178	0.402262	TMEM38B	1
GO:0072070	BP	GO:0072070	loop of Henle development	1/111	10/15856	0.0678591	0.432178	0.402262	UMOD	1
GO:0090043	BP	GO:0090043	regulation of tubulin deacetylation	1/111	10/15856	0.0678591	0.432178	0.402262	MAPT	1
GO:0090715	BP	GO:0090715	immunological memory formation process	1/111	10/15856	0.0678591	0.432178	0.402262	PCK1	1
GO:0097278	BP	GO:0097278	complement-dependent cytotoxicity	1/111	10/15856	0.0678591	0.432178	0.402262	CD5L	1
GO:1990416	BP	GO:1990416	cellular response to brain-derived neurotrophic factor stimulus	1/111	10/15856	0.0678591	0.432178	0.402262	MAPT	1
GO:0006687	BP	GO:0006687	glycosphingolipid metabolic process	2/111	61/15856	0.0680678	0.432178	0.402262	GBA3/ST8SIA6	2
GO:0032370	BP	GO:0032370	positive regulation of lipid transport	2/111	61/15856	0.0680678	0.432178	0.402262	AVPR1B/CYP4A11	2
GO:0040014	BP	GO:0040014	regulation of multicellular organism growth	2/111	61/15856	0.0680678	0.432178	0.402262	GHR/VIL1	2
GO:0061041	BP	GO:0061041	regulation of wound healing	3/111	135/15856	0.0690481	0.432178	0.402262	PLG/PROC/VIL1	3
GO:0015807	BP	GO:0015807	L-amino acid transport	2/111	62/15856	0.0700248	0.432178	0.402262	ACE2/SLC3A1	2
GO:0046173	BP	GO:0046173	polyol biosynthetic process	2/111	62/15856	0.0700248	0.432178	0.402262	AVPR1B/PCK1	2
GO:1903350	BP	GO:1903350	response to dopamine	2/111	62/15856	0.0700248	0.432178	0.402262	CHRM3/HRH2	2
GO:1903351	BP	GO:1903351	cellular response to dopamine	2/111	62/15856	0.0700248	0.432178	0.402262	CHRM3/HRH2	2
GO:0001655	BP	GO:0001655	urogenital system development	5/111	315/15856	0.0704114	0.432178	0.402262	CYP4A11/DACT2/FAT4/SLC34A1/UMOD	5
GO:0030072	BP	GO:0030072	peptide hormone secretion	4/111	222/15856	0.0705919	0.432178	0.402262	CRHBP/ILDR2/SLC30A8/SYT9	4
GO:0006937	BP	GO:0006937	regulation of muscle contraction	3/111	139/15856	0.0739541	0.432178	0.402262	ACE2/CHRM3/TMEM38B	3
GO:0001574	BP	GO:0001574	ganglioside biosynthetic process	1/111	11/15856	0.0743886	0.432178	0.402262	ST8SIA6	1
GO:0002002	BP	GO:0002002	regulation of angiotensin levels in blood	1/111	11/15856	0.0743886	0.432178	0.402262	ACE2	1
GO:0002003	BP	GO:0002003	angiotensin maturation	1/111	11/15856	0.0743886	0.432178	0.402262	ACE2	1
GO:0015791	BP	GO:0015791	polyol transport	1/111	11/15856	0.0743886	0.432178	0.402262	SLC5A1	1
GO:0016554	BP	GO:0016554	cytidine to uridine editing	1/111	11/15856	0.0743886	0.432178	0.402262	A1CF	1
GO:0021781	BP	GO:0021781	glial cell fate commitment	1/111	11/15856	0.0743886	0.432178	0.402262	GCM1	1
GO:0030002	BP	GO:0030002	cellular anion homeostasis	1/111	11/15856	0.0743886	0.432178	0.402262	SLC34A1	1
GO:0030320	BP	GO:0030320	cellular monovalent inorganic anion homeostasis	1/111	11/15856	0.0743886	0.432178	0.402262	SLC34A1	1
GO:0031340	BP	GO:0031340	positive regulation of vesicle fusion	1/111	11/15856	0.0743886	0.432178	0.402262	SYT9	1
GO:0032429	BP	GO:0032429	regulation of phospholipase A2 activity	1/111	11/15856	0.0743886	0.432178	0.402262	AVPR1B	1
GO:0034384	BP	GO:0034384	high-density lipoprotein particle clearance	1/111	11/15856	0.0743886	0.432178	0.402262	CUBN	1
GO:0035090	BP	GO:0035090	maintenance of apical/basal cell polarity	1/111	11/15856	0.0743886	0.432178	0.402262	LIN7A	1
GO:0036462	BP	GO:0036462	TRAIL-activated apoptotic signaling pathway	1/111	11/15856	0.0743886	0.432178	0.402262	TIMP3	1
GO:0042758	BP	GO:0042758	long-chain fatty acid catabolic process	1/111	11/15856	0.0743886	0.432178	0.402262	CYP4A11	1
GO:0042953	BP	GO:0042953	lipoprotein transport	1/111	11/15856	0.0743886	0.432178	0.402262	CUBN	1
GO:0044406	BP	GO:0044406	adhesion of symbiont to host	1/111	11/15856	0.0743886	0.432178	0.402262	ACE2	1
GO:0045199	BP	GO:0045199	maintenance of epithelial cell apical/basal polarity	1/111	11/15856	0.0743886	0.432178	0.402262	LIN7A	1
GO:0046950	BP	GO:0046950	cellular ketone body metabolic process	1/111	11/15856	0.0743886	0.432178	0.402262	HMGCS2	1
GO:0060452	BP	GO:0060452	positive regulation of cardiac muscle contraction	1/111	11/15856	0.0743886	0.432178	0.402262	ACE2	1
GO:0070278	BP	GO:0070278	extracellular matrix constituent secretion	1/111	11/15856	0.0743886	0.432178	0.402262	TMEM38B	1
GO:0071468	BP	GO:0071468	cellular response to acidic pH	1/111	11/15856	0.0743886	0.432178	0.402262	PCK1	1
GO:0099550	BP	GO:0099550	trans-synaptic signaling, modulating synaptic transmission	1/111	11/15856	0.0743886	0.432178	0.402262	PLG	1
GO:1902474	BP	GO:1902474	positive regulation of protein localization to synapse	1/111	11/15856	0.0743886	0.432178	0.402262	MAPT	1
GO:1904350	BP	GO:1904350	regulation of protein catabolic process in the vacuole	1/111	11/15856	0.0743886	0.432178	0.402262	LRP2	1
GO:1990822	BP	GO:1990822	basic amino acid transmembrane transport	1/111	11/15856	0.0743886	0.432178	0.402262	SLC3A1	1
GO:2000392	BP	GO:2000392	regulation of lamellipodium morphogenesis	1/111	11/15856	0.0743886	0.432178	0.402262	VIL1	1
GO:0014074	BP	GO:0014074	response to purine-containing compound	3/111	140/15856	0.0752045	0.432178	0.402262	CRHBP/PCK1/TMEM38B	3
GO:0034765	BP	GO:0034765	regulation of ion transmembrane transport	6/111	421/15856	0.0752981	0.432178	0.402262	ACE2/CHRM3/CLIC5/CRHBP/SLC34A1/TMEM38B	6
GO:0006073	BP	GO:0006073	cellular glucan metabolic process	2/111	65/15856	0.0760043	0.432178	0.402262	G6PC/MGAM	2
GO:0015909	BP	GO:0015909	long-chain fatty acid transport	2/111	65/15856	0.0760043	0.432178	0.402262	AVPR1B/SLC27A2	2
GO:0044042	BP	GO:0044042	glucan metabolic process	2/111	65/15856	0.0760043	0.432178	0.402262	G6PC/MGAM	2
GO:0022617	BP	GO:0022617	extracellular matrix disassembly	2/111	66/15856	0.0780326	0.432178	0.402262	PLG/WDR72	2
GO:0006625	BP	GO:0006625	protein targeting to peroxisome	2/111	67/15856	0.0800779	0.432178	0.402262	HAO2/SLC27A2	2
GO:0072662	BP	GO:0072662	protein localization to peroxisome	2/111	67/15856	0.0800779	0.432178	0.402262	HAO2/SLC27A2	2
GO:0072663	BP	GO:0072663	establishment of protein localization to peroxisome	2/111	67/15856	0.0800779	0.432178	0.402262	HAO2/SLC27A2	2
GO:0002836	BP	GO:0002836	positive regulation of response to tumor cell	1/111	12/15856	0.0808729	0.432178	0.402262	SLC22A13	1
GO:0002839	BP	GO:0002839	positive regulation of immune response to tumor cell	1/111	12/15856	0.0808729	0.432178	0.402262	SLC22A13	1
GO:0009313	BP	GO:0009313	oligosaccharide catabolic process	1/111	12/15856	0.0808729	0.432178	0.402262	GBA3	1
GO:0010917	BP	GO:0010917	negative regulation of mitochondrial membrane potential	1/111	12/15856	0.0808729	0.432178	0.402262	MAPT	1
GO:0010958	BP	GO:0010958	regulation of amino acid import across plasma membrane	1/111	12/15856	0.0808729	0.432178	0.402262	ACE2	1
GO:0016264	BP	GO:0016264	gap junction assembly	1/111	12/15856	0.0808729	0.432178	0.402262	ACE2	1
GO:0019373	BP	GO:0019373	epoxygenase P450 pathway	1/111	12/15856	0.0808729	0.432178	0.402262	CYP4A11	1
GO:0021794	BP	GO:0021794	thalamus development	1/111	12/15856	0.0808729	0.432178	0.402262	TAL2	1
GO:0030157	BP	GO:0030157	pancreatic juice secretion	1/111	12/15856	0.0808729	0.432178	0.402262	NPR3	1
GO:0030208	BP	GO:0030208	dermatan sulfate biosynthetic process	1/111	12/15856	0.0808729	0.432178	0.402262	DSEL	1
GO:0038007	BP	GO:0038007	netrin-activated signaling pathway	1/111	12/15856	0.0808729	0.432178	0.402262	UNC5D	1
GO:0038092	BP	GO:0038092	nodal signaling pathway	1/111	12/15856	0.0808729	0.432178	0.402262	DACT2	1
GO:0044872	BP	GO:0044872	lipoprotein localization	1/111	12/15856	0.0808729	0.432178	0.402262	CUBN	1
GO:0051238	BP	GO:0051238	sequestering of metal ion	1/111	12/15856	0.0808729	0.432178	0.402262	SLC30A8	1
GO:0060670	BP	GO:0060670	branching involved in labyrinthine layer morphogenesis	1/111	12/15856	0.0808729	0.432178	0.402262	GCM1	1
GO:0060732	BP	GO:0060732	positive regulation of inositol phosphate biosynthetic process	1/111	12/15856	0.0808729	0.432178	0.402262	AVPR1B	1
GO:0071361	BP	GO:0071361	cellular response to ethanol	1/111	12/15856	0.0808729	0.432178	0.402262	GLRA2	1
GO:0072017	BP	GO:0072017	distal tubule development	1/111	12/15856	0.0808729	0.432178	0.402262	UMOD	1
GO:1902224	BP	GO:1902224	ketone body metabolic process	1/111	12/15856	0.0808729	0.432178	0.402262	HMGCS2	1
GO:1903789	BP	GO:1903789	regulation of amino acid transmembrane transport	1/111	12/15856	0.0808729	0.432178	0.402262	ACE2	1
GO:2000302	BP	GO:2000302	positive regulation of synaptic vesicle exocytosis	1/111	12/15856	0.0808729	0.432178	0.402262	SYT9	1
GO:0007193	BP	GO:0007193	adenylate cyclase-inhibiting G protein-coupled receptor signaling pathway	2/111	68/15856	0.0821398	0.432178	0.402262	CHRM3/NPR3	2
GO:1901617	BP	GO:1901617	organic hydroxy compound biosynthetic process	4/111	235/15856	0.0830144	0.432178	0.402262	AVPR1B/HMGCS2/PCK1/SLC27A2	4
GO:0050954	BP	GO:0050954	sensory perception of mechanical stimulus	3/111	147/15856	0.0842166	0.432178	0.402262	CLIC5/GABRB3/LRP2	3
GO:0008088	BP	GO:0008088	axo-dendritic transport	2/111	69/15856	0.0842181	0.432178	0.402262	MAPT/MGARP	2
GO:0055117	BP	GO:0055117	regulation of cardiac muscle contraction	2/111	69/15856	0.0842181	0.432178	0.402262	ACE2/TMEM38B	2
GO:0015697	BP	GO:0015697	quaternary ammonium group transport	1/111	13/15856	0.0873121	0.432178	0.402262	SLC25A48	1
GO:0015801	BP	GO:0015801	aromatic amino acid transport	1/111	13/15856	0.0873121	0.432178	0.402262	ACE2	1
GO:0030205	BP	GO:0030205	dermatan sulfate metabolic process	1/111	13/15856	0.0873121	0.432178	0.402262	DSEL	1
GO:0032530	BP	GO:0032530	regulation of microvillus organization	1/111	13/15856	0.0873121	0.432178	0.402262	VIL1	1
GO:0032536	BP	GO:0032536	regulation of cell projection size	1/111	13/15856	0.0873121	0.432178	0.402262	VIL1	1
GO:0035810	BP	GO:0035810	positive regulation of urine volume	1/111	13/15856	0.0873121	0.432178	0.402262	NPR3	1
GO:0045837	BP	GO:0045837	negative regulation of membrane potential	1/111	13/15856	0.0873121	0.432178	0.402262	MAPT	1
GO:0045989	BP	GO:0045989	positive regulation of striated muscle contraction	1/111	13/15856	0.0873121	0.432178	0.402262	ACE2	1
GO:0060707	BP	GO:0060707	trophoblast giant cell differentiation	1/111	13/15856	0.0873121	0.432178	0.402262	PLG	1
GO:0071415	BP	GO:0071415	cellular response to purine-containing compound	1/111	13/15856	0.0873121	0.432178	0.402262	TMEM38B	1
GO:0072182	BP	GO:0072182	regulation of nephron tubule epithelial cell differentiation	1/111	13/15856	0.0873121	0.432178	0.402262	FAT4	1
GO:0090042	BP	GO:0090042	tubulin deacetylation	1/111	13/15856	0.0873121	0.432178	0.402262	MAPT	1
GO:0090713	BP	GO:0090713	immunological memory process	1/111	13/15856	0.0873121	0.432178	0.402262	PCK1	1
GO:1900452	BP	GO:1900452	regulation of long-term synaptic depression	1/111	13/15856	0.0873121	0.432178	0.402262	MAPT	1
GO:1904862	BP	GO:1904862	inhibitory synapse assembly	1/111	13/15856	0.0873121	0.432178	0.402262	GABRB3	1
GO:0046165	BP	GO:0046165	alcohol biosynthetic process	3/111	150/15856	0.0882148	0.432178	0.402262	AVPR1B/HMGCS2/PCK1	3
GO:0006635	BP	GO:0006635	fatty acid beta-oxidation	2/111	71/15856	0.0884223	0.432178	0.402262	ACAD11/SLC27A2	2
GO:0043574	BP	GO:0043574	peroxisomal transport	2/111	71/15856	0.0884223	0.432178	0.402262	HAO2/SLC27A2	2
GO:0061045	BP	GO:0061045	negative regulation of wound healing	2/111	72/15856	0.0905476	0.432178	0.402262	PLG/PROC	2
GO:0006941	BP	GO:0006941	striated muscle contraction	3/111	153/15856	0.092292	0.432178	0.402262	ACE2/MYH8/TMEM38B	3
GO:0006066	BP	GO:0006066	alcohol metabolic process	5/111	343/15856	0.0931021	0.432178	0.402262	AVPR1B/CUBN/HMGCS2/PCK1/SLC34A1	5
GO:0007584	BP	GO:0007584	response to nutrient	3/111	154/15856	0.0936683	0.432178	0.402262	SLC34A1/SLC6A19/SST	3
GO:0006646	BP	GO:0006646	phosphatidylethanolamine biosynthetic process	1/111	14/15856	0.0937066	0.432178	0.402262	ETNPPL	1
GO:0010919	BP	GO:0010919	regulation of inositol phosphate biosynthetic process	1/111	14/15856	0.0937066	0.432178	0.402262	AVPR1B	1
GO:0016114	BP	GO:0016114	terpenoid biosynthetic process	1/111	14/15856	0.0937066	0.432178	0.402262	HMGCS2	1
GO:0042976	BP	GO:0042976	activation of Janus kinase activity	1/111	14/15856	0.0937066	0.432178	0.402262	GHR	1
GO:0046479	BP	GO:0046479	glycosphingolipid catabolic process	1/111	14/15856	0.0937066	0.432178	0.402262	GBA3	1
GO:0051791	BP	GO:0051791	medium-chain fatty acid metabolic process	1/111	14/15856	0.0937066	0.432178	0.402262	CYP4A11	1
GO:0051917	BP	GO:0051917	regulation of fibrinolysis	1/111	14/15856	0.0937066	0.432178	0.402262	PLG	1
GO:0060080	BP	GO:0060080	inhibitory postsynaptic potential	1/111	14/15856	0.0937066	0.432178	0.402262	GABRB3	1
GO:0060977	BP	GO:0060977	coronary vasculature morphogenesis	1/111	14/15856	0.0937066	0.432178	0.402262	LRP2	1
GO:0070365	BP	GO:0070365	hepatocyte differentiation	1/111	14/15856	0.0937066	0.432178	0.402262	PCK1	1
GO:0072044	BP	GO:0072044	collecting duct development	1/111	14/15856	0.0937066	0.432178	0.402262	DACT2	1
GO:0072350	BP	GO:0072350	tricarboxylic acid metabolic process	1/111	14/15856	0.0937066	0.432178	0.402262	SLC34A1	1
GO:0099171	BP	GO:0099171	presynaptic modulation of chemical synaptic transmission	1/111	14/15856	0.0937066	0.432178	0.402262	SYT9	1
GO:1901569	BP	GO:1901569	fatty acid derivative catabolic process	1/111	14/15856	0.0937066	0.432178	0.402262	CYP4A11	1
GO:1902043	BP	GO:1902043	positive regulation of extrinsic apoptotic signaling pathway via death domain receptors	1/111	14/15856	0.0937066	0.432178	0.402262	TIMP3	1
GO:1902430	BP	GO:1902430	negative regulation of amyloid-beta formation	1/111	14/15856	0.0937066	0.432178	0.402262	SPON1	1
GO:0043270	BP	GO:0043270	positive regulation of ion transport	4/111	246/15856	0.0943116	0.432178	0.402262	ACE2/AVPR1B/CYP4A11/SLC34A1	4
GO:0006112	BP	GO:0006112	energy reserve metabolic process	2/111	74/15856	0.094843	0.432178	0.402262	G6PC/KL	2
GO:0051952	BP	GO:0051952	regulation of amine transport	2/111	74/15856	0.094843	0.432178	0.402262	ACE2/SYT9	2
GO:0009408	BP	GO:0009408	response to heat	3/111	156/15856	0.0964464	0.432178	0.402262	ARPP21/MAPT/SST	3
GO:0007600	BP	GO:0007600	sensory perception	6/111	453/15856	0.0984433	0.432178	0.402262	CLIC5/GABRB3/LRP2/OR2T10/TIMP3/TRPM3	6
GO:0006094	BP	GO:0006094	gluconeogenesis	2/111	76/15856	0.0991962	0.432178	0.402262	G6PC/PCK1	2
GO:0071277	BP	GO:0071277	cellular response to calcium ion	2/111	76/15856	0.0991962	0.432178	0.402262	CRHBP/SYT9	2
GO:0001977	BP	GO:0001977	renal system process involved in regulation of blood volume	1/111	15/15856	0.100057	0.432178	0.402262	CYP4A11	1
GO:0002834	BP	GO:0002834	regulation of response to tumor cell	1/111	15/15856	0.100057	0.432178	0.402262	SLC22A13	1
GO:0002837	BP	GO:0002837	regulation of immune response to tumor cell	1/111	15/15856	0.100057	0.432178	0.402262	SLC22A13	1
GO:0007213	BP	GO:0007213	G protein-coupled acetylcholine receptor signaling pathway	1/111	15/15856	0.100057	0.432178	0.402262	CHRM3	1
GO:0015936	BP	GO:0015936	coenzyme A metabolic process	1/111	15/15856	0.100057	0.432178	0.402262	PANK1	1
GO:0019377	BP	GO:0019377	glycolipid catabolic process	1/111	15/15856	0.100057	0.432178	0.402262	GBA3	1
GO:0032026	BP	GO:0032026	response to magnesium ion	1/111	15/15856	0.100057	0.432178	0.402262	SLC34A1	1
GO:0035435	BP	GO:0035435	phosphate ion transmembrane transport	1/111	15/15856	0.100057	0.432178	0.402262	SLC34A1	1
GO:0045838	BP	GO:0045838	positive regulation of membrane potential	1/111	15/15856	0.100057	0.432178	0.402262	SLC34A1	1
GO:0050651	BP	GO:0050651	dermatan sulfate proteoglycan biosynthetic process	1/111	15/15856	0.100057	0.432178	0.402262	DSEL	1
GO:0060973	BP	GO:0060973	cell migration involved in heart development	1/111	15/15856	0.100057	0.432178	0.402262	FLRT3	1
GO:0071391	BP	GO:0071391	cellular response to estrogen stimulus	1/111	15/15856	0.100057	0.432178	0.402262	CRHBP	1
GO:0072160	BP	GO:0072160	nephron tubule epithelial cell differentiation	1/111	15/15856	0.100057	0.432178	0.402262	FAT4	1
GO:1901550	BP	GO:1901550	regulation of endothelial cell development	1/111	15/15856	0.100057	0.432178	0.402262	PROC	1
GO:1903140	BP	GO:1903140	regulation of establishment of endothelial barrier	1/111	15/15856	0.100057	0.432178	0.402262	PROC	1
GO:1905048	BP	GO:1905048	regulation of metallopeptidase activity	1/111	15/15856	0.100057	0.432178	0.402262	TIMP3	1
GO:1905146	BP	GO:1905146	lysosomal protein catabolic process	1/111	15/15856	0.100057	0.432178	0.402262	LRP2	1
GO:0007416	BP	GO:0007416	synapse assembly	3/111	159/15856	0.100676	0.432178	0.402262	CDH9/FLRT3/GABRB3	3
GO:0048639	BP	GO:0048639	positive regulation of developmental growth	3/111	159/15856	0.100676	0.432178	0.402262	GHR/MAPT/VIL1	3
GO:0071868	BP	GO:0071868	cellular response to monoamine stimulus	2/111	77/15856	0.101394	0.432178	0.402262	CHRM3/HRH2	2
GO:0071870	BP	GO:0071870	cellular response to catecholamine stimulus	2/111	77/15856	0.101394	0.432178	0.402262	CHRM3/HRH2	2
GO:1990138	BP	GO:1990138	neuron projection extension	3/111	161/15856	0.103537	0.432178	0.402262	FLRT3/MAPT/SEMA3D	3
GO:0007589	BP	GO:0007589	body fluid secretion	2/111	78/15856	0.103605	0.432178	0.402262	CHRM3/NPR3	2
GO:0048708	BP	GO:0048708	astrocyte differentiation	2/111	78/15856	0.103605	0.432178	0.402262	GCM1/MAPT	2
GO:0051702	BP	GO:0051702	interaction with symbiont	2/111	78/15856	0.103605	0.432178	0.402262	LRRC19/PLG	2
GO:1903034	BP	GO:1903034	regulation of response to wounding	3/111	162/15856	0.10498	0.432178	0.402262	PLG/PROC/VIL1	3
GO:0006970	BP	GO:0006970	response to osmotic stress	2/111	79/15856	0.105829	0.432178	0.402262	MAP7/SST	2
GO:0019319	BP	GO:0019319	hexose biosynthetic process	2/111	79/15856	0.105829	0.432178	0.402262	G6PC/PCK1	2
GO:0070167	BP	GO:0070167	regulation of biomineral tissue development	2/111	79/15856	0.105829	0.432178	0.402262	ENAM/KL	2
GO:0071867	BP	GO:0071867	response to monoamine	2/111	79/15856	0.105829	0.432178	0.402262	CHRM3/HRH2	2
GO:0071869	BP	GO:0071869	response to catecholamine	2/111	79/15856	0.105829	0.432178	0.402262	CHRM3/HRH2	2
GO:0110149	BP	GO:0110149	regulation of biomineralization	2/111	79/15856	0.105829	0.432178	0.402262	ENAM/KL	2
GO:0001696	BP	GO:0001696	gastric acid secretion	1/111	16/15856	0.106363	0.432178	0.402262	HRH2	1
GO:0003128	BP	GO:0003128	heart field specification	1/111	16/15856	0.106363	0.432178	0.402262	LRP2	1
GO:0006491	BP	GO:0006491	N-glycan processing	1/111	16/15856	0.106363	0.432178	0.402262	ST8SIA6	1
GO:0007194	BP	GO:0007194	negative regulation of adenylate cyclase activity	1/111	16/15856	0.106363	0.432178	0.402262	NPR3	1
GO:0015802	BP	GO:0015802	basic amino acid transport	1/111	16/15856	0.106363	0.432178	0.402262	SLC3A1	1
GO:0030540	BP	GO:0030540	female genitalia development	1/111	16/15856	0.106363	0.432178	0.402262	LRP2	1
GO:0033189	BP	GO:0033189	response to vitamin A	1/111	16/15856	0.106363	0.432178	0.402262	SLC34A1	1
GO:0035461	BP	GO:0035461	vitamin transmembrane transport	1/111	16/15856	0.106363	0.432178	0.402262	LRP2	1
GO:0043931	BP	GO:0043931	ossification involved in bone maturation	1/111	16/15856	0.106363	0.432178	0.402262	FAT4	1
GO:0044539	BP	GO:0044539	long-chain fatty acid import into cell	1/111	16/15856	0.106363	0.432178	0.402262	SLC27A2	1
GO:0045956	BP	GO:0045956	positive regulation of calcium ion-dependent exocytosis	1/111	16/15856	0.106363	0.432178	0.402262	SYT9	1
GO:0046459	BP	GO:0046459	short-chain fatty acid metabolic process	1/111	16/15856	0.106363	0.432178	0.402262	PCK1	1
GO:0046838	BP	GO:0046838	phosphorylated carbohydrate dephosphorylation	1/111	16/15856	0.106363	0.432178	0.402262	G6PC	1
GO:0048311	BP	GO:0048311	mitochondrion distribution	1/111	16/15856	0.106363	0.432178	0.402262	MAPT	1
GO:0050655	BP	GO:0050655	dermatan sulfate proteoglycan metabolic process	1/111	16/15856	0.106363	0.432178	0.402262	DSEL	1
GO:0051014	BP	GO:0051014	actin filament severing	1/111	16/15856	0.106363	0.432178	0.402262	VIL1	1
GO:0060039	BP	GO:0060039	pericardium development	1/111	16/15856	0.106363	0.432178	0.402262	FLRT3	1
GO:0140354	BP	GO:0140354	lipid import into cell	1/111	16/15856	0.106363	0.432178	0.402262	SLC27A2	1
GO:1901881	BP	GO:1901881	positive regulation of protein depolymerization	1/111	16/15856	0.106363	0.432178	0.402262	VIL1	1
GO:1902992	BP	GO:1902992	negative regulation of amyloid precursor protein catabolic process	1/111	16/15856	0.106363	0.432178	0.402262	SPON1	1
GO:0006942	BP	GO:0006942	regulation of striated muscle contraction	2/111	80/15856	0.108066	0.435655	0.405499	ACE2/TMEM38B	2
GO:0007031	BP	GO:0007031	peroxisome organization	2/111	80/15856	0.108066	0.435655	0.405499	HAO2/SLC27A2	2
GO:0030193	BP	GO:0030193	regulation of blood coagulation	2/111	80/15856	0.108066	0.435655	0.405499	PLG/PROC	2
GO:0030510	BP	GO:0030510	regulation of BMP signaling pathway	2/111	80/15856	0.108066	0.435655	0.405499	LRP2/VWC2	2
GO:1900046	BP	GO:1900046	regulation of hemostasis	2/111	81/15856	0.110316	0.438555	0.408198	PLG/PROC	2
GO:1905954	BP	GO:1905954	positive regulation of lipid localization	2/111	81/15856	0.110316	0.438555	0.408198	AVPR1B/CYP4A11	2
GO:0009749	BP	GO:0009749	response to glucose	3/111	166/15856	0.110829	0.438555	0.408198	ILDR2/PCK1/SLC30A8	3
GO:0072384	BP	GO:0072384	organelle transport along microtubule	2/111	82/15856	0.112578	0.438555	0.408198	MAPT/MGARP	2
GO:0001991	BP	GO:0001991	regulation of systemic arterial blood pressure by circulatory renin-angiotensin	1/111	17/15856	0.112625	0.438555	0.408198	ACE2	1
GO:0031000	BP	GO:0031000	response to caffeine	1/111	17/15856	0.112625	0.438555	0.408198	TMEM38B	1
GO:0035729	BP	GO:0035729	cellular response to hepatocyte growth factor stimulus	1/111	17/15856	0.112625	0.438555	0.408198	VIL1	1
GO:0045603	BP	GO:0045603	positive regulation of endothelial cell differentiation	1/111	17/15856	0.112625	0.438555	0.408198	PROC	1
GO:0046716	BP	GO:0046716	muscle cell cellular homeostasis	1/111	17/15856	0.112625	0.438555	0.408198	PLG	1
GO:0051957	BP	GO:0051957	positive regulation of amino acid transport	1/111	17/15856	0.112625	0.438555	0.408198	ACE2	1
GO:0072673	BP	GO:0072673	lamellipodium morphogenesis	1/111	17/15856	0.112625	0.438555	0.408198	VIL1	1
GO:1902358	BP	GO:1902358	sulfate transmembrane transport	1/111	17/15856	0.112625	0.438555	0.408198	SLC13A1	1
GO:1990000	BP	GO:1990000	amyloid fibril formation	1/111	17/15856	0.112625	0.438555	0.408198	MAPT	1
GO:0001892	BP	GO:0001892	embryonic placenta development	2/111	83/15856	0.114853	0.442935	0.412275	GCM1/PLG	2
GO:0050818	BP	GO:0050818	regulation of coagulation	2/111	83/15856	0.114853	0.442935	0.412275	PLG/PROC	2
GO:0009746	BP	GO:0009746	response to hexose	3/111	171/15856	0.118314	0.442935	0.412275	ILDR2/PCK1/SLC30A8	3
GO:0006677	BP	GO:0006677	glycosylceramide metabolic process	1/111	18/15856	0.118844	0.442935	0.412275	GBA3	1
GO:0006833	BP	GO:0006833	water transport	1/111	18/15856	0.118844	0.442935	0.412275	SLC5A1	1
GO:0008272	BP	GO:0008272	sulfate transport	1/111	18/15856	0.118844	0.442935	0.412275	SLC13A1	1
GO:0009235	BP	GO:0009235	cobalamin metabolic process	1/111	18/15856	0.118844	0.442935	0.412275	CUBN	1
GO:0030011	BP	GO:0030011	maintenance of cell polarity	1/111	18/15856	0.118844	0.442935	0.412275	LIN7A	1
GO:0060396	BP	GO:0060396	growth hormone receptor signaling pathway	1/111	18/15856	0.118844	0.442935	0.412275	GHR	1
GO:0070977	BP	GO:0070977	bone maturation	1/111	18/15856	0.118844	0.442935	0.412275	FAT4	1
GO:0097503	BP	GO:0097503	sialylation	1/111	18/15856	0.118844	0.442935	0.412275	ST8SIA6	1
GO:2000696	BP	GO:2000696	regulation of epithelial cell differentiation involved in kidney development	1/111	18/15856	0.118844	0.442935	0.412275	FAT4	1
GO:0001656	BP	GO:0001656	metanephros development	2/111	85/15856	0.119437	0.442935	0.412275	FAT4/UMOD	2
GO:0006641	BP	GO:0006641	triglyceride metabolic process	2/111	85/15856	0.119437	0.442935	0.412275	G6PC/PCK1	2
GO:0046364	BP	GO:0046364	monosaccharide biosynthetic process	2/111	85/15856	0.119437	0.442935	0.412275	G6PC/PCK1	2
GO:1903035	BP	GO:1903035	negative regulation of response to wounding	2/111	85/15856	0.119437	0.442935	0.412275	PLG/PROC	2
GO:0046879	BP	GO:0046879	hormone secretion	4/111	269/15856	0.120126	0.442935	0.412275	CRHBP/ILDR2/SLC30A8/SYT9	4
GO:1901890	BP	GO:1901890	positive regulation of cell junction assembly	2/111	86/15856	0.121746	0.442935	0.412275	ACE2/FLRT3	2
GO:0031341	BP	GO:0031341	regulation of cell killing	2/111	87/15856	0.124066	0.442935	0.412275	CD5L/SLC22A13	2
GO:0001573	BP	GO:0001573	ganglioside metabolic process	1/111	19/15856	0.125019	0.442935	0.412275	ST8SIA6	1
GO:0002418	BP	GO:0002418	immune response to tumor cell	1/111	19/15856	0.125019	0.442935	0.412275	SLC22A13	1
GO:0006071	BP	GO:0006071	glycerol metabolic process	1/111	19/15856	0.125019	0.442935	0.412275	PCK1	1
GO:0007039	BP	GO:0007039	protein catabolic process in the vacuole	1/111	19/15856	0.125019	0.442935	0.412275	LRP2	1
GO:0007214	BP	GO:0007214	gamma-aminobutyric acid signaling pathway	1/111	19/15856	0.125019	0.442935	0.412275	GABRB3	1
GO:0016553	BP	GO:0016553	base conversion or substitution editing	1/111	19/15856	0.125019	0.442935	0.412275	A1CF	1
GO:0031280	BP	GO:0031280	negative regulation of cyclase activity	1/111	19/15856	0.125019	0.442935	0.412275	NPR3	1
GO:0032930	BP	GO:0032930	positive regulation of superoxide anion generation	1/111	19/15856	0.125019	0.442935	0.412275	MAPT	1
GO:0035728	BP	GO:0035728	response to hepatocyte growth factor	1/111	19/15856	0.125019	0.442935	0.412275	VIL1	1
GO:0045947	BP	GO:0045947	negative regulation of translational initiation	1/111	19/15856	0.125019	0.442935	0.412275	PAIP2B	1
GO:0060487	BP	GO:0060487	lung epithelial cell differentiation	1/111	19/15856	0.125019	0.442935	0.412275	TMEM38B	1
GO:0060716	BP	GO:0060716	labyrinthine layer blood vessel development	1/111	19/15856	0.125019	0.442935	0.412275	PLG	1
GO:0071378	BP	GO:0071378	cellular response to growth hormone stimulus	1/111	19/15856	0.125019	0.442935	0.412275	GHR	1
GO:0071467	BP	GO:0071467	cellular response to pH	1/111	19/15856	0.125019	0.442935	0.412275	PCK1	1
GO:2000047	BP	GO:2000047	regulation of cell-cell adhesion mediated by cadherin	1/111	19/15856	0.125019	0.442935	0.412275	PLG	1
GO:0034284	BP	GO:0034284	response to monosaccharide	3/111	176/15856	0.125983	0.442935	0.412275	ILDR2/PCK1/SLC30A8	3
GO:0051591	BP	GO:0051591	response to cAMP	2/111	88/15856	0.126397	0.442935	0.412275	CRHBP/PCK1	2
GO:0006672	BP	GO:0006672	ceramide metabolic process	2/111	89/15856	0.128738	0.442935	0.412275	GBA3/ST8SIA6	2
GO:0044264	BP	GO:0044264	cellular polysaccharide metabolic process	2/111	89/15856	0.128738	0.442935	0.412275	G6PC/MGAM	2
GO:0007187	BP	GO:0007187	G protein-coupled receptor signaling pathway, coupled to cyclic nucleotide second messenger	3/111	179/15856	0.130669	0.442935	0.412275	CHRM3/HRH2/NPR3	3
GO:0098659	BP	GO:0098659	inorganic cation import across plasma membrane	2/111	90/15856	0.131089	0.442935	0.412275	SLC34A1/SLC5A1	2
GO:0099587	BP	GO:0099587	inorganic ion import across plasma membrane	2/111	90/15856	0.131089	0.442935	0.412275	SLC34A1/SLC5A1	2
GO:1901570	BP	GO:1901570	fatty acid derivative biosynthetic process	2/111	90/15856	0.131089	0.442935	0.412275	CYP4A11/HMGCS2	2
GO:0001963	BP	GO:0001963	synaptic transmission, dopaminergic	1/111	20/15856	0.131152	0.442935	0.412275	CRHBP	1
GO:0005980	BP	GO:0005980	glycogen catabolic process	1/111	20/15856	0.131152	0.442935	0.412275	G6PC	1
GO:0008090	BP	GO:0008090	retrograde axonal transport	1/111	20/15856	0.131152	0.442935	0.412275	MGARP	1
GO:0010881	BP	GO:0010881	regulation of cardiac muscle contraction by regulation of the release of sequestered calcium ion	1/111	20/15856	0.131152	0.442935	0.412275	TMEM38B	1
GO:0030728	BP	GO:0030728	ovulation	1/111	20/15856	0.131152	0.442935	0.412275	TNFAIP6	1
GO:0035809	BP	GO:0035809	regulation of urine volume	1/111	20/15856	0.131152	0.442935	0.412275	NPR3	1
GO:0042430	BP	GO:0042430	indole-containing compound metabolic process	1/111	20/15856	0.131152	0.442935	0.412275	SLC34A1	1
GO:0042481	BP	GO:0042481	regulation of odontogenesis	1/111	20/15856	0.131152	0.442935	0.412275	ENAM	1
GO:0045056	BP	GO:0045056	transcytosis	1/111	20/15856	0.131152	0.442935	0.412275	LRP2	1
GO:0046514	BP	GO:0046514	ceramide catabolic process	1/111	20/15856	0.131152	0.442935	0.412275	GBA3	1
GO:0051000	BP	GO:0051000	positive regulation of nitric-oxide synthase activity	1/111	20/15856	0.131152	0.442935	0.412275	NPR3	1
GO:0051016	BP	GO:0051016	barbed-end actin filament capping	1/111	20/15856	0.131152	0.442935	0.412275	VIL1	1
GO:0060479	BP	GO:0060479	lung cell differentiation	1/111	20/15856	0.131152	0.442935	0.412275	TMEM38B	1
GO:0060713	BP	GO:0060713	labyrinthine layer morphogenesis	1/111	20/15856	0.131152	0.442935	0.412275	GCM1	1
GO:0071294	BP	GO:0071294	cellular response to zinc ion	1/111	20/15856	0.131152	0.442935	0.412275	GLRA2	1
GO:0071577	BP	GO:0071577	zinc ion transmembrane transport	1/111	20/15856	0.131152	0.442935	0.412275	SLC30A8	1
GO:0034762	BP	GO:0034762	regulation of transmembrane transport	6/111	492/15856	0.1312	0.442935	0.412275	ACE2/CHRM3/CLIC5/CRHBP/SLC34A1/TMEM38B	6
GO:0016052	BP	GO:0016052	carbohydrate catabolic process	3/111	180/15856	0.132244	0.445729	0.414876	G6PC/GBA3/MGAM	3
GO:0072080	BP	GO:0072080	nephron tubule development	2/111	91/15856	0.133451	0.446471	0.415566	FAT4/UMOD	2
GO:2000379	BP	GO:2000379	positive regulation of reactive oxygen species metabolic process	2/111	92/15856	0.135822	0.446471	0.415566	ACE2/MAPT	2
GO:0090276	BP	GO:0090276	regulation of peptide hormone secretion	3/111	183/15856	0.137011	0.446471	0.415566	CRHBP/SLC30A8/SYT9	3
GO:0006541	BP	GO:0006541	glutamine metabolic process	1/111	21/15856	0.137242	0.446471	0.415566	GLYATL1	1
GO:0010954	BP	GO:0010954	positive regulation of protein processing	1/111	21/15856	0.137242	0.446471	0.415566	SPON1	1
GO:0016048	BP	GO:0016048	detection of temperature stimulus	1/111	21/15856	0.137242	0.446471	0.415566	TRPM3	1
GO:0031629	BP	GO:0031629	synaptic vesicle fusion to presynaptic active zone membrane	1/111	21/15856	0.137242	0.446471	0.415566	SYT9	1
GO:0032925	BP	GO:0032925	regulation of activin receptor signaling pathway	1/111	21/15856	0.137242	0.446471	0.415566	DACT2	1
GO:0043651	BP	GO:0043651	linoleic acid metabolic process	1/111	21/15856	0.137242	0.446471	0.415566	CYP4A11	1
GO:0048791	BP	GO:0048791	calcium ion-regulated exocytosis of neurotransmitter	1/111	21/15856	0.137242	0.446471	0.415566	SYT9	1
GO:0050911	BP	GO:0050911	detection of chemical stimulus involved in sensory perception of smell	1/111	21/15856	0.137242	0.446471	0.415566	OR2T10	1
GO:0050951	BP	GO:0050951	sensory perception of temperature stimulus	1/111	21/15856	0.137242	0.446471	0.415566	TRPM3	1
GO:0060143	BP	GO:0060143	positive regulation of syncytium formation by plasma membrane fusion	1/111	21/15856	0.137242	0.446471	0.415566	GCM1	1
GO:0072215	BP	GO:0072215	regulation of metanephros development	1/111	21/15856	0.137242	0.446471	0.415566	FAT4	1
GO:0095500	BP	GO:0095500	acetylcholine receptor signaling pathway	1/111	21/15856	0.137242	0.446471	0.415566	CHRM3	1
GO:0099500	BP	GO:0099500	vesicle fusion to plasma membrane	1/111	21/15856	0.137242	0.446471	0.415566	SYT9	1
GO:0030516	BP	GO:0030516	regulation of axon extension	2/111	93/15856	0.138203	0.448179	0.417156	MAPT/SEMA3D	2
GO:0061326	BP	GO:0061326	renal tubule development	2/111	93/15856	0.138203	0.448179	0.417156	FAT4/UMOD	2
GO:0030073	BP	GO:0030073	insulin secretion	3/111	184/15856	0.138614	0.448802	0.417736	ILDR2/SLC30A8/SYT9	3
GO:0016556	BP	GO:0016556	mRNA modification	1/111	22/15856	0.14329	0.450464	0.419283	A1CF	1
GO:0019400	BP	GO:0019400	alditol metabolic process	1/111	22/15856	0.14329	0.450464	0.419283	PCK1	1
GO:0032928	BP	GO:0032928	regulation of superoxide anion generation	1/111	22/15856	0.14329	0.450464	0.419283	MAPT	1
GO:0033688	BP	GO:0033688	regulation of osteoblast proliferation	1/111	22/15856	0.14329	0.450464	0.419283	NPR3	1
GO:0046337	BP	GO:0046337	phosphatidylethanolamine metabolic process	1/111	22/15856	0.14329	0.450464	0.419283	ETNPPL	1
GO:0048799	BP	GO:0048799	animal organ maturation	1/111	22/15856	0.14329	0.450464	0.419283	FAT4	1
GO:0051043	BP	GO:0051043	regulation of membrane protein ectodomain proteolysis	1/111	22/15856	0.14329	0.450464	0.419283	TIMP3	1
GO:0051350	BP	GO:0051350	negative regulation of lyase activity	1/111	22/15856	0.14329	0.450464	0.419283	NPR3	1
GO:0060384	BP	GO:0060384	innervation	1/111	22/15856	0.14329	0.450464	0.419283	GABRB3	1
GO:0070841	BP	GO:0070841	inclusion body assembly	1/111	22/15856	0.14329	0.450464	0.419283	MAPT	1
GO:0071377	BP	GO:0071377	cellular response to glucagon stimulus	1/111	22/15856	0.14329	0.450464	0.419283	PCK1	1
GO:1902993	BP	GO:1902993	positive regulation of amyloid precursor protein catabolic process	1/111	22/15856	0.14329	0.450464	0.419283	SPON1	1
GO:0099565	BP	GO:0099565	chemical synaptic transmission, postsynaptic	2/111	96/15856	0.1454	0.454743	0.423266	GABRB3/GLRA2	2
GO:0042445	BP	GO:0042445	hormone metabolic process	3/111	189/15856	0.14672	0.454743	0.423266	ACE2/CRHBP/GHR	3
GO:0001956	BP	GO:0001956	positive regulation of neurotransmitter secretion	1/111	23/15856	0.149295	0.454743	0.423266	SYT9	1
GO:0002347	BP	GO:0002347	response to tumor cell	1/111	23/15856	0.149295	0.454743	0.423266	SLC22A13	1
GO:0003071	BP	GO:0003071	renal system process involved in regulation of systemic arterial blood pressure	1/111	23/15856	0.149295	0.454743	0.423266	CYP4A11	1
GO:0003081	BP	GO:0003081	regulation of systemic arterial blood pressure by renin-angiotensin	1/111	23/15856	0.149295	0.454743	0.423266	ACE2	1
GO:0003148	BP	GO:0003148	outflow tract septum morphogenesis	1/111	23/15856	0.149295	0.454743	0.423266	LRP2	1
GO:0006688	BP	GO:0006688	glycosphingolipid biosynthetic process	1/111	23/15856	0.149295	0.454743	0.423266	ST8SIA6	1
GO:0014829	BP	GO:0014829	vascular associated smooth muscle contraction	1/111	23/15856	0.149295	0.454743	0.423266	CHRM3	1
GO:0034063	BP	GO:0034063	stress granule assembly	1/111	23/15856	0.149295	0.454743	0.423266	MAPT	1
GO:0044321	BP	GO:0044321	response to leptin	1/111	23/15856	0.149295	0.454743	0.423266	LRP2	1
GO:0048143	BP	GO:0048143	astrocyte activation	1/111	23/15856	0.149295	0.454743	0.423266	MAPT	1
GO:0055083	BP	GO:0055083	monovalent inorganic anion homeostasis	1/111	23/15856	0.149295	0.454743	0.423266	SLC34A1	1
GO:0060142	BP	GO:0060142	regulation of syncytium formation by plasma membrane fusion	1/111	23/15856	0.149295	0.454743	0.423266	GCM1	1
GO:1903319	BP	GO:1903319	positive regulation of protein maturation	1/111	23/15856	0.149295	0.454743	0.423266	SPON1	1
GO:1905144	BP	GO:1905144	response to acetylcholine	1/111	23/15856	0.149295	0.454743	0.423266	CHRM3	1
GO:1905145	BP	GO:1905145	cellular response to acetylcholine	1/111	23/15856	0.149295	0.454743	0.423266	CHRM3	1
GO:0032368	BP	GO:0032368	regulation of lipid transport	2/111	98/15856	0.15024	0.456944	0.425315	AVPR1B/CYP4A11	2
GO:0005976	BP	GO:0005976	polysaccharide metabolic process	2/111	99/15856	0.152673	0.45864	0.426893	G6PC/MGAM	2
GO:0006721	BP	GO:0006721	terpenoid metabolic process	2/111	100/15856	0.155113	0.45864	0.426893	HMGCS2/LRP2	2
GO:0006829	BP	GO:0006829	zinc ion transport	1/111	24/15856	0.155259	0.45864	0.426893	SLC30A8	1
GO:0006972	BP	GO:0006972	hyperosmotic response	1/111	24/15856	0.155259	0.45864	0.426893	SST	1
GO:0007271	BP	GO:0007271	synaptic transmission, cholinergic	1/111	24/15856	0.155259	0.45864	0.426893	CHRM3	1
GO:0010882	BP	GO:0010882	regulation of cardiac muscle contraction by calcium ion signaling	1/111	24/15856	0.155259	0.45864	0.426893	TMEM38B	1
GO:0032094	BP	GO:0032094	response to food	1/111	24/15856	0.155259	0.45864	0.426893	G6PC	1
GO:0032800	BP	GO:0032800	receptor biosynthetic process	1/111	24/15856	0.155259	0.45864	0.426893	ACE2	1
GO:0042044	BP	GO:0042044	fluid transport	1/111	24/15856	0.155259	0.45864	0.426893	SLC5A1	1
GO:0050482	BP	GO:0050482	arachidonic acid secretion	1/111	24/15856	0.155259	0.45864	0.426893	AVPR1B	1
GO:0051156	BP	GO:0051156	glucose 6-phosphate metabolic process	1/111	24/15856	0.155259	0.45864	0.426893	G6PC	1
GO:0060122	BP	GO:0060122	inner ear receptor cell stereocilium organization	1/111	24/15856	0.155259	0.45864	0.426893	FAT4	1
GO:0060669	BP	GO:0060669	embryonic placenta morphogenesis	1/111	24/15856	0.155259	0.45864	0.426893	GCM1	1
GO:0072202	BP	GO:0072202	cell differentiation involved in metanephros development	1/111	24/15856	0.155259	0.45864	0.426893	FAT4	1
GO:0090140	BP	GO:0090140	regulation of mitochondrial fission	1/111	24/15856	0.155259	0.45864	0.426893	MAPT	1
GO:1902932	BP	GO:1902932	positive regulation of alcohol biosynthetic process	1/111	24/15856	0.155259	0.45864	0.426893	AVPR1B	1
GO:1903963	BP	GO:1903963	arachidonate transport	1/111	24/15856	0.155259	0.45864	0.426893	AVPR1B	1
GO:0016485	BP	GO:0016485	protein processing	3/111	195/15856	0.156647	0.462074	0.43009	ACE2/CD5L/SPON1	3
GO:0031667	BP	GO:0031667	response to nutrient levels	5/111	407/15856	0.157006	0.462471	0.430459	G6PC/PCK1/SLC34A1/SLC6A19/SST	5
GO:0002064	BP	GO:0002064	epithelial cell development	3/111	197/15856	0.160002	0.462836	0.430798	DACT2/HRH2/PROC	3
GO:0001676	BP	GO:0001676	long-chain fatty acid metabolic process	2/111	102/15856	0.160017	0.462836	0.430798	CYP4A11/SLC27A2	2
GO:0030282	BP	GO:0030282	bone mineralization	2/111	102/15856	0.160017	0.462836	0.430798	KL/TMEM38B	2
GO:0001702	BP	GO:0001702	gastrulation with mouth forming second	1/111	25/15856	0.161182	0.462836	0.430798	NAT8B	1
GO:0006817	BP	GO:0006817	phosphate ion transport	1/111	25/15856	0.161182	0.462836	0.430798	SLC34A1	1
GO:0008299	BP	GO:0008299	isoprenoid biosynthetic process	1/111	25/15856	0.161182	0.462836	0.430798	HMGCS2	1
GO:0010880	BP	GO:0010880	regulation of release of sequestered calcium ion into cytosol by sarcoplasmic reticulum	1/111	25/15856	0.161182	0.462836	0.430798	TMEM38B	1
GO:0031338	BP	GO:0031338	regulation of vesicle fusion	1/111	25/15856	0.161182	0.462836	0.430798	SYT9	1
GO:0032528	BP	GO:0032528	microvillus organization	1/111	25/15856	0.161182	0.462836	0.430798	VIL1	1
GO:0035459	BP	GO:0035459	vesicle cargo loading	1/111	25/15856	0.161182	0.462836	0.430798	MIA2	1
GO:0042730	BP	GO:0042730	fibrinolysis	1/111	25/15856	0.161182	0.462836	0.430798	PLG	1
GO:0097066	BP	GO:0097066	response to thyroid hormone	1/111	25/15856	0.161182	0.462836	0.430798	SLC34A1	1
GO:0140058	BP	GO:0140058	neuron projection arborization	1/111	25/15856	0.161182	0.462836	0.430798	LRP2	1
GO:1902473	BP	GO:1902473	regulation of protein localization to synapse	1/111	25/15856	0.161182	0.462836	0.430798	MAPT	1
GO:0051047	BP	GO:0051047	positive regulation of secretion	4/111	302/15856	0.161799	0.463959	0.431844	AVPR1B/CYP4A11/SLC30A8/SYT9	4
GO:0006664	BP	GO:0006664	glycolipid metabolic process	2/111	103/15856	0.162479	0.465261	0.433056	GBA3/ST8SIA6	2
GO:0006836	BP	GO:0006836	neurotransmitter transport	3/111	199/15856	0.163379	0.467188	0.434849	LIN7A/SLC6A18/SYT9	3
GO:0006936	BP	GO:0006936	muscle contraction	4/111	304/15856	0.16448	0.467642	0.435272	ACE2/CHRM3/MYH8/TMEM38B	4
GO:1903509	BP	GO:1903509	liposaccharide metabolic process	2/111	104/15856	0.164949	0.467642	0.435272	GBA3/ST8SIA6	2
GO:0019722	BP	GO:0019722	calcium-mediated signaling	3/111	201/15856	0.166778	0.467642	0.435272	CHRM3/MAPT/TMEM38B	3
GO:0001835	BP	GO:0001835	blastocyst hatching	1/111	26/15856	0.167063	0.467642	0.435272	ST8SIA6	1
GO:0001916	BP	GO:0001916	positive regulation of T cell mediated cytotoxicity	1/111	26/15856	0.167063	0.467642	0.435272	SLC22A13	1
GO:0032958	BP	GO:0032958	inositol phosphate biosynthetic process	1/111	26/15856	0.167063	0.467642	0.435272	AVPR1B	1
GO:0035188	BP	GO:0035188	hatching	1/111	26/15856	0.167063	0.467642	0.435272	ST8SIA6	1
GO:0044331	BP	GO:0044331	cell-cell adhesion mediated by cadherin	1/111	26/15856	0.167063	0.467642	0.435272	PLG	1
GO:0045761	BP	GO:0045761	regulation of adenylate cyclase activity	1/111	26/15856	0.167063	0.467642	0.435272	NPR3	1
GO:0045987	BP	GO:0045987	positive regulation of smooth muscle contraction	1/111	26/15856	0.167063	0.467642	0.435272	CHRM3	1
GO:0048843	BP	GO:0048843	negative regulation of axon extension involved in axon guidance	1/111	26/15856	0.167063	0.467642	0.435272	SEMA3D	1
GO:0071684	BP	GO:0071684	organism emergence from protective structure	1/111	26/15856	0.167063	0.467642	0.435272	ST8SIA6	1
GO:0048638	BP	GO:0048638	regulation of developmental growth	4/111	306/15856	0.167177	0.467642	0.435272	GHR/MAPT/SEMA3D/VIL1	4
GO:0007613	BP	GO:0007613	memory	2/111	105/15856	0.167425	0.467698	0.435324	HRH2/MAPT	2
GO:0090257	BP	GO:0090257	regulation of muscle system process	3/111	202/15856	0.168485	0.470022	0.437487	ACE2/CHRM3/TMEM38B	3
GO:0044282	BP	GO:0044282	small molecule catabolic process	5/111	418/15856	0.169484	0.470849	0.438257	ACAD11/CYP4A11/HAO2/PCK1/SLC27A2	5
GO:0061387	BP	GO:0061387	regulation of extent of cell growth	2/111	106/15856	0.169908	0.470849	0.438257	MAPT/SEMA3D	2
GO:0070252	BP	GO:0070252	actin-mediated cell contraction	2/111	106/15856	0.169908	0.470849	0.438257	MYH8/VIL1	2
GO:0072009	BP	GO:0072009	nephron epithelium development	2/111	106/15856	0.169908	0.470849	0.438257	FAT4/UMOD	2
GO:0045471	BP	GO:0045471	response to ethanol	2/111	107/15856	0.172397	0.470849	0.438257	CRHBP/GLRA2	2
GO:0015867	BP	GO:0015867	ATP transport	1/111	27/15856	0.172904	0.470849	0.438257	SLC25A48	1
GO:0033687	BP	GO:0033687	osteoblast proliferation	1/111	27/15856	0.172904	0.470849	0.438257	NPR3	1
GO:0043171	BP	GO:0043171	peptide catabolic process	1/111	27/15856	0.172904	0.470849	0.438257	TRHDE	1
GO:0045922	BP	GO:0045922	negative regulation of fatty acid metabolic process	1/111	27/15856	0.172904	0.470849	0.438257	SLC22A13	1
GO:0048873	BP	GO:0048873	homeostasis of number of cells within a tissue	1/111	27/15856	0.172904	0.470849	0.438257	ILDR2	1
GO:0051590	BP	GO:0051590	positive regulation of neurotransmitter transport	1/111	27/15856	0.172904	0.470849	0.438257	SYT9	1
GO:0060914	BP	GO:0060914	heart formation	1/111	27/15856	0.172904	0.470849	0.438257	LRP2	1
GO:0032869	BP	GO:0032869	cellular response to insulin stimulus	3/111	205/15856	0.173638	0.472223	0.439535	G6PC/KL/PCK1	3
GO:1990778	BP	GO:1990778	protein localization to cell periphery	4/111	314/15856	0.178123	0.474084	0.441268	LIN7A/MAP7/VIL1/WDR72	4
GO:0000038	BP	GO:0000038	very long-chain fatty acid metabolic process	1/111	28/15856	0.178704	0.474084	0.441268	SLC27A2	1
GO:0016486	BP	GO:0016486	peptide hormone processing	1/111	28/15856	0.178704	0.474084	0.441268	ACE2	1
GO:0030194	BP	GO:0030194	positive regulation of blood coagulation	1/111	28/15856	0.178704	0.474084	0.441268	PLG	1
GO:0031116	BP	GO:0031116	positive regulation of microtubule polymerization	1/111	28/15856	0.178704	0.474084	0.441268	MAPT	1
GO:0032770	BP	GO:0032770	positive regulation of monooxygenase activity	1/111	28/15856	0.178704	0.474084	0.441268	NPR3	1
GO:0051125	BP	GO:0051125	regulation of actin nucleation	1/111	28/15856	0.178704	0.474084	0.441268	VIL1	1
GO:0060292	BP	GO:0060292	long-term synaptic depression	1/111	28/15856	0.178704	0.474084	0.441268	MAPT	1
GO:0071549	BP	GO:0071549	cellular response to dexamethasone stimulus	1/111	28/15856	0.178704	0.474084	0.441268	PCK1	1
GO:0140448	BP	GO:0140448	signaling receptor ligand precursor processing	1/111	28/15856	0.178704	0.474084	0.441268	ACE2	1
GO:1900048	BP	GO:1900048	positive regulation of hemostasis	1/111	28/15856	0.178704	0.474084	0.441268	PLG	1
GO:1902668	BP	GO:1902668	negative regulation of axon guidance	1/111	28/15856	0.178704	0.474084	0.441268	SEMA3D	1
GO:0006638	BP	GO:0006638	neutral lipid metabolic process	2/111	110/15856	0.179899	0.476027	0.443076	G6PC/PCK1	2
GO:0006639	BP	GO:0006639	acylglycerol metabolic process	2/111	110/15856	0.179899	0.476027	0.443076	G6PC/PCK1	2
GO:0014046	BP	GO:0014046	dopamine secretion	1/111	29/15856	0.184464	0.481893	0.448536	SYT9	1
GO:0014059	BP	GO:0014059	regulation of dopamine secretion	1/111	29/15856	0.184464	0.481893	0.448536	SYT9	1
GO:0014808	BP	GO:0014808	release of sequestered calcium ion into cytosol by sarcoplasmic reticulum	1/111	29/15856	0.184464	0.481893	0.448536	TMEM38B	1
GO:0050820	BP	GO:0050820	positive regulation of coagulation	1/111	29/15856	0.184464	0.481893	0.448536	PLG	1
GO:1902745	BP	GO:1902745	positive regulation of lamellipodium organization	1/111	29/15856	0.184464	0.481893	0.448536	VIL1	1
GO:0048588	BP	GO:0048588	developmental cell growth	3/111	212/15856	0.185832	0.483634	0.450157	FLRT3/MAPT/SEMA3D	3
GO:0003014	BP	GO:0003014	renal system process	2/111	113/15856	0.187451	0.487231	0.453505	CYP4A11/NPR3	2
GO:0051954	BP	GO:0051954	positive regulation of amine transport	1/111	30/15856	0.190183	0.488161	0.45437	ACE2	1
GO:0060674	BP	GO:0060674	placenta blood vessel development	1/111	30/15856	0.190183	0.488161	0.45437	PLG	1
GO:0098926	BP	GO:0098926	postsynaptic signal transduction	1/111	30/15856	0.190183	0.488161	0.45437	CHRM3	1
GO:1903514	BP	GO:1903514	release of sequestered calcium ion into cytosol by endoplasmic reticulum	1/111	30/15856	0.190183	0.488161	0.45437	TMEM38B	1
GO:0002790	BP	GO:0002790	peptide secretion	5/111	436/15856	0.190711	0.488905	0.455063	CRHBP/ILDR2/MIA2/SLC30A8/SYT9	5
GO:0007292	BP	GO:0007292	female gamete generation	2/111	115/15856	0.192511	0.492291	0.458215	MEI4/TNFAIP6	2
GO:0048565	BP	GO:0048565	digestive tract development	2/111	115/15856	0.192511	0.492291	0.458215	FAT4/HRH2	2
GO:0009991	BP	GO:0009991	response to extracellular stimulus	5/111	438/15856	0.193128	0.492894	0.458776	G6PC/PCK1/SLC34A1/SLC6A19/SST	5
GO:0072330	BP	GO:0072330	monocarboxylic acid biosynthetic process	3/111	217/15856	0.194678	0.492894	0.458776	CYP4A11/DSEL/SLC27A2	3
GO:0030049	BP	GO:0030049	muscle filament sliding	1/111	31/15856	0.195863	0.492894	0.458776	MYH8	1
GO:0030149	BP	GO:0030149	sphingolipid catabolic process	1/111	31/15856	0.195863	0.492894	0.458776	GBA3	1
GO:0033275	BP	GO:0033275	actin-myosin filament sliding	1/111	31/15856	0.195863	0.492894	0.458776	MYH8	1
GO:0033762	BP	GO:0033762	response to glucagon	1/111	31/15856	0.195863	0.492894	0.458776	PCK1	1
GO:0048009	BP	GO:0048009	insulin-like growth factor receptor signaling pathway	1/111	31/15856	0.195863	0.492894	0.458776	GHR	1
GO:0051503	BP	GO:0051503	adenine nucleotide transport	1/111	31/15856	0.195863	0.492894	0.458776	SLC25A48	1
GO:0051955	BP	GO:0051955	regulation of amino acid transport	1/111	31/15856	0.195863	0.492894	0.458776	ACE2	1
GO:1902003	BP	GO:1902003	regulation of amyloid-beta formation	1/111	31/15856	0.195863	0.492894	0.458776	SPON1	1
GO:0090092	BP	GO:0090092	regulation of transmembrane receptor protein serine/threonine kinase signaling pathway	3/111	218/15856	0.19646	0.493791	0.459611	DACT2/LRP2/VWC2	3
GO:0006720	BP	GO:0006720	isoprenoid metabolic process	2/111	117/15856	0.197588	0.495417	0.461124	HMGCS2/LRP2	2
GO:0009165	BP	GO:0009165	nucleotide biosynthetic process	3/111	219/15856	0.198246	0.496459	0.462094	PANK1/SLC22A13/SLC5A8	3
GO:0006691	BP	GO:0006691	leukotriene metabolic process	1/111	32/15856	0.201504	0.499748	0.465156	CYP4A11	1
GO:0006882	BP	GO:0006882	cellular zinc ion homeostasis	1/111	32/15856	0.201504	0.499748	0.465156	SLC30A8	1
GO:0007202	BP	GO:0007202	activation of phospholipase C activity	1/111	32/15856	0.201504	0.499748	0.465156	AVPR1B	1
GO:0010092	BP	GO:0010092	specification of animal organ identity	1/111	32/15856	0.201504	0.499748	0.465156	LRP2	1
GO:0015868	BP	GO:0015868	purine ribonucleotide transport	1/111	32/15856	0.201504	0.499748	0.465156	SLC25A48	1
GO:0031112	BP	GO:0031112	positive regulation of microtubule polymerization or depolymerization	1/111	32/15856	0.201504	0.499748	0.465156	MAPT	1
GO:0048841	BP	GO:0048841	regulation of axon extension involved in axon guidance	1/111	32/15856	0.201504	0.499748	0.465156	SEMA3D	1
GO:0034605	BP	GO:0034605	cellular response to heat	2/111	119/15856	0.202683	0.500259	0.465631	ARPP21/MAPT	2
GO:0048675	BP	GO:0048675	axon extension	2/111	119/15856	0.202683	0.500259	0.465631	MAPT/SEMA3D	2
GO:0060048	BP	GO:0060048	cardiac muscle contraction	2/111	119/15856	0.202683	0.500259	0.465631	ACE2/TMEM38B	2
GO:1901657	BP	GO:1901657	glycosyl compound metabolic process	2/111	119/15856	0.202683	0.500259	0.465631	GBA3/SLC34A1	2
GO:0060560	BP	GO:0060560	developmental growth involved in morphogenesis	3/111	222/15856	0.203627	0.501386	0.46668	FLRT3/MAPT/SEMA3D	3
GO:1901293	BP	GO:1901293	nucleoside phosphate biosynthetic process	3/111	222/15856	0.203627	0.501386	0.46668	PANK1/SLC22A13/SLC5A8	3
GO:0050878	BP	GO:0050878	regulation of body fluid levels	5/111	447/15856	0.204136	0.502038	0.467287	CHRM3/CYP4A11/NPR3/PLG/PROC	5
GO:0050727	BP	GO:0050727	regulation of inflammatory response	4/111	334/15856	0.206494	0.502613	0.467822	ACE2/LRRC19/PROC/TNFAIP6	4
GO:0001914	BP	GO:0001914	regulation of T cell mediated cytotoxicity	1/111	33/15856	0.207105	0.502613	0.467822	SLC22A13	1
GO:0003091	BP	GO:0003091	renal water homeostasis	1/111	33/15856	0.207105	0.502613	0.467822	CYP4A11	1
GO:0015865	BP	GO:0015865	purine nucleotide transport	1/111	33/15856	0.207105	0.502613	0.467822	SLC25A48	1
GO:0042554	BP	GO:0042554	superoxide anion generation	1/111	33/15856	0.207105	0.502613	0.467822	MAPT	1
GO:0043243	BP	GO:0043243	positive regulation of protein-containing complex disassembly	1/111	33/15856	0.207105	0.502613	0.467822	VIL1	1
GO:0051693	BP	GO:0051693	actin filament capping	1/111	33/15856	0.207105	0.502613	0.467822	VIL1	1
GO:0055069	BP	GO:0055069	zinc ion homeostasis	1/111	33/15856	0.207105	0.502613	0.467822	SLC30A8	1
GO:0070296	BP	GO:0070296	sarcoplasmic reticulum calcium ion transport	1/111	33/15856	0.207105	0.502613	0.467822	TMEM38B	1
GO:2000310	BP	GO:2000310	regulation of NMDA receptor activity	1/111	33/15856	0.207105	0.502613	0.467822	CRHBP	1
GO:0006766	BP	GO:0006766	vitamin metabolic process	2/111	121/15856	0.207792	0.502613	0.467822	CUBN/LRP2	2
GO:0015748	BP	GO:0015748	organophosphate ester transport	2/111	121/15856	0.207792	0.502613	0.467822	G6PC/SLC25A48	2
GO:0060078	BP	GO:0060078	regulation of postsynaptic membrane potential	2/111	121/15856	0.207792	0.502613	0.467822	GABRB3/GLRA2	2
GO:0006699	BP	GO:0006699	bile acid biosynthetic process	1/111	34/15856	0.212667	0.507835	0.472683	SLC27A2	1
GO:0045601	BP	GO:0045601	regulation of endothelial cell differentiation	1/111	34/15856	0.212667	0.507835	0.472683	PROC	1
GO:0046466	BP	GO:0046466	membrane lipid catabolic process	1/111	34/15856	0.212667	0.507835	0.472683	GBA3	1
GO:0060428	BP	GO:0060428	lung epithelium development	1/111	34/15856	0.212667	0.507835	0.472683	TMEM38B	1
[truncated: 1,437 more rows]

## Sheet: KEGG_up
	ID	Description	GeneRatio	BgRatio	pvalue	p.adjust	qvalue	geneID	Count
[truncated: 93 more rows]

## Sheet: KEGG_down
	ID	Description	GeneRatio	BgRatio	pvalue	p.adjust	qvalue	geneID	Count
[truncated: 73 more rows]
