# Supplementary material for: Comprehensive Evaluation of the m6A Regulator Prognostic Risk Score in the Prediction of Immunotherapy Response in Clear Cell Renal Cell Carcinoma
Source: Front Immunol. 2022 Jun 17;13:818120. doi: 10.3389/fimmu.2022.818120 (PMC9248360; doi:10.3389/fimmu.2022.818120)
Supplement: Supplementary file 12 [file Table_11.xlsx]

## Sheet: Sheet1
PMID	Patient number
PMID29301960	35
PMID29337640	41
PMID30643254	1644
PMID30150660	239
Total	1959

## Sheet: Sheet2
Sample	Dataset_id	TMB	Group
P-0000057-T01-IM3	Morris_2019	5.58	WT
P-0000062-T01-IM3	Morris_2019	6.69146	WT
P-0000063-T01-IM3	Morris_2019	16.7287	WT
P-0000071-T01-IM3	Morris_2019	11.1524	WT
P-0000082-T01-IM3	Morris_2019	1.12	WT
P-0000088-T01-IM3	Morris_2019	13.3829	WT
P-0000103-T01-IM3	Morris_2019	6.69146	WT
P-0000184-T01-IM3	Morris_2019	8.92195	WT
P-0000208-T01-IM3	Morris_2019	2.23	WT
P-0000222-T01-IM3	Morris_2019	16.7287	WT
P-0000223-T01-IM3	Morris_2019	5.58	WT
P-0000235-T01-IM3	Morris_2019	8.92	WT
P-0000247-T01-IM3	Morris_2019	2.23	WT
P-0000249-T02-IM3	Morris_2019	1.11524	WT
P-0000268-T01-IM3	Morris_2019	6.69146	WT
P-0000277-T01-IM3	Morris_2019	0	WT
P-0000302-T01-IM3	Morris_2019	1.12	WT
P-0000350-T01-IM3	Morris_2019	0	WT
P-0000363-T01-IM3	Morris_2019	13.38	WT
P-0000369-T01-IM3	Morris_2019	3.34573	WT
P-0000392-T01-IM3	Morris_2019	3.35	WT
P-0000423-T01-IM3	Morris_2019	22.3049	WT
P-0000444-T01-IM3	Morris_2019	5.57622	WT
P-0000447-T01-IM3	Morris_2019	3.35	WT
P-0000454-T01-IM3	Morris_2019	2.23049	WT
P-0000458-T01-IM3	Morris_2019	1.12	WT
P-0000535-T01-IM3	Morris_2019	26.7658	WT
P-0000544-T01-IM3	Morris_2019	0	WT
P-0000547-T01-IM3	Morris_2019	6.69	WT
P-0000553-T01-IM3	Morris_2019	6.69146	WT
P-0000563-T01-IM3	Morris_2019	3.35	WT
P-0000596-T01-IM3	Morris_2019	42.38	WT
P-0000604-T01-IM3	Morris_2019	4.46	WT
P-0000621-T01-IM3	Morris_2019	5.57622	WT
P-0000628-T01-IM3	Morris_2019	4.46	Mutation
P-0000638-T01-IM3	Morris_2019	0	WT
P-0000670-T01-IM3	Morris_2019	5.58	WT
P-0000681-T01-IM3	Morris_2019	18.96	WT
P-0000682-T01-IM3	Morris_2019	13.3829	WT
P-0000686-T01-IM3	Morris_2019	181.78	Mutation
P-0000697-T01-IM3	Morris_2019	8.92	WT
P-0000699-T01-IM3	Morris_2019	5.57622	WT
P-0000702-T01-IM3	Morris_2019	6.69	WT
P-0000704-T01-IM3	Morris_2019	10.04	WT
P-0000721-T01-IM3	Morris_2019	8.92195	WT
P-0000731-T01-IM3	Morris_2019	6.69	WT
P-0000739-T01-IM3	Morris_2019	7.80671	WT
P-0000740-T01-IM3	Morris_2019	5.58	WT
P-0000746-T01-IM3	Morris_2019	15.6134	Mutation
P-0000749-T01-IM3	Morris_2019	8.92	WT
P-0000758-T01-IM3	Morris_2019	4.46	WT
P-0000762-T01-IM3	Morris_2019	4.46097	WT
P-0000768-T01-IM3	Morris_2019	4.46097	WT
P-0000793-T02-IM5	Morris_2019	3.93516	WT
P-0000818-T01-IM3	Morris_2019	5.58	WT
P-0000867-T01-IM3	Morris_2019	6.69	WT
P-0000872-T01-IM3	Morris_2019	0	WT
P-0000880-T01-IM3	Morris_2019	8.92195	WT
P-0000891-T01-IM3	Morris_2019	12.2677	WT
P-0000893-T01-IM3	Morris_2019	5.58	WT
P-0000894-T01-IM3	Morris_2019	6.69	WT
P-0000895-T01-IM3	Morris_2019	7.81	WT
P-0000898-T01-IM3	Morris_2019	4.46	WT
P-0000922-T01-IM3	Morris_2019	4.46	WT
P-0000938-T01-IM3	Morris_2019	3.34573	WT
P-0000940-T01-IM3	Morris_2019	10.0372	WT
P-0000958-T01-IM3	Morris_2019	2.23	WT
P-0000968-T01-IM3	Morris_2019	3.35	WT
P-0000977-T01-IM3	Morris_2019	7.80671	WT
P-0000978-T01-IM3	Morris_2019	1.12	WT
P-0001029-T01-IM3	Morris_2019	2.23	WT
P-0001052-T01-IM3	Morris_2019	5.58	WT
P-0001074-T01-IM3	Morris_2019	22.3049	Mutation
P-0001093-T01-IM3	Morris_2019	12.27	Mutation
P-0001121-T01-IM3	Morris_2019	1.12	WT
P-0001135-T02-IM3	Morris_2019	5.57622	WT
P-0001144-T01-IM3	Morris_2019	6.69	WT
P-0001170-T01-IM3	Morris_2019	8.92195	WT
P-0001171-T01-IM3	Morris_2019	100.37	Mutation
P-0001174-T01-IM3	Morris_2019	1.12	WT
P-0001179-T01-IM3	Morris_2019	3.35	WT
P-0001186-T01-IM3	Morris_2019	1.11524	WT
P-0001199-T01-IM3	Morris_2019	14.5	WT
P-0001223-T01-IM3	Morris_2019	8.92195	WT
P-0001232-T01-IM3	Morris_2019	4.46	WT
P-0001260-T01-IM3	Morris_2019	3.34573	WT
P-0001268-T01-IM3	Morris_2019	4.46097	WT
P-0001296-T01-IM3	Morris_2019	3.35	WT
P-0001298-T01-IM3	Morris_2019	6.69146	WT
P-0001312-T01-IM3	Morris_2019	2.23	WT
P-0001314-T01-IM3	Morris_2019	2.23	WT
P-0001361-T01-IM3	Morris_2019	34.57	Mutation
P-0001365-T01-IM3	Morris_2019	5.58	WT
P-0001371-T01-IM3	Morris_2019	0	WT
P-0001385-T01-IM3	Morris_2019	14.5	WT
P-0001388-T01-IM3	Morris_2019	6.69	WT
P-0001400-T01-IM3	Morris_2019	5.58	WT
P-0001406-T01-IM3	Morris_2019	3.35	WT
P-0001408-T01-IM3	Morris_2019	4.46	WT
P-0001420-T01-IM3	Morris_2019	40.15	Mutation
P-0001437-T01-IM3	Morris_2019	1.12	WT
P-0001485-T01-IM3	Morris_2019	76.95	WT
P-0001495-T01-IM3	Morris_2019	6.69146	WT
P-0001531-T01-IM3	Morris_2019	4.46097	WT
P-0001538-T01-IM3	Morris_2019	5.57622	WT
P-0001543-T01-IM3	Morris_2019	4.46097	WT
P-0001560-T01-IM3	Morris_2019	25.65	WT
P-0001578-T01-IM3	Morris_2019	12.2677	WT
P-0001586-T02-IM5	Morris_2019	6.88652	WT
P-0001591-T01-IM3	Morris_2019	2.23	WT
P-0001598-T01-IM3	Morris_2019	11.1524	WT
P-0001603-T01-IM3	Morris_2019	22.3	WT
P-0001621-T01-IM3	Morris_2019	3.34573	WT
P-0001633-T01-IM3	Morris_2019	4.46	WT
P-0001646-T01-IM3	Morris_2019	1.12	WT
P-0001665-T01-IM3	Morris_2019	1.12	WT
P-0001669-T01-IM3	Morris_2019	1.12	WT
P-0001679-T01-IM3	Morris_2019	5.58	WT
P-0001693-T02-IM3	Morris_2019	10.0372	WT
P-0001702-T01-IM3	Morris_2019	5.57622	WT
P-0001706-T01-IM3	Morris_2019	22.3	WT
P-0001710-T01-IM3	Morris_2019	17.84	WT
P-0001731-T01-IM3	Morris_2019	5.58	WT
P-0001733-T01-IM3	Morris_2019	4.46097	WT
P-0001738-T01-IM3	Morris_2019	1.12	WT
P-0001756-T01-IM3	Morris_2019	45.72	WT
P-0001771-T01-IM3	Morris_2019	4.46097	WT
P-0001785-T02-IM3	Morris_2019	2.23	WT
P-0001794-T01-IM3	Morris_2019	3.34573	WT
P-0001807-T01-IM3	Morris_2019	5.57622	WT
P-0001808-T01-IM3	Morris_2019	178.439	Mutation
P-0001832-T01-IM3	Morris_2019	4.46	WT
P-0001836-T01-IM3	Morris_2019	24.54	WT
P-0001841-T01-IM3	Morris_2019	8.92	WT
P-0001843-T01-IM3	Morris_2019	5.58	WT
P-0001850-T01-IM3	Morris_2019	1.11524	WT
P-0001855-T01-IM3	Morris_2019	4.46097	WT
P-0001867-T01-IM3	Morris_2019	14.4982	WT
P-0001871-T01-IM3	Morris_2019	5.57622	WT
P-0001882-T01-IM3	Morris_2019	35.69	WT
P-0001892-T01-IM3	Morris_2019	4.46	WT
P-0001955-T01-IM3	Morris_2019	2.23	WT
P-0001977-T01-IM3	Morris_2019	10.04	WT
P-0002018-T01-IM3	Morris_2019	6.69	WT
P-0002019-T01-IM3	Morris_2019	1.12	WT
P-0002028-T01-IM3	Morris_2019	6.69	WT
P-0002041-T01-IM3	Morris_2019	0	WT
P-0002042-T01-IM3	Morris_2019	11.1524	WT
P-0002049-T01-IM3	Morris_2019	54.6469	WT
P-0002151-T01-IM3	Morris_2019	10.04	WT
P-0002157-T01-IM3	Morris_2019	23.42	WT
P-0002160-T01-IM3	Morris_2019	13.38	WT
P-0002165-T01-IM3	Morris_2019	2.23	WT
P-0002181-T01-IM3	Morris_2019	3.35	WT
P-0002182-T01-IM3	Morris_2019	0	WT
P-0002185-T01-IM3	Morris_2019	6.69146	WT
P-0002193-T01-IM3	Morris_2019	1.11524	WT
P-0002225-T01-IM3	Morris_2019	1.12	WT
P-0002247-T01-IM3	Morris_2019	21.19	WT
P-0002255-T01-IM3	Morris_2019	3.35	WT
P-0002265-T01-IM3	Morris_2019	2.23	WT
P-0002270-T01-IM3	Morris_2019	4.46	WT
P-0002279-T01-IM3	Morris_2019	6.69	WT
P-0002292-T01-IM3	Morris_2019	14.4982	WT
P-0002295-T01-IM3	Morris_2019	4.46	Mutation
P-0002311-T01-IM3	Morris_2019	18.9591	Mutation
P-0002320-T01-IM3	Morris_2019	6.69	WT
P-0002332-T01-IM3	Morris_2019	4.46097	WT
P-0002351-T01-IM3	Morris_2019	7.81	WT
P-0002353-T01-IM3	Morris_2019	20.07	WT
P-0002380-T01-IM3	Morris_2019	11.15	WT
P-0002386-T01-IM3	Morris_2019	5.58	WT
P-0002392-T01-IM3	Morris_2019	35.69	WT
P-0002404-T01-IM3	Morris_2019	3.34573	WT
P-0002418-T01-IM3	Morris_2019	3.35	WT
P-0002422-T01-IM3	Morris_2019	2.23	WT
P-0002429-T01-IM3	Morris_2019	4.46	WT
P-0002444-T01-IM3	Morris_2019	16.73	WT
P-0002452-T01-IM3	Morris_2019	2.23	WT
P-0002456-T01-IM3	Morris_2019	7.81	WT
P-0002465-T01-IM3	Morris_2019	12.2677	WT
P-0002469-T01-IM3	Morris_2019	3.34573	WT
P-0002472-T01-IM3	Morris_2019	3.34573	WT
P-0002483-T01-IM3	Morris_2019	6.69	WT
P-0002485-T01-IM3	Morris_2019	3.35	WT
P-0002490-T01-IM3	Morris_2019	126.02	WT
P-0002504-T01-IM3	Morris_2019	37.92	WT
P-0002507-T01-IM3	Morris_2019	5.58	WT
P-0002517-T01-IM3	Morris_2019	2.23	WT
P-0002546-T01-IM3	Morris_2019	4.46	WT
P-0002551-T01-IM3	Morris_2019	17.84	WT
P-0002559-T01-IM3	Morris_2019	1.12	WT
P-0002568-T01-IM3	Morris_2019	2.23049	WT
P-0002575-T01-IM3	Morris_2019	7.80671	WT
P-0002576-T02-IM5	Morris_2019	2.95137	WT
P-0002603-T01-IM3	Morris_2019	1.11524	WT
P-0002614-T01-IM3	Morris_2019	7.80671	WT
P-0002615-T01-IM3	Morris_2019	4.46	WT
P-0002620-T01-IM3	Morris_2019	6.69	Mutation
P-0002626-T01-IM3	Morris_2019	0	WT
P-0002633-T01-IM3	Morris_2019	22.3	Mutation
P-0002637-T01-IM3	Morris_2019	18.96	WT
P-0002639-T01-IM3	Morris_2019	12.27	WT
P-0002646-T01-IM3	Morris_2019	6.69	WT
P-0002647-T01-IM3	Morris_2019	4.46	WT
P-0002653-T01-IM3	Morris_2019	2.23049	WT
P-0002668-T01-IM3	Morris_2019	11.1524	WT
P-0002706-T01-IM3	Morris_2019	18.96	WT
P-0002715-T01-IM3	Morris_2019	16.7287	WT
P-0002730-T01-IM3	Morris_2019	4.46097	WT
P-0002731-T02-IM5	Morris_2019	9.84	WT
P-0002738-T01-IM3	Morris_2019	7.81	WT
P-0002745-T01-IM3	Morris_2019	3.34573	WT
P-0002748-T02-IM5	Morris_2019	17.7082	WT
P-0002751-T01-IM3	Morris_2019	2.23	WT
P-0002758-T01-IM3	Morris_2019	34.57	WT
P-0002766-T01-IM3	Morris_2019	5.58	WT
P-0002787-T01-IM3	Morris_2019	5.57622	WT
P-0002789-T01-IM3	Morris_2019	2.23	WT
P-0002792-T01-IM3	Morris_2019	5.57622	WT
P-0002806-T01-IM3	Morris_2019	4.46	WT
P-0002818-T01-IM3	Morris_2019	20.0744	WT
P-0002820-T01-IM3	Morris_2019	4.46	WT
P-0002826-T01-IM3	Morris_2019	14.5	WT
P-0002836-T01-IM3	Morris_2019	5.58	WT
P-0002855-T01-IM3	Morris_2019	5.57622	WT
P-0002864-T01-IM3	Morris_2019	3.35	WT
P-0002874-T01-IM3	Morris_2019	14.5	WT
P-0002890-T01-IM3	Morris_2019	6.69	WT
P-0002905-T01-IM3	Morris_2019	5.58	WT
P-0002917-T01-IM3	Morris_2019	6.69	WT
P-0002921-T01-IM3	Morris_2019	14.5	WT
P-0002939-T01-IM3	Morris_2019	1.11524	WT
P-0002940-T01-IM3	Morris_2019	2.23	WT
P-0002941-T01-IM3	Morris_2019	2.23	WT
P-0002965-T01-IM3	Morris_2019	7.81	WT
P-0002969-T01-IM3	Morris_2019	22.3	WT
P-0002976-T01-IM3	Morris_2019	2.23	WT
P-0002981-T01-IM3	Morris_2019	0	WT
P-0002993-T01-IM3	Morris_2019	4.46	WT
P-0003000-T01-IM3	Morris_2019	6.69146	WT
P-0003003-T01-IM3	Morris_2019	4.46	WT
P-0003009-T01-IM3	Morris_2019	8.92195	WT
P-0003024-T01-IM3	Morris_2019	34.5726	WT
P-0003034-T01-IM5	Morris_2019	13.77	WT
P-0003051-T01-IM5	Morris_2019	10.8217	WT
P-0003059-T01-IM5	Morris_2019	2.95137	WT
P-0003069-T01-IM5	Morris_2019	35.42	WT
P-0003097-T01-IM5	Morris_2019	6.88652	WT
P-0003117-T01-IM5	Morris_2019	4.92	WT
P-0003119-T01-IM5	Morris_2019	12.79	WT
P-0003131-T01-IM5	Morris_2019	7.87031	WT
P-0003132-T01-IM5	Morris_2019	33.45	Mutation
P-0003157-T01-IM5	Morris_2019	5.9	Mutation
P-0003197-T01-IM5	Morris_2019	1.97	WT
P-0003224-T01-IM5	Morris_2019	14.76	WT
P-0003225-T01-IM5	Morris_2019	8.85	WT
P-0003229-T01-IM5	Morris_2019	49.19	WT
P-0003241-T01-IM5	Morris_2019	2.95	WT
P-0003255-T01-IM5	Morris_2019	10.82	WT
P-0003265-T01-IM5	Morris_2019	3.94	WT
P-0003272-T01-IM5	Morris_2019	0.983789	WT
P-0003273-T01-IM5	Morris_2019	0.98	WT
P-0003275-T01-IM5	Morris_2019	2.95	WT
P-0003278-T01-IM5	Morris_2019	13.77	WT
P-0003283-T01-IM5	Morris_2019	2.95	WT
P-0003285-T01-IM5	Morris_2019	4.91895	WT
P-0003319-T01-IM5	Morris_2019	0.98	WT
P-0003322-T01-IM5	Morris_2019	2.95	WT
P-0003347-T01-IM5	Morris_2019	14.76	WT
P-0003350-T01-IM5	Morris_2019	3.94	WT
P-0003359-T01-IM5	Morris_2019	2.95	WT
P-0003360-T01-IM5	Morris_2019	3.94	WT
P-0003365-T01-IM5	Morris_2019	1.96758	WT
P-0003368-T01-IM5	Morris_2019	8.85	WT
P-0003372-T01-IM5	Morris_2019	2.95	WT
P-0003374-T01-IM5	Morris_2019	1.96758	WT
P-0003377-T01-IM5	Morris_2019	13.773	WT
P-0003401-T01-IM5	Morris_2019	0.98	WT
P-0003406-T01-IM5	Morris_2019	2.95	WT
P-0003432-T01-IM5	Morris_2019	5.90273	WT
P-0003456-T01-IM5	Morris_2019	3.94	WT
P-0003495-T01-IM5	Morris_2019	3.94	WT
P-0003507-T01-IM5	Morris_2019	4.91895	WT
P-0003521-T02-IM5	Morris_2019	6.88652	WT
P-0003524-T01-IM5	Morris_2019	42.3029	Mutation
P-0003543-T01-IM5	Morris_2019	2.95137	WT
P-0003553-T01-IM5	Morris_2019	30.5	Mutation
P-0003555-T01-IM5	Morris_2019	71.8166	WT
P-0003559-T01-IM5	Morris_2019	0	WT
P-0003560-T01-IM5	Morris_2019	46.24	Mutation
P-0003562-T01-IM5	Morris_2019	36.4	WT
P-0003567-T01-IM5	Morris_2019	3.94	WT
P-0003568-T01-IM5	Morris_2019	3.94	WT
P-0003583-T01-IM5	Morris_2019	0	WT
P-0003584-T01-IM5	Morris_2019	10.82	WT
P-0003596-T01-IM5	Morris_2019	12.7893	WT
P-0003598-T01-IM5	Morris_2019	1.97	WT
P-0003620-T01-IM5	Morris_2019	20.66	WT
P-0003621-T01-IM5	Morris_2019	2.95	WT
P-0003628-T01-IM5	Morris_2019	12.79	Mutation
P-0003635-T01-IM5	Morris_2019	6.89	WT
P-0003645-T01-IM5	Morris_2019	4.92	Mutation
P-0003650-T01-IM5	Morris_2019	61.9787	Mutation
P-0003670-T01-IM5	Morris_2019	0.98	WT
P-0003698-T02-IM5	Morris_2019	7.87031	WT
P-0003700-T01-IM5	Morris_2019	3.94	WT
P-0003703-T01-IM5	Morris_2019	0.98	WT
P-0003711-T01-IM5	Morris_2019	6.88652	WT
P-0003719-T01-IM5	Morris_2019	48.2057	WT
P-0003721-T01-IM5	Morris_2019	2.95	WT
P-0003726-T01-IM5	Morris_2019	0	WT
P-0003728-T01-IM5	Morris_2019	49.19	Mutation
P-0003738-T02-IM5	Morris_2019	4.92	WT
P-0003742-T01-IM5	Morris_2019	5.9	WT
P-0003743-T01-IM5	Morris_2019	8.85	WT
P-0003749-T01-IM5	Morris_2019	4.92	WT
P-0003757-T01-IM5	Morris_2019	9.84	WT
P-0003766-T01-IM5	Morris_2019	4.92	WT
P-0003782-T01-IM5	Morris_2019	2.95	WT
P-0003783-T01-IM5	Morris_2019	2.95	WT
P-0003811-T01-IM5	Morris_2019	16.72	WT
P-0003814-T01-IM5	Morris_2019	2.95137	WT
P-0003865-T01-IM5	Morris_2019	7.87	WT
P-0003868-T01-IM5	Morris_2019	13.77	Mutation
P-0003869-T01-IM5	Morris_2019	55.09	WT
P-0003871-T01-IM5	Morris_2019	91.49	WT
P-0003872-T01-IM5	Morris_2019	19.68	WT
P-0003881-T01-IM5	Morris_2019	4.92	WT
P-0003892-T01-IM5	Morris_2019	2.95137	WT
P-0003899-T01-IM5	Morris_2019	1.97	WT
P-0003911-T01-IM5	Morris_2019	4.91895	WT
P-0003913-T01-IM3	Morris_2019	3.35	WT
P-0003914-T01-IM3	Morris_2019	10.0372	WT
P-0003921-T01-IM5	Morris_2019	15.74	Mutation
P-0003944-T01-IM3	Morris_2019	5.57622	WT
P-0003955-T01-IM3	Morris_2019	6.69146	WT
P-0003964-T01-IM3	Morris_2019	10.04	WT
P-0003967-T01-IM5	Morris_2019	4.92	WT
P-0003970-T01-IM5	Morris_2019	2.95	WT
P-0003972-T01-IM5	Morris_2019	5.9	WT
P-0004011-T01-IM5	Morris_2019	64.9301	WT
P-0004016-T01-IM5	Morris_2019	5.90273	WT
P-0004020-T01-IM5	Morris_2019	4.92	WT
P-0004043-T01-IM3	Morris_2019	5.57622	WT
P-0004048-T01-IM5	Morris_2019	1.97	WT
P-0004050-T01-IM3	Morris_2019	12.2677	Mutation
P-0004051-T01-IM5	Morris_2019	68.8652	WT
P-0004054-T01-IM5	Morris_2019	13.77	WT
P-0004056-T01-IM5	Morris_2019	14.7568	WT
P-0004077-T01-IM5	Morris_2019	1.97	WT
P-0004099-T01-IM5	Morris_2019	12.79	WT
P-0004103-T01-IM5	Morris_2019	0.98	WT
P-0004117-T01-IM5	Morris_2019	3.94	WT
P-0004120-T01-IM5	Morris_2019	0.98	WT
P-0004126-T01-IM5	Morris_2019	0	WT
P-0004132-T01-IM5	Morris_2019	5.9	WT
P-0004137-T01-IM5	Morris_2019	26.5623	WT
P-0004140-T01-IM5	Morris_2019	10.8217	Mutation
P-0004142-T01-IM5	Morris_2019	23.61	WT
P-0004150-T01-IM5	Morris_2019	5.9	WT
P-0004170-T01-IM5	Morris_2019	2.95	WT
P-0004189-T01-IM5	Morris_2019	59.03	Mutation
P-0004203-T01-IM5	Morris_2019	9.84	WT
P-0004214-T01-IM5	Morris_2019	35.42	WT
P-0004226-T01-IM5	Morris_2019	6.88652	WT
P-0004232-T01-IM5	Morris_2019	6.89	WT
P-0004240-T01-IM5	Morris_2019	5.90273	WT
P-0004253-T01-IM5	Morris_2019	9.84	WT
P-0004256-T01-IM5	Morris_2019	3.94	WT
P-0004257-T01-IM5	Morris_2019	9.83789	WT
P-0004259-T01-IM5	Morris_2019	5.9	WT
P-0004272-T01-IM5	Morris_2019	10.82	WT
P-0004279-T01-IM5	Morris_2019	2.95	WT
P-0004294-T01-IM5	Morris_2019	3.94	WT
P-0004315-T01-IM5	Morris_2019	8.85	WT
P-0004329-T01-IM5	Morris_2019	2.95137	WT
P-0004348-T01-IM5	Morris_2019	24.59	WT
P-0004349-T01-IM5	Morris_2019	6.89	WT
P-0004362-T01-IM5	Morris_2019	68.8652	WT
P-0004366-T01-IM5	Morris_2019	5.90273	WT
P-0004376-T01-IM5	Morris_2019	6.89	WT
P-0004387-T01-IM5	Morris_2019	2.95137	WT
P-0004395-T01-IM5	Morris_2019	7.87	Mutation
P-0004397-T01-IM5	Morris_2019	3.94	Mutation
P-0004412-T01-IM5	Morris_2019	3.94	WT
P-0004413-T01-IM5	Morris_2019	1.97	WT
P-0004416-T01-IM5	Morris_2019	1.96758	WT
P-0004436-T01-IM5	Morris_2019	5.9	WT
P-0004437-T01-IM5	Morris_2019	15.74	WT
P-0004442-T01-IM5	Morris_2019	34.43	Mutation
P-0004457-T01-IM5	Morris_2019	39.35	WT
P-0004458-T01-IM5	Morris_2019	6.89	WT
P-0004463-T01-IM5	Morris_2019	6.89	WT
P-0004472-T01-IM5	Morris_2019	14.76	WT
P-0004492-T01-IM5	Morris_2019	2.95137	WT
P-0004494-T01-IM5	Morris_2019	9.83789	WT
P-0004495-T01-IM5	Morris_2019	8.85	WT
P-0004507-T01-IM5	Morris_2019	3.94	Mutation
P-0004517-T01-IM5	Morris_2019	13.77	WT
P-0004518-T01-IM5	Morris_2019	25.58	WT
P-0004527-T01-IM5	Morris_2019	5.9	WT
P-0004552-T01-IM5	Morris_2019	1.96758	WT
P-0004561-T01-IM5	Morris_2019	6.89	WT
P-0004588-T01-IM5	Morris_2019	3.94	WT
P-0004605-T01-IM5	Morris_2019	5.90273	WT
P-0004612-T01-IM5	Morris_2019	3.94	WT
P-0004613-T01-IM5	Morris_2019	3.94	WT
P-0004661-T01-IM5	Morris_2019	7.87	WT
P-0004686-T01-IM5	Morris_2019	2.95	WT
P-0004693-T01-IM5	Morris_2019	9.84	WT
P-0004700-T01-IM5	Morris_2019	0	WT
P-0004701-T01-IM5	Morris_2019	19.68	WT
P-0004706-T01-IM5	Morris_2019	3.94	WT
P-0004742-T01-IM5	Morris_2019	7.87	WT
P-0004752-T01-IM5	Morris_2019	0.98	WT
P-0004759-T01-IM5	Morris_2019	1.97	WT
P-0004778-T01-IM5	Morris_2019	0.98	WT
P-0004783-T01-IM5	Morris_2019	47.2219	WT
P-0004803-T01-IM5	Morris_2019	7.87031	WT
P-0004812-T01-IM5	Morris_2019	3.94	WT
P-0004813-T02-IM5	Morris_2019	3.94	Mutation
P-0004815-T01-IM5	Morris_2019	3.94	WT
P-0004827-T01-IM5	Morris_2019	7.87	WT
P-0004832-T01-IM5	Morris_2019	1.97	WT
P-0004857-T01-IM5	Morris_2019	4.92	WT
P-0004871-T01-IM5	Morris_2019	7.87	WT
P-0004890-T01-IM5	Morris_2019	11.81	WT
P-0004933-T01-IM5	Morris_2019	14.76	WT
P-0004952-T01-IM5	Morris_2019	36.4	WT
P-0004961-T01-IM5	Morris_2019	0.98	WT
P-0004971-T01-IM5	Morris_2019	4.92	WT
P-0004983-T01-IM5	Morris_2019	1.96758	WT
P-0004996-T02-IM5	Morris_2019	2.95	WT
P-0005021-T01-IM5	Morris_2019	209.547	Mutation
P-0005039-T01-IM5	Morris_2019	29.51	WT
P-0005048-T01-IM5	Morris_2019	3.94	WT
P-0005053-T01-IM5	Morris_2019	12.79	Mutation
P-0005062-T01-IM5	Morris_2019	0.98	WT
P-0005082-T01-IM5	Morris_2019	0	WT
P-0005109-T01-IM5	Morris_2019	17.71	WT
P-0005115-T01-IM5	Morris_2019	1.97	WT
P-0005118-T01-IM5	Morris_2019	17.71	WT
P-0005121-T02-IM5	Morris_2019	2.95	WT
P-0005129-T01-IM5	Morris_2019	9.84	WT
P-0005131-T01-IM5	Morris_2019	1.97	WT
P-0005132-T01-IM5	Morris_2019	6.88652	WT
P-0005141-T01-IM5	Morris_2019	1.97	WT
P-0005144-T01-IM5	Morris_2019	6.89	WT
P-0005146-T01-IM5	Morris_2019	8.85	WT
P-0005150-T01-IM5	Morris_2019	0.983789	WT
P-0005151-T01-IM5	Morris_2019	65.9139	Mutation
P-0005157-T01-IM5	Morris_2019	3.94	WT
P-0005159-T01-IM5	Morris_2019	102.31	WT
P-0005176-T01-IM5	Morris_2019	1.97	WT
P-0005177-T01-IM5	Morris_2019	0.98	WT
P-0005180-T01-IM5	Morris_2019	1.97	WT
P-0005187-T01-IM5	Morris_2019	6.89	WT
P-0005201-T01-IM5	Morris_2019	8.85	WT
P-0005222-T01-IM5	Morris_2019	15.74	Mutation
P-0005226-T01-IM5	Morris_2019	2.95	WT
P-0005228-T01-IM5	Morris_2019	92.48	WT
P-0005235-T01-IM5	Morris_2019	0.98	WT
P-0005239-T01-IM5	Morris_2019	3.93516	WT
P-0005252-T01-IM5	Morris_2019	12.79	WT
P-0005254-T01-IM5	Morris_2019	1.97	WT
P-0005260-T01-IM5	Morris_2019	11.8	WT
P-0005266-T01-IM5	Morris_2019	5.90273	WT
P-0005271-T01-IM5	Morris_2019	7.87	Mutation
P-0005274-T01-IM5	Morris_2019	5.9	WT
P-0005289-T01-IM5	Morris_2019	9.84	WT
P-0005295-T01-IM5	Morris_2019	3.94	WT
P-0005304-T01-IM5	Morris_2019	1.97	WT
P-0005309-T01-IM5	Morris_2019	25.5785	WT
P-0005320-T01-IM5	Morris_2019	7.87	WT
P-0005328-T01-IM5	Morris_2019	5.9	WT
P-0005332-T01-IM5	Morris_2019	3.94	WT
P-0005352-T01-IM5	Morris_2019	10.82	WT
P-0005354-T01-IM5	Morris_2019	5.9	WT
P-0005361-T01-IM5	Morris_2019	3.94	WT
P-0005366-T01-IM5	Morris_2019	150.52	Mutation
P-0005383-T01-IM5	Morris_2019	21.64	WT
P-0005421-T01-IM5	Morris_2019	15.74	WT
P-0005437-T01-IM5	Morris_2019	0	WT
P-0005456-T01-IM5	Morris_2019	5.9	WT
P-0005458-T01-IM5	Morris_2019	3.94	WT
P-0005464-T01-IM5	Morris_2019	6.89	WT
P-0005488-T01-IM5	Morris_2019	10.8217	WT
P-0005489-T01-IM5	Morris_2019	12.7893	WT
P-0005493-T01-IM5	Morris_2019	7.87	WT
P-0005494-T01-IM5	Morris_2019	0	WT
P-0005500-T01-IM5	Morris_2019	24.5947	WT
P-0005510-T01-IM5	Morris_2019	5.9	WT
P-0005522-T01-IM5	Morris_2019	6.88652	WT
P-0005534-T01-IM5	Morris_2019	4.91895	WT
P-0005539-T01-IM5	Morris_2019	2.95	WT
P-0005553-T01-IM5	Morris_2019	4.92	WT
P-0005579-T01-IM5	Morris_2019	1.97	WT
P-0005583-T01-IM5	Morris_2019	6.89	WT
P-0005593-T01-IM5	Morris_2019	0.98	WT
P-0005604-T01-IM5	Morris_2019	5.9	WT
P-0005627-T02-IM5	Morris_2019	27.5461	WT
P-0005629-T02-IM5	Morris_2019	5.9	WT
P-0005634-T01-IM5	Morris_2019	8.8541	WT
P-0005635-T01-IM5	Morris_2019	5.9	WT
P-0005641-T01-IM5	Morris_2019	1.97	WT
P-0005650-T01-IM5	Morris_2019	4.91895	WT
P-0005655-T01-IM5	Morris_2019	3.94	WT
P-0005682-T01-IM5	Morris_2019	3.94	Mutation
P-0005687-T01-IM5	Morris_2019	2.95	WT
P-0005711-T01-IM5	Morris_2019	2.95	WT
P-0005712-T01-IM5	Morris_2019	3.94	WT
P-0005719-T01-IM5	Morris_2019	3.94	WT
P-0005721-T01-IM5	Morris_2019	6.89	WT
P-0005725-T01-IM5	Morris_2019	26.56	WT
P-0005727-T01-IM5	Morris_2019	1.96758	WT
P-0005731-T01-IM5	Morris_2019	24.5947	WT
P-0005733-T01-IM5	Morris_2019	17.71	WT
P-0005747-T01-IM5	Morris_2019	2.95	WT
P-0005750-T01-IM5	Morris_2019	7.87	Mutation
P-0005752-T01-IM5	Morris_2019	3.94	WT
P-0005762-T01-IM5	Morris_2019	1.96758	WT
P-0005783-T01-IM5	Morris_2019	65.9139	WT
P-0005791-T01-IM5	Morris_2019	3.93516	WT
P-0005792-T01-IM5	Morris_2019	10.82	WT
P-0005794-T01-IM5	Morris_2019	1.97	WT
P-0005795-T01-IM5	Morris_2019	0	WT
P-0005808-T01-IM5	Morris_2019	4.92	WT
P-0005822-T01-IM5	Morris_2019	2.95	Mutation
P-0005823-T01-IM5	Morris_2019	89.5248	Mutation
P-0005842-T01-IM5	Morris_2019	40.3354	WT
P-0005848-T01-IM5	Morris_2019	17.71	WT
P-0005851-T01-IM5	Morris_2019	20.66	WT
P-0005855-T01-IM5	Morris_2019	5.9	WT
P-0005869-T01-IM5	Morris_2019	1.96758	WT
P-0005882-T01-IM5	Morris_2019	2.95	WT
P-0005897-T02-IM5	Morris_2019	5.9	WT
P-0005898-T01-IM5	Morris_2019	3.94	WT
P-0005912-T01-IM5	Morris_2019	3.94	WT
P-0005913-T01-IM5	Morris_2019	8.85	Mutation
P-0005928-T01-IM5	Morris_2019	18.69	Mutation
P-0005929-T01-IM5	Morris_2019	5.9	WT
P-0005947-T01-IM5	Morris_2019	28.5299	Mutation
P-0005954-T01-IM5	Morris_2019	2.95	Mutation
P-0005958-T01-IM5	Morris_2019	3.94	Mutation
P-0005963-T01-IM5	Morris_2019	2.95	WT
P-0005965-T01-IM5	Morris_2019	4.92	WT
P-0005971-T01-IM5	Morris_2019	3.94	WT
P-0005981-T01-IM5	Morris_2019	9.84	WT
P-0005998-T01-IM5	Morris_2019	3.93516	WT
P-0006008-T01-IM5	Morris_2019	9.83789	WT
P-0006026-T01-IM5	Morris_2019	6.88652	WT
P-0006034-T01-IM5	Morris_2019	45.25	WT
P-0006045-T01-IM5	Morris_2019	2.95	WT
P-0006046-T01-IM5	Morris_2019	20.66	WT
P-0006047-T02-IM5	Morris_2019	1.97	WT
P-0006055-T01-IM5	Morris_2019	5.9	WT
P-0006071-T01-IM5	Morris_2019	17.71	WT
P-0006077-T01-IM5	Morris_2019	4.91895	WT
P-0006084-T01-IM5	Morris_2019	6.89	WT
P-0006095-T01-IM5	Morris_2019	5.9	WT
P-0006097-T01-IM5	Morris_2019	7.87031	WT
P-0006109-T01-IM5	Morris_2019	0.98	WT
P-0006114-T01-IM5	Morris_2019	2.95	Mutation
P-0006121-T01-IM5	Morris_2019	2.95	WT
P-0006155-T02-IM5	Morris_2019	74.77	WT
P-0006177-T01-IM5	Morris_2019	43.29	WT
P-0006192-T01-IM5	Morris_2019	7.87	WT
P-0006193-T01-IM5	Morris_2019	10.82	WT
P-0006213-T01-IM5	Morris_2019	8.8541	WT
P-0006220-T01-IM5	Morris_2019	1.97	WT
P-0006221-T01-IM5	Morris_2019	0	WT
P-0006222-T01-IM5	Morris_2019	4.92	WT
P-0006227-T01-IM5	Morris_2019	6.89	WT
P-0006239-T01-IM5	Morris_2019	3.94	WT
P-0006268-T01-IM5	Morris_2019	1.97	WT
P-0006270-T01-IM5	Morris_2019	3.93516	WT
P-0006281-T01-IM5	Morris_2019	24.5947	WT
P-0006282-T02-IM5	Morris_2019	2.95	WT
P-0006294-T01-IM5	Morris_2019	3.94	WT
P-0006318-T01-IM5	Morris_2019	0.983789	WT
P-0006321-T01-IM5	Morris_2019	2.95	WT
P-0006330-T01-IM5	Morris_2019	1.96758	WT
P-0006334-T01-IM5	Morris_2019	2.95	Mutation
P-0006339-T01-IM5	Morris_2019	64.93	WT
P-0006343-T01-IM5	Morris_2019	5.9	WT
P-0006381-T01-IM5	Morris_2019	1.97	WT
P-0006392-T01-IM5	Morris_2019	3.94	WT
P-0006414-T01-IM5	Morris_2019	7.87031	WT
P-0006415-T01-IM5	Morris_2019	4.92	WT
P-0006416-T01-IM5	Morris_2019	2.95	WT
P-0006428-T01-IM5	Morris_2019	7.87	WT
P-0006439-T01-IM5	Morris_2019	4.91895	WT
P-0006441-T01-IM5	Morris_2019	4.92	WT
P-0006467-T01-IM5	Morris_2019	2.95	WT
P-0006476-T01-IM5	Morris_2019	12.79	WT
P-0006488-T01-IM5	Morris_2019	6.89	WT
P-0006498-T01-IM5	Morris_2019	0	WT
P-0006500-T01-IM5	Morris_2019	5.9	WT
P-0006503-T01-IM5	Morris_2019	4.92	Mutation
P-0006510-T01-IM5	Morris_2019	17.71	Mutation
P-0006516-T01-IM5	Morris_2019	1.97	WT
P-0006525-T01-IM5	Morris_2019	3.93516	WT
P-0006528-T01-IM5	Morris_2019	6.88652	WT
P-0006535-T01-IM5	Morris_2019	5.90273	WT
P-0006539-T01-IM5	Morris_2019	4.92	WT
P-0006541-T01-IM5	Morris_2019	33.45	Mutation
P-0006542-T01-IM5	Morris_2019	9.84	Mutation
P-0006545-T01-IM5	Morris_2019	4.92	WT
P-0006546-T01-IM5	Morris_2019	6.89	WT
P-0006550-T01-IM5	Morris_2019	1.97	WT
P-0006557-T01-IM5	Morris_2019	8.85	Mutation
P-0006570-T01-IM5	Morris_2019	2.95137	WT
P-0006572-T01-IM5	Morris_2019	0	WT
P-0006582-T01-IM5	Morris_2019	4.92	WT
P-0006586-T01-IM5	Morris_2019	3.94	WT
P-0006587-T01-IM5	Morris_2019	10.8217	WT
P-0006628-T01-IM5	Morris_2019	4.91895	WT
P-0006639-T01-IM5	Morris_2019	2.95	WT
P-0006641-T01-IM5	Morris_2019	4.91895	WT
P-0006642-T01-IM5	Morris_2019	20.66	WT
P-0006653-T01-IM5	Morris_2019	4.92	Mutation
P-0006667-T01-IM5	Morris_2019	3.94	WT
P-0006672-T01-IM5	Morris_2019	5.9	WT
P-0006674-T01-IM5	Morris_2019	16.72	WT
P-0006708-T01-IM5	Morris_2019	9.83789	WT
P-0006713-T01-IM5	Morris_2019	45.25	WT
P-0006719-T01-IM5	Morris_2019	38.37	WT
P-0006724-T01-IM5	Morris_2019	23.61	WT
P-0006731-T01-IM5	Morris_2019	15.74	WT
P-0006735-T01-IM5	Morris_2019	3.93516	WT
P-0006738-T01-IM5	Morris_2019	3.94	WT
P-0006743-T01-IM5	Morris_2019	5.90273	WT
P-0006746-T01-IM5	Morris_2019	0	WT
P-0006762-T02-IM5	Morris_2019	3.94	WT
P-0006765-T01-IM5	Morris_2019	3.93516	WT
P-0006768-T01-IM5	Morris_2019	7.87	WT
P-0006773-T01-IM5	Morris_2019	4.92	WT
P-0006800-T01-IM5	Morris_2019	8.8541	WT
P-0006826-T01-IM5	Morris_2019	4.91895	WT
P-0006842-T01-IM5	Morris_2019	5.9	WT
P-0006845-T01-IM5	Morris_2019	4.92	WT
P-0006848-T01-IM5	Morris_2019	6.89	WT
P-0006869-T01-IM5	Morris_2019	1.96758	WT
P-0006895-T01-IM5	Morris_2019	36.4	WT
P-0006904-T01-IM5	Morris_2019	1.97	Mutation
P-0006911-T01-IM5	Morris_2019	0	WT
P-0006933-T01-IM5	Morris_2019	4.91895	WT
P-0006934-T01-IM5	Morris_2019	4.91895	WT
P-0006935-T01-IM5	Morris_2019	2.95	WT
P-0006946-T01-IM5	Morris_2019	2.95	WT
P-0006952-T01-IM5	Morris_2019	18.69	WT
P-0006954-T01-IM5	Morris_2019	7.87	WT
P-0006959-T01-IM5	Morris_2019	1.97	WT
P-0006970-T01-IM5	Morris_2019	4.92	WT
P-0006971-T01-IM5	Morris_2019	1.97	WT
P-0006973-T01-IM5	Morris_2019	11.81	WT
P-0006993-T01-IM5	Morris_2019	7.87	WT
P-0007010-T01-IM5	Morris_2019	0.98	WT
P-0007014-T01-IM5	Morris_2019	2.95	WT
P-0007051-T01-IM5	Morris_2019	13.77	WT
P-0007061-T01-IM5	Morris_2019	1.97	WT
P-0007068-T01-IM5	Morris_2019	8.85	WT
P-0007081-T02-IM5	Morris_2019	2.95137	WT
P-0007083-T02-IM6	Morris_2019	14.04	WT
P-0007088-T02-IM5	Morris_2019	4.92	WT
P-0007090-T02-IM5	Morris_2019	4.91895	WT
P-0007099-T01-IM5	Morris_2019	10.82	WT
P-0007101-T02-IM5	Morris_2019	11.81	WT
P-0007104-T01-IM5	Morris_2019	3.94	WT
P-0007114-T01-IM5	Morris_2019	8.85	WT
P-0007118-T01-IM5	Morris_2019	6.88652	WT
P-0007119-T01-IM5	Morris_2019	22.63	WT
P-0007121-T01-IM5	Morris_2019	7.87	WT
P-0007123-T01-IM5	Morris_2019	8.85	WT
P-0007124-T01-IM5	Morris_2019	4.92	WT
P-0007127-T01-IM5	Morris_2019	3.94	WT
P-0007142-T01-IM5	Morris_2019	4.92	WT
P-0007210-T01-IM5	Morris_2019	3.94	WT
P-0007220-T01-IM5	Morris_2019	10.8217	WT
P-0007232-T01-IM5	Morris_2019	0	WT
P-0007235-T01-IM5	Morris_2019	8.85	WT
P-0007238-T01-IM5	Morris_2019	2.95	WT
P-0007274-T01-IM5	Morris_2019	2.95137	WT
P-0007278-T01-IM5	Morris_2019	7.87	WT
P-0007281-T01-IM5	Morris_2019	11.81	WT
P-0007293-T01-IM5	Morris_2019	5.9	WT
P-0007310-T01-IM5	Morris_2019	8.85	Mutation
P-0007314-T01-IM5	Morris_2019	0.98	WT
P-0007349-T01-IM5	Morris_2019	4.92	WT
P-0007384-T01-IM5	Morris_2019	4.91895	WT
P-0007388-T01-IM5	Morris_2019	11.8055	WT
P-0007399-T01-IM5	Morris_2019	2.95	WT
P-0007405-T01-IM5	Morris_2019	6.88652	WT
P-0007407-T01-IM5	Morris_2019	12.7893	WT
P-0007410-T01-IM5	Morris_2019	1.96758	WT
P-0007418-T01-IM5	Morris_2019	16.72	WT
P-0007420-T01-IM5	Morris_2019	3.94	WT
P-0007421-T01-IM5	Morris_2019	1.96758	WT
P-0007484-T01-IM5	Morris_2019	5.90273	WT
P-0007486-T01-IM5	Morris_2019	5.90273	WT
P-0007493-T02-IM5	Morris_2019	18.69	WT
P-0007495-T01-IM5	Morris_2019	13.773	WT
P-0007504-T01-IM5	Morris_2019	2.95	WT
P-0007514-T01-IM5	Morris_2019	3.94	WT
P-0007517-T01-IM5	Morris_2019	7.87	WT
P-0007525-T01-IM5	Morris_2019	3.94	WT
P-0007531-T01-IM5	Morris_2019	9.83789	WT
P-0007540-T01-IM5	Morris_2019	5.9	WT
P-0007543-T01-IM5	Morris_2019	3.93516	WT
P-0007556-T01-IM5	Morris_2019	8.85	Mutation
P-0007561-T01-IM5	Morris_2019	33.45	WT
P-0007567-T01-IM5	Morris_2019	7.87031	WT
P-0007575-T01-IM5	Morris_2019	5.90273	WT
P-0007580-T01-IM5	Morris_2019	2.95	WT
P-0007582-T01-IM5	Morris_2019	4.92	WT
P-0007583-T01-IM5	Morris_2019	13.77	WT
P-0007597-T01-IM5	Morris_2019	15.74	Mutation
P-0007619-T01-IM5	Morris_2019	9.84	WT
P-0007620-T01-IM5	Morris_2019	5.90273	WT
P-0007622-T01-IM5	Morris_2019	5.90273	WT
P-0007633-T01-IM5	Morris_2019	2.95	Mutation
P-0007656-T01-IM5	Morris_2019	14.7568	WT
P-0007674-T01-IM5	Morris_2019	0	WT
P-0007693-T01-IM5	Morris_2019	5.9	WT
P-0007736-T01-IM5	Morris_2019	11.81	WT
P-0007748-T01-IM5	Morris_2019	1.96758	WT
P-0007771-T01-IM5	Morris_2019	4.91895	WT
P-0007806-T01-IM5	Morris_2019	2.95	WT
P-0007810-T02-IM5	Morris_2019	43.29	WT
P-0007834-T01-IM5	Morris_2019	6.89	WT
P-0007839-T01-IM5	Morris_2019	1.96758	WT
P-0007845-T01-IM5	Morris_2019	1.96758	WT
P-0007861-T01-IM5	Morris_2019	2.95	WT
P-0007876-T01-IM5	Morris_2019	37.38	WT
P-0007879-T01-IM5	Morris_2019	9.84	WT
P-0007895-T01-IM5	Morris_2019	3.93516	WT
P-0007916-T01-IM5	Morris_2019	14.76	WT
P-0007917-T01-IM5	Morris_2019	3.94	WT
P-0007918-T01-IM5	Morris_2019	56.08	WT
P-0007925-T01-IM5	Morris_2019	4.91895	WT
P-0007927-T01-IM5	Morris_2019	0.98	WT
P-0007961-T02-IM5	Morris_2019	7.87	WT
P-0007970-T01-IM5	Morris_2019	11.81	WT
P-0007971-T01-IM5	Morris_2019	5.90273	WT
P-0007977-T01-IM5	Morris_2019	6.89	WT
P-0007978-T01-IM5	Morris_2019	10.82	WT
P-0007995-T01-IM5	Morris_2019	29.5137	WT
P-0007997-T01-IM5	Morris_2019	52.1408	WT
P-0008004-T01-IM5	Morris_2019	1.96758	WT
P-0008005-T01-IM5	Morris_2019	3.94	Mutation
P-0008009-T01-IM5	Morris_2019	9.84	WT
P-0008033-T01-IM5	Morris_2019	3.93516	WT
P-0008036-T01-IM5	Morris_2019	3.93516	WT
P-0008050-T01-IM5	Morris_2019	0.98	WT
P-0008053-T01-IM5	Morris_2019	2.95	Mutation
P-0008061-T01-IM5	Morris_2019	8.85	Mutation
P-0008062-T01-IM5	Morris_2019	7.87031	WT
P-0008080-T01-IM5	Morris_2019	48.21	WT
P-0008137-T01-IM5	Morris_2019	2.95	WT
P-0008161-T01-IM5	Morris_2019	4.92	WT
P-0008166-T01-IM5	Morris_2019	3.94	WT
P-0008168-T01-IM5	Morris_2019	6.88652	WT
P-0008169-T01-IM5	Morris_2019	6.88652	WT
P-0008176-T01-IM5	Morris_2019	3.94	WT
P-0008187-T01-IM5	Morris_2019	5.90273	WT
P-0008188-T01-IM5	Morris_2019	47.2219	WT
P-0008228-T01-IM5	Morris_2019	44.27	Mutation
P-0008239-T01-IM5	Morris_2019	15.74	WT
P-0008248-T01-IM5	Morris_2019	12.7893	WT
P-0008249-T01-IM5	Morris_2019	2.95	WT
P-0008257-T01-IM5	Morris_2019	7.87	WT
P-0008258-T01-IM5	Morris_2019	3.94	WT
P-0008290-T01-IM5	Morris_2019	7.87031	WT
P-0008295-T01-IM5	Morris_2019	5.9	WT
P-0008305-T01-IM5	Morris_2019	2.95137	WT
P-0008322-T01-IM5	Morris_2019	2.95	Mutation
P-0008323-T01-IM5	Morris_2019	0	WT
P-0008328-T01-IM5	Morris_2019	10.8217	WT
P-0008332-T01-IM5	Morris_2019	3.94	WT
P-0008340-T01-IM5	Morris_2019	3.94	WT
P-0008353-T01-IM5	Morris_2019	24.5947	WT
P-0008375-T01-IM5	Morris_2019	9.84	WT
P-0008380-T01-IM5	Morris_2019	2.95	WT
P-0008382-T01-IM5	Morris_2019	8.85	WT
P-0008399-T01-IM5	Morris_2019	4.92	WT
P-0008403-T01-IM5	Morris_2019	21.64	WT
P-0008425-T01-IM5	Morris_2019	6.88652	WT
P-0008434-T01-IM5	Morris_2019	52.14	WT
P-0008438-T01-IM5	Morris_2019	2.95	WT
P-0008439-T01-IM5	Morris_2019	19.6758	WT
P-0008442-T01-IM5	Morris_2019	4.92	WT
P-0008445-T01-IM5	Morris_2019	6.89	WT
P-0008459-T02-IM5	Morris_2019	0.98	WT
P-0008490-T01-IM5	Morris_2019	5.9	WT
P-0008492-T02-IM5	Morris_2019	2.95	WT
P-0008518-T01-IM5	Morris_2019	0.983789	WT
P-0008522-T01-IM5	Morris_2019	7.87	WT
P-0008528-T01-IM5	Morris_2019	8.8541	WT
P-0008532-T01-IM5	Morris_2019	3.93516	WT
P-0008537-T01-IM5	Morris_2019	0	WT
P-0008571-T01-IM5	Morris_2019	1.97	WT
P-0008575-T01-IM5	Morris_2019	2.95137	WT
P-0008595-T01-IM5	Morris_2019	21.6434	WT
P-0008651-T01-IM5	Morris_2019	6.88652	WT
P-0008659-T01-IM5	Morris_2019	8.85	WT
P-0008662-T01-IM5	Morris_2019	1.96758	WT
P-0008678-T01-IM5	Morris_2019	7.87	WT
P-0008718-T01-IM5	Morris_2019	12.7893	WT
P-0008728-T01-IM5	Morris_2019	44.27	Mutation
P-0008733-T01-IM5	Morris_2019	8.85	WT
P-0008746-T01-IM5	Morris_2019	48.2057	WT
P-0008765-T01-IM5	Morris_2019	6.89	WT
P-0008772-T01-IM5	Morris_2019	3.94	WT
P-0008784-T02-IM5	Morris_2019	8.85	WT
P-0008785-T01-IM5	Morris_2019	3.94	WT
P-0008786-T01-IM5	Morris_2019	4.92	WT
P-0008792-T01-IM5	Morris_2019	10.8217	WT
P-0008798-T01-IM5	Morris_2019	0.983789	WT
P-0008800-T02-IM5	Morris_2019	2.95137	WT
P-0008816-T01-IM5	Morris_2019	0.983789	WT
P-0008830-T01-IM5	Morris_2019	1.97	WT
P-0008841-T01-IM5	Morris_2019	3.93516	WT
P-0008848-T01-IM5	Morris_2019	5.9	WT
P-0008851-T01-IM5	Morris_2019	7.87	WT
P-0008857-T01-IM5	Morris_2019	51.16	WT
P-0008870-T01-IM5	Morris_2019	0.98	WT
P-0008874-T01-IM5	Morris_2019	10.82	WT
P-0008904-T01-IM5	Morris_2019	1.97	WT
P-0008912-T01-IM5	Morris_2019	15.74	WT
P-0008922-T01-IM5	Morris_2019	2.95	WT
P-0008935-T01-IM5	Morris_2019	10.82	WT
P-0008939-T01-IM5	Morris_2019	3.94	WT
P-0008942-T01-IM5	Morris_2019	35.42	WT
P-0008944-T01-IM5	Morris_2019	10.82	WT
P-0008946-T01-IM5	Morris_2019	16.72	WT
P-0008963-T01-IM5	Morris_2019	8.85	WT
P-0008964-T01-IM5	Morris_2019	1.97	WT
P-0008974-T01-IM5	Morris_2019	36.4	Mutation
P-0008997-T01-IM5	Morris_2019	65.91	Mutation
P-0008999-T01-IM5	Morris_2019	11.81	WT
P-0009005-T01-IM5	Morris_2019	11.8055	WT
P-0009017-T01-IM5	Morris_2019	33.45	WT
P-0009019-T01-IM5	Morris_2019	2.95	WT
P-0009020-T01-IM5	Morris_2019	12.79	WT
P-0009057-T01-IM5	Morris_2019	43.2867	WT
P-0009066-T01-IM5	Morris_2019	9.83789	WT
P-0009068-T01-IM5	Morris_2019	19.68	WT
P-0009072-T01-IM5	Morris_2019	4.92	Mutation
P-0009074-T01-IM5	Morris_2019	2.95	WT
P-0009080-T01-IM5	Morris_2019	5.9	Mutation
P-0009084-T01-IM5	Morris_2019	3.94	WT
P-0009088-T01-IM5	Morris_2019	4.91895	WT
P-0009100-T01-IM5	Morris_2019	2.95137	WT
P-0009101-T01-IM5	Morris_2019	10.8217	WT
P-0009105-T01-IM5	Morris_2019	33.45	WT
P-0009106-T01-IM5	Morris_2019	12.79	Mutation
P-0009108-T01-IM5	Morris_2019	40.34	Mutation
P-0009119-T01-IM5	Morris_2019	7.87	WT
P-0009148-T01-IM5	Morris_2019	14.76	WT
P-0009152-T01-IM5	Morris_2019	60.9949	WT
P-0009161-T01-IM5	Morris_2019	10.82	WT
P-0009177-T01-IM5	Morris_2019	7.87	WT
P-0009180-T01-IM5	Morris_2019	1.97	WT
P-0009188-T01-IM5	Morris_2019	6.88652	WT
P-0009189-T01-IM5	Morris_2019	66.9	WT
P-0009202-T01-IM5	Morris_2019	11.8055	WT
P-0009245-T01-IM5	Morris_2019	24.59	Mutation
P-0009256-T01-IM5	Morris_2019	9.84	WT
P-0009263-T01-IM5	Morris_2019	24.5947	WT
P-0009274-T01-IM5	Morris_2019	3.94	WT
P-0009292-T01-IM5	Morris_2019	8.85	WT
P-0009293-T01-IM5	Morris_2019	21.64	Mutation
P-0009297-T01-IM5	Morris_2019	7.87	WT
P-0009308-T01-IM5	Morris_2019	1.97	WT
P-0009311-T01-IM5	Morris_2019	31.48	WT
P-0009319-T01-IM5	Morris_2019	1.97	WT
P-0009324-T02-IM5	Morris_2019	22.63	WT
P-0009336-T01-IM5	Morris_2019	5.90273	WT
P-0009337-T01-IM5	Morris_2019	3.93516	WT
P-0009345-T01-IM5	Morris_2019	1.97	WT
P-0009347-T01-IM5	Morris_2019	9.84	WT
P-0009348-T01-IM5	Morris_2019	3.94	Mutation
P-0009349-T01-IM5	Morris_2019	35.42	WT
P-0009363-T01-IM5	Morris_2019	6.88652	WT
P-0009364-T01-IM5	Morris_2019	27.55	WT
P-0009365-T01-IM5	Morris_2019	4.92	WT
P-0009368-T01-IM5	Morris_2019	1.96758	WT
P-0009370-T01-IM5	Morris_2019	8.85	WT
P-0009379-T01-IM5	Morris_2019	8.85	WT
P-0009411-T01-IM5	Morris_2019	62.96	Mutation
P-0009414-T01-IM5	Morris_2019	3.93516	WT
P-0009419-T01-IM5	Morris_2019	11.81	WT
P-0009426-T01-IM5	Morris_2019	10.82	WT
P-0009431-T01-IM5	Morris_2019	8.85	WT
P-0009434-T01-IM5	Morris_2019	4.92	WT
P-0009435-T01-IM5	Morris_2019	0.98	WT
P-0009451-T01-IM5	Morris_2019	5.9	WT
P-0009453-T01-IM5	Morris_2019	3.94	WT
P-0009469-T01-IM5	Morris_2019	2.95	WT
P-0009473-T01-IM5	Morris_2019	8.85	WT
P-0009476-T01-IM5	Morris_2019	7.87	WT
P-0009483-T01-IM5	Morris_2019	9.84	WT
P-0009497-T01-IM5	Morris_2019	2.95	WT
P-0009498-T01-IM5	Morris_2019	4.92	WT
P-0009499-T01-IM5	Morris_2019	51.16	Mutation
P-0009501-T01-IM5	Morris_2019	5.9	WT
P-0009505-T01-IM5	Morris_2019	2.95	WT
P-0009517-T01-IM5	Morris_2019	4.92	WT
P-0009521-T01-IM5	Morris_2019	1.96758	WT
P-0009526-T01-IM5	Morris_2019	11.81	WT
P-0009527-T01-IM5	Morris_2019	13.77	WT
P-0009532-T01-IM5	Morris_2019	10.82	WT
P-0009539-T01-IM5	Morris_2019	0	WT
P-0009563-T01-IM5	Morris_2019	8.8541	WT
P-0009586-T01-IM5	Morris_2019	11.81	WT
P-0009588-T01-IM5	Morris_2019	2.95137	WT
P-0009638-T01-IM5	Morris_2019	17.71	WT
P-0009648-T01-IM5	Morris_2019	0.98	WT
P-0009655-T01-IM5	Morris_2019	2.95	WT
P-0009660-T01-IM5	Morris_2019	23.61	Mutation
P-0009706-T01-IM5	Morris_2019	22.63	Mutation
P-0009711-T01-IM5	Morris_2019	3.94	WT
P-0009714-T01-IM5	Morris_2019	19.68	WT
P-0009717-T01-IM5	Morris_2019	3.94	WT
P-0009727-T01-IM5	Morris_2019	0.98	WT
P-0009736-T01-IM5	Morris_2019	13.77	WT
P-0009743-T01-IM5	Morris_2019	0	WT
P-0009747-T01-IM5	Morris_2019	25.58	WT
P-0009756-T01-IM5	Morris_2019	5.90273	WT
P-0009762-T01-IM5	Morris_2019	7.87	WT
P-0009764-T01-IM5	Morris_2019	22.63	WT
P-0009788-T01-IM5	Morris_2019	1.97	WT
P-0009790-T01-IM5	Morris_2019	2.95	WT
P-0009830-T01-IM5	Morris_2019	44.2705	Mutation
P-0009831-T01-IM5	Morris_2019	1.97	WT
P-0009833-T01-IM5	Morris_2019	32.47	WT
P-0009846-T01-IM5	Morris_2019	12.7893	WT
P-0009898-T01-IM5	Morris_2019	8.8541	WT
P-0009906-T01-IM5	Morris_2019	3.94	WT
P-0009910-T01-IM5	Morris_2019	14.7568	WT
P-0009915-T01-IM5	Morris_2019	7.87	WT
P-0009918-T01-IM5	Morris_2019	61.9787	WT
P-0009924-T01-IM5	Morris_2019	17.71	Mutation
P-0009944-T01-IM5	Morris_2019	1.97	WT
P-0009950-T01-IM5	Morris_2019	69.85	Mutation
P-0009959-T01-IM5	Morris_2019	2.95	WT
P-0009969-T01-IM5	Morris_2019	3.93516	WT
P-0010004-T01-IM5	Morris_2019	3.94	WT
P-0010008-T01-IM5	Morris_2019	5.9	WT
P-0010013-T01-IM5	Morris_2019	1.97	WT
P-0010024-T01-IM5	Morris_2019	3.94	WT
P-0010025-T01-IM5	Morris_2019	10.82	WT
P-0010046-T01-IM5	Morris_2019	0.98	WT
P-0010065-T01-IM5	Morris_2019	1.97	WT
P-0010079-T01-IM5	Morris_2019	2.95137	WT
P-0010082-T01-IM5	Morris_2019	3.93516	WT
P-0010088-T01-IM5	Morris_2019	12.7893	WT
P-0010094-T01-IM5	Morris_2019	3.93516	WT
P-0010099-T01-IM5	Morris_2019	0.983789	WT
P-0010104-T01-IM5	Morris_2019	4.91895	WT
P-0010111-T01-IM5	Morris_2019	2.95	WT
P-0010115-T01-IM5	Morris_2019	53.12	WT
P-0010140-T01-IM5	Morris_2019	0	WT
P-0010161-T01-IM5	Morris_2019	0	WT
P-0010174-T01-IM5	Morris_2019	11.8055	WT
P-0010184-T01-IM5	Morris_2019	2.95	WT
P-0010199-T01-IM5	Morris_2019	17.7082	WT
P-0010212-T01-IM5	Morris_2019	3.94	WT
P-0010213-T01-IM5	Morris_2019	15.74	WT
P-0010215-T01-IM5	Morris_2019	6.89	WT
P-0010222-T01-IM5	Morris_2019	2.95137	WT
P-0010232-T01-IM5	Morris_2019	14.76	WT
P-0010236-T01-IM5	Morris_2019	13.773	WT
P-0010238-T01-IM5	Morris_2019	7.87031	WT
P-0010241-T01-IM5	Morris_2019	66.8977	WT
P-0010249-T01-IM5	Morris_2019	19.68	WT
P-0010252-T01-IM5	Morris_2019	4.92	WT
P-0010254-T03-IM5	Morris_2019	1.96758	WT
P-0010256-T01-IM5	Morris_2019	3.94	WT
P-0010257-T01-IM5	Morris_2019	9.84	Mutation
P-0010311-T01-IM5	Morris_2019	7.87	Mutation
P-0010312-T01-IM5	Morris_2019	0.983789	WT
P-0010317-T01-IM5	Morris_2019	2.95137	WT
P-0010327-T01-IM5	Morris_2019	0.98	WT
P-0010340-T01-IM5	Morris_2019	53.12	WT
P-0010344-T01-IM5	Morris_2019	3.94	WT
P-0010355-T01-IM5	Morris_2019	6.89	WT
P-0010362-T01-IM5	Morris_2019	2.95	WT
P-0010380-T01-IM5	Morris_2019	6.89	Mutation
P-0010381-T01-IM5	Morris_2019	1.96758	Mutation
P-0010385-T01-IM5	Morris_2019	7.87	WT
P-0010389-T01-IM5	Morris_2019	0	WT
P-0010450-T01-IM5	Morris_2019	8.8541	WT
P-0010495-T01-IM5	Morris_2019	4.92	WT
P-0010499-T01-IM5	Morris_2019	153.471	Mutation
P-0010501-T01-IM5	Morris_2019	9.83789	WT
P-0010516-T01-IM5	Morris_2019	2.95	WT
P-0010556-T01-IM5	Morris_2019	0.98	WT
P-0010581-T01-IM5	Morris_2019	66.8977	Mutation
P-0010587-T01-IM5	Morris_2019	84.6059	WT
P-0010588-T01-IM5	Morris_2019	5.90273	WT
P-0010603-T01-IM5	Morris_2019	5.9	Mutation
P-0010613-T01-IM5	Morris_2019	9.84	WT
P-0010614-T01-IM5	Morris_2019	1.97	WT
P-0010636-T01-IM5	Morris_2019	5.9	WT
P-0010644-T01-IM5	Morris_2019	0.98	WT
P-0010645-T01-IM5	Morris_2019	3.94	WT
P-0010648-T01-IM5	Morris_2019	1.97	WT
P-0010669-T01-IM5	Morris_2019	3.94	WT
P-0010670-T01-IM5	Morris_2019	11.81	WT
P-0010707-T01-IM5	Morris_2019	3.93516	WT
P-0010715-T01-IM5	Morris_2019	50.17	WT
P-0010736-T01-IM5	Morris_2019	25.58	WT
P-0010737-T01-IM5	Morris_2019	2.95	WT
P-0010742-T01-IM5	Morris_2019	4.91895	WT
P-0010744-T01-IM5	Morris_2019	100.35	Mutation
P-0010755-T01-IM5	Morris_2019	1.96758	WT
P-0010760-T01-IM5	Morris_2019	4.92	WT
P-0010791-T01-IM5	Morris_2019	3.94	WT
P-0010800-T01-IM5	Morris_2019	3.94	WT
P-0010816-T01-IM5	Morris_2019	7.87031	WT
P-0010818-T01-IM5	Morris_2019	15.74	WT
P-0010825-T01-IM5	Morris_2019	0	WT
P-0010826-T01-IM5	Morris_2019	4.91895	WT
P-0010840-T02-IM5	Morris_2019	10.82	WT
P-0010842-T01-IM5	Morris_2019	0	WT
P-0010847-T01-IM5	Morris_2019	19.68	WT
P-0010855-T01-IM5	Morris_2019	6.89	WT
P-0010891-T01-IM5	Morris_2019	0.98	WT
P-0010915-T01-IM5	Morris_2019	19.68	WT
P-0010921-T01-IM5	Morris_2019	47.2219	WT
P-0010937-T01-IM5	Morris_2019	37.38	Mutation
P-0010945-T01-IM5	Morris_2019	0	WT
P-0010963-T01-IM5	Morris_2019	0.98	WT
P-0010966-T01-IM5	Morris_2019	3.93516	WT
P-0010975-T01-IM5	Morris_2019	4.92	WT
P-0010986-T01-IM5	Morris_2019	7.87	WT
P-0010994-T01-IM5	Morris_2019	3.94	WT
P-0011012-T01-IM5	Morris_2019	3.94	WT
P-0011030-T01-IM5	Morris_2019	0.98	WT
P-0011033-T01-IM5	Morris_2019	2.95	WT
P-0011036-T01-IM5	Morris_2019	11.81	WT
P-0011047-T01-IM5	Morris_2019	36.4	Mutation
P-0011068-T01-IM5	Morris_2019	43.2867	WT
P-0011071-T01-IM5	Morris_2019	80.6707	Mutation
P-0011095-T01-IM5	Morris_2019	0	WT
P-0011097-T01-IM5	Morris_2019	5.9	WT
P-0011119-T01-IM5	Morris_2019	1.97	WT
P-0011144-T01-IM5	Morris_2019	4.91895	WT
P-0011149-T01-IM5	Morris_2019	11.8055	WT
P-0011162-T01-IM5	Morris_2019	3.94	WT
P-0011180-T01-IM5	Morris_2019	1.97	WT
P-0011187-T01-IM5	Morris_2019	9.83789	WT
P-0011192-T01-IM5	Morris_2019	10.82	WT
P-0011195-T01-IM5	Morris_2019	2.95137	WT
P-0011219-T01-IM5	Morris_2019	4.92	WT
P-0011244-T01-IM5	Morris_2019	2.95	WT
P-0011245-T01-IM5	Morris_2019	1.96758	WT
P-0011246-T01-IM5	Morris_2019	2.95	WT
P-0011288-T01-IM5	Morris_2019	10.8217	WT
P-0011297-T01-IM5	Morris_2019	4.92	WT
P-0011357-T01-IM5	Morris_2019	203.644	WT
P-0011378-T01-IM5	Morris_2019	8.85	WT
P-0011401-T01-IM5	Morris_2019	2.95	WT
P-0011418-T01-IM5	Morris_2019	3.94	Mutation
P-0011439-T01-IM5	Morris_2019	22.6271	WT
P-0011440-T01-IM5	Morris_2019	27.5461	WT
P-0011453-T01-IM5	Morris_2019	5.9	WT
P-0011476-T01-IM5	Morris_2019	6.89	WT
P-0011499-T01-IM5	Morris_2019	7.87	WT
P-0011508-T01-IM5	Morris_2019	6.89	WT
P-0011522-T01-IM5	Morris_2019	6.89	WT
P-0011523-T01-IM5	Morris_2019	5.90273	WT
P-0011524-T01-IM5	Morris_2019	16.7244	WT
P-0011535-T01-IM5	Morris_2019	2.95	WT
P-0011538-T01-IM5	Morris_2019	0.983789	WT
P-0011541-T01-IM5	Morris_2019	3.94	WT
P-0011546-T01-IM5	Morris_2019	9.84	WT
P-0011552-T01-IM5	Morris_2019	5.9	WT
P-0011559-T01-IM5	Morris_2019	3.94	WT
P-0012037-T01-IM5	Morris_2019	5.90273	WT
P-0012040-T01-IM5	Morris_2019	3.94	WT
P-0012049-T01-IM5	Morris_2019	10.82	WT
P-0012080-T01-IM5	Morris_2019	25.58	WT
P-0012102-T01-IM5	Morris_2019	3.94	WT
P-0012107-T01-IM5	Morris_2019	11.8055	WT
P-0012115-T01-IM5	Morris_2019	54.1084	WT
P-0012133-T01-IM5	Morris_2019	3.93516	WT
P-0012137-T01-IM5	Morris_2019	0.98	WT
P-0012183-T01-IM5	Morris_2019	8.8541	WT
P-0012188-T01-IM5	Morris_2019	20.6596	Mutation
P-0012189-T01-IM5	Morris_2019	8.8541	WT
P-0012221-T01-IM5	Morris_2019	3.94	WT
P-0012249-T01-IM5	Morris_2019	37.384	WT
P-0012256-T01-IM5	Morris_2019	6.89	Mutation
P-0012267-T01-IM5	Morris_2019	3.94	WT
P-0012279-T01-IM5	Morris_2019	8.85	Mutation
P-0012281-T01-IM5	Morris_2019	2.95137	WT
P-0012282-T01-IM5	Morris_2019	10.82	WT
P-0012315-T01-IM5	Morris_2019	13.77	WT
P-0012323-T01-IM5	Morris_2019	4.92	Mutation
P-0012341-T01-IM5	Morris_2019	5.9	WT
P-0012361-T01-IM5	Morris_2019	47.22	WT
P-0012370-T01-IM5	Morris_2019	0.983789	WT
P-0012408-T01-IM5	Morris_2019	15.74	WT
P-0012420-T01-IM5	Morris_2019	11.81	WT
P-0012427-T01-IM5	Morris_2019	5.9	WT
P-0012446-T01-IM5	Morris_2019	26.56	WT
P-0012516-T01-IM5	Morris_2019	3.94	Mutation
P-0012519-T01-IM5	Morris_2019	4.92	Mutation
P-0012529-T01-IM5	Morris_2019	11.81	WT
P-0012550-T01-IM5	Morris_2019	59.03	WT
P-0012551-T01-IM5	Morris_2019	11.81	WT
P-0012629-T01-IM5	Morris_2019	2.95	WT
P-0012678-T01-IM5	Morris_2019	23.61	WT
P-0012682-T01-IM5	Morris_2019	5.9	Mutation
P-0012687-T01-IM5	Morris_2019	4.92	WT
P-0012706-T01-IM5	Morris_2019	1.96758	WT
P-0012708-T01-IM5	Morris_2019	4.91895	WT
P-0012720-T01-IM5	Morris_2019	2.95137	WT
P-0012728-T01-IM5	Morris_2019	9.83789	WT
P-0012729-T01-IM5	Morris_2019	6.89	WT
P-0012780-T01-IM5	Morris_2019	6.89	WT
P-0012783-T01-IM5	Morris_2019	18.69	WT
P-0012803-T01-IM5	Morris_2019	4.92	WT
P-0012817-T01-IM5	Morris_2019	34.43	WT
P-0012822-T01-IM5	Morris_2019	0	WT
P-0012825-T02-IM6	Morris_2019	0.88	WT
P-0012840-T01-IM5	Morris_2019	6.88652	WT
P-0012846-T01-IM5	Morris_2019	7.87	WT
P-0012849-T01-IM5	Morris_2019	9.84	WT
P-0012856-T01-IM5	Morris_2019	38.37	WT
P-0012860-T01-IM5	Morris_2019	95.43	Mutation
P-0012866-T01-IM5	Morris_2019	5.9	WT
P-0012869-T01-IM5	Morris_2019	5.9	WT
P-0012870-T03-IM6	Morris_2019	9.65486	WT
P-0012883-T01-IM5	Morris_2019	15.7406	WT
P-0012905-T01-IM5	Morris_2019	1.96758	WT
P-0012908-T01-IM5	Morris_2019	6.89	WT
P-0012925-T01-IM5	Morris_2019	5.9	WT
P-0012931-T01-IM5	Morris_2019	9.84	WT
P-0012966-T01-IM5	Morris_2019	2.95	WT
P-0012968-T01-IM5	Morris_2019	10.82	WT
P-0012993-T01-IM5	Morris_2019	5.9	WT
P-0012999-T01-IM5	Morris_2019	21.64	WT
P-0013025-T01-IM5	Morris_2019	13.77	Mutation
P-0013029-T01-IM5	Morris_2019	30.5	Mutation
P-0013035-T01-IM5	Morris_2019	3.94	WT
P-0013063-T01-IM5	Morris_2019	10.82	WT
P-0013078-T01-IM5	Morris_2019	2.95	WT
P-0013087-T01-IM5	Morris_2019	6.88652	WT
P-0013089-T01-IM5	Morris_2019	5.9	WT
P-0013094-T01-IM5	Morris_2019	7.87031	WT
P-0013096-T01-IM5	Morris_2019	2.95137	WT
P-0013106-T01-IM5	Morris_2019	14.7568	WT
P-0013111-T01-IM5	Morris_2019	20.66	WT
P-0013147-T01-IM5	Morris_2019	5.90273	WT
P-0013189-T01-IM5	Morris_2019	1.97	WT
P-0013200-T01-IM5	Morris_2019	1.97	WT
P-0013204-T01-IM5	Morris_2019	4.92	WT
P-0013210-T01-IM5	Morris_2019	2.95	WT
P-0013232-T01-IM5	Morris_2019	48.21	WT
P-0013233-T01-IM5	Morris_2019	7.87	WT
P-0013240-T01-IM5	Morris_2019	3.94	Mutation
P-0013243-T01-IM5	Morris_2019	5.9	WT
P-0013259-T01-IM5	Morris_2019	3.94	WT
P-0013274-T01-IM5	Morris_2019	7.87	WT
P-0013278-T01-IM5	Morris_2019	7.87031	WT
P-0013283-T01-IM5	Morris_2019	6.88652	WT
P-0013294-T01-IM5	Morris_2019	3.94	WT
P-0013304-T01-IM5	Morris_2019	0.983789	WT
P-0013309-T01-IM5	Morris_2019	0.98	WT
P-0013313-T01-IM5	Morris_2019	5.9	WT
P-0013314-T01-IM5	Morris_2019	0.983789	WT
P-0013318-T01-IM5	Morris_2019	7.87	Mutation
P-0013335-T01-IM5	Morris_2019	1.97	WT
P-0013343-T01-IM5	Morris_2019	19.68	WT
P-0013347-T01-IM5	Morris_2019	6.89	WT
P-0013354-T01-IM5	Morris_2019	4.91895	WT
P-0013360-T01-IM5	Morris_2019	4.92	WT
P-0013368-T01-IM5	Morris_2019	1.97	WT
P-0013380-T01-IM5	Morris_2019	2.95	WT
P-0013383-T01-IM5	Morris_2019	48.21	WT
P-0013389-T01-IM5	Morris_2019	5.9	WT
P-0013412-T01-IM5	Morris_2019	3.94	WT
P-0013413-T01-IM5	Morris_2019	25.58	WT
P-0013448-T01-IM5	Morris_2019	13.77	WT
P-0013451-T01-IM5	Morris_2019	3.94	WT
P-0013462-T01-IM5	Morris_2019	43.2867	WT
P-0013463-T01-IM5	Morris_2019	4.92	WT
P-0013506-T01-IM5	Morris_2019	57.06	Mutation
P-0013525-T01-IM5	Morris_2019	10.82	WT
P-0013544-T02-IM6	Morris_2019	4.39	WT
P-0013596-T01-IM5	Morris_2019	11.81	WT
P-0013603-T01-IM5	Morris_2019	1.97	WT
P-0013652-T01-IM5	Morris_2019	9.83789	WT
P-0013656-T01-IM5	Morris_2019	3.94	WT
P-0013659-T01-IM5	Morris_2019	9.84	WT
P-0013728-T01-IM5	Morris_2019	1.97	WT
P-0013765-T01-IM5	Morris_2019	7.87	WT
P-0013814-T01-IM5	Morris_2019	5.9	WT
P-0013826-T01-IM5	Morris_2019	163.31	Mutation
P-0013845-T01-IM5	Morris_2019	1.97	WT
P-0013854-T01-IM5	Morris_2019	5.9	WT
P-0013861-T01-IM5	Morris_2019	2.95137	WT
P-0013873-T01-IM5	Morris_2019	4.91895	WT
P-0013892-T01-IM5	Morris_2019	1.96758	WT
P-0013920-T01-IM5	Morris_2019	9.83789	WT
P-0013923-T01-IM5	Morris_2019	17.7082	WT
P-0013938-T01-IM5	Morris_2019	1.97	WT
P-0013951-T01-IM5	Morris_2019	0.98	WT
P-0013956-T01-IM5	Morris_2019	6.89	WT
P-0013967-T01-IM5	Morris_2019	7.87	Mutation
P-0014006-T01-IM5	Morris_2019	1.97	WT
P-0014010-T01-IM5	Morris_2019	6.88652	WT
P-0014015-T01-IM5	Morris_2019	10.8217	Mutation
P-0014022-T01-IM5	Morris_2019	0	WT
P-0014060-T01-IM5	Morris_2019	5.90273	WT
P-0014064-T01-IM5	Morris_2019	1.97	WT
P-0014071-T01-IM5	Morris_2019	5.9	WT
P-0014099-T01-IM5	Morris_2019	3.94	WT
P-0014118-T01-IM5	Morris_2019	0	WT
P-0014124-T01-IM5	Morris_2019	0	WT
P-0014137-T01-IM5	Morris_2019	25.58	WT
P-0014147-T01-IM5	Morris_2019	6.89	Mutation
P-0014148-T01-IM5	Morris_2019	47.22	WT
P-0014159-T01-IM5	Morris_2019	19.68	WT
P-0014172-T01-IM5	Morris_2019	18.69	WT
P-0014182-T01-IM6	Morris_2019	7.89943	WT
P-0014206-T01-IM6	Morris_2019	24.58	WT
P-0014207-T01-IM6	Morris_2019	7.02	WT
P-0014220-T01-IM6	Morris_2019	5.27	WT
P-0014229-T01-IM6	Morris_2019	30.72	WT
P-0014236-T01-IM6	Morris_2019	1.76	WT
P-0014242-T01-IM6	Morris_2019	26.33	WT
P-0014269-T01-IM6	Morris_2019	0.88	WT
P-0014323-T01-IM6	Morris_2019	14.9212	WT
P-0014328-T01-IM6	Morris_2019	4.39	WT
P-0014379-T01-IM6	Morris_2019	1.76	WT
P-0014402-T01-IM6	Morris_2019	8.77715	WT
P-0014418-T01-IM6	Morris_2019	14.9212	WT
P-0014421-T01-IM6	Morris_2019	7.02172	WT
P-0014422-T01-IM6	Morris_2019	18.432	WT
P-0014449-T01-IM6	Morris_2019	1.76	WT
P-0014451-T01-IM6	Morris_2019	9.65	WT
P-0014465-T01-IM6	Morris_2019	8.77715	WT
P-0014470-T01-IM6	Morris_2019	21.9429	WT
P-0014507-T01-IM6	Morris_2019	8.77715	WT
P-0014513-T01-IM6	Morris_2019	2.63	WT
P-0014529-T01-IM6	Morris_2019	21.07	WT
P-0014556-T01-IM6	Morris_2019	17.55	WT
P-0014562-T01-IM6	Morris_2019	12.29	WT
P-0014565-T01-IM6	Morris_2019	6.144	WT
P-0014594-T01-IM6	Morris_2019	2.63	WT
P-0014599-T01-IM6	Morris_2019	14.92	WT
P-0014600-T01-IM6	Morris_2019	5.27	WT
P-0014619-T01-IM6	Morris_2019	2.63	WT
P-0014648-T01-IM6	Morris_2019	6.144	WT
P-0014666-T01-IM6	Morris_2019	0	WT
P-0014677-T01-IM6	Morris_2019	2.63	WT
P-0014682-T01-IM6	Morris_2019	0.88	WT
P-0014736-T01-IM6	Morris_2019	5.27	WT
P-0014772-T01-IM6	Morris_2019	8.78	WT
P-0014786-T01-IM6	Morris_2019	11.41	WT
P-0014815-T01-IM6	Morris_2019	6.144	WT
P-0014818-T01-IM6	Morris_2019	28.96	WT
P-0014898-T01-IM6	Morris_2019	5.26629	WT
P-0014909-T01-IM6	Morris_2019	6.144	WT
P-0014910-T01-IM6	Morris_2019	35.99	WT
P-0014965-T01-IM6	Morris_2019	1.75543	WT
P-0014966-T01-IM6	Morris_2019	6.14	WT
P-0015007-T01-IM6	Morris_2019	7.02	WT
P-0015010-T01-IM6	Morris_2019	1.76	WT
P-0015047-T01-IM6	Morris_2019	13.17	WT
P-0015067-T01-IM6	Morris_2019	8.77715	WT
P-0015078-T01-IM6	Morris_2019	7.9	WT
P-0015085-T01-IM6	Morris_2019	7.02	WT
P-0015122-T01-IM6	Morris_2019	10.53	WT
P-0015137-T01-IM6	Morris_2019	14.0434	WT
P-0015177-T01-IM6	Morris_2019	8.78	WT
P-0015182-T01-IM6	Morris_2019	3.51	WT
P-0015186-T01-IM6	Morris_2019	12.288	WT
P-0015214-T01-IM6	Morris_2019	24.58	WT
P-0015222-T01-IM6	Morris_2019	7.9	WT
P-0015237-T01-IM6	Morris_2019	52.6629	WT
P-0015251-T01-IM6	Morris_2019	8.77715	WT
P-0015257-T01-IM6	Morris_2019	60.56	WT
P-0015259-T01-IM6	Morris_2019	2.63	WT
P-0015289-T01-IM6	Morris_2019	2.63	WT
P-0015296-T01-IM6	Morris_2019	20.19	WT
P-0015331-T01-IM6	Morris_2019	17.5543	WT
P-0015342-T01-IM6	Morris_2019	2.63	WT
P-0015344-T01-IM6	Morris_2019	58.8069	WT
P-0015346-T01-IM6	Morris_2019	2.63	WT
P-0015348-T01-IM6	Morris_2019	10.53	WT
P-0015369-T01-IM6	Morris_2019	1.76	WT
P-0015373-T01-IM6	Morris_2019	30.72	WT
P-0015407-T01-IM6	Morris_2019	35.11	WT
P-0015415-T01-IM6	Morris_2019	79.87	Mutation
P-0015433-T01-IM6	Morris_2019	0.88	WT
P-0015438-T01-IM6	Morris_2019	69.34	WT
P-0015445-T01-IM6	Morris_2019	2.63	WT
P-0015456-T01-IM6	Morris_2019	6.144	WT
P-0015471-T01-IM6	Morris_2019	1.76	WT
P-0015501-T01-IM6	Morris_2019	15.7989	WT
P-0015511-T01-IM6	Morris_2019	13.17	WT
P-0015512-T01-IM6	Morris_2019	100.06	WT
P-0015521-T01-IM6	Morris_2019	19.31	Mutation
P-0015530-T01-IM6	Morris_2019	6.14	WT
P-0015531-T01-IM6	Morris_2019	5.27	WT
P-0015556-T01-IM6	Morris_2019	4.39	WT
P-0015573-T01-IM6	Morris_2019	52.66	WT
P-0015591-T01-IM6	Morris_2019	0	WT
P-0015593-T01-IM6	Morris_2019	4.39	WT
P-0015600-T01-IM6	Morris_2019	4.39	WT
P-0015603-T01-IM6	Morris_2019	4.39	WT
P-0015612-T01-IM6	Morris_2019	21.07	WT
P-0015615-T01-IM6	Morris_2019	2.63314	WT
P-0015644-T01-IM6	Morris_2019	4.38857	WT
P-0015648-T01-IM6	Morris_2019	4.39	WT
P-0015649-T01-IM6	Morris_2019	46.52	WT
P-0015660-T01-IM6	Morris_2019	9.65486	WT
P-0015661-T01-IM6	Morris_2019	4.38857	WT
P-0015663-T01-IM6	Morris_2019	6.144	WT
P-0015679-T01-IM6	Morris_2019	5.27	WT
P-0015697-T01-IM6	Morris_2019	18.43	WT
P-0015713-T01-IM6	Morris_2019	0.88	WT
P-0015716-T01-IM6	Morris_2019	6.144	WT
P-0015717-T01-IM6	Morris_2019	1.76	WT
P-0015745-T01-IM6	Morris_2019	5.26629	WT
P-0015758-T01-IM6	Morris_2019	5.27	WT
P-0015780-T01-IM6	Morris_2019	6.14	WT
P-0015785-T01-IM6	Morris_2019	22.82	Mutation
P-0015791-T01-IM6	Morris_2019	7.9	WT
P-0015830-T01-IM6	Morris_2019	51.79	WT
P-0015851-T01-IM6	Morris_2019	30.72	WT
P-0015855-T01-IM6	Morris_2019	11.41	WT
P-0015904-T01-IM6	Morris_2019	11.4103	Mutation
P-0015905-T01-IM6	Morris_2019	4.39	WT
P-0015920-T01-IM6	Morris_2019	43.008	WT
P-0015923-T01-IM6	Morris_2019	32.4755	WT
P-0015928-T01-IM6	Morris_2019	7.02172	WT
P-0015937-T01-IM6	Morris_2019	10.53	WT
P-0015955-T01-IM6	Morris_2019	7.02	WT
P-0015965-T01-IM6	Morris_2019	3.51086	WT
P-0015966-T01-IM6	Morris_2019	23.6983	WT
P-0015967-T01-IM6	Morris_2019	3.51086	WT
P-0015977-T01-IM6	Morris_2019	2.63	WT
P-0015983-T01-IM6	Morris_2019	5.27	Mutation
P-0015984-T01-IM6	Morris_2019	24.58	WT
P-0015987-T01-IM6	Morris_2019	7.9	WT
P-0015989-T01-IM6	Morris_2019	2.63	WT
P-0016025-T01-IM6	Morris_2019	24.576	WT
P-0016028-T01-IM6	Morris_2019	2.63314	WT
P-0016033-T01-IM6	Morris_2019	29.84	WT
P-0016046-T01-IM6	Morris_2019	5.27	WT
P-0016048-T01-IM6	Morris_2019	4.39	WT
P-0016062-T01-IM6	Morris_2019	10.5326	WT
P-0016063-T01-IM6	Morris_2019	3.51086	WT
P-0016149-T01-IM6	Morris_2019	16.6766	WT
P-0016174-T01-IM6	Morris_2019	14.04	WT
P-0016175-T01-IM6	Morris_2019	14.92	WT
P-0016177-T01-IM6	Morris_2019	5.27	WT
P-0016181-T01-IM6	Morris_2019	66.7063	Mutation
P-0016185-T01-IM6	Morris_2019	6.14	WT
P-0016188-T01-IM6	Morris_2019	26.3314	WT
P-0016191-T01-IM6	Morris_2019	8.77715	WT
P-0016197-T01-IM6	Morris_2019	28.09	WT
P-0016210-T01-IM6	Morris_2019	4.38857	Mutation
P-0016226-T01-IM6	Morris_2019	3.51	WT
P-0016233-T01-IM6	Morris_2019	4.38857	WT
P-0016237-T01-IM6	Morris_2019	1.75543	WT
P-0016238-T01-IM6	Morris_2019	2.63	WT
P-0016240-T01-IM6	Morris_2019	3.51086	WT
P-0016241-T01-IM6	Morris_2019	8.77715	Mutation
P-0016243-T01-IM6	Morris_2019	0	WT
P-0016256-T01-IM6	Morris_2019	4.39	WT
P-0016258-T01-IM6	Morris_2019	10.5326	WT
P-0016276-T01-IM6	Morris_2019	6.14	WT
P-0016284-T01-IM6	Morris_2019	0.88	WT
P-0016287-T01-IM6	Morris_2019	4.39	WT
P-0016289-T01-IM6	Morris_2019	3.51086	WT
P-0016290-T01-IM6	Morris_2019	7.9	WT
P-0016308-T01-IM6	Morris_2019	14.92	WT
P-0016311-T01-IM6	Morris_2019	3.51086	WT
P-0016314-T01-IM6	Morris_2019	112.348	WT
P-0016316-T01-IM6	Morris_2019	3.51086	WT
P-0016340-T01-IM6	Morris_2019	1.75543	WT
P-0016402-T01-IM6	Morris_2019	1.75543	WT
P-0016481-T01-IM6	Morris_2019	20.19	WT
P-0016506-T01-IM6	Morris_2019	3.51	WT
P-0016522-T01-IM6	Morris_2019	44.7635	WT
P-0016531-T01-IM6	Morris_2019	3.51	WT
P-0016542-T01-IM6	Morris_2019	19.31	WT
P-0016546-T01-IM6	Morris_2019	23.6983	WT
P-0016558-T01-IM6	Morris_2019	1.75543	WT
P-0016562-T01-IM6	Morris_2019	7.89943	WT
P-0016614-T01-IM6	Morris_2019	7.9	WT
P-0016618-T01-IM6	Morris_2019	0.877715	WT
P-0016624-T01-IM6	Morris_2019	11.4103	WT
P-0016634-T01-IM6	Morris_2019	8.77715	Mutation
P-0016646-T01-IM6	Morris_2019	9.65	WT
P-0016648-T01-IM6	Morris_2019	1.76	WT
P-0016691-T01-IM6	Morris_2019	1.76	WT
P-0016697-T01-IM6	Morris_2019	0.87	WT
P-0016720-T01-IM6	Morris_2019	5.26629	WT
P-0016724-T01-IM6	Morris_2019	2.63314	WT
P-0016767-T01-IM6	Morris_2019	13.1657	WT
P-0016775-T01-IM6	Morris_2019	1.75543	WT
P-0016782-T01-IM6	Morris_2019	21.94	WT
P-0016809-T01-IM6	Morris_2019	3.51086	WT
P-0016835-T01-IM6	Morris_2019	6.144	WT
P-0016855-T01-IM6	Morris_2019	7.89943	WT
P-0016875-T01-IM6	Morris_2019	5.27	WT
P-0016910-T01-IM6	Morris_2019	2.63	WT
P-0016915-T01-IM6	Morris_2019	10.5326	WT
P-0016918-T01-IM6	Morris_2019	12.288	WT
P-0016925-T01-IM6	Morris_2019	24.576	WT
P-0016931-T01-IM6	Morris_2019	6.144	WT
P-0017044-T01-IM6	Morris_2019	5.26629	WT
P-0017159-T01-IM6	Morris_2019	35.1086	WT
P-0017208-T01-IM6	Morris_2019	17.5543	WT
P-0017241-T01-IM6	Morris_2019	5.26629	WT
P-0017263-T01-IM6	Morris_2019	3.51086	WT
P-0017276-T01-IM6	Morris_2019	5.26629	WT
P-0017285-T01-IM6	Morris_2019	0.877715	WT
P-0017313-T01-IM6	Morris_2019	3.51086	WT
P-0017370-T01-IM6	Morris_2019	37.7417	Mutation
P-0017414-T01-IM6	Morris_2019	0	WT
P-0017472-T01-IM6	Morris_2019	21.9429	WT
P-0017508-T01-IM6	Morris_2019	5.26629	WT
P-0017599-T01-IM5	Morris_2019	6.88652	WT
P-0017602-T01-IM5	Morris_2019	2.95137	WT
P-0017658-T01-IM5	Morris_2019	10.8217	WT
P-0017678-T01-IM6	Morris_2019	10.5326	WT
P-0017687-T01-IM6	Morris_2019	7.89943	WT
P-0017697-T01-IM6	Morris_2019	91.2824	WT
P-0017712-T01-IM6	Morris_2019	8.77715	WT
P-0017717-T01-IM6	Morris_2019	4.38857	WT
P-0017755-T01-IM6	Morris_2019	2.63314	WT
P-0017766-T01-IM6	Morris_2019	7.89943	WT
P-0017769-T01-IM6	Morris_2019	6.144	WT
P-0017986-T01-IM6	Morris_2019	61.44	WT
P-0018028-T01-IM6	Morris_2019	8.77715	WT
P-0018143-T01-IM6	Morris_2019	5.26629	WT
P-0018185-T01-IM6	Morris_2019	5.26629	WT
P-0018188-T01-IM6	Morris_2019	7.89943	WT
P-0018216-T01-IM6	Morris_2019	8.77715	WT
P-0018229-T01-IM6	Morris_2019	4.38857	WT
P-0018277-T01-IM6	Morris_2019	8.77715	WT
P-0018340-T01-IM6	Morris_2019	4.38857	WT
P-0018341-T01-IM6	Morris_2019	3.51086	WT
P-0018371-T01-IM6	Morris_2019	4.38857	WT
P-0018457-T01-IM6	Morris_2019	3.51086	WT
P-0018464-T01-IM6	Morris_2019	6.144	WT
P-0018541-T01-IM6	Morris_2019	8.77715	Mutation
P-0018563-T01-IM6	Morris_2019	16.6766	WT
P-0018568-T01-IM6	Morris_2019	5.26629	WT
P-0018580-T01-IM6	Morris_2019	4.38857	WT
P-0018601-T01-IM6	Morris_2019	6.144	WT
P-0018665-T01-IM6	Morris_2019	7.89943	WT
P-0018671-T01-IM6	Morris_2019	1.75543	WT
P-0018673-T01-IM6	Morris_2019	28.9646	WT
P-0018683-T01-IM6	Morris_2019	6.144	WT
P-0018771-T02-IM6	Morris_2019	8.77715	WT
P-0018782-T01-IM6	Morris_2019	1.75543	WT
P-0018800-T01-IM6	Morris_2019	8.77715	WT
P-0018925-T01-IM6	Morris_2019	17.5543	WT
P-0018927-T01-IM6	Morris_2019	7.89943	WT
P-0018931-T01-IM6	Morris_2019	4.38857	WT
P-0018986-T01-IM6	Morris_2019	10.5326	WT
P-0019003-T01-IM6	Morris_2019	4.38857	WT
P-0019012-T01-IM6	Morris_2019	1.75543	WT
P-0019027-T01-IM6	Morris_2019	4.38857	WT
P-0019034-T01-IM6	Morris_2019	0	WT
P-0019036-T01-IM6	Morris_2019	6.144	WT
P-0019101-T01-IM6	Morris_2019	16.6766	WT
P-0019226-T01-IM6	Morris_2019	4.38857	WT
P-0019240-T01-IM6	Morris_2019	1.75543	WT
P-0019258-T01-IM6	Morris_2019	7.02172	WT
P-0019267-T01-IM6	Morris_2019	5.26629	WT
P-0019271-T01-IM6	Morris_2019	7.89943	WT
P-0019272-T01-IM6	Morris_2019	7.89943	WT
P-0019297-T01-IM6	Morris_2019	5.26629	WT
P-0019316-T01-IM6	Morris_2019	8.77715	WT
P-0019351-T01-IM6	Morris_2019	5.26629	WT
P-0019407-T01-IM6	Morris_2019	12.288	WT
P-0019413-T01-IM6	Morris_2019	7.02172	WT
P-0019417-T01-IM6	Morris_2019	17.5543	WT
P-0019428-T01-IM6	Morris_2019	46.5189	Mutation
P-0019475-T01-IM6	Morris_2019	93.0378	Mutation
P-0019540-T01-IM6	Morris_2019	7.02172	WT
P-0019648-T01-IM6	Morris_2019	0.877715	WT
P-0019657-T01-IM6	Morris_2019	5.26629	WT
P-0019691-T01-IM6	Morris_2019	28.0869	WT
P-0019710-T01-IM6	Morris_2019	7.02172	WT
P-0019717-T01-IM6	Morris_2019	14.9212	WT
P-0019754-T01-IM6	Morris_2019	5.26629	WT
P-0019771-T01-IM6	Morris_2019	7.02172	WT
P-0019916-T01-IM6	Morris_2019	3.51086	WT
P-0019949-T01-IM6	Morris_2019	38.6195	WT
P-0020040-T01-IM6	Morris_2019	3.51086	WT
P-0020047-T01-IM6	Morris_2019	11.4103	WT
P-0020065-T01-IM6	Morris_2019	17.5543	WT
P-0020086-T01-IM6	Morris_2019	17.5543	WT
P-0020109-T01-IM6	Morris_2019	6.144	WT
P-0020113-T01-IM6	Morris_2019	2.63314	WT
P-0020121-T01-IM6	Morris_2019	17.5543	WT
P-0020122-T01-IM6	Morris_2019	22.8206	WT
P-0020140-T02-IM6	Morris_2019	9.65486	WT
P-0020146-T01-IM6	Morris_2019	11.4103	WT
P-0020147-T01-IM6	Morris_2019	5.26629	WT
P-0020156-T01-IM6	Morris_2019	18.432	WT
P-0020167-T01-IM6	Morris_2019	4.38857	WT
P-0020169-T01-IM6	Morris_2019	6.144	WT
P-0020175-T01-IM6	Morris_2019	4.38857	WT
P-0020226-T01-IM6	Morris_2019	0.877715	WT
P-0020252-T01-IM6	Morris_2019	64.9509	WT
P-0020399-T01-IM6	Morris_2019	61.44	WT
P-0020422-T01-IM6	Morris_2019	27.2092	WT
P-0020489-T01-IM6	Morris_2019	8.77715	WT
P-0020542-T01-IM6	Morris_2019	6.144	WT
P-0020591-T01-IM6	Morris_2019	20.1874	WT
P-0020592-T01-IM6	Morris_2019	7.02172	WT
P-0020594-T01-IM6	Morris_2019	5.26629	WT
P-0020649-T01-IM6	Morris_2019	1.75543	WT
P-0020714-T01-IM6	Morris_2019	3.51086	WT
P-0020770-T01-IM6	Morris_2019	5.26629	WT
P-0020835-T01-IM6	Morris_2019	7.89943	WT
P-0020846-T01-IM6	Morris_2019	5.26629	WT
P-0020878-T01-IM6	Morris_2019	2.63314	WT
P-0020903-T01-IM6	Morris_2019	7.02172	WT
P-0020965-T01-IM6	Morris_2019	4.38857	WT
P-0020986-T01-IM6	Morris_2019	14.0434	WT
P-0020995-T01-IM6	Morris_2019	6.144	WT
P-0021004-T01-IM6	Morris_2019	5.26629	WT
P-0021255-T01-IM6	Morris_2019	15.7989	WT
P-0021266-T01-IM6	Morris_2019	23.6983	WT
P-0021304-T01-IM6	Morris_2019	85.1384	Mutation
P-0021403-T01-IM6	Morris_2019	6.144	WT
P-0021454-T01-IM6	Morris_2019	7.89943	WT
P-0021471-T01-IM6	Morris_2019	6.144	WT
P-0021474-T01-IM6	Morris_2019	2.63314	WT
P-0021484-T01-IM6	Morris_2019	14.0434	WT
P-0021503-T01-IM6	Morris_2019	21.9429	WT
P-0021507-T01-IM6	Morris_2019	8.77715	WT
P-0021528-T01-IM6	Morris_2019	14.9212	WT
P-0021532-T01-IM6	Morris_2019	14.0434	WT
P-0021621-T01-IM6	Morris_2019	3.51086	WT
P-0021622-T01-IM6	Morris_2019	7.89943	WT
P-0021644-T01-IM6	Morris_2019	0	WT
P-0021651-T01-IM6	Morris_2019	10.5326	WT
P-0021756-T01-IM6	Morris_2019	1.75543	WT
P-0021774-T01-IM6	Morris_2019	91.2824	WT
P-0021834-T01-IM6	Morris_2019	6.144	WT
P-0021841-T01-IM6	Morris_2019	5.26629	WT
P-0021848-T01-IM6	Morris_2019	5.26629	WT
P-0021911-T01-IM6	Morris_2019	7.89943	WT
P-0021915-T01-IM6	Morris_2019	7.02172	WT
P-0021993-T01-IM6	Morris_2019	4.38857	WT
P-0022001-T01-IM6	Morris_2019	2.63314	WT
P-0022034-T01-IM6	Morris_2019	0.877715	WT
P-0022068-T01-IM6	Morris_2019	7.02172	WT
P-0022154-T01-IM6	Morris_2019	2.63314	WT
P-0022441-T01-IM6	Morris_2019	11.4103	WT
P-0022502-T01-IM6	Morris_2019	12.288	WT
P-0022510-T01-IM6	Morris_2019	5.26629	WT
P-0022520-T01-IM6	Morris_2019	70.2172	WT
P-0022543-T01-IM6	Morris_2019	4.38857	WT
P-0022688-T01-IM6	Morris_2019	3.51086	WT
P-0022703-T01-IM6	Morris_2019	6.144	WT
P-0022788-T01-IM6	Morris_2019	8.77715	WT
P-0022847-T01-IM6	Morris_2019	5.26629	Mutation
P-0022952-T01-IM6	Morris_2019	8.77715	WT
P-0022977-T01-IM6	Morris_2019	2.63314	WT
P-0022995-T01-IM6	Morris_2019	6.144	WT
P-0023015-T01-IM6	Morris_2019	7.02172	WT
P-0023086-T01-IM6	Morris_2019	5.26629	WT
P-0023128-T01-IM6	Morris_2019	12.288	WT
P-0023138-T01-IM6	Morris_2019	11.4103	WT
P-0023194-T01-IM6	Morris_2019	2.63314	WT
P-0023425-T01-IM6	Morris_2019	12.288	WT
P-0023450-T01-IM6	Morris_2019	17.5543	WT
P-0023553-T01-IM6	Morris_2019	9.65486	WT
P-0023557-T01-IM6	Morris_2019	6.144	WT
P-0023603-T01-IM6	Morris_2019	7.89943	WT
P-0023627-T01-IM6	Morris_2019	0	WT
P-0023731-T01-IM6	Morris_2019	6.144	WT
P-0023749-T01-IM6	Morris_2019	7.02172	WT
P-0023785-T01-IM6	Morris_2019	17.5543	WT
P-0023790-T01-IM6	Morris_2019	4.38857	WT
P-0023896-T01-IM6	Morris_2019	3.51086	WT
P-0023948-T01-IM6	Morris_2019	14.9212	WT
P-0023963-T01-IM6	Morris_2019	24.576	WT
P-0023966-T01-IM6	Morris_2019	21.9429	WT
P-0024054-T01-IM6	Morris_2019	8.77715	WT
P-0024068-T01-IM6	Morris_2019	33.3532	WT
P-0024084-T01-IM6	Morris_2019	1.75543	WT
P-0024205-T01-IM6	Morris_2019	7.02172	WT
P-0024243-T01-IM6	Morris_2019	43.8857	WT
P-0024263-T01-IM6	Morris_2019	7.02172	WT
P-0024270-T01-IM6	Morris_2019	4.38857	WT
P-0024386-T01-IM6	Morris_2019	7.02172	WT
P-0024419-T01-IM6	Morris_2019	0	WT
P-0024527-T01-IM6	Morris_2019	2.63314	WT
P-0024530-T01-IM6	Morris_2019	6.144	WT
P-0024544-T01-IM6	Morris_2019	35.9863	WT
P-0024576-T01-IM6	Morris_2019	9.65486	WT
P-0024731-T01-IM6	Morris_2019	64.9509	WT
P-0024753-T01-IM6	Morris_2019	0.877715	WT
P-0024795-T01-IM6	Morris_2019	12.288	WT
P-0024824-T01-IM6	Morris_2019	10.5326	WT
P-0024827-T01-IM6	Morris_2019	7.89943	WT
P-0024866-T01-IM6	Morris_2019	59.6846	Mutation
P-0025079-T01-IM6	Morris_2019	3.51086	WT
P-0025115-T01-IM6	Morris_2019	14.0434	WT
P-0025120-T01-IM6	Morris_2019	4.38857	WT
P-0025146-T01-IM6	Morris_2019	0.877715	WT
P-0025174-T01-IM6	Morris_2019	4.38857	WT
P-0025224-T01-IM6	Morris_2019	13.1657	Mutation
P-0025313-T01-IM6	Morris_2019	5.26629	WT
P-0025373-T01-IM6	Morris_2019	12.288	WT
P-0025394-T01-IM6	Morris_2019	7.02172	WT
P-0025471-T01-IM6	Morris_2019	4.38857	WT
P-0025532-T01-IM6	Morris_2019	41.2526	WT
P-0025544-T01-IM6	Morris_2019	8.77715	WT
P-0025720-T01-IM6	Morris_2019	6.144	WT
P-0025766-T01-IM6	Morris_2019	5.26629	WT
P-0025827-T01-IM6	Morris_2019	8.77715	WT
P-0025888-T01-IM6	Morris_2019	4.38857	WT
P-0026063-T01-IM6	Morris_2019	15.7989	WT
P-0026114-T01-IM6	Morris_2019	4.38857	WT
P-0026160-T01-IM6	Morris_2019	2.63314	WT
P-0026250-T01-IM6	Morris_2019	3.51086	WT
P-0026282-T01-IM6	Morris_2019	2.63314	WT
P-0026298-T01-IM6	Morris_2019	4.38857	WT
P-0026350-T01-IM6	Morris_2019	60.5623	WT
P-0026723-T01-IM6	Morris_2019	7.89943	WT
P-0026892-T01-IM6	Morris_2019	6.144	WT
P-0026970-T01-IM6	Morris_2019	27.2092	WT
P-0027031-T01-IM6	Morris_2019	2.63314	WT
P-0027041-T01-IM6	Morris_2019	6.144	WT
P-0027346-T01-IM6	Morris_2019	6.144	WT
AL4602	Van_2018	5.90984	Mutation
AU5884	Van_2018	3.96366	WT
BL3403	Van_2018	2.62162	WT
BLADDER-15330_CCPM_0700629-Tumor-SM-AVI1C	Van_2018	10.0196	Mutation
BLADDER-15330_CCPM_0700691-Tumor-SM-AVI13	Van_2018	5.07608	WT
BLADDER-15330_CCPM_0700692-Tumor-SM-AVI11	Van_2018	9.03489	Mutation
BLADDER-15330_CCPM_0700694-Tumor-SM-AVI16	Van_2018	14.8563	Mutation
BLCA-001-Tumor-SM-CUCGA	Van_2018	5.16296	WT
BLCA-002-Tumor-SM-CUCGB	Van_2018	6.07601	WT
BLCA-003-Tumor-SM-CUCGC	Van_2018	3.96403	Mutation
BLCA-005-Tumor-SM-CUCGE	Van_2018	6.74401	WT
BLCA-006-Tumor-SM-CUCGF	Van_2018	3.27199	WT
BLCA-007-Tumor-SM-CUCGH	Van_2018	4.21533	WT
BLCA-008-Tumor-SM-CUCGI	Van_2018	6.39747	WT
BLCA-009-Tumor-SM-CUCGJ	Van_2018	9.79474	Mutation
BLCA-010-Tumor-SM-CUCGK	Van_2018	10.8154	WT
BLCA-011-Tumor-SM-CUCGL	Van_2018	10.1554	WT
BLCA-012-Tumor-SM-CUCGM	Van_2018	31.8335	Mutation
BLCA-014-Tumor-SM-CUCGO	Van_2018	1.52983	WT
BLCA-015-Tumor-SM-CUCGP	Van_2018	8.95757	Mutation
BLCA-016-Tumor-SM-CUCGQ	Van_2018	3.97754	WT
BLCA-IM01-Tumor-SM-79XD9	Van_2018	4.20228	WT
BLCA-IM04-Tumor-SM-79XDB	Van_2018	2.91156	WT
BLCA-IM06-Tumor-SM-79XDL	Van_2018	3.31774	WT
BLCA-IM07-Tumor-SM-79XDD	Van_2018	18.2475	Mutation
BLCA-IM09-Tumor-SM-79XDF	Van_2018	9.42639	WT
BLCA-IM10-Tumor-SM-79XDG	Van_2018	12.518	Mutation
BLCA-IM11-Tumor-SM-79XDH	Van_2018	20.1343	WT
BLCA-IM12-Tumor-SM-9RN2L	Van_2018	10.481	Mutation
CA9903	Van_2018	10.4763	Mutation
CANSEQU01-0100425-Tumor-SM-6ZL67	Van_2018	7.13438	Mutation
CR0095_T	Van_2018	8.62948	Mutation
CR04885_T	Van_2018	62.1797	Mutation
CR06670_T	Van_2018	20.2378	Mutation
CR1509_T	Van_2018	18.3876	Mutation
CR22640_T	Van_2018	11.6049	Mutation
CR3665_T	Van_2018	4.92084	WT
CR6126_T	Van_2018	17.8443	Mutation
CR6161_T	Van_2018	26.1446	Mutation
CR9306_T	Van_2018	44.57	Mutation
CR9699_T	Van_2018	40.9704	Mutation
CU9061	Van_2018	10.7399	Mutation
DFCI_11-104_011-Tumor-SM-5PA3E	Van_2018	17.0017	WT
DFCI_MM_1-Tumor-SM-BZRJ8	Van_2018	1.98544	WT
DFCI_MM_2-Tumor-SM-BZRJA	Van_2018	35.115	Mutation
DI6359	Van_2018	8.29943	Mutation
DM123062	Van_2018	3.28745	WT
FR9547	Van_2018	8.42111	WT
GR4788	Van_2018	3.29038	Mutation
HE3202	Van_2018	21.6074	Mutation
HNSCC-186-Tumor-SM-AXGDN	Van_2018	1.86496	WT
HNSCC-215-Tumor-SM-CK9VX	Van_2018	3.00178	WT
HNSCC-238-Tumor-SM-AXGF5	Van_2018	1.22542	Mutation
HNSCC-239-Tumor-SM-AXGCS	Van_2018	1.59045	WT
HNSCC-243-Tumor-SM-CLFNS	Van_2018	1.68018	WT
HNSCC-258-Tumor-SM-AXGAI	Van_2018	11.6459	Mutation
HNSCC-266-Tumor-SM-CK9YG	Van_2018	1.23779	WT
HNSCC-287-Tumor-SM-AXGEI	Van_2018	10.4538	Mutation
HNSCC-305-Tumor-SM-CK9XQ	Van_2018	3.74397	WT
HNSCC-306-Tumor-SM-CK9Y6	Van_2018	2.02133	WT
JB112852	Van_2018	3.00209	WT
KA3947	Van_2018	9.908	WT
LO3793	Van_2018	2.80701	WT
LO5004	Van_2018	1.46456	WT
LSD0167_T	Van_2018	13.5944	Mutation
LSD2057_T	Van_2018	5.79052	WT
LSD3484_T	Van_2018	16.518	Mutation
LSD4744_T	Van_2018	35.0722	Mutation
LSD6819_T	Van_2018	6.69738	WT
LUAD-BS-08-013532-Tumor-SM-9J2Y1	Van_2018	7.02652	Mutation
LUAD-BS-10-R22401-Tumor-SM-9J2XK	Van_2018	4.99561	WT
LUAD-BS-11-F1305-Tumor-SM-9J2XG	Van_2018	2.36041	WT
LUAD-BS-11-R21845-Tumor-SM-9J2YH	Van_2018	6.3453	WT
LUAD-BS-12-R10269-Tumor-SM-9J2XO	Van_2018	10.9988	WT
LUAD-BS-12-X27523-Tumor-SM-9J2Y5	Van_2018	3.92242	WT
LUAD-BS-13-F33496-Tumor-SM-9J2XU	Van_2018	5.74956	WT
LUAD-BS-13-J60666-Tumor-SM-9J2YL	Van_2018	13.5749	WT
LUAD-BS-13-N35728-Tumor-SM-9J2XI	Van_2018	7.8216	Mutation
LUAD-BS-13-X14864-Tumor-SM-9J2XQ	Van_2018	30.7305	Mutation
LUAD-BS-14-J45174-Tumor-SM-9J2YJ	Van_2018	5.23274	Mutation
LUAD-BS-14-N19784-Tumor-SM-9J2XW	Van_2018	4.2031	WT
LUNG-2630-Tumor-SM-CLFOY	Van_2018	17.1728	Mutation
Lung-DFCI-11-104-009-Tumor-SM-5YS7O	Van_2018	44.4195	Mutation
M4945	Van_2018	9.10103	WT
MA7027	Van_2018	7.75975	Mutation
MEL-582186-Tumor-SM-CN21Q	Van_2018	1.85482	WT
MEL-587761-Tumor-SM-CN1ZV	Van_2018	6.26103	WT
MEL-650366-Tumor-SM-CN221	Van_2018	6.74628	WT
MEL-682321-Tumor-SM-CN21G	Van_2018	30.8299	WT
MEL-IPI_Pat02-Tumor-SM-4DJZX	Van_2018	13.1358	WT
MEL-IPI_Pat03-Tumor-SM-4DJZY	Van_2018	14.582	Mutation
MEL-IPI_Pat04-Tumor-SM-4DJZZ	Van_2018	12.9368	Mutation
MEL-IPI_Pat06-Tumor-SM-4DK12	Van_2018	4.91645	WT
MEL-IPI_Pat07-Tumor-SM-4DK13	Van_2018	5.45255	Mutation
MEL-IPI_Pat08-Tumor-SM-4DK14	Van_2018	8.15273	Mutation
MEL-IPI_Pat100-Tumor-SM-53U2D	Van_2018	17.2497	Mutation
MEL-IPI_Pat101-Tumor-SM-4CU6O	Van_2018	2.33699	WT
MEL-IPI_Pat103-Tumor-SM-4CU6Q	Van_2018	26.1445	Mutation
MEL-IPI_Pat104-Tumor-SM-4CU6R	Van_2018	1.15138	WT
MEL-IPI_Pat105-Tumor-SM-4CU6S	Van_2018	5.47694	WT
MEL-IPI_Pat106-Tumor-SM-4CU6T	Van_2018	0.726253	WT
MEL-IPI_Pat11-Tumor-SM-4DK17	Van_2018	63.6178	Mutation
MEL-IPI_Pat110-Tumor-SM-4CU6X	Van_2018	205.998	Mutation
MEL-IPI_Pat111-Tumor-SM-4CU6Y	Van_2018	43.5713	Mutation
MEL-IPI_Pat113-Tumor-SM-53U2Q	Van_2018	9.47405	Mutation
MEL-IPI_Pat115-Tumor-SM-5X2QS	Van_2018	2.24504	WT
MEL-IPI_Pat117-Tumor-SM-5X2QU	Van_2018	23.1988	Mutation
MEL-IPI_Pat118-Tumor-SM-5X2QV	Van_2018	3.95132	Mutation
MEL-IPI_Pat119-Tumor-SM-7459N	Van_2018	9.36006	Mutation
MEL-IPI_Pat12-Tumor-SM-7459O	Van_2018	3.39173	Mutation
MEL-IPI_Pat121-Tumor-SM-7459K	Van_2018	3.52621	WT
MEL-IPI_Pat123-Tumor-SM-5X2R1	Van_2018	16.5825	Mutation
MEL-IPI_Pat124-Tumor-SM-7459L	Van_2018	12.3926	Mutation
MEL-IPI_Pat126-Tumor-SM-5X2R4	Van_2018	13.3063	WT
MEL-IPI_Pat127-Tumor-SM-5X2R5	Van_2018	3.75456	WT
MEL-IPI_Pat128-Tumor-SM-5X2R6	Van_2018	2.59424	WT
MEL-IPI_Pat129-Tumor-SM-5X2R7	Van_2018	3.72777	WT
MEL-IPI_Pat13-Tumor-SM-4DK19	Van_2018	4.05667	WT
MEL-IPI_Pat132-Tumor-SM-5VWJA	Van_2018	115.597	Mutation
MEL-IPI_Pat133-Tumor-SM-7A14Z	Van_2018	9.1113	WT
MEL-IPI_Pat134-Tumor-SM-5VWJC	Van_2018	12.3213	Mutation
MEL-IPI_Pat135-Tumor-SM-7A152	Van_2018	6.02063	WT
MEL-IPI_Pat138-Tumor-SM-7A155	Van_2018	372.608	Mutation
MEL-IPI_Pat139-Tumor-SM-5VWJH	Van_2018	44.2922	Mutation
MEL-IPI_Pat14-Tumor-SM-53U3C	Van_2018	1.6014	WT
MEL-IPI_Pat140-Tumor-SM-5VWJI	Van_2018	10.7275	Mutation
MEL-IPI_Pat143-Tumor-SM-7A156	Van_2018	29.6318	Mutation
MEL-IPI_Pat144-Tumor-SM-7A157	Van_2018	8.53754	Mutation
MEL-IPI_Pat147-Tumor-SM-7A158	Van_2018	38.3925	WT
MEL-IPI_Pat148-Tumor-SM-5VWJQ	Van_2018	9.99021	Mutation
MEL-IPI_Pat15-Tumor-SM-4DK1B	Van_2018	7.8519	Mutation
MEL-IPI_Pat151-Tumor-SM-7A15A	Van_2018	81.5664	Mutation
MEL-IPI_Pat157-Tumor-SM-7A15B	Van_2018	4.33322	WT
MEL-IPI_Pat159-Tumor-SM-5VWK2	Van_2018	22.4289	WT
MEL-IPI_Pat16-Tumor-SM-53U3E	Van_2018	58.6732	Mutation
MEL-IPI_Pat160-Tumor-SM-5VWK3	Van_2018	1.87179	WT
MEL-IPI_Pat162-Tumor-SM-7A15D	Van_2018	2.45614	WT
MEL-IPI_Pat163-Tumor-SM-5VWK6	Van_2018	4.83871	WT
MEL-IPI_Pat166-Tumor-SM-7A15G	Van_2018	1.25275	WT
MEL-IPI_Pat167-Tumor-SM-7A15H	Van_2018	1.92166	WT
MEL-IPI_Pat168-Tumor-SM-5VOAX	Van_2018	8.53425	WT
MEL-IPI_Pat17-Tumor-SM-4DK1D	Van_2018	6.70322	WT
MEL-IPI_Pat170-Tumor-SM-5VOAZ	Van_2018	7.68513	Mutation
MEL-IPI_Pat171-Tumor-SM-7A15J	Van_2018	3.10386	WT
MEL-IPI_Pat174-Tumor-SM-5VOB4	Van_2018	23.1964	WT
MEL-IPI_Pat175-Tumor-SM-7A15L	Van_2018	3.49375	WT
MEL-IPI_Pat18-Tumor-SM-4DK1E	Van_2018	1.23551	WT
MEL-IPI_Pat21-Tumor-SM-4DK1H	Van_2018	48.075	Mutation
MEL-IPI_Pat24-Tumor-SM-4DK1K	Van_2018	1.17946	WT
MEL-IPI_Pat27-Tumor-SM-4DK1N	Van_2018	1.47931	WT
MEL-IPI_Pat32-Tumor-SM-53U3T	Van_2018	22.2813	Mutation
MEL-IPI_Pat39-Tumor-SM-4DK1Z	Van_2018	2.51397	WT
MEL-IPI_Pat41-Tumor-SM-4DK22	Van_2018	11.1956	Mutation
MEL-IPI_Pat43-Tumor-SM-4DK24	Van_2018	7.09648	WT
MEL-IPI_Pat45-Tumor-SM-4DK26	Van_2018	28.4591	Mutation
MEL-IPI_Pat46-Tumor-SM-53U48	Van_2018	8.99358	Mutation
MEL-IPI_Pat47-Tumor-SM-4DK28	Van_2018	4.79132	Mutation
MEL-IPI_Pat49-Tumor-SM-4DK2A	Van_2018	21.363	Mutation
MEL-IPI_Pat50-Tumor-SM-53U69	Van_2018	18.1951	Mutation
MEL-IPI_Pat52-Tumor-SM-4DK2D	Van_2018	14.0062	WT
MEL-IPI_Pat54-Tumor-SM-4DK2F	Van_2018	27.7175	Mutation
MEL-IPI_Pat55-Tumor-SM-4DK2G	Van_2018	16.3039	Mutation
MEL-IPI_Pat56-Tumor-SM-4DK2H	Van_2018	1.72437	WT
MEL-IPI_Pat57-Tumor-SM-4DK2I	Van_2018	2.073	WT
MEL-IPI_Pat58-Tumor-SM-4DK2J	Van_2018	86.9563	Mutation
MEL-IPI_Pat59-Tumor-SM-4DK2K	Van_2018	8.64764	WT
MEL-IPI_Pat60-Tumor-SM-4DK2L	Van_2018	25.0965	WT
MEL-IPI_Pat61-Tumor-SM-4DK2M	Van_2018	0.414272	WT
MEL-IPI_Pat62-Tumor-SM-4DK2N	Van_2018	53.1736	Mutation
MEL-IPI_Pat64-Tumor-SM-4DK2P	Van_2018	21.1303	Mutation
MEL-IPI_Pat66-Tumor-SM-4DK2R	Van_2018	10.3055	Mutation
MEL-IPI_Pat67-Tumor-SM-4DK2S	Van_2018	0.943959	WT
MEL-IPI_Pat71-Tumor-SM-4DK2W	Van_2018	28.2765	Mutation
MEL-IPI_Pat73-Tumor-SM-4DK2Y	Van_2018	7.25006	WT
MEL-IPI_Pat74-Tumor-SM-4DK2Z	Van_2018	16.675	WT
MEL-IPI_Pat76-Tumor-SM-4DK32	Van_2018	6.68689	Mutation
MEL-IPI_Pat77-Tumor-SM-4DK33	Van_2018	11.8171	Mutation
MEL-IPI_Pat79-Tumor-SM-53U2S	Van_2018	9.64086	Mutation
MEL-IPI_Pat80-Tumor-SM-4DK36	Van_2018	6.92182	Mutation
MEL-IPI_Pat81-Tumor-SM-4DK37	Van_2018	3.37456	WT
MEL-IPI_Pat82-Tumor-SM-4DK38	Van_2018	13.6712	WT
MEL-IPI_Pat83-Tumor-SM-53U2W	Van_2018	3.55369	WT
MEL-IPI_Pat85-Tumor-SM-53U2Y	Van_2018	18.6162	Mutation
MEL-IPI_Pat86-Tumor-SM-4DK3C	Van_2018	2.50691	WT
MEL-IPI_Pat87-Tumor-SM-4DK3D	Van_2018	1.24572	WT
MEL-IPI_Pat90-Tumor-SM-4DK3G	Van_2018	6.99694	WT
MEL-IPI_Pat98-Tumor-SM-4CU6L	Van_2018	2.19736	WT
MEL-IPI_Pat99-Tumor-SM-4CU6M	Van_2018	0.81043	WT
NI9507	Van_2018	2.63276	WT
NR1867_T	Van_2018	2.81918	Mutation
NR2137_T	Van_2018	20.1057	Mutation
NR3549_T	Van_2018	12.6222	WT
NR4018_T	Van_2018	4.56296	WT
NR4045_T	Van_2018	13.6912	WT
NR4083_T	Van_2018	10.9435	WT
NR4631_T	Van_2018	35.6857	Mutation
NR4810_T	Van_2018	11.9226	Mutation
NR4949_T	Van_2018	18.5481	Mutation
NR8815_T	Van_2018	53.0321	Mutation
NR9449_T	Van_2018	9.03786	Mutation
NR9521_T	Van_2018	33.5642	Mutation
NR9705_T	Van_2018	0.838822	WT
NR9765_T	Van_2018	2.5577	WT
PR12117_T	Van_2018	35.8236	Mutation
PR4035_T	Van_2018	16.4832	Mutation
PR4046_T	Van_2018	4.24366	WT
PR4077_T	Van_2018	55.2236	Mutation
PR4091_T	Van_2018	8.50525	Mutation
PR4092_T	Van_2018	108.839	Mutation
R7495	Van_2018	2.40721	WT
RH090935	Van_2018	3.9272	WT
RI1933	Van_2018	16.2372	Mutation
RO3338	Van_2018	2.28352	WT
SA9755	Van_2018	39.357	Mutation
SB010944	Van_2018	8.13195	WT
SC0899	Van_2018	13.9808	Mutation
SC6470	Van_2018	6.88175	WT
SD1494_T	Van_2018	28.8029	Mutation
SD2056_T	Van_2018	4.75698	WT
SD5038_T	Van_2018	8.77852	WT
SD5118_T	Van_2018	2.38133	WT
SD5934_T	Van_2018	5.29828	WT
SD6336_T	Van_2018	10.7869	WT
SD6494_T	Van_2018	19.6473	Mutation
SD7357_T	Van_2018	38.6737	Mutation
SR070761	Van_2018	3.38038	WT
SU2C_Lung-SU2C-DFCI-LUAD-1002-Tumor-SM-AOL41	Van_2018	3.36813	WT
SU2C_Lung-SU2C-DFCI-LUAD-1003-Tumor-SM-AOL4D	Van_2018	4.09396	WT
SU2C_Lung-SU2C-DFCI-LUAD-1004-Tumor-SM-AOL4P	Van_2018	3.59449	Mutation
SU2C_Lung-SU2C-DFCI-LUAD-1005-Tumor-SM-AOL52	Van_2018	2.93155	WT
SU2C_Lung-SU2C-DFCI-LUAD-1006-Tumor-SM-AOL5E	Van_2018	3.72339	Mutation
SU2C_Lung-SU2C-DFCI-LUAD-1010-Tumor-SM-AOL6S	Van_2018	10.5219	Mutation
SU2C_Lung-SU2C-DFCI-LUAD-1011-Tumor-SM-AOL75	Van_2018	4.4629	WT
SU2C_Lung-SU2C-DFCI-LUAD-1013-Tumor-SM-AOL7V	Van_2018	3.47226	Mutation
SU2C_Lung-SU2C-DFCI-LUAD-1016-Tumor-SM-AOL8W	Van_2018	6.47135	WT
SU2C_Lung-SU2C-DFCI-LUAD-1017-Tumor-SM-AOL99	Van_2018	37.4994	Mutation
SU2C_Lung-SU2C-DFCI-LUAD-1020-Tumor-SM-AOL3C	Van_2018	7.29393	WT
WA7899	Van_2018	3.8158	Mutation
Y2087	Van_2018	3.43773	Mutation
RCC_97	PMID29301960	NA	WT
RCC_52	PMID29301960	NA	WT
RCC_27	PMID29301960	NA	WT
RCC_119	PMID29301960	NA	WT
RCC_105	PMID29301960	NA	WT
RCC_39	PMID29301960	NA	WT
RCC_73	PMID29301960	NA	WT
RCC_50	PMID29301960	NA	WT
RCC_41	PMID29301960	NA	WT
RCC_18	PMID29301960	NA	WT
RCC_1	PMID29301960	NA	WT
RCC_68	PMID29301960	NA	Mutation
RCC_15	PMID29301960	NA	WT
RCC_114	PMID29301960	NA	WT
RCC_84	PMID29301960	NA	WT
RCC_102	PMID29301960	NA	Mutation
RCC_96	PMID29301960	NA	WT
RCC_90	PMID29301960	NA	WT
RCC_115	PMID29301960	NA	WT
RCC_93	PMID29301960	NA	WT
RCC_79	PMID29301960	NA	WT
RCC_56	PMID29301960	NA	Mutation
RCC_25	PMID29301960	NA	WT
RCC_14	PMID29301960	NA	WT
RCC_11	PMID29301960	NA	WT
RCC_62	PMID29301960	NA	WT
RCC_21	PMID29301960	NA	WT
RCC_106	PMID29301960	NA	WT
RCC_117	PMID29301960	NA	WT
RCC_85	PMID29301960	NA	WT
RCC_58	PMID29301960	NA	WT
RCC_10	PMID29301960	NA	Mutation
RCC_32	PMID29301960	NA	Mutation
RCC_20	PMID29301960	NA	WT
RCC_99	PMID29301960	NA	WT
P-0000012-T03-IM3	PMID29337640	30.6122	WT
P-0000299-T01-IM3	PMID29337640	7.14286	WT
P-0000302-T02-IM6	PMID29337640	7.37705	WT
P-0000681-T02-IM5	PMID29337640	22.6415	WT
P-0000689-T02-IM5	PMID29337640	2.83019	WT
P-0000826-T01-IM3	PMID29337640	4.08163	WT
P-0000913-T02-IM5	PMID29337640	3.77358	WT
P-0000978-T02-IM5	PMID29337640	8.49057	WT
P-0001340-T01-IM3	PMID29337640	6.12245	WT
P-0001365-T02-IM3	PMID29337640	11.2245	WT
P-0001830-T01-IM3	PMID29337640	11.2245	WT
P-0002225-T02-IM5	PMID29337640	2.83019	WT
P-0002252-T01-IM3	PMID29337640	15.3061	WT
P-0002794-T02-IM5	PMID29337640	8.49057	WT
P-0002912-T01-IM3	PMID29337640	2.04082	WT
P-0003017-T01-IM3	PMID29337640	4.08163	WT
P-0003562-T02-IM5	PMID29337640	34.9057	Mutation
P-0003735-T01-IM5	PMID29337640	0.943396	WT
P-0003970-T02-IM5	PMID29337640	1.88679	WT
P-0004961-T02-IM5	PMID29337640	4.71698	WT
P-0005975-T01-IM5	PMID29337640	10.3774	WT
P-0006114-T02-IM5	PMID29337640	3.77358	WT
P-0006312-T02-IM5	PMID29337640	6.60377	WT
P-0006364-T01-IM5	PMID29337640	4.71698	WT
P-0006540-T01-IM5	PMID29337640	11.3208	WT
P-0006768-T02-IM5	PMID29337640	12.2642	WT
P-0007084-T02-IM5	PMID29337640	8.49057	WT
P-0007757-T02-IM5	PMID29337640	8.49057	WT
P-0008370-T01-IM5	PMID29337640	6.60377	WT
P-0008406-T01-IM5	PMID29337640	23.5849	Mutation
P-0008442-T02-IM5	PMID29337640	12.2642	WT
P-0008715-T01-IM5	PMID29337640	17.9245	WT
P-0008976-T01-IM5	PMID29337640	7.54717	WT
P-0009680-T01-IM5	PMID29337640	5.66038	WT
P-0009763-T01-IM5	PMID29337640	1.88679	WT
P-0011254-T01-IM5	PMID29337640	7.54717	WT
P-0012076-T01-IM5	PMID29337640	4.71698	WT
P-0012192-T02-IM5	PMID29337640	13.2075	WT
P-0012373-T01-IM5	PMID29337640	37.7358	Mutation
P-0013653-T01-IM5	PMID29337640	7.54717	WT
P-0015771-T01-IM6	PMID29337640	1.63934	WT
